# Supplementary material for: A genome-wide association study reveals a polygenic architecture of speech-in-noise deficits in individuals with self-reported normal hearing
Source: Sci Rep. 2024 Jun 7;14:13089. doi: 10.1038/s41598-024-63972-2 (PMC11161523; doi:10.1038/s41598-024-63972-2)
Supplement: Supplementary file 3 — Supplementary Information 3. [file 41598_2024_63972_MOESM3_ESM.xlsx]

## Sheet: GS
Supplement File S2 – GS: The table presents the gene sets associated with the SIN phenotype.
Category	GeneSet	N_genes	N_overlap	p	adjP	genes	link
GO_bp	GO_CHROMATIN_ASSEMBLY	152	47	3.88951e-25	2.85879e-21	KAT6B:SPTY2D1:NAA60:NAA60:CENPN:HIST1H2BA:HIST1H1A:HIST1H3A:HIST1H4A:HIST1H4B:HIST1H3B:HIST1H2BB:HIST1H3C:HIST1H1C:HIST1H4C:HIST1H1T:HIST1H2BC:HIST1H1E:HIST1H2BD:HIST1H2BE:HIST1H4D:HIST1H3D:HIST1H2BF:HIST1H4E:HIST1H2BG:HIST1H3E:HIST1H1D:HIST1H4F:HIST1H4G:HIST1H3F:HIST1H2BH:HIST1H3G:HIST1H2BI:HIST1H4H:HIST1H2BJ:HIST1H2BK:HIST1H4I:HIST1H2BL:HIST1H3H:HIST1H2BM:HIST1H4J:HIST1H4K:HIST1H2BN:HIST1H1B:HI…	http://www.gsea-msigdb.org/gsea/msigdb/cards/GO_CHROMATIN_ASSEMBLY
GO_bp	GO_NUCLEOSOME_ORGANIZATION	168	48	5.85357e-24	2.15119e-20	KAT6B:SPTY2D1:ARID2:NAA60:NAA60:CENPN:HIST1H2BA:HIST1H1A:HIST1H3A:HIST1H4A:HIST1H4B:HIST1H3B:HIST1H2BB:HIST1H3C:HIST1H1C:HIST1H4C:HIST1H1T:HIST1H2BC:HIST1H1E:HIST1H2BD:HIST1H2BE:HIST1H4D:HIST1H3D:HIST1H2BF:HIST1H4E:HIST1H2BG:HIST1H3E:HIST1H1D:HIST1H4F:HIST1H4G:HIST1H3F:HIST1H2BH:HIST1H3G:HIST1H2BI:HIST1H4H:HIST1H2BJ:HIST1H2BK:HIST1H4I:HIST1H2BL:HIST1H3H:HIST1H2BM:HIST1H4J:HIST1H4K:HIST1H2BN:HIST1…	http://www.gsea-msigdb.org/gsea/msigdb/cards/GO_NUCLEOSOME_ORGANIZATION
GO_bp	GO_CHROMATIN_ASSEMBLY_OR_DISASSEMBLY	178	48	9.32484e-23	2.28458e-19	KAT6B:SPTY2D1:ARID2:NAA60:NAA60:CENPN:HIST1H2BA:HIST1H1A:HIST1H3A:HIST1H4A:HIST1H4B:HIST1H3B:HIST1H2BB:HIST1H3C:HIST1H1C:HIST1H4C:HIST1H1T:HIST1H2BC:HIST1H1E:HIST1H2BD:HIST1H2BE:HIST1H4D:HIST1H3D:HIST1H2BF:HIST1H4E:HIST1H2BG:HIST1H3E:HIST1H1D:HIST1H4F:HIST1H4G:HIST1H3F:HIST1H2BH:HIST1H3G:HIST1H2BI:HIST1H4H:HIST1H2BJ:HIST1H2BK:HIST1H4I:HIST1H2BL:HIST1H3H:HIST1H2BM:HIST1H4J:HIST1H4K:HIST1H2BN:HIST1…	http://www.gsea-msigdb.org/gsea/msigdb/cards/GO_CHROMATIN_ASSEMBLY_OR_DISASSEMBLY
GO_bp	GO_DNA_PACKAGING	195	50	1.38616e-22	2.54707e-19	KAT6B:SPTY2D1:NCAPD2:NAA60:NAA60:CENPN:HIST1H2BA:HIST1H1A:HIST1H3A:HIST1H4A:HIST1H4B:HIST1H3B:HIST1H2BB:HIST1H3C:HIST1H1C:HIST1H4C:HIST1H1T:HIST1H2BC:HIST1H1E:HIST1H2BD:HIST1H2BE:HIST1H4D:HIST1H3D:HIST1H2BF:HIST1H4E:HIST1H2BG:HIST1H3E:HIST1H1D:HIST1H4F:HIST1H4G:HIST1H3F:HIST1H2BH:HIST1H3G:HIST1H2BI:HIST1H4H:HIST1H2BJ:HIST1H2BK:HIST1H4I:HIST1H2BL:HIST1H3H:HIST1H2BM:HIST1H4J:HIST1H4K:HIST1H2BN:HIST…	http://www.gsea-msigdb.org/gsea/msigdb/cards/GO_DNA_PACKAGING
GO_bp	GO_PROTEIN_DNA_COMPLEX_SUBUNIT_ORGANIZATION	266	56	1.11189e-20	1.63448e-17	KAT6B:GTF2H1:SPTY2D1:DDB2:PSMC3:ARID2:GTF2A2:NAA60:NAA60:CENPN:CREB1:GMNN:HIST1H2BA:HIST1H1A:HIST1H3A:HIST1H4A:HIST1H4B:HIST1H3B:HIST1H2BB:HIST1H3C:HIST1H1C:HIST1H4C:HIST1H1T:HIST1H2BC:HIST1H1E:HIST1H2BD:HIST1H2BE:HIST1H4D:HIST1H3D:HIST1H2BF:HIST1H4E:HIST1H2BG:HIST1H3E:HIST1H1D:HIST1H4F:HIST1H4G:HIST1H3F:HIST1H2BH:HIST1H3G:HIST1H2BI:HIST1H4H:HIST1H2BJ:HIST1H2BK:HIST1H4I:HIST1H2BL:HIST1H3H:HIST1H2…	http://www.gsea-msigdb.org/gsea/msigdb/cards/GO_PROTEIN_DNA_COMPLEX_SUBUNIT_ORGANIZATION
GO_bp	GO_DNA_REPLICATION_DEPENDENT_NUCLEOSOME_ORGANIZATION	32	21	2.16761e-20	2.65532e-17	HIST1H3A:HIST1H4A:HIST1H4B:HIST1H3B:HIST1H3C:HIST1H4C:HIST1H4D:HIST1H3D:HIST1H4E:HIST1H3E:HIST1H4F:HIST1H3F:HIST1H3G:HIST1H4H:HIST1H4I:HIST1H3H:HIST1H4J:HIST1H4K:HIST1H3I:HIST1H4L:HIST1H3J	http://www.gsea-msigdb.org/gsea/msigdb/cards/GO_DNA_REPLICATION_DEPENDENT_NUCLEOSOME_ORGANIZATION
GO_bp	GO_DNA_CONFORMATION_CHANGE	288	55	2.75785e-18	2.89574e-15	KAT6B:GTF2H1:SPTY2D1:DDB2:NCAPD2:RECQL:NAA60:NAA60:CENPN:XRCC6:HIST1H2BA:HIST1H1A:HIST1H3A:HIST1H4A:HIST1H4B:HIST1H3B:HIST1H2BB:HIST1H3C:HIST1H1C:HIST1H4C:HIST1H1T:HIST1H2BC:HIST1H1E:HIST1H2BD:HIST1H2BE:HIST1H4D:HIST1H3D:HIST1H2BF:HIST1H4E:HIST1H2BG:HIST1H3E:HIST1H1D:HIST1H4F:HIST1H4G:HIST1H3F:HIST1H2BH:HIST1H3G:HIST1H2BI:HIST1H4H:HIST1H2BJ:HIST1H2BK:HIST1H4I:HIST1H2BL:HIST1H3H:HIST1H2BM:HIST1H4J…	http://www.gsea-msigdb.org/gsea/msigdb/cards/GO_DNA_CONFORMATION_CHANGE
GO_bp	GO_CHROMATIN_SILENCING_AT_RDNA	40	21	1.51332e-17	1.39036e-14	HIST1H3A:HIST1H4A:HIST1H4B:HIST1H3B:HIST1H3C:HIST1H4C:HIST1H4D:HIST1H3D:HIST1H4E:HIST1H3E:HIST1H4F:HIST1H3F:HIST1H3G:HIST1H4H:HIST1H4I:HIST1H3H:HIST1H4J:HIST1H4K:HIST1H3I:HIST1H4L:HIST1H3J	http://www.gsea-msigdb.org/gsea/msigdb/cards/GO_CHROMATIN_SILENCING_AT_RDNA
GO_bp	GO_PROTEIN_HETEROTETRAMERIZATION	53	23	9.91608e-17	8.09813e-14	LRP4:XRCC6:HIST1H3A:HIST1H4A:HIST1H4B:HIST1H3B:HIST1H3C:HIST1H4C:HIST1H4D:HIST1H3D:HIST1H4E:HIST1H3E:HIST1H4F:HIST1H3F:HIST1H3G:HIST1H4H:HIST1H4I:HIST1H3H:HIST1H4J:HIST1H4K:HIST1H3I:HIST1H4L:HIST1H3J	http://www.gsea-msigdb.org/gsea/msigdb/cards/GO_PROTEIN_HETEROTETRAMERIZATION
GO_bp	GO_NEGATIVE_REGULATION_OF_GENE_EXPRESSION_EPIGENETIC	129	31	1.13585e-13	8.34849e-11	SPI1:MBD3:DOT1L:HIST1H1A:HIST1H3A:HIST1H4A:HIST1H4B:HIST1H3B:HIST1H3C:HIST1H1C:HIST1H4C:HIST1H1T:HIST1H1E:HIST1H4D:HIST1H3D:HIST1H4E:HIST1H3E:HIST1H1D:HIST1H4F:HIST1H3F:HIST1H3G:HIST1H4H:HIST1H4I:HIST1H3H:HIST1H4J:HIST1H4K:HIST1H1B:HIST1H3I:HIST1H4L:HIST1H3J:TRIM27	http://www.gsea-msigdb.org/gsea/msigdb/cards/GO_NEGATIVE_REGULATION_OF_GENE_EXPRESSION_EPIGENETIC
GO_bp	GO_CHROMATIN_ORGANIZATION_INVOLVED_IN_REGULATION_OF_TRANSCRIPTION	121	29	7.58828e-13	5.07035e-10	MBD3:DOT1L:HIST1H1A:HIST1H3A:HIST1H4A:HIST1H4B:HIST1H3B:HIST1H3C:HIST1H1C:HIST1H4C:HIST1H1T:HIST1H1E:HIST1H4D:HIST1H3D:HIST1H4E:HIST1H3E:HIST1H1D:HIST1H4F:HIST1H3F:HIST1H3G:HIST1H4H:HIST1H4I:HIST1H3H:HIST1H4J:HIST1H4K:HIST1H1B:HIST1H3I:HIST1H4L:HIST1H3J	http://www.gsea-msigdb.org/gsea/msigdb/cards/GO_CHROMATIN_ORGANIZATION_INVOLVED_IN_REGULATION_OF_TRANSCRIPTION
GO_bp	GO_REGULATION_OF_MEGAKARYOCYTE_DIFFERENTIATION	78	23	1.68935e-12	1.03472e-09	ITGA2B:HIST1H3A:HIST1H4A:HIST1H4B:HIST1H3B:HIST1H3C:HIST1H4C:HIST1H4D:HIST1H3D:HIST1H4E:HIST1H3E:HIST1H4F:HIST1H3F:HIST1H3G:HIST1H4H:HIST1H4I:HIST1H3H:HIST1H4J:HIST1H4K:HIST1H3I:HIST1H4L:HIST1H3J:SCIN	http://www.gsea-msigdb.org/gsea/msigdb/cards/GO_REGULATION_OF_MEGAKARYOCYTE_DIFFERENTIATION
GO_bp	GO_CHROMATIN_ORGANIZATION	758	83	5.78551e-12	3.27104e-09	PAX7:ELK4:NUCKS1:KAT6B:NPM3:LDB1:PCGF6:MYOD1:SPTY2D1:PRMT3:DDB2:SPI1:ING4:LRRK2:ARID2:NAA60:NAA60:CREBBP:CENPN:KANSL1:MBD3:DOT1L:BAZ2B:GCG:SETMAR:PPARGC1A:HIST1H2AA:HIST1H2BA:HIST1H1A:HIST1H3A:HIST1H4A:HIST1H4B:HIST1H3B:HIST1H2AB:HIST1H2BB:HIST1H3C:HIST1H1C:HIST1H4C:HIST1H1T:HIST1H2BC:HIST1H2AC:HIST1H1E:HIST1H2BD:HIST1H2BE:HIST1H4D:HIST1H3D:HIST1H2AD:HIST1H2BF:HIST1H4E:HIST1H2BG:HIST1H2AE:HIST1H3…	http://www.gsea-msigdb.org/gsea/msigdb/cards/GO_CHROMATIN_ORGANIZATION
GO_bp	GO_MEGAKARYOCYTE_DIFFERENTIATION	93	23	9.02712e-11	4.44404e-08	ITGA2B:HIST1H3A:HIST1H4A:HIST1H4B:HIST1H3B:HIST1H3C:HIST1H4C:HIST1H4D:HIST1H3D:HIST1H4E:HIST1H3E:HIST1H4F:HIST1H3F:HIST1H3G:HIST1H4H:HIST1H4I:HIST1H3H:HIST1H4J:HIST1H4K:HIST1H3I:HIST1H4L:HIST1H3J:SCIN	http://www.gsea-msigdb.org/gsea/msigdb/cards/GO_MEGAKARYOCYTE_DIFFERENTIATION
GO_bp	GO_NEGATIVE_REGULATION_OF_MEGAKARYOCYTE_DIFFERENTIATION	18	11	9.06947e-11	4.44404e-08	HIST1H4A:HIST1H4B:HIST1H4C:HIST1H4D:HIST1H4E:HIST1H4F:HIST1H4H:HIST1H4I:HIST1H4J:HIST1H4K:HIST1H4L	http://www.gsea-msigdb.org/gsea/msigdb/cards/GO_NEGATIVE_REGULATION_OF_MEGAKARYOCYTE_DIFFERENTIATION
GO_bp	GO_REGULATION_OF_GENE_SILENCING	149	29	1.7679e-10	8.1213e-08	NUP160:HIST1H1A:HIST1H3A:HIST1H4A:HIST1H4B:HIST1H3B:HIST1H3C:HIST1H1C:HIST1H4C:HIST1H1T:HIST1H1E:HIST1H4D:HIST1H3D:HIST1H4E:HIST1H3E:HIST1H1D:HIST1H4F:HIST1H3F:HIST1H3G:HIST1H4H:HIST1H4I:HIST1H3H:HIST1H4J:HIST1H4K:HIST1H1B:HIST1H3I:HIST1H4L:HIST1H3J:EGFR	http://www.gsea-msigdb.org/gsea/msigdb/cards/GO_REGULATION_OF_GENE_SILENCING
GO_bp	GO_PROTEIN_TETRAMERIZATION	160	30	2.24511e-10	9.70678e-08	CTH:PKD2L1:KCNC1:LRP4:TRPM4:XRCC6:ALDH5A1:ACOT13:HIST1H3A:HIST1H4A:HIST1H4B:HIST1H3B:HIST1H3C:HIST1H4C:HIST1H4D:HIST1H3D:HIST1H4E:HIST1H3E:HIST1H4F:HIST1H3F:HIST1H3G:HIST1H4H:HIST1H4I:HIST1H3H:HIST1H4J:HIST1H4K:HIST1H3I:HIST1H4L:HIST1H3J:AASS	http://www.gsea-msigdb.org/gsea/msigdb/cards/GO_PROTEIN_TETRAMERIZATION
GO_bp	GO_PROTEIN_HETEROOLIGOMERIZATION	133	26	1.3974e-09	5.70604e-07	LRP4:XRCC6:GLRA1:HIST1H3A:HIST1H4A:HIST1H4B:HIST1H3B:HIST1H3C:HIST1H4C:HIST1H4D:HIST1H3D:HIST1H4E:HIST1H3E:HIST1H4F:HIST1H3F:HIST1H3G:HIST1H4H:HIST1H4I:HIST1H3H:HIST1H4J:HIST1H4K:HIST1H3I:HIST1H4L:HIST1H3J:SCUBE3:MAGI2	http://www.gsea-msigdb.org/gsea/msigdb/cards/GO_PROTEIN_HETEROOLIGOMERIZATION
GO_bp	GO_REGULATION_OF_POSTTRANSCRIPTIONAL_GENE_SILENCING	112	23	4.57532e-09	1.76993e-06	NUP160:HIST1H3A:HIST1H4A:HIST1H4B:HIST1H3B:HIST1H3C:HIST1H4C:HIST1H4D:HIST1H3D:HIST1H4E:HIST1H3E:HIST1H4F:HIST1H3F:HIST1H3G:HIST1H4H:HIST1H4I:HIST1H3H:HIST1H4J:HIST1H4K:HIST1H3I:HIST1H4L:HIST1H3J:EGFR	http://www.gsea-msigdb.org/gsea/msigdb/cards/GO_REGULATION_OF_POSTTRANSCRIPTIONAL_GENE_SILENCING
GO_bp	GO_CHROMOSOME_ORGANIZATION	1160	100	2.60688e-08	9.58027e-06	PAX7:ELK4:NUCKS1:KAT6B:NPM3:LDB1:PCGF6:MYOD1:GTF2H1:SPTY2D1:PRMT3:DDB2:SPI1:NCAPD2:ING4:COPS7A:RECQL:LRRK2:ARID2:REC8:NAA60:NAA60:SLX4:CREBBP:CENPN:BECN1:C17orf104:MAPT:KANSL1:CDC27:KPNB1:MBD3:DOT1L:BAZ2B:GCG:XRCC6:SETMAR:PARP3:PPARGC1A:PTTG1:HIST1H2AA:HIST1H2BA:HIST1H1A:HIST1H3A:HIST1H4A:HIST1H4B:HIST1H3B:HIST1H2AB:HIST1H2BB:HIST1H3C:HIST1H1C:HIST1H4C:HIST1H1T:HIST1H2BC:HIST1H2AC:HIST1H1E:HIST1H…	http://www.gsea-msigdb.org/gsea/msigdb/cards/GO_CHROMOSOME_ORGANIZATION
GO_bp	GO_CELLULAR_PROTEIN_CONTAINING_COMPLEX_ASSEMBLY	1040	91	5.89323e-08	2.06263e-05	VAMP3:EIF2D:KAT6B:VDAC2:GTF2H1:SPTY2D1:IGSF22:CKAP5:DDB2:MYBPC3:PSMC3:CELF1:NDUFS3:MRPL11:COPS7A:DYX1C1:GTF2A2:MEFV:NAA60:NAA60:STX1B:CENPN:CCDC103:MAPT:COX11:SF3A2:AP2S1:CREB1:MX1:CAV3:RPSA:ADD1:SLU7:GMNN:LRRC16A:HIST1H2BA:HIST1H1A:HIST1H3A:HIST1H4A:HIST1H4B:HIST1H3B:HIST1H2BB:HIST1H3C:HIST1H1C:HIST1H4C:HIST1H1T:HIST1H2BC:HIST1H1E:HIST1H2BD:HIST1H2BE:HIST1H4D:HIST1H3D:HIST1H2BF:HIST1H4E:HIST1H2B…	http://www.gsea-msigdb.org/gsea/msigdb/cards/GO_CELLULAR_PROTEIN_CONTAINING_COMPLEX_ASSEMBLY
GO_bp	GO_TELOMERE_ORGANIZATION	173	26	3.74663e-07	0.000125171	SLX4:DOT1L:XRCC6:PARP3:HIST1H3A:HIST1H4A:HIST1H4B:HIST1H3B:HIST1H3C:HIST1H4C:HIST1H4D:HIST1H3D:HIST1H4E:HIST1H3E:HIST1H4F:HIST1H3F:HIST1H3G:HIST1H4H:HIST1H4I:HIST1H3H:HIST1H4J:HIST1H4K:HIST1H3I:HIST1H4L:HIST1H3J:RPA3	http://www.gsea-msigdb.org/gsea/msigdb/cards/GO_TELOMERE_ORGANIZATION
GO_bp	GO_HISTONE_EXCHANGE	58	14	6.00522e-07	0.000191906	SPTY2D1:CENPN:HIST1H2BA:HIST1H4A:HIST1H4B:HIST1H4C:HIST1H4D:HIST1H4E:HIST1H4F:HIST1H4H:HIST1H4I:HIST1H4J:HIST1H4K:HIST1H4L	http://www.gsea-msigdb.org/gsea/msigdb/cards/GO_HISTONE_EXCHANGE
GO_bp	GO_INTERLEUKIN_7_MEDIATED_SIGNALING_PATHWAY	30	10	9.78884e-07	0.000299783	HIST1H3A:HIST1H3B:HIST1H3C:HIST1H3D:HIST1H3E:HIST1H3F:HIST1H3G:HIST1H3H:HIST1H3I:HIST1H3J	http://www.gsea-msigdb.org/gsea/msigdb/cards/GO_INTERLEUKIN_7_MEDIATED_SIGNALING_PATHWAY
GO_bp	GO_REGULATION_OF_MYELOID_CELL_DIFFERENTIATION	242	31	1.09774e-06	0.000322736	C1orf186:LDB1:SPI1:CD4:MEIS2:CREBBP:ITGA2B:FSTL3:CREB1:HIST1H3A:HIST1H4A:HIST1H4B:HIST1H3B:HIST1H3C:HIST1H4C:HIST1H4D:HIST1H3D:HIST1H4E:HIST1H3E:HIST1H4F:HIST1H3F:HIST1H3G:HIST1H4H:HIST1H4I:HIST1H3H:HIST1H4J:HIST1H4K:HIST1H3I:HIST1H4L:HIST1H3J:SCIN	http://www.gsea-msigdb.org/gsea/msigdb/cards/GO_REGULATION_OF_MYELOID_CELL_DIFFERENTIATION
GO_bp	GO_CHROMATIN_REMODELING_AT_CENTROMERE	46	12	1.56859e-06	0.000443427	CENPN:HIST1H4A:HIST1H4B:HIST1H4C:HIST1H4D:HIST1H4E:HIST1H4F:HIST1H4H:HIST1H4I:HIST1H4J:HIST1H4K:HIST1H4L	http://www.gsea-msigdb.org/gsea/msigdb/cards/GO_CHROMATIN_REMODELING_AT_CENTROMERE
GO_bp	GO_NON_RECOMBINATIONAL_REPAIR	94	17	3.00863e-06	0.000819015	POLL:SLX4:PSMD14:XRCC6:SETMAR:PARP3:HIST1H4A:HIST1H4B:HIST1H4C:HIST1H4D:HIST1H4E:HIST1H4F:HIST1H4H:HIST1H4I:HIST1H4J:HIST1H4K:HIST1H4L	http://www.gsea-msigdb.org/gsea/msigdb/cards/GO_NON_RECOMBINATIONAL_REPAIR
GO_bp	GO_GENE_SILENCING_BY_RNA	179	24	8.02305e-06	0.00210605	CELF1:NUP160:HIST1H3A:HIST1H4A:HIST1H4B:HIST1H3B:HIST1H3C:HIST1H4C:HIST1H4D:HIST1H3D:HIST1H4E:HIST1H3E:HIST1H4F:HIST1H3F:HIST1H3G:HIST1H4H:HIST1H4I:HIST1H3H:HIST1H4J:HIST1H4K:HIST1H3I:HIST1H4L:HIST1H3J:EGFR	http://www.gsea-msigdb.org/gsea/msigdb/cards/GO_GENE_SILENCING_BY_RNA
GO_bp	GO_ATP_DEPENDENT_CHROMATIN_REMODELING	81	15	8.41916e-06	0.00213382	SPTY2D1:CENPN:MBD3:HIST1H2BA:HIST1H4A:HIST1H4B:HIST1H4C:HIST1H4D:HIST1H4E:HIST1H4F:HIST1H4H:HIST1H4I:HIST1H4J:HIST1H4K:HIST1H4L	http://www.gsea-msigdb.org/gsea/msigdb/cards/GO_ATP_DEPENDENT_CHROMATIN_REMODELING
GO_bp	GO_PROTEIN_CONTAINING_COMPLEX_ASSEMBLY	1806	129	8.94871e-06	0.00219243	VAMP3:PARK7:CTH:EIF2D:SEC24C:CAMK2G:KAT6B:VDAC2:PKD2L1:CALHM1:KCNC1:GTF2H1:SPTY2D1:IGSF22:CKAP5:LRP4:DDB2:MYBPC3:PSMC3:CELF1:NDUFS3:MRPL11:COPS7A:IAPP:LRRK2:PFKM:ULK1:DYX1C1:GTF2A2:MEFV:NAA60:NAA60:CREBBP:STX1B:CENPN:CCDC103:GFAP:MAPT:NSF:GOSR2:COX11:SF3A2:AP2S1:TRPM4:SHANK1:PNPT1:CREB1:MX1:XRCC6:CAV3:GORASP1:RPSA:ADD1:PPARGC1A:KCTD16:GLRA1:SLU7:ALDH5A1:ACOT13:GMNN:LRRC16A:HIST1H2BA:HIST1H1A:HIST…	http://www.gsea-msigdb.org/gsea/msigdb/cards/GO_PROTEIN_CONTAINING_COMPLEX_ASSEMBLY
GO_bp	GO_CENTROMERE_COMPLEX_ASSEMBLY	54	12	9.60889e-06	0.00227824	CENPN:HIST1H4A:HIST1H4B:HIST1H4C:HIST1H4D:HIST1H4E:HIST1H4F:HIST1H4H:HIST1H4I:HIST1H4J:HIST1H4K:HIST1H4L	http://www.gsea-msigdb.org/gsea/msigdb/cards/GO_CENTROMERE_COMPLEX_ASSEMBLY
GO_bp	GO_REGULATION_OF_GENE_EXPRESSION_EPIGENETIC	322	35	1.01356e-05	0.00232803	PCGF6:SPI1:CELF1:NUP160:MBD3:DOT1L:HIST1H1A:HIST1H3A:HIST1H4A:HIST1H4B:HIST1H3B:HIST1H3C:HIST1H1C:HIST1H4C:HIST1H1T:HIST1H1E:HIST1H4D:HIST1H3D:HIST1H4E:HIST1H3E:HIST1H1D:HIST1H4F:HIST1H3F:HIST1H3G:HIST1H4H:HIST1H4I:HIST1H3H:HIST1H4J:HIST1H4K:HIST1H1B:HIST1H3I:HIST1H4L:HIST1H3J:TRIM27:EGFR	http://www.gsea-msigdb.org/gsea/msigdb/cards/GO_REGULATION_OF_GENE_EXPRESSION_EPIGENETIC
GO_bp	GO_DNA_REPLICATION_INDEPENDENT_NUCLEOSOME_ORGANIZATION	55	12	1.17446e-05	0.00261584	CENPN:HIST1H4A:HIST1H4B:HIST1H4C:HIST1H4D:HIST1H4E:HIST1H4F:HIST1H4H:HIST1H4I:HIST1H4J:HIST1H4K:HIST1H4L	http://www.gsea-msigdb.org/gsea/msigdb/cards/GO_DNA_REPLICATION_INDEPENDENT_NUCLEOSOME_ORGANIZATION
GO_bp	GO_REGULATION_OF_CELL_DIFFERENTIATION	1762	125	1.73143e-05	0.00370082	ACAP3:PAX7:LRRC7:CTH:NEGR1:PBX1:LMX1A:BRINP3:RGS2:SLC45A3:RAB7L1:C1orf186:SRGAP2:ZSWIM8:LBX1:FGF8:LDB1:PITX3:SUFU:SOX6:MYOD1:TPH1:F2:LRP4:NR1H3:SPI1:PSMC3:PLEKHB1:WNT5B:CD4:GNB3:IAPP:LRRK2:CNTN1:FGF9:PARP2:MEIS2:TCF12:PSMA4:NTRK3:CREBBP:IL4R:STX1B:MAF:PAFAH1B1:RAP1GAP2:GPS2:PSME3:GRN:ITGA2B:GFAP:MAPT:WNT3:WNT9B:ITGB3:ITGB3:TBX21:CDH2:FSTL3:AP3D1:SF3A2:TRPM4:SYT3:SHANK1:ACPT:SIX3:SIX2:EFEMP1:BCL11…	http://www.gsea-msigdb.org/gsea/msigdb/cards/GO_REGULATION_OF_CELL_DIFFERENTIATION
GO_bp	GO_RESPONSE_TO_INTERLEUKIN_7	40	10	1.7623e-05	0.00370082	HIST1H3A:HIST1H3B:HIST1H3C:HIST1H3D:HIST1H3E:HIST1H3F:HIST1H3G:HIST1H3H:HIST1H3I:HIST1H3J	http://www.gsea-msigdb.org/gsea/msigdb/cards/GO_RESPONSE_TO_INTERLEUKIN_7
GO_bp	GO_MYELOID_CELL_DIFFERENTIATION	397	39	3.37879e-05	0.00689837	C1orf186:LDB1:SOX6:SPI1:CD4:MEIS2:CREBBP:IRF8:PAFAH1B1:ITGA2B:HOXB7:FSTL3:CREB1:TGFBR2:SLC25A38:ADD1:HIST1H3A:HIST1H4A:HIST1H4B:HIST1H3B:HIST1H3C:HIST1H4C:HIST1H4D:HIST1H3D:HIST1H4E:HIST1H3E:HIST1H4F:HIST1H3F:HIST1H3G:HIST1H4H:HIST1H4I:HIST1H3H:HIST1H4J:HIST1H4K:HIST1H3I:HIST1H4L:HIST1H3J:UBD:SCIN	http://www.gsea-msigdb.org/gsea/msigdb/cards/GO_MYELOID_CELL_DIFFERENTIATION
GO_bp	GO_DOUBLE_STRAND_BREAK_REPAIR	235	27	3.89083e-05	0.00772907	NUCKS1:POLL:RECQL:PARP2:REC8:EXD2:SLX4:C17orf104:PSMD14:XRCC6:SETMAR:WDR48:PARP3:TDP2:HIST1H4A:HIST1H4B:HIST1H4C:HIST1H4D:HIST1H4E:HIST1H4F:HIST1H4H:HIST1H4I:HIST1H4J:HIST1H4K:HIST1H4L:RPA3:APTX	http://www.gsea-msigdb.org/gsea/msigdb/cards/GO_DOUBLE_STRAND_BREAK_REPAIR
GO_bp	GO_NUCLEOSOME_POSITIONING	15	6	4.79718e-05	0.00927876	HIST1H1A:HIST1H1C:HIST1H1T:HIST1H1E:HIST1H1D:HIST1H1B	http://www.gsea-msigdb.org/gsea/msigdb/cards/GO_NUCLEOSOME_POSITIONING
GO_bp	GO_TELOMERE_CAPPING	55	11	6.37501e-05	0.0120144	HIST1H4A:HIST1H4B:HIST1H4C:HIST1H4D:HIST1H4E:HIST1H4F:HIST1H4H:HIST1H4I:HIST1H4J:HIST1H4K:HIST1H4L	http://www.gsea-msigdb.org/gsea/msigdb/cards/GO_TELOMERE_CAPPING
GO_bp	GO_LACTATE_METABOLIC_PROCESS	6	4	8.106e-05	0.0148948	PFKFB2:LDHA:LDHC:MRS2	http://www.gsea-msigdb.org/gsea/msigdb/cards/GO_LACTATE_METABOLIC_PROCESS
GO_bp	GO_INNATE_IMMUNE_RESPONSE_IN_MUCOSA	23	7	8.42444e-05	0.0151023	HIST1H2BC:HIST1H2BE:HIST1H2BF:HIST1H2BG:HIST1H2BI:HIST1H2BJ:HIST1H2BK	http://www.gsea-msigdb.org/gsea/msigdb/cards/GO_INNATE_IMMUNE_RESPONSE_IN_MUCOSA
GO_bp	GO_NEGATIVE_REGULATION_OF_CELL_DIFFERENTIATION	688	57	8.72807e-05	0.0152741	PBX1:LMX1A:RGS2:RAB7L1:SRGAP2:LBX1:LDB1:PITX3:SUFU:SOX6:F2:LRP4:NR1H3:IAPP:LRRK2:FGF9:MEIS2:NTRK3:IL4R:STX1B:PAFAH1B1:RAP1GAP2:GPS2:GFAP:WNT3:ITGB3:ITGB3:TBX21:FSTL3:TRPM4:ACPT:SIX3:SIX2:EFEMP1:BCL11A:REG3G:CAV3:GORASP1:PHOX2B:KIAA0319:HIST1H4A:HIST1H4B:HIST1H4C:HIST1H4D:HIST1H4E:HIST1H4F:HIST1H4H:HIST1H4I:HIST1H4J:HIST1H4K:HIST1H4L:SPDEF:PPARD:GPER1:EGFR:SEMA3C:SEMA3E:SEMA3D	http://www.gsea-msigdb.org/gsea/msigdb/cards/GO_NEGATIVE_REGULATION_OF_CELL_DIFFERENTIATION
GO_bp	GO_NEGATIVE_REGULATION_OF_DEVELOPMENTAL_PROCESS	916	71	0.000101051	0.0172727	PBX1:LMX1A:RGS2:RAB7L1:SRGAP2:MYOZ1:LBX1:FGF8:LDB1:PITX3:SUFU:SOX6:F2:LRP4:NR1H3:IAPP:LRRK2:FGF9:MEIS2:NTRK3:IL4R:STX1B:PAFAH1B1:RAP1GAP2:GPS2:GFAP:MAPT:WNT3:WNT9B:ITGB3:ITGB3:TBX21:PTPRM:FSTL3:AMH:TRPM4:ACPT:SIX3:SIX2:EFEMP1:BCL11A:REG3G:FERMT1:CAV3:TGFBR2:GORASP1:CX3CR1:PARP3:PPARGC1A:PHOX2B:WWC1:KIAA0319:HIST1H4A:HIST1H4B:HIST1H4C:HIST1H4D:HIST1H4E:HIST1H4F:HIST1H4H:HIST1H4I:HIST1H4J:HIST1H4K:…	http://www.gsea-msigdb.org/gsea/msigdb/cards/GO_NEGATIVE_REGULATION_OF_DEVELOPMENTAL_PROCESS
GO_bp	GO_NEGATIVE_REGULATION_OF_MULTICELLULAR_ORGANISMAL_PROCESS	1152	85	0.00011716	0.0195711	PTGER3:PBX1:LMX1A:RGS2:RAB7L1:SRGAP2:PLAU:LBX1:FGF8:LDB1:PITX3:CUEDC2:SUFU:SOX6:TPH1:F2:LRP4:NR1H3:ARHGAP42:TMEM133:LAG3:IAPP:C12orf39:ABCD2:LRRK2:FGF9:NDRG2:MEIS2:NTRK3:MEFV:IL4R:STX1B:PAFAH1B1:RAP1GAP2:GRN:GFAP:WNT3:WNT9B:TBX21:PTPRM:FSTL3:AMH:TRPM4:ACPT:ABCG5:ABCG8:SIX3:EFEMP1:BCL11A:REG3G:SERPINE2:FERMT1:CAV3:TGFBR2:GORASP1:CX3CR1:PARP3:LRPAP1:PHOX2B:HERC5:GLRA1:WWC1:KIAA0319:ACOT13:HIST1H4A:…	http://www.gsea-msigdb.org/gsea/msigdb/cards/GO_NEGATIVE_REGULATION_OF_MULTICELLULAR_ORGANISMAL_PROCESS
GO_bp	GO_NEGATIVE_REGULATION_OF_MYELOID_CELL_DIFFERENTIATION	90	14	0.000123521	0.0201751	LDB1:MEIS2:FSTL3:HIST1H4A:HIST1H4B:HIST1H4C:HIST1H4D:HIST1H4E:HIST1H4F:HIST1H4H:HIST1H4I:HIST1H4J:HIST1H4K:HIST1H4L	http://www.gsea-msigdb.org/gsea/msigdb/cards/GO_NEGATIVE_REGULATION_OF_MYELOID_CELL_DIFFERENTIATION
GO_bp	GO_REGULATION_OF_HEMOPOIESIS	452	41	0.000128725	0.020568	C1orf186:LDB1:SPI1:PSMC3:CD4:MEIS2:TCF12:PSMA4:CREBBP:IL4R:PSME3:ITGA2B:TBX21:FSTL3:AP3D1:PSMD14:CREB1:TGFBR2:HIST1H3A:HIST1H4A:HIST1H4B:HIST1H3B:HIST1H3C:HIST1H4C:HIST1H4D:HIST1H3D:HIST1H4E:HIST1H3E:HIST1H4F:HIST1H3F:HIST1H3G:HIST1H4H:BTN2A2:HIST1H4I:HIST1H3H:HIST1H4J:HIST1H4K:HIST1H3I:HIST1H4L:HIST1H3J:SCIN	http://www.gsea-msigdb.org/gsea/msigdb/cards/GO_REGULATION_OF_HEMOPOIESIS
GO_bp	GO_LOCOMOTORY_EXPLORATION_BEHAVIOR	12	5	0.000170076	0.0265969	LRRK2:C12orf10:CRHR1:SLC4A10:DPP4	http://www.gsea-msigdb.org/gsea/msigdb/cards/GO_LOCOMOTORY_EXPLORATION_BEHAVIOR
GO_bp	GO_REGULATION_OF_SKELETAL_MUSCLE_TISSUE_REGENERATION	7	4	0.000181741	0.0276293	MYOZ1:MYOD1:TGFBR2:PPARD	http://www.gsea-msigdb.org/gsea/msigdb/cards/GO_REGULATION_OF_SKELETAL_MUSCLE_TISSUE_REGENERATION
GO_bp	GO_PROTEIN_COMPLEX_OLIGOMERIZATION	551	47	0.000184195	0.0276293	CTH:CAMK2G:PKD2L1:CALHM1:KCNC1:LRP4:IAPP:PFKM:MAPT:TRPM4:PNPT1:XRCC6:KCTD16:GLRA1:ALDH5A1:ACOT13:HIST1H3A:HIST1H4A:HIST1H4B:HIST1H3B:HIST1H3C:HIST1H4C:HIST1H4D:HIST1H3D:HIST1H4E:HIST1H3E:HIST1H4F:HIST1H3F:HIST1H3G:HIST1H4H:HIST1H4I:HIST1H3H:HIST1H4J:HIST1H4K:HIST1H3I:HIST1H4L:HIST1H3J:TRIM27:SCUBE3:MAGI2:STEAP4:KCND2:AASS:B4GALT1:TOR2A:LCN2:LRRC8A	http://www.gsea-msigdb.org/gsea/msigdb/cards/GO_PROTEIN_COMPLEX_OLIGOMERIZATION
GO_bp	GO_NEGATIVE_REGULATION_OF_CHROMATIN_SILENCING	19	6	0.000219433	0.0322567	HIST1H1A:HIST1H1C:HIST1H1T:HIST1H1E:HIST1H1D:HIST1H1B	http://www.gsea-msigdb.org/gsea/msigdb/cards/GO_NEGATIVE_REGULATION_OF_CHROMATIN_SILENCING
GO_bp	GO_REGULATION_OF_G_PROTEIN_COUPLED_RECEPTOR_SIGNALING_PATHWAY	143	18	0.000237099	0.0341701	RGS18:RGS1:RGS13:RGS2:FGF8:F2:LRRK2:FZD2:NMT1:PALM:GNG7:CAMKMT:PLCB1:GRK4:RGS12:KCTD16:GPER1:USP20	http://www.gsea-msigdb.org/gsea/msigdb/cards/GO_REGULATION_OF_G_PROTEIN_COUPLED_RECEPTOR_SIGNALING_PATHWAY
GO_bp	GO_SIALIC_ACID_TRANSPORT	8	4	0.000349286	0.0493702	SLC17A4:SLC17A1:SLC17A3:SLC17A2	http://www.gsea-msigdb.org/gsea/msigdb/cards/GO_SIALIC_ACID_TRANSPORT
GWAScatalog	Autism spectrum disorder or schizophrenia	474	158	2.85159e-89	5.17564e-86	SLC45A1:ARL5B:TMEM180:ACTR1A:SUFU:TRIM8:ARL3:SFXN2:WBP1L:CYP17A1:C10orf32:C10orf32-ASMT:AS3MT:CNNM2:NT5C2:RPEL1:INA:PCGF6:USMG5:DGKZ:MDK:CHRM4:HARBI1:ATG13:ARHGAP1:ZNF408:F2:CKAP5:LRP4:C11orf49:ARFGAP2:PACSIN3:DDB2:ACP2:NR1H3:MADD:MYBPC3:SNX19:IGSF9B:PSMA4:TSR1:SGSM2:HEXIM1:VRK2:FANCL:LRRC16A:SCGN:HIST1H2AA:HIST1H2BA:SLC17A4:SLC17A1:SLC17A3:SLC17A2:TRIM38:HIST1H1A:HIST1H3A:HIST1H4A:HIST1H4B:HIST1…
GWAScatalog	Alzheimer's disease or fasting glucose levels (pleiotropy)	45	34	1.19545e-35	1.08487e-32	MAPK8IP1:DGKZ:MDK:CHRM4:HARBI1:ATG13:ARHGAP1:ZNF408:F2:CKAP5:LRP4:C11orf49:ARFGAP2:PACSIN3:DDB2:ACP2:NR1H3:MADD:MYBPC3:SPI1:SLC39A13:PSMC3:RAPSN:CELF1:NDUFS3:PTPMT1:KBTBD4:KBTBD4:FAM180B:C1QTNF4:MTCH2:AGBL2:FNBP4:NUP160:PTPRJ
GWAScatalog	Neuroticism	138	38	1.26226e-18	7.63666e-16	SOX6:DDB2:ACP2:NR1H3:MADD:MYBPC3:SPI1:SLC39A13:PSMC3:RAPSN:CELF1:NDUFS3:PTPMT1:KBTBD4:KBTBD4:FAM180B:C1QTNF4:MTCH2:AGBL2:FNBP4:NUP160:EXD2:AGBL1:RBFOX1:PAFAH1B1:HEXIM1:ARHGAP27:PLEKHM1:CRHR1:SPPL2C:MAPT:STH:KANSL1:XRCC6:SIM1:ASCC3:NXPH1:TMEM106B:GRM3
GWAScatalog	Sarcoidosis (Lofgren's syndrome vs non-Lofgren's syndrome)	11	11	3.92276e-15	1.77995e-12	ZNF184:ZNF165:ZKSCAN3:ZSCAN12:TRIM27:C6orf100:OR2B3:OR2J3:OR12D3:OR12D2:MAS1L
GWAScatalog	Intelligence (MTAG)	246	43	3.50851e-13	1.27359e-10	PTGER3:NEGR1:FGF8:NPM3:C10orf76:HPS6:LDB1:ELOVL3:PITX3:GBF1:ARID2:SGCG:EXD2:DMXL2:RBFOX1:NSF:WNT3:CDH2:TTC27:BCL11A:RBMS1:TBR1:SLC4A10:DPP4:RBM6:PET112:LRRC16A:SLC17A4:SLC17A1:HFE:HIST1H2AC:HIST1H1E:HIST1H2BD:HIST1H2BF:BTN2A2:BTN3A1:BTN2A1:BTN1A1:ABT1:ZNF322:POM121L2:HIST1H2BN:GLCCI1
GWAScatalog	Squamous cell lung carcinoma	89	25	6.18547e-13	1.87111e-10	ERLIN1:PKD2L1:SRBD1:LRRC16A:SCGN:HIST1H2AC:HIST1H1E:HIST1H4H:BTN3A2:BTN3A3:ZNF322:PRSS16:ZNF184:OR2B2:OR2B6:ZNF165:PGBD1:ZSCAN12:GPX6:SCAND3:C6orf100:ZNF311:OR2J3:OR2J2:OR14J1
GWAScatalog	Lung cancer in ever smokers	107	27	1.25115e-12	3.24406e-10	RBMS3:LRRC16A:SCGN:TRIM38:HIST1H1A:HIST1H2AC:HIST1H1E:HIST1H4H:BTN3A2:BTN2A1:HMGN4:ABT1:ZNF322:PRSS16:ZNF184:OR2B2:OR2B6:ZSCAN31:ZSCAN23:SCAND3:TRIM27:ZNF311:OR2J3:OR2J2:OR14J1:UBD:GABBR1
GWAScatalog	Social communication problems	28	14	9.48161e-12	2.15114e-09	PLCB1:WDR48:GORASP1:TTC21A:CSRNP1:XIRP1:TRIM27:ZNF311:OR2W1:OR2B3:OR2J3:OR2J2:OR5V1:OR12D3
GWAScatalog	Alcohol use disorder (total score)	29	14	1.75022e-11	3.34979e-09	SPI1:SLC39A13:PSMC3:RAPSN:CELF1:NDUFS3:PLEKHM1:CRHR1:SPPL2C:MAPT:STH:KANSL1:NSF:WNT3
GWAScatalog	Body fat distribution (leg fat ratio)	223	38	1.84561e-11	3.34979e-09	SLC39A13:PSMC3:RAPSN:CELF1:NDUFS3:PTPMT1:KBTBD4:KBTBD4:C1QTNF4:ACAN:EFEMP1:RBM6:HIST1H2BD:HIST1H2BE:HIST1H4D:HIST1H3D:HIST1H2AD:HIST1H2BF:HIST1H4E:HIST1H2BG:HIST1H2AE:HIST1H3E:HIST1H1D:HIST1H4F:HIST1H4G:HIST1H3F:HIST1H2BH:HIST1H3G:HIST1H2BI:HIST1H4H:NUDT3:RPS10:PACSIN1:SPDEF:C6orf106:SNRPC:UHRF1BP1:RALGPS1:ANGPTL2
GWAScatalog	Neurociticism	95	24	2.16461e-11	3.57161e-09	CAMTA1:NEGR1:SOX6:ARHGAP1:C11orf49:DDB2:ACP2:NR1H3:IGSF9B:AGBL1:RBFOX1:PAFAH1B1:STH:VRK2:TMEM33:HIST1H1C:BTN2A2:HIST1H2BK:OR2B6:TRIM27:SIM1:ASCC3:TMEM106B:GRM3
GWAScatalog	Lung cancer	157	31	2.83064e-11	4.28134e-09	MIPEP:PSMA4:SIX3:SIX2:LRRC16A:SLC17A4:TRIM38:HIST1H1A:HIST1H4H:BTN3A1:ABT1:ZNF322:PRSS16:ZNF184:HIST1H2BL:HIST1H2BO:OR2B2:PGBD1:ZSCAN31:ZSCAN12:ZSCAN23:SCAND3:C6orf100:ZNF311:OR2J2:OR14J1:UBD:GABBR1:FGFR1OP:CROT:DLGAP2
GWAScatalog	Schizophrenia	704	76	9.37492e-11	1.30888e-08	SLC45A1:LRRIQ3:TRIM8:ARL3:SFXN2:WBP1L:CYP17A1:C10orf32:C10orf32-ASMT:AS3MT:CNNM2:NT5C2:RPEL1:INA:PCGF6:USMG5:CALHM2:CALHM1:DGKZ:MDK:CHRM4:HARBI1:ATG13:ARHGAP1:ZNF408:F2:CKAP5:SNX19:IGSF9B:RTN1:PSMA4:AGBL1:TSR1:SGSM2:GID4:HEXIM1:VRK2:FANCL:SLC4A10:DPP4:RBMS3:PPARGC1A:NMUR2:LRRC16A:SLC17A4:SLC17A1:SLC17A3:HFE:HIST1H3D:BTN3A2:BTN2A2:BTN3A1:HIST1H2BJ:HIST1H2AG:PRSS16:POM121L2:ZNF184:HIST1H2AJ:ZKSCAN4…
GWAScatalog	Body fat distribution (trunk fat ratio)	236	38	1.04401e-10	1.35349e-08	SLC39A13:PSMC3:RAPSN:CELF1:NDUFS3:PTPMT1:KBTBD4:KBTBD4:C1QTNF4:ACAN:EFEMP1:RBM6:HIST1H2BD:HIST1H2BE:HIST1H4D:HIST1H3D:HIST1H2AD:HIST1H2BF:HIST1H4E:HIST1H2BG:HIST1H2AE:HIST1H3E:HIST1H1D:HIST1H4F:HIST1H4G:HIST1H3F:HIST1H2BH:HIST1H3G:HIST1H2BI:HIST1H4H:NUDT3:RPS10:PACSIN1:SPDEF:C6orf106:SNRPC:UHRF1BP1:RALGPS1:ANGPTL2
GWAScatalog	Parkinson's disease	161	30	2.63189e-10	3.18459e-08	TAS1R2:SLC45A3:NUCKS1:RAB7L1:SLC41A1:PM20D1:SFXN2:CYP17A1:C10orf32:CNNM2:C12orf40:SLC2A13:LRRK2:DPH6:STX1B:ARHGAP27:PLEKHM1:CRHR1:SPPL2C:MAPT:STH:KANSL1:NSF:WNT3:LRRC37A3:LSM7:USP25:ZNF184:HIST1H2BL:PTPDC1
GWAScatalog	Loneliness (MTAG)	67	19	3.07494e-10	3.48813e-08	MADD:MYBPC3:SPI1:SLC39A13:PSMC3:RAPSN:CELF1:NDUFS3:PTPMT1:KBTBD4:KBTBD4:FAM180B:C1QTNF4:MTCH2:AGBL2:FNBP4:NUP160:C17orf58:NMUR2:C9orf41
GWAScatalog	Handedness (Right-handed vs. non-right-handed)	10	8	1.38852e-09	1.48245e-07	STH:KANSL1:ARL17B:LRRC37A:LRRC37A2:ARL17A:NSF:LRRC37A3
GWAScatalog	General cognitive ability	185	31	2.03293e-09	2.04987e-07	NEGR1:ERLIN1:FGF8:C10orf76:LDB1:ELOVL3:PITX3:GBF1:MTCH2:RBFOX1:ARHGAP27:MAPT:WNT3:BCL11A:TANK:SLC4A10:DPP4:RBM6:DCDC2:SLC17A1:HIST1H1E:HIST1H2BD:BTN3A2:BTN2A2:BTN3A1:BTN2A1:HMGN4:ABT1:POM121L2:HIST1H2BN:OR5V1
GWAScatalog	Handedness (Left-handed vs. non-left-handed)	11	8	4.87032e-09	4.65243e-07	STH:KANSL1:ARL17B:LRRC37A:LRRC37A2:ARL17A:NSF:LRRC37A3
GWAScatalog	Daytime sleep phenotypes	186	30	9.2544e-09	8.39837e-07	SLC2A13:LRRK2:MUC19:WWOX:ZNF555:ZNF556:ZNF57:HNMT:PLCB1:PLCB4:GRM7:CSRNP1:XIRP1:CX3CR1:CCR8:GPX6:GPX5:SCAND3:TRIM27:C6orf100:ZNF311:OR2B3:OR2J1:OR2J3:OR2J2:OR5V1:OR12D3:OR12D2:C1GALT1:COL28A1
GWAScatalog	Loneliness	91	20	1.36295e-08	1.17798e-06	MADD:MYBPC3:SPI1:SLC39A13:PSMC3:RAPSN:CELF1:NDUFS3:PTPMT1:KBTBD4:KBTBD4:FAM180B:C1QTNF4:MTCH2:AGBL2:FNBP4:NUP160:AGBL1:C17orf58:NMUR2:C9orf41
GWAScatalog	Experiencing mood swings	40	13	3.22616e-08	2.66158e-06	NEGR1:SOX6:ARHGAP1:MYBPC3:SPI1:PTPRJ:MAPT:HOXB2:VRK2:C5orf17:TRIM27:EYS:TMEM106B
GWAScatalog	Global electrical heterogeneity phenotypes	18	9	5.35076e-08	4.22244e-06	SPI1:SLC39A13:PSMC3:RAPSN:CELF1:AGBL2:FNBP4:NUP160:SCN5A
GWAScatalog	Reaction time	39	12	2.16936e-07	1.64058e-05	DGKZ:ATG13:ARHGAP1:LRP4:MAPT:KANSL1:ARL17B:LRRC37A2:ARL17A:NSF:WNT3:DPP4
GWAScatalog	Feeling miserable	33	11	2.78763e-07	2.02382e-05	MDK:ARHGAP1:DDB2:ACP2:NR1H3:CNTN5:METTL16:ACBD4:VRK2:FANCL:TRIM27
GWAScatalog	Blood protein levels	1553	120	4.1781e-07	2.91663e-05	PARK7:NEGR1:REG4:NFASC:TMEM81:MAPKAPK2:PLAU:DUSP13:ARL3:RP11-113D6.10:SAA4:SAA1:HPS5:GTF2H1:LDHC:LDHAL6A:ARHGAP1:PTPRJ:CNTN5:NTM:JAM3:THYN1:TAPBPL:PIANP:MLF2:LAG3:RECQL:CNTN1:SGCG:TNFRSF19:PCDH9:NTRK3:PLEKHG4:GRN:C1QL1:CA10:LGALS3BP:GZMM:PRSS57:AZU1:AMH:CLEC11A:EFEMP1:REG3G:PLA2R1:SERPINE2:APMAP:TPST2:RPSA:RBM6:ALCAM:RGS12:LRPAP1:EBF1:SLC17A3:BTN3A3:BTN2A1:BTN1A1:HMGN4:ABT1:ZNF322:HIST1H2BL:HIST1…
GWAScatalog	Iron status biomarkers (total iron binding capacity)	35	11	5.48829e-07	3.68935e-05	BRINP3:LRRC16A:SCGN:HIST1H2AA:SLC17A2:HFE:HIST1H4G:HIST1H3F:HIST1H2BJ:PRSS16:THSD7A
GWAScatalog	Craniofacial microsomia	45	12	1.21343e-06	7.86564e-05	EFTUD2:CCDC103:GFAP:C1QL1:DCAKD:NMT1:PLCD3:ACBD4:HEXIM1:HEXIM2:FMNL1:SPATA32
GWAScatalog	Smoking status (ever vs never smokers)	185	25	4.53801e-06	0.000284017	NEGR1:LRRIQ3:BTRC:TRIM8:NT5C2:RPEL1:PLEKHB1:OPCML:TMEM132B:PCDH9:CA10:LRPPRC:SIX3:FANCL:BCL11A:LRRTM1:TANK:TBR1:DPP4:PIGU:EBF1:ZKSCAN8:ASCC3:POM121L12:ACO1
GWAScatalog	Idiopathic membranous nephropathy	4	4	5.85419e-06	0.000354179	LY75:PLA2R1:ITGB6:RBMS1
GWAScatalog	Feeling guilty	19	7	2.05912e-05	0.00120558	ACBD4:GOSR2:SCGN:SLC17A4:HIST1H3B:HFE:HIST1H4F
GWAScatalog	Mean arterial pressure	131	19	2.27268e-05	0.00128904	ARL3:WBP1L:CYP17A1:C10orf32:AS3MT:CNNM2:NT5C2:RPEL1:PTPMT1:ARHGAP42:TMEM133:GOSR2:HOXB7:C20orf187:EOMES:SLC17A3:HFE:HIST1H1T:HIST1H2BC:ASB15
GWAScatalog	General factor of neuroticism	78	14	2.42092e-05	0.00133151	SOX6:ARFGAP2:MADD:RAPSN:AGBL2:PCDH9:EXD2:ARHGAP27:CRHR1:MAPT:KANSL1:NSF:WNT3:TMEM106B
GWAScatalog	Response to cognitive-behavioural therapy in major depressive disorder	35	9	3.6418e-05	0.00193808	VDAC2:CNNM2:NT5C2:RPEL1:INA:PCGF6:USMG5:CALHM2:CALHM1
GWAScatalog	Tourette syndrome	102	16	3.73735e-05	0.00193808	TANC1:WDSUB1:BAZ2B:MARCH7:LY75:LY75-CD302:PLA2R1:ITGB6:RBMS1:TANK:PSMD14:TBR1:SLC4A10:DPP4:THSD7A:TMEM106B
GWAScatalog	Iron status biomarkers	21	7	4.35714e-05	0.00219673	LRRC16A:SCGN:SLC17A1:TRIM38:HFE:BTN1A1:HIST1H2BJ
GWAScatalog	Sleep duration (short sleep)	94	15	5.28806e-05	0.00259401	PSMC3:RAPSN:CELF1:NDUFS3:KBTBD4:KBTBD4:C1QTNF4:MTCH2:AGBL2:FNBP4:NUP160:PTPRJ:RBM6:ZSCAN31:ZKSCAN3:ZSCAN12
GWAScatalog	Helping behaviour (self reported)	6	4	8.106e-05	0.00387168	TMEM33:DCAF4L1:SLC30A9:BEND4
GWAScatalog	Longevity (90 years and older)	11	5	0.000103404	0.00476285	SOX6:PFKM:LIMCH1:EBF1:GRIK2
GWAScatalog	Intraocular pressure	346	34	0.000104966	0.00476285	F2:LRP4:C11orf49:NR1H3:MYBPC3:SPI1:PSMC3:RAPSN:AGBL2:NUP160:PTPRJ:ME3:MEIS2:ZNF280D:RBFOX1:NUDT7:NSF:WNT3:WNT9B:THADA:SIX3:PNPT1:EFEMP1:C20orf187:ALCAM:RPA3:RPA3-AS1:GLCCI1:ICA1:THSD7A:SEMA3C:HGF:RALGPS1:ANGPTL2
GWAScatalog	Sense of smell	17	6	0.000108955	0.00482324	PCDH9:KANSL1:LRRC37A:LRRC37A2:NSF:LRRC37A3
GWAScatalog	Body mass index (joint analysis main effects and physical activity interaction)	80	13	0.000135878	0.00587185	NEGR1:TNNI3K:RGS18:SUFU:TRIM8:CELF1:MTCH2:ADCY9:TBKBP1:TBX21:CDH12:PACSIN1:UHRF1BP1
GWAScatalog	Waist-to-hip ratio adjusted for BMI (age >50)	200	23	0.000139964	0.00590777	ELOVL3:PITX3:GBF1:NFKB2:CUEDC2:C10orf95:TMEM180:ACTR1A:SUFU:TRIM8:ARL3:SFXN2:WBP1L:CYP17A1:C10orf32:AS3MT:CNNM2:NT5C2:RILPL1:CENPN:SP6:SLC38A11:PIGU
GWAScatalog	Idiopathic pulmonary fibrosis	18	6	0.000156641	0.00646144	CRHR1:SPPL2C:MAPT:STH:KANSL1:GOSR2
GWAScatalog	Mood instability	61	11	0.000170083	0.00686003	NEGR1:LRP4:NR1H3:RAPSN:NDUFS3:PTPMT1:KBTBD4:KBTBD4:MTCH2:CRHR1:MAPT:WNT3
GWAScatalog	Intracranial volume	7	4	0.000181741	0.00717086	GRN:CRHR1:MAPT:STH
GWAScatalog	Takayasu arteritis	52	10	0.000192341	0.00735675	OPCML:RBFOX1:HIST1H2BH:HIST1H3G:GPX6:GPX5:OR2B3:OR2J3:OR2J2:OR14J1
GWAScatalog	Iron status biomarkers (transferrin saturation)	34	8	0.000194559	0.00735675	LRRC16A:SCGN:HIST1H2AA:HFE:HIST1H2BH:HIST1H3G:HIST1H2BJ:PRSS16
GWAScatalog	Feeling worry	43	9	0.000204073	0.00755903	CAMTA1:USMG5:NTM:IGSF9B:RBFOX1:SPATA32:GOSR2:PALM:GRM3
GWAScatalog	Immunoglobulin A	19	6	0.000219433	0.00796543	DGKZ:MDK:HARBI1:ATG13:F2:CKAP5
GWAScatalog	Body mass index	1192	86	0.00022585	0.00803759	PAX7:DEPDC1:LRRC7:NEGR1:LRRIQ3:FPGT:FPGT-TNNI3K:TNNI3K:BRINP3:RGS18:NUCKS1:DUSP13:PITX3:SUFU:TRIM8:WBP1L:C10orf32:NT5C2:MYOD1:KCNC1:SERGEF:CELF1:NDUFS3:MTCH2:AGBL2:FNBP4:NUP160:CNTN1:PDZRN4:ULK1:DMXL2:TCF12:POLR2M:DNASE1:ADCY9:RBFOX1:IQCK:NSF:WNT3:WNT9B:GOSR2:RPRML:CDC27:MYL4:ITGB3:ITGB3:EFCAB13:KPNB1:TBKBP1:TBX21:SP6:PNPO:PRR15L:HOXB1:HOXB2:C17orf58:CSNK1G2:FANCL:REG3G:REG1B:SLC38A11:CREB1:RBM6:…
GWAScatalog	Insomnia symptoms (never/rarely vs. usually)	27	7	0.000256744	0.00896135	ACTR1A:NT5C2:PSMC3:RBFOX1:VRK2:RBM6:ASCC3
GWAScatalog	Ulna and radius bone mineral density	8	4	0.000349286	0.0119614	UBD:GABBR1:WNT16:FAM3C
GWAScatalog	Pediatric bone mineral content (radius)	4	3	0.000459218	0.0154348	CPED1:WNT16:FAM3C
GWAScatalog	Systolic blood pressure	738	57	0.000526392	0.0173709	YOD1:ADK:FGF8:SUFU:ARL3:WBP1L:CYP17A1:AS3MT:CNNM2:NT5C2:RPEL1:SOX6:LRP4:SLC39A13:PSMC3:RAPSN:MTCH2:AGBL2:NUP160:ARHGAP42:TMEM133:IAPP:FGF9:SLC7A1:ADCY9:RBFOX1:NMT1:PLCD3:ACBD4:HEXIM1:HEXIM2:KANSL1:ARL17B:ARL17A:GOSR2:SP6:HOXB7:WDR7:AP3D1:DOT1L:THADA:PNPT1:RBMS1:SLC4A10:CREB1:PIGU:EOMES:TGFBR2:FAM13A:EBF1:HFE:HIST1H4C:OR2B6:C1GALT1:PHTF2:SLC13A1:CLN8:FAM129B
GWAScatalog	Regular attendance at a pub or social club	49	9	0.000570544	0.0184917	LZTS2:PDZD7:SFXN3:TLX1NB:TLX1:C17orf112:SLC4A10:DPP4:GCG
GWAScatalog	Male-pattern baldness	250	25	0.000638134	0.0203195	C10orf11:TCF12:PLCD3:ACBD4:HEXIM1:HEXIM2:FMNL1:SPATA32:ARHGAP27:PLEKHM1:CRHR1:SPPL2C:MAPT:STH:KANSL1:ARL17B:LRRC37A2:ARL17A:NSF:WNT3:TTC27:THADA:EBF1:UBLCP1:AKR1B1
GWAScatalog	Medication use (agents acting on the renin-angiotensin system)	131	16	0.000720851	0.0225577	CNNM2:SOX6:MYBPC3:ARHGAP42:TMEM133:FGF9:SLC7A1:GOSR2:SP6:THADA:PLCB1:C20orf187:RGS12:EBF1:HFE:RAC1:C1GALT1
GWAScatalog	Spherical equivalent or myopia (age of diagnosis)	158	18	0.000799218	0.0245861	PBX1:C10orf11:NTM:GNB3:ST8SIA1:C2CD5:ARID2:RBFOX1:MAF:CAMKMT:SIX3:PNPT1:EFEMP1:USP25:SETMAR:SCAND3:SEMA3D:GRM3
GWAScatalog	Cognitive decline rate in late mild cognitive impairment	110	14	0.00101089	0.0305796	DEPDC1:LRRC7:RBFOX1:TGFBR2:TTC21A:CSRNP1:XIRP1:CX3CR1:PPARGC1A:EBF1:GABRA1:GABRG2:GNAI1:GNAT3
GWAScatalog	Iron status biomarkers (iron levels)	17	5	0.00108124	0.0321713	LRRC16A:SCGN:HFE:HIST1H2BH:HIST1H3G
GWAScatalog	Suffering from nerves	5	3	0.00110586	0.0322707	ARHGAP1:ACP2:ACYP1
GWAScatalog	Pulse pressure	647	50	0.00112014	0.0322707	C10orf76:LDB1:TRIM8:ARL3:WBP1L:CYP17A1:C10orf32:CNNM2:NT5C2:RPEL1:SOX6:CKAP5:MYBPC3:MTCH2:AGBL2:NUP160:ARHGAP42:TMEM133:SNX19:IAPP:ABCC9:PFKM:CDYL2:GPATCH8:FZD2:NMT1:PLCD3:KANSL1:ARL17B:ARL17A:GOSR2:HOXB7:RNF126:AP3D1:DOT1L:PLEKHJ1:SF3A2:AMH:PNPT1:EFEMP1:XRCC6:EOMES:FAM13A:ARHGAP26:EBF1:HIST1H2AC:HIST1H4L:HIST1H3J:PGBD1:GRM4:PHTF2
GWAScatalog	3-month functional outcome in ischaemic stroke (modified Rankin score)	55	9	0.00135635	0.0384652	SRGAP2:MLF2:TCF12:CGNL1:RBFOX1:ASPHD2:HPS4:STT3B:COL28A1
GWAScatalog	Irritable mood	35	7	0.00137854	0.038493	ACBD4:CAMKMT:SIX3:VRK2:FANCL:ALCAM:SIM1
GWAScatalog	Autism spectrum disorder, attention deficit-hyperactivity disorder, bipolar disorder, major depressive disorder, and schizophrenia (combined)	45	8	0.00143021	0.0393307	SLC45A1:IFI44L:IFI44:AS3MT:CNNM2:NT5C2:NTRK3:RAB34
GWAScatalog	Gout	56	9	0.0015467	0.0418995	WNT5B:ABCC9:RBFOX1:PPARGC1A:SLC17A1:HIST1H2BF:HIST1H4E:PPARD:HGF
GWAScatalog	Mental health study participation (completed survey)	27	6	0.00170802	0.0446345	NEGR1:FPGT:FPGT-TNNI3K:TNNI3K:NTM:RBFOX1
GWAScatalog	Hand grip strength	142	16	0.0017116	0.0446345	GBF1:CELF1:PLEKHB1:OPCML:IGSF9B:ZNF280D:ADCY9:SPATA32:SPPL2C:KANSL1:LRPPRC:HIST1H4H:TRIM27:UHRF1BP1:FAM3C:PTPRZ1
GWAScatalog	Body fat distribution (arm fat ratio)	129	15	0.00172144	0.0446345	SLC39A13:PSMC3:RAPSN:CELF1:NDUFS3:PTPMT1:KBTBD4:KBTBD4:C1QTNF4:SNX19:ACAN:EFEMP1:RBM6:C6orf106:SNRPC:UHRF1BP1
GWAScatalog	Primary tooth development (number of teeth)	19	5	0.00187165	0.0478456	VCL:AP3M1:ADK:HOXB1:HOXB2
GWAScatalog	Cognitive ability	37	7	0.00193746	0.0488401	NEGR1:ELOVL3:PITX3:MAPT:KANSL1:BCL11A:DPP4
Chemical_and_Genetic_pertubation	ACEVEDO_LIVER_CANCER_WITH_H3K27ME3_DN	206	36	2.97806e-11	9.83357e-08	RECQL:GOLT1B:ULK1:NTRK3:RBFOX1:PLCB4:HIST1H4A:HIST1H4B:HIST1H2AB:HIST1H4C:HIST1H2BC:HIST1H2BD:HIST1H2BE:HIST1H4D:HIST1H2BF:HIST1H4E:HIST1H2BG:HIST1H2AE:HIST1H4F:HIST1H2BI:HIST1H4H:HIST1H2BJ:HIST1H2AG:HIST1H2BK:HIST1H4I:HIST1H2AH:HIST1H2AI:HIST1H2AJ:HIST1H4J:HIST1H4K:HIST1H2AK:HIST1H2AL:HIST1H4L:HIST1H2AM:HIST1H2BO:GRIK2	http://www.gsea-msigdb.org/gsea/msigdb/cards/ACEVEDO_LIVER_CANCER_WITH_H3K27ME3_DN
Chemical_and_Genetic_pertubation	ACEVEDO_LIVER_CANCER_WITH_H3K9ME3_DN	117	26	7.19577e-11	1.18802e-07	NSF:HIST1H4A:HIST1H4B:HIST1H2AB:HIST1H4C:HIST1H4D:HIST1H4E:HIST1H2AE:HIST1H4F:HIST1H4H:HMGN4:HIST1H2BJ:HIST1H2AG:HIST1H2BK:HIST1H4I:HIST1H2AH:HIST1H2AI:HIST1H2AJ:HIST1H4J:HIST1H4K:HIST1H2AK:HIST1H2BN:HIST1H2AL:HIST1H4L:HIST1H2AM:PTPDC1	http://www.gsea-msigdb.org/gsea/msigdb/cards/ACEVEDO_LIVER_CANCER_WITH_H3K9ME3_DN
Chemical_and_Genetic_pertubation	HASLINGER_B_CLL_WITH_6Q21_DELETION	20	10	9.45035e-09	1.04017e-05	ARHGAP1:HIST1H2AC:HIST1H2BD:HIST1H2BG:HIST1H2BI:HIST1H2AG:HIST1H2BM:HIST1H2AK:HIST1H2AL:HIST1H2BO	http://www.gsea-msigdb.org/gsea/msigdb/cards/HASLINGER_B_CLL_WITH_6Q21_DELETION
Chemical_and_Genetic_pertubation	BENPORATH_EED_TARGETS	1024	86	7.98363e-07	0.000659049	IGSF21:PAX7:ANKRD13C:HHLA3:PTGER3:BRINP3:FZD8:TLX1:LBX1:PITX3:CNNM2:INA:MYOD1:SLC6A5:BARX2:ST8SIA1:FGF9:FOXB1:MAF:HIC1:FZD2:CRHR1:MAPT:RPRML:TBX21:HOXB1:HOXB2:HOXB7:CA10:ONECUT2:PLEKHJ1:SF3A2:SIX3:SIX2:LRRTM1:FBLN7:TBR1:PLCB1:LAMP5:GRM7:EOMES:PHOX2B:POU4F3:EBF1:GABRB2:HIST1H3A:HIST1H4A:HIST1H4B:HIST1H3B:HIST1H3C:HIST1H4C:HIST1H4D:HIST1H3D:HIST1H4E:HIST1H3E:HIST1H4F:HIST1H3F:HIST1H3G:HIST1H4H:HIST…	http://www.gsea-msigdb.org/gsea/msigdb/cards/BENPORATH_EED_TARGETS
Chemical_and_Genetic_pertubation	ROVERSI_GLIOMA_COPY_NUMBER_UP	97	18	1.04805e-06	0.000692132	MAPK8IP1:DGKZ:MDK:CHRM4:ARHGAP1:ZNF408:F2:CKAP5:LRP4:PACSIN3:DDB2:ACP2:NR1H3:MYBPC3:SPI1:PSMC3:PTPRJ:EYS	http://www.gsea-msigdb.org/gsea/msigdb/cards/ROVERSI_GLIOMA_COPY_NUMBER_UP
Chemical_and_Genetic_pertubation	HELLER_HDAC_TARGETS_UP	304	35	2.81299e-06	0.00154808	CAMTA1:HHLA3:MAPKAPK2:ZSWIM8:VCL:IFIT1:SFXN3:MAPK8IP1:NCAPD2:ADCY9:GRN:CDC34:ZNF556:VRK3:HIST1H3B:HIST1H2AC:HIST1H3D:HIST1H2BG:HIST1H2AE:HIST1H4H:HIST1H2AG:HIST1H4I:HIST1H2AI:HIST1H3H:HIST1H2AJ:HIST1H4K:HIST1H3J:HIST1H2AM:UBD:PPARD:TSPAN12:AASS:ZBTB43:RALGPS1:C9orf16	http://www.gsea-msigdb.org/gsea/msigdb/cards/HELLER_HDAC_TARGETS_UP
Chemical_and_Genetic_pertubation	HELLER_HDAC_TARGETS_SILENCED_BY_METHYLATION_UP	444	43	1.92076e-05	0.00906051	CAMTA1:CTH:ZSWIM8:IFIT1:SFXN3:MAPK8IP1:PCDH9:ADCY9:GRN:MAPT:WDR7:IZUMO4:ZNF556:ODC1:SERPINE2:ALCAM:PLS1:HIST1H4B:HIST1H3B:HIST1H2BB:HIST1H1C:HIST1H1T:HIST1H2BC:HIST1H2AC:HIST1H3D:HIST1H2BG:HIST1H2AE:HIST1H3G:HIST1H2BI:HIST1H4H:HIST1H2AG:HIST1H2AI:HIST1H3H:HIST1H4K:HIST1H3J:HIST1H2AM:UBD:PPARD:PCLO:TSPAN12:AASS:TLE4:ZBTB43	http://www.gsea-msigdb.org/gsea/msigdb/cards/HELLER_HDAC_TARGETS_SILENCED_BY_METHYLATION_UP
Chemical_and_Genetic_pertubation	HADDAD_B_LYMPHOCYTE_PROGENITOR	270	30	2.81788e-05	0.0116308	MICU2:PCDH9:GNG7:HPS4:RBM6:HMHB1:ALDH5A1:C6orf62:TRIM38:HIST1H4B:HIST1H1C:HIST1H2AC:HIST1H1E:HIST1H2BD:HIST1H3D:HIST1H2BF:HIST1H2BG:HIST1H2BH:HIST1H2BI:HIST1H4H:BTN2A1:HIST1H3H:HIST1H2AL:HIST1H2AM:ZSCAN16:PNISR:GSAP:TMEM243:TLE4:AK1	http://www.gsea-msigdb.org/gsea/msigdb/cards/HADDAD_B_LYMPHOCYTE_PROGENITOR
Chemical_and_Genetic_pertubation	CONCANNON_APOPTOSIS_BY_EPOXOMICIN_DN	168	21	8.23333e-05	0.0302072	RGS13:LDHA:RTN1:ACYP1:FZD2:LSM7:SIX3:BCL11A:TMX4:MFSD10:PHOX2B:ALDH7A1:PTTG1:HMMR:HIST1H4C:HIST1H4I:HIST1H4K:NUDT1:RPA3:ICA1:NDUFB6	http://www.gsea-msigdb.org/gsea/msigdb/cards/CONCANNON_APOPTOSIS_BY_EPOXOMICIN_DN
Chemical_and_Genetic_pertubation	NUYTTEN_NIPP1_TARGETS_UP	756	61	0.000104699	0.0334262	LRRC40:IFI44L:IFI44:CNN3:RGS2:YOD1:ARL5B:FZD8:ZNF37A:NUDT13:WBP1L:PRMT3:CELF1:KCNJ8:ABCC9:DTX3:ACYP1:TCF12:GCNT3:PAFAH1B1:PTPRM:ONECUT2:PNPT1:EFEMP1:TANC1:TANK:LAMP5:MX1:AZI2:RBMS3:STT3B:HERC5:DDX60:HIST1H2AA:TRIM38:HIST1H2BB:HIST1H1C:HIST1H2AC:HIST1H1E:HIST1H2BD:HIST1H2AD:HIST1H2BH:HIST1H2BJ:HIST1H2BK:HIST1H2AH:HIST1H2BL:HIST1H2BM:HIST1H2BN:HIST1H2BO:PPARD:SLC18B1:USP42:TMEM106B:SEMA3D:DMTF1:FAM…	http://www.gsea-msigdb.org/gsea/msigdb/cards/NUYTTEN_NIPP1_TARGETS_UP
Chemical_and_Genetic_pertubation	FISCHER_G1_S_CELL_CYCLE	197	23	0.000111353	0.0334262	ZRANB2:OPCML:ACYP1:MNS1:NUDT7:MNT:GMNN:HIST1H4B:HIST1H3B:HIST1H2BC:HIST1H2AC:HIST1H2BD:HIST1H4D:HIST1H2AD:HIST1H4E:HIST1H4H:HIST1H2AG:HIST1H2AH:HIST1H2BL:HIST1H2AM:C1GALT1:GLCCI1:TMEM243	http://www.gsea-msigdb.org/gsea/msigdb/cards/FISCHER_G1_S_CELL_CYCLE
GO_cc	GO_DNA_PACKAGING_COMPLEX	110	56	9.58112e-44	9.5907e-41	KAT6B:NCAPD2:HIST1H2AA:HIST1H2BA:HIST1H1A:HIST1H3A:HIST1H4A:HIST1H4B:HIST1H3B:HIST1H2AB:HIST1H2BB:HIST1H3C:HIST1H1C:HIST1H4C:HIST1H1T:HIST1H2BC:HIST1H2AC:HIST1H1E:HIST1H2BD:HIST1H2BE:HIST1H4D:HIST1H3D:HIST1H2AD:HIST1H2BF:HIST1H4E:HIST1H2BG:HIST1H2AE:HIST1H3E:HIST1H1D:HIST1H4F:HIST1H4G:HIST1H3F:HIST1H2BH:HIST1H3G:HIST1H2BI:HIST1H4H:HIST1H2BJ:HIST1H2AG:HIST1H2BK:HIST1H4I:HIST1H2AH:HIST1H2BL:HIST1H2…	http://www.gsea-msigdb.org/gsea/msigdb/cards/GO_DNA_PACKAGING_COMPLEX
GO_cc	GO_PROTEIN_DNA_COMPLEX	196	57	1.11933e-28	5.60227e-26	KAT6B:XRCC6:HIST1H2AA:HIST1H2BA:HIST1H1A:HIST1H3A:HIST1H4A:HIST1H4B:HIST1H3B:HIST1H2AB:HIST1H2BB:HIST1H3C:HIST1H1C:HIST1H4C:HIST1H1T:HIST1H2BC:HIST1H2AC:HIST1H1E:HIST1H2BD:HIST1H2BE:HIST1H4D:HIST1H3D:HIST1H2AD:HIST1H2BF:HIST1H4E:HIST1H2BG:HIST1H2AE:HIST1H3E:HIST1H1D:HIST1H4F:HIST1H4G:HIST1H3F:HIST1H2BH:HIST1H3G:HIST1H2BI:HIST1H4H:HIST1H2BJ:HIST1H2AG:HIST1H2BK:HIST1H4I:HIST1H2AH:HIST1H2BL:HIST1H2A…	http://www.gsea-msigdb.org/gsea/msigdb/cards/GO_PROTEIN_DNA_COMPLEX
GO_cc	GO_NUCLEAR_NUCLEOSOME	38	23	4.99337e-21	1.66612e-18	HIST1H2BA:HIST1H3A:HIST1H4A:HIST1H4B:HIST1H3B:HIST1H3C:HIST1H4C:HIST1H1E:HIST1H4D:HIST1H3D:HIST1H4E:HIST1H3E:HIST1H4F:HIST1H3F:HIST1H3G:HIST1H4H:HIST1H4I:HIST1H3H:HIST1H4J:HIST1H4K:HIST1H3I:HIST1H4L:HIST1H3J	http://www.gsea-msigdb.org/gsea/msigdb/cards/GO_NUCLEAR_NUCLEOSOME
GO_cc	GO_CHROMATIN	547	76	1.9747e-16	4.94169e-14	PARK7:NUCKS1:KAT6B:LDB1:MYOD1:NR1H3:SPI1:TCF12:SLX4:CREBBP:MAF:HIC1:MBD3:CREB1:PLCB1:EOMES:PPARGC1A:PHOX2B:HIST1H2AA:HIST1H2BA:HIST1H1A:HIST1H3A:HIST1H4A:HIST1H4B:HIST1H3B:HIST1H2AB:HIST1H2BB:HIST1H3C:HIST1H1C:HIST1H4C:HIST1H1T:HIST1H2BC:HIST1H2AC:HIST1H1E:HIST1H2BD:HIST1H2BE:HIST1H4D:HIST1H3D:HIST1H2AD:HIST1H2BF:HIST1H4E:HIST1H2BG:HIST1H2AE:HIST1H3E:HIST1H1D:HIST1H4F:HIST1H4G:HIST1H3F:HIST1H2BH:…	http://www.gsea-msigdb.org/gsea/msigdb/cards/GO_CHROMATIN
GO_cc	GO_NUCLEAR_CHROMATIN	367	56	3.93033e-14	7.86851e-12	NUCKS1:KAT6B:LDB1:MYOD1:NR1H3:SPI1:TCF12:SLX4:CREBBP:MBD3:CREB1:PLCB1:EOMES:PPARGC1A:PHOX2B:HIST1H2AA:HIST1H2BA:HIST1H1A:HIST1H3A:HIST1H4A:HIST1H4B:HIST1H3B:HIST1H2AB:HIST1H3C:HIST1H1C:HIST1H4C:HIST1H2AC:HIST1H1E:HIST1H4D:HIST1H3D:HIST1H2AD:HIST1H4E:HIST1H2AE:HIST1H3E:HIST1H1D:HIST1H4F:HIST1H3F:HIST1H3G:HIST1H4H:HIST1H2AG:HIST1H4I:HIST1H2AH:HIST1H2AI:HIST1H3H:HIST1H4J:HIST1H4K:HIST1H2AK:HIST1H2AL…	http://www.gsea-msigdb.org/gsea/msigdb/cards/GO_NUCLEAR_CHROMATIN
GO_cc	GO_NUCLEAR_CHROMOSOME	595	64	3.49759e-09	5.83515e-07	NUCKS1:KAT6B:LDB1:MYOD1:NR1H3:SPI1:NCAPD2:REC8:TCF12:SLX4:CREBBP:MBD3:LRPPRC:CREB1:PLCB1:XRCC6:EOMES:RGS12:PPARGC1A:PHOX2B:HIST1H2AA:HIST1H2BA:HIST1H1A:HIST1H3A:HIST1H4A:HIST1H4B:HIST1H3B:HIST1H2AB:HIST1H2BB:HIST1H3C:HIST1H1C:HIST1H4C:HIST1H1T:HIST1H2AC:HIST1H1E:HIST1H4D:HIST1H3D:HIST1H2AD:HIST1H4E:HIST1H2AE:HIST1H3E:HIST1H1D:HIST1H4F:HIST1H3F:HIST1H3G:HIST1H4H:HIST1H2AG:HIST1H4I:HIST1H2AH:HIST1H…	http://www.gsea-msigdb.org/gsea/msigdb/cards/GO_NUCLEAR_CHROMOSOME
GO_cc	GO_CHROMOSOME	1046	94	9.59672e-09	1.37233e-06	PARK7:NUCKS1:KAT6B:LDB1:MYOD1:CKAP5:NR1H3:SPI1:NUP160:NCAPD2:RECQL:REC8:TCF12:SLX4:CREBBP:MAF:CENPN:HIC1:PAFAH1B1:KANSL1:KIF2B:BOD1L2:MBD3:DOT1L:LRPPRC:CREB1:PLCB1:XRCC6:SETMAR:EOMES:PARP3:RGS12:PPARGC1A:PHOX2B:NUDCD2:HIST1H2AA:HIST1H2BA:HIST1H1A:HIST1H3A:HIST1H4A:HIST1H4B:HIST1H3B:HIST1H2AB:HIST1H2BB:HIST1H3C:HIST1H1C:HIST1H4C:HIST1H1T:HIST1H2BC:HIST1H2AC:HIST1H1E:HIST1H2BD:HIST1H2BE:HIST1H4D:HI…	http://www.gsea-msigdb.org/gsea/msigdb/cards/GO_CHROMOSOME
GO_cc	GO_POSTSYNAPSE	605	51	0.000133177	0.0165202	IGSF21:LRRC7:CNN3:SRGAP2:INA:KCNC1:DGKZ:CHRM4:LRP4:RAPSN:IGSF9B:LRRK2:CNTN1:NTRK3:MAPT:NSF:CDH2:PALM:AP3D1:SHANK1:ACPT:BCL11A:LRRTM1:TANC1:DOCK10:PLCB1:PLCB4:GRM7:ADD1:HTT:KCTD16:GLRA1:GABRB2:GABRA6:GABRA1:GABRG2:GABBR1:RPL10A:GRIK2:GPER1:RAC1:DAGLB:GRID2IP:MAGI2:PCLO:GRM3:ADAM22:KCND2:DLGAP2:RPL12:STXBP1	http://www.gsea-msigdb.org/gsea/msigdb/cards/GO_POSTSYNAPSE
GO_cc	GO_SIDE_OF_MEMBRANE	470	42	0.000148534	0.0165202	TNFRSF9:IGSF21:RGS1:RGS2:FGF8:F2:CD248:LAG3:CD4:LRRK2:MYZAP:ITGA2B:GFAP:SPPL2C:PALM:GNG7:THADA:ITGB6:SERPINE2:IGLL5:TGFBR2:CX3CR1:CCR8:ALCAM:HHLA2:GLRA1:HFE:BTN3A2:BTN2A2:BTN3A1:BTN3A3:BTN2A1:BTN1A1:CYTH3:GNAI1:CD36:GNAT3:DNAJA1:B4GALT1:GNA14:GNAQ:ENG	http://www.gsea-msigdb.org/gsea/msigdb/cards/GO_SIDE_OF_MEMBRANE
GO_cc	GO_NUCLEAR_CHROMOSOME_TELOMERIC_REGION	123	16	0.000355473	0.0355828	SLX4:XRCC6:HIST1H2AA:HIST1H2BA:HIST1H4A:HIST1H4B:HIST1H2BB:HIST1H4C:HIST1H4D:HIST1H4E:HIST1H4F:HIST1H4H:HIST1H4I:HIST1H4J:HIST1H4K:HIST1H4L	http://www.gsea-msigdb.org/gsea/msigdb/cards/GO_NUCLEAR_CHROMOSOME_TELOMERIC_REGION
Immunologic_signatures	GSE29618_MONOCYTE_VS_MDC_DN	191	26	2.56357e-06	0.00689157	RGS1:NUCKS1:SCD:NDRG2:GNG7:APMAP:SEZ6L:RPSA:ALCAM:PTTG1:HIST1H1C:HIST1H4C:HIST1H2BD:HIST1H2BE:HIST1H2BF:HIST1H2BG:HIST1H1D:HIST1H2BH:HIST1H3G:HIST1H2BI:HIST1H2AI:HIST1H2AJ:HIST1H4J:HIST1H2AL:HIST1H1B:HIST1H3I	http://www.gsea-msigdb.org/gsea/msigdb/cards/GSE29618_MONOCYTE_VS_MDC_DN
Immunologic_signatures	GSE43260_BTLA_POS_VS_NEG_INTRATUMORAL_CD8_TCELL_DN	192	26	2.82905e-06	0.00689157	PPP3CB:PTPRJ:SNX19:NCAPD2:RECQL:ZNF200:IL4R:NSF:HOXB1:WDR7:LRPPRC:ALCAM:HIST1H2BC:HIST1H2BD:HIST1H2BE:HIST1H2BF:HIST1H2BI:HIST1H2BK:HIST1H2BL:HIST1H2BM:HIST1H2BN:HIST1H4L:SRPK1:SEMA3C:ING3:ENG	http://www.gsea-msigdb.org/gsea/msigdb/cards/GSE43260_BTLA_POS_VS_NEG_INTRATUMORAL_CD8_TCELL_DN
Cancer_modules	MODULE_203	16	8	3.04427e-07	0.000118559	HIST1H1A:HIST1H1C:HIST1H1T:HIST1H2AC:HIST1H2AE:HIST1H2BJ:HIST1H2BK:HIST1H2BL	http://www.gsea-msigdb.org/gsea/msigdb/cards/MODULE_203
Cancer_modules	MODULE_90	17	8	5.50158e-07	0.000118559	HIST1H1A:HIST1H1C:HIST1H1T:HIST1H2AC:HIST1H2AE:HIST1H2BJ:HIST1H2BK:HIST1H2BL	http://www.gsea-msigdb.org/gsea/msigdb/cards/MODULE_90
Cancer_modules	MODULE_89	14	7	1.74297e-06	0.000250407	HIST1H1C:HIST1H1T:HIST1H2AC:HIST1H2AE:HIST1H2BJ:HIST1H2BK:HIST1H2BL	http://www.gsea-msigdb.org/gsea/msigdb/cards/MODULE_89
Cancer_modules	MODULE_421	27	8	3.23349e-05	0.00348408	COX11:HIST1H1C:HIST1H2AC:HIST1H2AE:HIST1H2BJ:HIST1H2BK:HIST1H2BL:LCN2	http://www.gsea-msigdb.org/gsea/msigdb/cards/MODULE_421
Cancer_modules	MODULE_189	23	7	8.42444e-05	0.00726186	HIST1H1A:HIST1H1C:HIST1H2AC:HIST1H2AE:HIST1H2BJ:HIST1H2BK:HIST1H2BL	http://www.gsea-msigdb.org/gsea/msigdb/cards/MODULE_189
Cancer_modules	MODULE_552	18	6	0.000156641	0.011252	HIST1H1C:HIST1H2AC:HIST1H2AE:HIST1H2BJ:HIST1H2BK:HIST1H2BL	http://www.gsea-msigdb.org/gsea/msigdb/cards/MODULE_552
Cancer_modules	MODULE_127	26	7	0.000198564	0.0122259	HIST1H1A:HIST1H1C:HIST1H2AC:HIST1H2AE:HIST1H2BJ:HIST1H2BK:HIST1H2BL	http://www.gsea-msigdb.org/gsea/msigdb/cards/MODULE_127
Cancer_modules	MODULE_168	22	6	0.000531503	0.0254531	HIST1H1C:HIST1H2AC:HIST1H2AE:HIST1H2BJ:HIST1H2BK:HIST1H2BL	http://www.gsea-msigdb.org/gsea/msigdb/cards/MODULE_168
Cancer_modules	MODULE_222	22	6	0.000531503	0.0254531	HIST1H1C:HIST1H2AC:HIST1H2AE:HIST1H2BJ:HIST1H2BK:HIST1H2BL	http://www.gsea-msigdb.org/gsea/msigdb/cards/MODULE_222
Cancer_modules	MODULE_534	17	5	0.00108124	0.0466014	HIST1H1C:HIST1H2AE:HIST1H2BJ:HIST1H2BK:HIST1H2BL	http://www.gsea-msigdb.org/gsea/msigdb/cards/MODULE_534
Positional_gene_sets	chr6p22	147	122	4.75444e-136	1.42158e-133	DCDC2:KAAG1:MRS2:ALDH5A1:KIAA0319:TDP2:ACOT13:C6orf62:GMNN:C6orf229:FAM65B:LRRC16A:SCGN:HIST1H2AA:HIST1H2BA:SLC17A4:SLC17A1:SLC17A3:SLC17A2:TRIM38:HIST1H1A:HIST1H3A:HIST1H4A:HIST1H4B:HIST1H3B:HIST1H2AB:HIST1H2BB:HIST1H3C:HIST1H1C:HFE:HIST1H4C:HIST1H1T:HIST1H2BC:HIST1H2AC:HIST1H1E:HIST1H2BD:HIST1H2BE:HIST1H4D:HIST1H3D:HIST1H2AD:HIST1H2BF:HIST1H4E:HIST1H2BG:HIST1H2AE:HIST1H3E:HIST1H1D:HIST1H4F:HIST…	http://www.gsea-msigdb.org/gsea/msigdb/cards/chr6p22
Positional_gene_sets	chr10q24	119	47	1.38418e-30	2.06936e-28	ERLIN1:PKD2L1:SCD:LZTS2:PDZD7:SFXN3:TLX1NB:TLX1:LBX1:BTRC:DPCD:POLL:FBXW4:FGF8:NPM3:MGEA5:KCNIP2:C10orf76:HPS6:LDB1:PPRC1:NOLC1:ELOVL3:PITX3:GBF1:NFKB2:CUEDC2:C10orf95:TMEM180:ACTR1A:SUFU:TRIM8:ARL3:SFXN2:WBP1L:CYP17A1:C10orf32:C10orf32-ASMT:AS3MT:CNNM2:NT5C2:RPEL1:INA:PCGF6:USMG5:CALHM2:CALHM1	http://www.gsea-msigdb.org/gsea/msigdb/cards/chr10q24
Positional_gene_sets	chr11p11	68	34	1.12836e-26	1.1246e-24	MAPK8IP1:DGKZ:MDK:CHRM4:HARBI1:ATG13:ARHGAP1:ZNF408:F2:CKAP5:LRP4:C11orf49:ARFGAP2:PACSIN3:DDB2:ACP2:NR1H3:MADD:MYBPC3:SPI1:SLC39A13:PSMC3:RAPSN:CELF1:NDUFS3:PTPMT1:KBTBD4:KBTBD4:FAM180B:C1QTNF4:MTCH2:AGBL2:FNBP4:NUP160:PTPRJ	http://www.gsea-msigdb.org/gsea/msigdb/cards/chr11p11
Positional_gene_sets	chr17q21	297	63	2.60391e-23	1.94642e-21	BECN1:PSME3:AOC2:DUSP3:C17orf105:MPP3:C17orf53:ASB16:RUNDC3A:SLC25A39:GRN:FAM171A2:ITGA2B:GPATCH8:FZD2:C17orf104:CCDC43:DBF4B:ADAM11:GJC1:HIGD1B:EFTUD2:CCDC103:FAM187A:GFAP:C1QL1:DCAKD:NMT1:PLCD3:ACBD4:HEXIM1:HEXIM2:FMNL1:SPATA32:ARHGAP27:PLEKHM1:CRHR1:SPPL2C:MAPT:STH:KANSL1:ARL17B:LRRC37A:LRRC37A2:ARL17A:NSF:WNT3:WNT9B:GOSR2:RPRML:CDC27:MYL4:ITGB3:ITGB3:EFCAB13:KPNB1:TBKBP1:TBX21:SP6:PNPO:PRR15L…	http://www.gsea-msigdb.org/gsea/msigdb/cards/chr17q21
Positional_gene_sets	chr11q25	13	10	2.00806e-11	1.20082e-09	SNX19:NTM:OPCML:SPATA19:IGSF9B:JAM3:THYN1:ACAD8:GLB1L3:GLB1L2	http://www.gsea-msigdb.org/gsea/msigdb/cards/chr11q25
Positional_gene_sets	chr2q24	49	17	7.52427e-11	3.7496e-09	DAPL1:TANC1:WDSUB1:BAZ2B:MARCH7:LY75:LY75-CD302:PLA2R1:ITGB6:RBMS1:TANK:PSMD14:TBR1:SLC4A10:DPP4:GCG:SLC38A11	http://www.gsea-msigdb.org/gsea/msigdb/cards/chr2q24
Positional_gene_sets	chr5q34	14	9	2.63568e-09	1.12581e-07	ATP10B:GABRB2:GABRA6:GABRA1:GABRG2:CCNG1:NUDCD2:HMMR:WWC1	http://www.gsea-msigdb.org/gsea/msigdb/cards/chr5q34
Positional_gene_sets	chr2p21	38	13	1.59148e-08	5.94815e-07	OXER1:THADA:PLEKHH2:DYNC2LI1:ABCG5:ABCG8:LRPPRC:SLC3A1:PREPL:CAMKMT:SIX3:SIX2:SRBD1	http://www.gsea-msigdb.org/gsea/msigdb/cards/chr2p21
Positional_gene_sets	chr10q22	95	20	2.96059e-08	9.83574e-07	NUDT13:PPP3CB:MYOZ1:SEC24C:CHCHD1:ZSWIM8:NDST2:CAMK2G:PLAU:C10orf55:VCL:AP3M1:ADK:KAT6B:DUPD1:DUSP13:SAMD8:VDAC2:COMTD1:C10orf11	http://www.gsea-msigdb.org/gsea/msigdb/cards/chr10q22
Positional_gene_sets	chr12p12	55	15	4.0824e-08	1.22064e-06	SLCO1C1:SLCO1A2:IAPP:PYROXD1:RECQL:GOLT1B:C12orf39:GYS2:LDHB:KCNJ8:ABCC9:CMAS:ST8SIA1:C2CD5:ETNK1	http://www.gsea-msigdb.org/gsea/msigdb/cards/chr12p12
Positional_gene_sets	chr12q12	25	10	1.33411e-07	3.62636e-06	KIF21A:ABCD2:C12orf40:SLC2A13:LRRK2:MUC19:CNTN1:PDZRN4:ZCRB1:ARID2	http://www.gsea-msigdb.org/gsea/msigdb/cards/chr12q12
Positional_gene_sets	chr7q21	77	17	1.54236e-07	3.84305e-06	MAGI2:GNAI1:CD36:GNAT3:SEMA3C:HGF:PCLO:SEMA3E:SEMA3D:GRM3:KIAA1324L:DMTF1:TMEM243:CROT:ADAM22:STEAP4:C7orf62	http://www.gsea-msigdb.org/gsea/msigdb/cards/chr7q21
Positional_gene_sets	chr4p13	12	7	4.38853e-07	1.00936e-05	UCHL1:LIMCH1:PHOX2B:TMEM33:DCAF4L1:SLC30A9:BEND4	http://www.gsea-msigdb.org/gsea/msigdb/cards/chr4p13
Positional_gene_sets	chr1p31	84	17	5.80391e-07	1.23955e-05	RPE65:DEPDC1:LRRC7:LRRC40:SRSF11:ANKRD13C:HHLA3:CTH:PTGER3:ZRANB2:NEGR1:LRRIQ3:FPGT:FPGT-TNNI3K:TNNI3K:IFI44L:IFI44	http://www.gsea-msigdb.org/gsea/msigdb/cards/chr1p31
Positional_gene_sets	chr7p21	38	11	1.38162e-06	2.75404e-05	COL28A1:MIOS:RPA3:RPA3-AS1:GLCCI1:ICA1:NXPH1:THSD7A:TMEM106B:VWDE:SCIN	http://www.gsea-msigdb.org/gsea/msigdb/cards/chr7p21
Positional_gene_sets	chr7p22	69	14	5.5224e-06	0.0001032	GPER1:NUDT1:CCZ1:PMS2:AIMP2:ANKRD61:USP42:CYTH3:FAM220A:RAC1:DAGLB:KDELR2:GRID2IP:C1GALT1	http://www.gsea-msigdb.org/gsea/msigdb/cards/chr7p22
Positional_gene_sets	chr7q31	62	13	8.13216e-06	0.000141449	ANKRD7:KCND2:TSPAN12:ING3:CPED1:WNT16:FAM3C:PTPRZ1:AASS:RNF133:RNF148:SLC13A1:ASB15	http://www.gsea-msigdb.org/gsea/msigdb/cards/chr7q31
Positional_gene_sets	chr6q16	23	8	8.51531e-06	0.000141449	COQ3:PNISR:CCNC:PRDM13:MCHR2:SIM1:ASCC3:GRIK2	http://www.gsea-msigdb.org/gsea/msigdb/cards/chr6q16
Positional_gene_sets	chr1q32	147	21	1.08968e-05	0.000171482	NFASC:TMEM81:NUAK2:KLHDC8A:MFSD4:ELK4:SLC45A3:NUCKS1:RAB7L1:SLC41A1:PM20D1:SLC26A9:AVPR1B:C1orf186:CTSE:SRGAP2:EIF2D:MAPKAPK2:C1orf116:YOD1:PFKFB2	http://www.gsea-msigdb.org/gsea/msigdb/cards/chr1q32
Positional_gene_sets	chr10p11	26	7	0.000198564	0.00296853	FZD8:ANKRD30A:MTRNR2L7:ZNF248:ZNF25:ZNF33A:ZNF37A	http://www.gsea-msigdb.org/gsea/msigdb/cards/chr10p11
Positional_gene_sets	chr15q21	86	13	0.000285835	0.00403813	MYEF2:DMXL2:DYX1C1:RFX7:TEX9:MNS1:ZNF280D:TCF12:CGNL1:GCOM1:MYZAP:POLR2M:AQP9	http://www.gsea-msigdb.org/gsea/msigdb/cards/chr15q21
Positional_gene_sets	chr2p16	36	8	0.00029712	0.00403813	SMEK2:PNPT1:EFEMP1:CCDC85A:VRK2:FANCL:BCL11A:PAPOLG	http://www.gsea-msigdb.org/gsea/msigdb/cards/chr2p16
Positional_gene_sets	chr6p21	179	20	0.000540786	0.00703021	GRM4:NUDT3:RPS10-NUDT3:RPS10:PACSIN1:SPDEF:C6orf106:SNRPC:UHRF1BP1:TAF11:ANKS1A:TCP11:SCUBE3:ZNF76:DEF6:PPARD:RPL10A:TEAD3:LHFPL5:SRPK1	http://www.gsea-msigdb.org/gsea/msigdb/cards/chr6p21
Positional_gene_sets	chr9q34	214	22	0.000913676	0.0113829	FAM129B:STXBP1:C9orf117:TTC16:TOR2A:FPGS:ENG:AK1:ST6GALNAC6:PIP5KL1:LCN2:C9orf16:CCBL1:LRRC8A:PHYHD1:NTMT1:C9orf50:ASB6:PRRX2:PTGES:C9orf78:USP20	http://www.gsea-msigdb.org/gsea/msigdb/cards/chr9q34
Positional_gene_sets	chr3p22	80	11	0.00182229	0.0217946	SCN5A:WDR48:GORASP1:TTC21A:CSRNP1:XIRP1:CX3CR1:CCR8:SLC25A38:RPSA:MOBP	http://www.gsea-msigdb.org/gsea/msigdb/cards/chr3p22
Positional_gene_sets	chr17q22	47	8	0.00191307	0.0220003	CA10:AC102948.2:C17orf112:KIF2B:TOM1L1:COX11:STXBP4:MKS1	http://www.gsea-msigdb.org/gsea/msigdb/cards/chr17q22
Positional_gene_sets	chr5p14	6	3	0.00213066	0.0235951	CDH18:CDH12:C5orf17	http://www.gsea-msigdb.org/gsea/msigdb/cards/chr5p14
Positional_gene_sets	chr11p15	297	26	0.00336883	0.0359743	TSSC4:PGAP2:SOX6:MYOD1:KCNC1:SERGEF:TPH1:SAAL1:MRGPRX3:MRGPRX4:SAA4:SAA2:SAA1:HPS5:GTF2H1:LDHA:LDHC:LDHAL6A:TSG101:UEVLD:SPTY2D1:TMEM86A:IGSF22:PTPN5:PRMT3:SLC6A5	http://www.gsea-msigdb.org/gsea/msigdb/cards/chr11p15
Positional_gene_sets	chr20p12	42	7	0.00410171	0.0422611	FERMT1:TMX4:PLCB1:PLCB4:LAMP5:ANKEF1:C20orf187	http://www.gsea-msigdb.org/gsea/msigdb/cards/chr20p12
Positional_gene_sets	chr3p24	32	6	0.00424024	0.0422611	EOMES:CMC1:AZI2:ZCWPW2:RBMS3:TGFBR2	http://www.gsea-msigdb.org/gsea/msigdb/cards/chr3p24
Wikipathways	Histone Modifications	66	24	2.70985e-15	1.47145e-12	DOT1L:SETMAR:HIST1H3A:HIST1H4A:HIST1H4B:HIST1H3B:HIST1H3C:HIST1H4C:HIST1H4D:HIST1H3D:HIST1H4E:HIST1H3E:HIST1H4F:HIST1H4G:HIST1H3F:HIST1H3G:HIST1H4H:HIST1H4I:HIST1H3H:HIST1H4J:HIST1H4K:HIST1H3I:HIST1H4L:HIST1H3J	http://www.wikipathways.org/instance/WP2369_r106592
Wikipathways	The effect of progerin on the involved genes in Hutchinson-Gilford Progeria Syndrome	37	11	1.02719e-06	0.000278881	MBD3:HIST1H3A:HIST1H3B:HIST1H3C:HIST1H3D:HIST1H3E:HIST1H3F:HIST1H3G:HIST1H3H:HIST1H3I:HIST1H3J	http://www.wikipathways.org/instance/WP4320_r98049
Wikipathways	FBXL10 enhancement of MAP/ERK signaling in diffuse large B-cell lymphoma	35	10	4.77672e-06	0.000864586	HIST1H3A:HIST1H3B:HIST1H3C:HIST1H3D:HIST1H3E:HIST1H3F:HIST1H3G:HIST1H3H:HIST1H3I:HIST1H3J	http://www.wikipathways.org/instance/WP4553_r103606
Wikipathways	Genotoxicity pathway	63	11	0.000228997	0.0310863	DDB2:CBLB:HIST1H2BB:HIST1H2BC:HIST1H1E:HIST1H3D:HIST1H2BG:HIST1H2BI:HIST1H2BM:HIST1H2BN:TOPORS	http://www.wikipathways.org/instance/WP4286_r97441
GO_mf	GO_PROTEIN_HETERODIMERIZATION_ACTIVITY	496	67	5.15206e-14	8.47514e-11	TAS1R2:PBX1:PDZD7:NOLC1:SOX6:MYOD1:JAM3:MICU2:TCF12:GTF2A2:ABCG5:ABCG8:SLC3A1:ADD1:HIST1H2AA:HIST1H2BA:HIST1H3A:HIST1H4A:HIST1H4B:HIST1H3B:HIST1H2AB:HIST1H2BB:HIST1H3C:HIST1H4C:HIST1H2BC:HIST1H2AC:HIST1H2BD:HIST1H2BE:HIST1H4D:HIST1H3D:HIST1H2AD:HIST1H2BF:HIST1H4E:HIST1H2BG:HIST1H2AE:HIST1H3E:HIST1H4F:HIST1H4G:HIST1H3F:HIST1H2BH:HIST1H3G:HIST1H2BI:HIST1H4H:HIST1H2BJ:HIST1H2AG:HIST1H2BK:HIST1H4I:HI…	http://www.gsea-msigdb.org/gsea/msigdb/cards/GO_PROTEIN_HETERODIMERIZATION_ACTIVITY
GO_mf	GO_NUCLEOSOMAL_DNA_BINDING	54	18	4.49047e-11	3.69341e-08	MBD3:HIST1H1A:HIST1H3A:HIST1H3B:HIST1H3C:HIST1H1C:HIST1H1T:HIST1H1E:HIST1H3D:HIST1H3E:HIST1H1D:HIST1H3F:HIST1H3G:HMGN4:HIST1H3H:HIST1H1B:HIST1H3I:HIST1H3J	http://www.gsea-msigdb.org/gsea/msigdb/cards/GO_NUCLEOSOMAL_DNA_BINDING
GO_mf	GO_PROTEIN_DIMERIZATION_ACTIVITY	1303	115	5.19917e-10	2.85088e-07	PARK7:IGSF21:TAS1R2:PBX1:CTSE:SRGAP2:PPP3CB:CAMK2G:DUPD1:PDZD7:BTRC:LDB1:NOLC1:TRIM8:SOX6:MYOD1:TSG101:LRP4:SLC39A13:JAM3:CD4:GYS2:ABCD2:LRRK2:PFKM:RILPL1:MICU2:TCF12:GTF2A2:NAA60:ZNF174:NAA60:WWOX:MNT:PAFAH1B1:BECN1:CCDC103:SPPL2C:MAPT:PNPO:CDH2:ODC1:ABCG5:ABCG8:SLC3A1:DPP4:PLCB1:RBM11:CRYBB2:HPS4:TPST2:SETMAR:ADD1:CDH18:CDH12:EBF1:ALDH5A1:HIST1H2AA:HIST1H2BA:HIST1H3A:HIST1H4A:HIST1H4B:HIST1H3B:…	http://www.gsea-msigdb.org/gsea/msigdb/cards/GO_PROTEIN_DIMERIZATION_ACTIVITY
GO_mf	GO_NUCLEOSOME_BINDING	80	18	4.89024e-08	2.01111e-05	MBD3:HIST1H1A:HIST1H3A:HIST1H3B:HIST1H3C:HIST1H1C:HIST1H1T:HIST1H1E:HIST1H3D:HIST1H3E:HIST1H1D:HIST1H3F:HIST1H3G:HMGN4:HIST1H3H:HIST1H1B:HIST1H3I:HIST1H3J	http://www.gsea-msigdb.org/gsea/msigdb/cards/GO_NUCLEOSOME_BINDING
GO_mf	GO_CHROMATIN_DNA_BINDING	117	21	2.43239e-07	8.00256e-05	MYOD1:MBD3:PPARGC1A:HIST1H1A:HIST1H3A:HIST1H3B:HIST1H3C:HIST1H1C:HIST1H1T:HIST1H1E:HIST1H3D:HIST1H3E:HIST1H1D:HIST1H3F:HIST1H3G:HMGN4:HIST1H3H:HIST1H1B:HIST1H3I:HIST1H3J:PRDM13	http://www.gsea-msigdb.org/gsea/msigdb/cards/GO_CHROMATIN_DNA_BINDING
GO_mf	GO_L_LACTATE_DEHYDROGENASE_ACTIVITY	5	4	2.8122e-05	0.00771012	LDHA:LDHC:LDHAL6A:LDHB	http://www.gsea-msigdb.org/gsea/msigdb/cards/GO_L_LACTATE_DEHYDROGENASE_ACTIVITY
GO_mf	GO_LACTATE_DEHYDROGENASE_ACTIVITY	7	4	0.000181741	0.0427091	LDHA:LDHC:LDHAL6A:LDHB	http://www.gsea-msigdb.org/gsea/msigdb/cards/GO_LACTATE_DEHYDROGENASE_ACTIVITY
Curated_gene_sets	REACTOME_HDACS_DEACETYLATE_HISTONES	91	49	5.63747e-40	3.10117e-36	SAP18:GPS2:MBD3:HIST1H2AA:HIST1H2BA:HIST1H3A:HIST1H4A:HIST1H4B:HIST1H2AB:HIST1H2BB:HIST1H4C:HIST1H2BC:HIST1H2AC:HIST1H2BD:HIST1H2BE:HIST1H4D:HIST1H3D:HIST1H2AD:HIST1H2BF:HIST1H4E:HIST1H2BG:HIST1H2AE:HIST1H3E:HIST1H4F:HIST1H3F:HIST1H2BH:HIST1H3G:HIST1H2BI:HIST1H4H:HIST1H2BJ:HIST1H2AG:HIST1H2BK:HIST1H4I:HIST1H2AH:HIST1H2BL:HIST1H2AI:HIST1H3H:HIST1H2AJ:HIST1H2BM:HIST1H4J:HIST1H4K:HIST1H2AK:HIST1H2BN…	http://www.gsea-msigdb.org/gsea/msigdb/cards/REACTOME_HDACS_DEACETYLATE_HISTONES
Curated_gene_sets	REACTOME_DNA_METHYLATION	60	39	1.41452e-36	3.89063e-33	HIST1H2BA:HIST1H3A:HIST1H4A:HIST1H4B:HIST1H2AB:HIST1H2BB:HIST1H4C:HIST1H2BC:HIST1H2AC:HIST1H2BD:HIST1H2BE:HIST1H4D:HIST1H3D:HIST1H2AD:HIST1H2BF:HIST1H4E:HIST1H2BG:HIST1H2AE:HIST1H3E:HIST1H4F:HIST1H3F:HIST1H2BH:HIST1H3G:HIST1H2BI:HIST1H4H:HIST1H2BJ:HIST1H2BK:HIST1H4I:HIST1H2BL:HIST1H3H:HIST1H2AJ:HIST1H2BM:HIST1H4J:HIST1H4K:HIST1H2BN:HIST1H3I:HIST1H4L:HIST1H3J:HIST1H2BO	http://www.gsea-msigdb.org/gsea/msigdb/cards/REACTOME_DNA_METHYLATION
Curated_gene_sets	REACTOME_ACTIVATED_PKN1_STIMULATES_TRANSCRIPTION_OF_AR_ANDROGEN_RECEPTOR_REGULATED_GENES_KLK2_AND_KLK3	63	39	2.40844e-35	4.41627e-32	HIST1H2BA:HIST1H3A:HIST1H4A:HIST1H4B:HIST1H2AB:HIST1H2BB:HIST1H4C:HIST1H2BC:HIST1H2AC:HIST1H2BD:HIST1H2BE:HIST1H4D:HIST1H3D:HIST1H2AD:HIST1H2BF:HIST1H4E:HIST1H2BG:HIST1H2AE:HIST1H3E:HIST1H4F:HIST1H3F:HIST1H2BH:HIST1H3G:HIST1H2BI:HIST1H4H:HIST1H2BJ:HIST1H2BK:HIST1H4I:HIST1H2BL:HIST1H3H:HIST1H2AJ:HIST1H2BM:HIST1H4J:HIST1H4K:HIST1H2BN:HIST1H3I:HIST1H4L:HIST1H3J:HIST1H2BO	http://www.gsea-msigdb.org/gsea/msigdb/cards/REACTOME_ACTIVATED_PKN1_STIMULATES_TRANSCRIPTION_OF_AR_ANDROGEN_RECEPTOR_REGULATED_GENES_KLK2_AND_KLK3
Curated_gene_sets	REACTOME_SIRT1_NEGATIVELY_REGULATES_RRNA_EXPRESSION	64	39	5.88099e-35	8.08783e-32	HIST1H2BA:HIST1H3A:HIST1H4A:HIST1H4B:HIST1H2AB:HIST1H2BB:HIST1H4C:HIST1H2BC:HIST1H2AC:HIST1H2BD:HIST1H2BE:HIST1H4D:HIST1H3D:HIST1H2AD:HIST1H2BF:HIST1H4E:HIST1H2BG:HIST1H2AE:HIST1H3E:HIST1H4F:HIST1H3F:HIST1H2BH:HIST1H3G:HIST1H2BI:HIST1H4H:HIST1H2BJ:HIST1H2BK:HIST1H4I:HIST1H2BL:HIST1H3H:HIST1H2AJ:HIST1H2BM:HIST1H4J:HIST1H4K:HIST1H2BN:HIST1H3I:HIST1H4L:HIST1H3J:HIST1H2BO	http://www.gsea-msigdb.org/gsea/msigdb/cards/REACTOME_SIRT1_NEGATIVELY_REGULATES_RRNA_EXPRESSION
Curated_gene_sets	REACTOME_ERCC6_CSB_AND_EHMT2_G9A_POSITIVELY_REGULATE_RRNA_EXPRESSION	71	40	6.62877e-34	7.29298e-31	MBD3:HIST1H2BA:HIST1H3A:HIST1H4A:HIST1H4B:HIST1H2AB:HIST1H2BB:HIST1H4C:HIST1H2BC:HIST1H2AC:HIST1H2BD:HIST1H2BE:HIST1H4D:HIST1H3D:HIST1H2AD:HIST1H2BF:HIST1H4E:HIST1H2BG:HIST1H2AE:HIST1H3E:HIST1H4F:HIST1H3F:HIST1H2BH:HIST1H3G:HIST1H2BI:HIST1H4H:HIST1H2BJ:HIST1H2BK:HIST1H4I:HIST1H2BL:HIST1H3H:HIST1H2AJ:HIST1H2BM:HIST1H4J:HIST1H4K:HIST1H2BN:HIST1H3I:HIST1H4L:HIST1H3J:HIST1H2BO	http://www.gsea-msigdb.org/gsea/msigdb/cards/REACTOME_ERCC6_CSB_AND_EHMT2_G9A_POSITIVELY_REGULATE_RRNA_EXPRESSION
Curated_gene_sets	KEGG_SYSTEMIC_LUPUS_ERYTHEMATOSUS	115	49	1.01769e-33	9.33049e-31	HIST1H2AA:HIST1H2BA:HIST1H3A:HIST1H4A:HIST1H4B:HIST1H3B:HIST1H2AB:HIST1H2BB:HIST1H3C:HIST1H4C:HIST1H2BC:HIST1H2AC:HIST1H2BD:HIST1H2BE:HIST1H4D:HIST1H3D:HIST1H2AD:HIST1H2BF:HIST1H4E:HIST1H2BG:HIST1H2AE:HIST1H3E:HIST1H4F:HIST1H4G:HIST1H3F:HIST1H2BH:HIST1H3G:HIST1H2BI:HIST1H4H:HIST1H2BJ:HIST1H2AG:HIST1H2BK:HIST1H4I:HIST1H2AH:HIST1H2BL:HIST1H2AI:HIST1H3H:HIST1H2AJ:HIST1H2BM:HIST1H4J:HIST1H4K:HIST1H2A…	http://www.gsea-msigdb.org/gsea/msigdb/cards/KEGG_SYSTEMIC_LUPUS_ERYTHEMATOSUS
Curated_gene_sets	REACTOME_PRC2_METHYLATES_HISTONES_AND_DNA	69	39	3.6618e-33	2.87765e-30	HIST1H2BA:HIST1H3A:HIST1H4A:HIST1H4B:HIST1H2AB:HIST1H2BB:HIST1H4C:HIST1H2BC:HIST1H2AC:HIST1H2BD:HIST1H2BE:HIST1H4D:HIST1H3D:HIST1H2AD:HIST1H2BF:HIST1H4E:HIST1H2BG:HIST1H2AE:HIST1H3E:HIST1H4F:HIST1H3F:HIST1H2BH:HIST1H3G:HIST1H2BI:HIST1H4H:HIST1H2BJ:HIST1H2BK:HIST1H4I:HIST1H2BL:HIST1H3H:HIST1H2AJ:HIST1H2BM:HIST1H4J:HIST1H4K:HIST1H2BN:HIST1H3I:HIST1H4L:HIST1H3J:HIST1H2BO	http://www.gsea-msigdb.org/gsea/msigdb/cards/REACTOME_PRC2_METHYLATES_HISTONES_AND_DNA
Curated_gene_sets	REACTOME_CONDENSATION_OF_PROPHASE_CHROMOSOMES	70	39	7.88685e-33	5.42319e-30	HIST1H2BA:HIST1H3A:HIST1H4A:HIST1H4B:HIST1H2AB:HIST1H2BB:HIST1H4C:HIST1H2BC:HIST1H2AC:HIST1H2BD:HIST1H2BE:HIST1H4D:HIST1H3D:HIST1H2AD:HIST1H2BF:HIST1H4E:HIST1H2BG:HIST1H2AE:HIST1H3E:HIST1H4F:HIST1H3F:HIST1H2BH:HIST1H3G:HIST1H2BI:HIST1H4H:HIST1H2BJ:HIST1H2BK:HIST1H4I:HIST1H2BL:HIST1H3H:HIST1H2AJ:HIST1H2BM:HIST1H4J:HIST1H4K:HIST1H2BN:HIST1H3I:HIST1H4L:HIST1H3J:HIST1H2BO	http://www.gsea-msigdb.org/gsea/msigdb/cards/REACTOME_CONDENSATION_OF_PROPHASE_CHROMOSOMES
Curated_gene_sets	REACTOME_HATS_ACETYLATE_HISTONES	138	51	1.99674e-31	1.22045e-28	KAT6B:ING4:CREBBP:KANSL1:HIST1H2AA:HIST1H2BA:HIST1H3A:HIST1H4A:HIST1H4B:HIST1H2AB:HIST1H2BB:HIST1H4C:HIST1H2BC:HIST1H2AC:HIST1H2BD:HIST1H2BE:HIST1H4D:HIST1H3D:HIST1H2AD:HIST1H2BF:HIST1H4E:HIST1H2BG:HIST1H2AE:HIST1H3E:HIST1H4F:HIST1H3F:HIST1H2BH:HIST1H3G:HIST1H2BI:HIST1H4H:HIST1H2BJ:HIST1H2AG:HIST1H2BK:HIST1H4I:HIST1H2AH:HIST1H2BL:HIST1H2AI:HIST1H3H:HIST1H2AJ:HIST1H2BM:HIST1H4J:HIST1H4K:HIST1H2AK:…	http://www.gsea-msigdb.org/gsea/msigdb/cards/REACTOME_HATS_ACETYLATE_HISTONES
Curated_gene_sets	REACTOME_TRANSCRIPTIONAL_REGULATION_OF_GRANULOPOIESIS	86	41	7.73027e-31	4.25242e-28	SPI1:CREB1:HIST1H2BA:HIST1H3A:HIST1H4A:HIST1H4B:HIST1H2AB:HIST1H2BB:HIST1H4C:HIST1H2BC:HIST1H2AC:HIST1H2BD:HIST1H2BE:HIST1H4D:HIST1H3D:HIST1H2AD:HIST1H2BF:HIST1H4E:HIST1H2BG:HIST1H2AE:HIST1H3E:HIST1H4F:HIST1H3F:HIST1H2BH:HIST1H3G:HIST1H2BI:HIST1H4H:HIST1H2BJ:HIST1H2BK:HIST1H4I:HIST1H2BL:HIST1H3H:HIST1H2AJ:HIST1H2BM:HIST1H4J:HIST1H4K:HIST1H2BN:HIST1H3I:HIST1H4L:HIST1H3J:HIST1H2BO	http://www.gsea-msigdb.org/gsea/msigdb/cards/REACTOME_TRANSCRIPTIONAL_REGULATION_OF_GRANULOPOIESIS
Curated_gene_sets	REACTOME_MEIOTIC_RECOMBINATION	82	40	1.28943e-30	6.44833e-28	HIST1H2BA:HIST1H3A:HIST1H4A:HIST1H4B:HIST1H2AB:HIST1H2BB:HIST1H4C:HIST1H2BC:HIST1H2AC:HIST1H2BD:HIST1H2BE:HIST1H4D:HIST1H3D:HIST1H2AD:HIST1H2BF:HIST1H4E:HIST1H2BG:HIST1H2AE:HIST1H3E:HIST1H4F:HIST1H3F:HIST1H2BH:HIST1H3G:HIST1H2BI:HIST1H4H:HIST1H2BJ:HIST1H2BK:HIST1H4I:HIST1H2BL:HIST1H3H:HIST1H2AJ:HIST1H2BM:HIST1H4J:HIST1H4K:HIST1H2BN:HIST1H3I:HIST1H4L:HIST1H3J:HIST1H2BO:RPA3	http://www.gsea-msigdb.org/gsea/msigdb/cards/REACTOME_MEIOTIC_RECOMBINATION
Curated_gene_sets	REACTOME_FORMATION_OF_THE_BETA_CATENIN:TCF_TRANSACTIVATING_COMPLEX	88	41	2.49061e-30	1.14174e-27	CREBBP:HIST1H2BA:HIST1H3A:HIST1H4A:HIST1H4B:HIST1H2AB:HIST1H2BB:HIST1H4C:HIST1H2BC:HIST1H2AC:HIST1H2BD:HIST1H2BE:HIST1H4D:HIST1H3D:HIST1H2AD:HIST1H2BF:HIST1H4E:HIST1H2BG:HIST1H2AE:HIST1H3E:HIST1H4F:HIST1H3F:HIST1H2BH:HIST1H3G:HIST1H2BI:HIST1H4H:HIST1H2BJ:HIST1H2BK:HIST1H4I:HIST1H2BL:HIST1H3H:HIST1H2AJ:HIST1H2BM:HIST1H4J:HIST1H4K:HIST1H2BN:HIST1H3I:HIST1H4L:HIST1H3J:HIST1H2BO:TLE4	http://www.gsea-msigdb.org/gsea/msigdb/cards/REACTOME_FORMATION_OF_THE_BETA_CATENIN:TCF_TRANSACTIVATING_COMPLEX
Curated_gene_sets	REACTOME_RNA_POLYMERASE_I_PROMOTER_ESCAPE	85	40	7.78873e-30	3.29583e-27	GTF2H1:HIST1H2BA:HIST1H3A:HIST1H4A:HIST1H4B:HIST1H2AB:HIST1H2BB:HIST1H4C:HIST1H2BC:HIST1H2AC:HIST1H2BD:HIST1H2BE:HIST1H4D:HIST1H3D:HIST1H2AD:HIST1H2BF:HIST1H4E:HIST1H2BG:HIST1H2AE:HIST1H3E:HIST1H4F:HIST1H3F:HIST1H2BH:HIST1H3G:HIST1H2BI:HIST1H4H:HIST1H2BJ:HIST1H2BK:HIST1H4I:HIST1H2BL:HIST1H3H:HIST1H2AJ:HIST1H2BM:HIST1H4J:HIST1H4K:HIST1H2BN:HIST1H3I:HIST1H4L:HIST1H3J:HIST1H2BO	http://www.gsea-msigdb.org/gsea/msigdb/cards/REACTOME_RNA_POLYMERASE_I_PROMOTER_ESCAPE
Curated_gene_sets	REACTOME_RHO_GTPASES_ACTIVATE_PKNS	90	40	1.27557e-28	5.01208e-26	HIST1H2BA:HIST1H3A:HIST1H4A:HIST1H4B:HIST1H2AB:HIST1H2BB:HIST1H4C:HIST1H2BC:HIST1H2AC:HIST1H2BD:HIST1H2BE:HIST1H4D:HIST1H3D:HIST1H2AD:HIST1H2BF:HIST1H4E:HIST1H2BG:HIST1H2AE:HIST1H3E:HIST1H4F:HIST1H3F:HIST1H2BH:HIST1H3G:HIST1H2BI:HIST1H4H:HIST1H2BJ:HIST1H2BK:HIST1H4I:HIST1H2BL:HIST1H3H:HIST1H2AJ:HIST1H2BM:HIST1H4J:HIST1H4K:HIST1H2BN:HIST1H3I:HIST1H4L:HIST1H3J:HIST1H2BO:RAC1	http://www.gsea-msigdb.org/gsea/msigdb/cards/REACTOME_RHO_GTPASES_ACTIVATE_PKNS
Curated_gene_sets	REACTOME_RUNX1_REGULATES_TRANSCRIPTION_OF_GENES_INVOLVED_IN_DIFFERENTIATION_OF_HSCS	124	46	1.52166e-28	5.58043e-26	LDB1:SPI1:PSMC3:TCF12:PSMA4:PSME3:PSMD14:HIST1H2BA:HIST1H3A:HIST1H4A:HIST1H4B:HIST1H2AB:HIST1H2BB:HIST1H4C:HIST1H2BC:HIST1H2AC:HIST1H2BD:HIST1H2BE:HIST1H4D:HIST1H3D:HIST1H2AD:HIST1H2BF:HIST1H4E:HIST1H2BG:HIST1H2AE:HIST1H3E:HIST1H4F:HIST1H3F:HIST1H2BH:HIST1H3G:HIST1H2BI:HIST1H4H:HIST1H2BJ:HIST1H2BK:HIST1H4I:HIST1H2BL:HIST1H3H:HIST1H2AJ:HIST1H2BM:HIST1H4J:HIST1H4K:HIST1H2BN:HIST1H3I:HIST1H4L:HIST1H…	http://www.gsea-msigdb.org/gsea/msigdb/cards/REACTOME_RUNX1_REGULATES_TRANSCRIPTION_OF_GENES_INVOLVED_IN_DIFFERENTIATION_OF_HSCS
Curated_gene_sets	REACTOME_RUNX1_REGULATES_GENES_INVOLVED_IN_MEGAKARYOCYTE_DIFFERENTIATION_AND_PLATELET_FUNCTION	93	40	6.13173e-28	2.10817e-25	ITGA2B:HIST1H2BA:HIST1H3A:HIST1H4A:HIST1H4B:HIST1H2AB:HIST1H2BB:HIST1H4C:HIST1H2BC:HIST1H2AC:HIST1H2BD:HIST1H2BE:HIST1H4D:HIST1H3D:HIST1H2AD:HIST1H2BF:HIST1H4E:HIST1H2BG:HIST1H2AE:HIST1H3E:HIST1H4F:HIST1H3F:HIST1H2BH:HIST1H3G:HIST1H2BI:HIST1H4H:HIST1H2BJ:HIST1H2BK:HIST1H4I:HIST1H2BL:HIST1H3H:HIST1H2AJ:HIST1H2BM:HIST1H4J:HIST1H4K:HIST1H2BN:HIST1H3I:HIST1H4L:HIST1H3J:HIST1H2BO	http://www.gsea-msigdb.org/gsea/msigdb/cards/REACTOME_RUNX1_REGULATES_GENES_INVOLVED_IN_MEGAKARYOCYTE_DIFFERENTIATION_AND_PLATELET_FUNCTION
Curated_gene_sets	REACTOME_NEGATIVE_EPIGENETIC_REGULATION_OF_RRNA_EXPRESSION	103	41	5.3792e-27	1.74065e-24	GTF2H1:SAP18:HIST1H2BA:HIST1H3A:HIST1H4A:HIST1H4B:HIST1H2AB:HIST1H2BB:HIST1H4C:HIST1H2BC:HIST1H2AC:HIST1H2BD:HIST1H2BE:HIST1H4D:HIST1H3D:HIST1H2AD:HIST1H2BF:HIST1H4E:HIST1H2BG:HIST1H2AE:HIST1H3E:HIST1H4F:HIST1H3F:HIST1H2BH:HIST1H3G:HIST1H2BI:HIST1H4H:HIST1H2BJ:HIST1H2BK:HIST1H4I:HIST1H2BL:HIST1H3H:HIST1H2AJ:HIST1H2BM:HIST1H4J:HIST1H4K:HIST1H2BN:HIST1H3I:HIST1H4L:HIST1H3J:HIST1H2BO	http://www.gsea-msigdb.org/gsea/msigdb/cards/REACTOME_NEGATIVE_EPIGENETIC_REGULATION_OF_RRNA_EXPRESSION
Curated_gene_sets	REACTOME_DEPURINATION	54	31	6.68814e-27	2.04397e-24	HIST1H2BA:HIST1H4A:HIST1H4B:HIST1H2AB:HIST1H2BB:HIST1H4C:HIST1H2BC:HIST1H2AC:HIST1H2BD:HIST1H2BE:HIST1H4D:HIST1H2AD:HIST1H2BF:HIST1H4E:HIST1H2BG:HIST1H2AE:HIST1H4F:HIST1H2BH:HIST1H2BI:HIST1H4H:HIST1H2BJ:HIST1H2BK:HIST1H4I:HIST1H2BL:HIST1H2AJ:HIST1H2BM:HIST1H4J:HIST1H4K:HIST1H2BN:HIST1H4L:HIST1H2BO	http://www.gsea-msigdb.org/gsea/msigdb/cards/REACTOME_DEPURINATION
Curated_gene_sets	REACTOME_RNA_POLYMERASE_I_TRANSCRIPTION	104	41	8.47006e-27	2.32969e-24	GTF2H1:MBD3:HIST1H2BA:HIST1H3A:HIST1H4A:HIST1H4B:HIST1H2AB:HIST1H2BB:HIST1H4C:HIST1H2BC:HIST1H2AC:HIST1H2BD:HIST1H2BE:HIST1H4D:HIST1H3D:HIST1H2AD:HIST1H2BF:HIST1H4E:HIST1H2BG:HIST1H2AE:HIST1H3E:HIST1H4F:HIST1H3F:HIST1H2BH:HIST1H3G:HIST1H2BI:HIST1H4H:HIST1H2BJ:HIST1H2BK:HIST1H4I:HIST1H2BL:HIST1H3H:HIST1H2AJ:HIST1H2BM:HIST1H4J:HIST1H4K:HIST1H2BN:HIST1H3I:HIST1H4L:HIST1H3J:HIST1H2BO	http://www.gsea-msigdb.org/gsea/msigdb/cards/REACTOME_RNA_POLYMERASE_I_TRANSCRIPTION
Curated_gene_sets	REACTOME_PRE_NOTCH_EXPRESSION_AND_PROCESSING	104	41	8.47006e-27	2.32969e-24	CREBBP:HIST1H2BA:HIST1H3A:HIST1H4A:HIST1H4B:HIST1H2AB:HIST1H2BB:HIST1H4C:HIST1H2BC:HIST1H2AC:HIST1H2BD:HIST1H2BE:HIST1H4D:HIST1H3D:HIST1H2AD:HIST1H2BF:HIST1H4E:HIST1H2BG:HIST1H2AE:HIST1H3E:HIST1H4F:HIST1H3F:HIST1H2BH:HIST1H3G:HIST1H2BI:HIST1H4H:HIST1H2BJ:HIST1H2BK:HIST1H4I:HIST1H2BL:HIST1H3H:HIST1H2AJ:HIST1H2BM:HIST1H4J:HIST1H4K:HIST1H2BN:HIST1H3I:HIST1H4L:HIST1H3J:HIST1H2BO:B4GALT1	http://www.gsea-msigdb.org/gsea/msigdb/cards/REACTOME_PRE_NOTCH_EXPRESSION_AND_PROCESSING
Curated_gene_sets	REACTOME_AMYLOID_FIBER_FORMATION	105	41	1.32547e-26	3.32891e-24	SAA1:IAPP:HIST1H2BA:HIST1H3A:HIST1H4A:HIST1H4B:HIST1H2AB:HIST1H2BB:HIST1H4C:HIST1H2BC:HIST1H2AC:HIST1H2BD:HIST1H2BE:HIST1H4D:HIST1H3D:HIST1H2AD:HIST1H2BF:HIST1H4E:HIST1H2BG:HIST1H2AE:HIST1H3E:HIST1H4F:HIST1H3F:HIST1H2BH:HIST1H3G:HIST1H2BI:HIST1H4H:HIST1H2BJ:HIST1H2BK:HIST1H4I:HIST1H2BL:HIST1H3H:HIST1H2AJ:HIST1H2BM:HIST1H4J:HIST1H4K:HIST1H2BN:HIST1H3I:HIST1H4L:HIST1H3J:HIST1H2BO	http://www.gsea-msigdb.org/gsea/msigdb/cards/REACTOME_AMYLOID_FIBER_FORMATION
Curated_gene_sets	REACTOME_DNA_DAMAGE_TELOMERE_STRESS_INDUCED_SENESCENCE	78	36	1.33132e-26	3.32891e-24	HIST1H2BA:HIST1H1A:HIST1H4A:HIST1H4B:HIST1H2AB:HIST1H2BB:HIST1H1C:HIST1H4C:HIST1H2BC:HIST1H2AC:HIST1H1E:HIST1H2BD:HIST1H2BE:HIST1H4D:HIST1H2AD:HIST1H2BF:HIST1H4E:HIST1H2BG:HIST1H2AE:HIST1H1D:HIST1H4F:HIST1H2BH:HIST1H2BI:HIST1H4H:HIST1H2BJ:HIST1H2BK:HIST1H4I:HIST1H2BL:HIST1H2AJ:HIST1H2BM:HIST1H4J:HIST1H4K:HIST1H2BN:HIST1H1B:HIST1H4L:HIST1H2BO	http://www.gsea-msigdb.org/gsea/msigdb/cards/REACTOME_DNA_DAMAGE_TELOMERE_STRESS_INDUCED_SENESCENCE
Curated_gene_sets	REACTOME_POSITIVE_EPIGENETIC_REGULATION_OF_RRNA_EXPRESSION	100	40	1.82549e-26	4.36609e-24	MBD3:HIST1H2BA:HIST1H3A:HIST1H4A:HIST1H4B:HIST1H2AB:HIST1H2BB:HIST1H4C:HIST1H2BC:HIST1H2AC:HIST1H2BD:HIST1H2BE:HIST1H4D:HIST1H3D:HIST1H2AD:HIST1H2BF:HIST1H4E:HIST1H2BG:HIST1H2AE:HIST1H3E:HIST1H4F:HIST1H3F:HIST1H2BH:HIST1H3G:HIST1H2BI:HIST1H4H:HIST1H2BJ:HIST1H2BK:HIST1H4I:HIST1H2BL:HIST1H3H:HIST1H2AJ:HIST1H2BM:HIST1H4J:HIST1H4K:HIST1H2BN:HIST1H3I:HIST1H4L:HIST1H3J:HIST1H2BO	http://www.gsea-msigdb.org/gsea/msigdb/cards/REACTOME_POSITIVE_EPIGENETIC_REGULATION_OF_RRNA_EXPRESSION
Curated_gene_sets	REACTOME_ACTIVATION_OF_HOX_GENES_DURING_DIFFERENTIATION	118	43	2.16076e-26	4.95263e-24	PBX1:CREBBP:HOXB1:HOXB2:HIST1H2BA:HIST1H3A:HIST1H4A:HIST1H4B:HIST1H2AB:HIST1H2BB:HIST1H4C:HIST1H2BC:HIST1H2AC:HIST1H2BD:HIST1H2BE:HIST1H4D:HIST1H3D:HIST1H2AD:HIST1H2BF:HIST1H4E:HIST1H2BG:HIST1H2AE:HIST1H3E:HIST1H4F:HIST1H3F:HIST1H2BH:HIST1H3G:HIST1H2BI:HIST1H4H:HIST1H2BJ:HIST1H2BK:HIST1H4I:HIST1H2BL:HIST1H3H:HIST1H2AJ:HIST1H2BM:HIST1H4J:HIST1H4K:HIST1H2BN:HIST1H3I:HIST1H4L:HIST1H3J:HIST1H2BO	http://www.gsea-msigdb.org/gsea/msigdb/cards/REACTOME_ACTIVATION_OF_HOX_GENES_DURING_DIFFERENTIATION
Curated_gene_sets	REACTOME_TRANSCRIPTIONAL_REGULATION_BY_SMALL_RNAS	103	40	7.05472e-26	1.55232e-23	NUP160:HIST1H2BA:HIST1H3A:HIST1H4A:HIST1H4B:HIST1H2AB:HIST1H2BB:HIST1H4C:HIST1H2BC:HIST1H2AC:HIST1H2BD:HIST1H2BE:HIST1H4D:HIST1H3D:HIST1H2AD:HIST1H2BF:HIST1H4E:HIST1H2BG:HIST1H2AE:HIST1H3E:HIST1H4F:HIST1H3F:HIST1H2BH:HIST1H3G:HIST1H2BI:HIST1H4H:HIST1H2BJ:HIST1H2BK:HIST1H4I:HIST1H2BL:HIST1H3H:HIST1H2AJ:HIST1H2BM:HIST1H4J:HIST1H4K:HIST1H2BN:HIST1H3I:HIST1H4L:HIST1H3J:HIST1H2BO	http://www.gsea-msigdb.org/gsea/msigdb/cards/REACTOME_TRANSCRIPTIONAL_REGULATION_BY_SMALL_RNAS
Curated_gene_sets	REACTOME_SENESCENCE_ASSOCIATED_SECRETORY_PHENOTYPE_SASP	105	40	1.68478e-25	3.56461e-23	CDC27:HIST1H2BA:HIST1H3A:HIST1H4A:HIST1H4B:HIST1H2AB:HIST1H2BB:HIST1H4C:HIST1H2BC:HIST1H2AC:HIST1H2BD:HIST1H2BE:HIST1H4D:HIST1H3D:HIST1H2AD:HIST1H2BF:HIST1H4E:HIST1H2BG:HIST1H2AE:HIST1H3E:HIST1H4F:HIST1H3F:HIST1H2BH:HIST1H3G:HIST1H2BI:HIST1H4H:HIST1H2BJ:HIST1H2BK:HIST1H4I:HIST1H2BL:HIST1H3H:HIST1H2AJ:HIST1H2BM:HIST1H4J:HIST1H4K:HIST1H2BN:HIST1H3I:HIST1H4L:HIST1H3J:HIST1H2BO	http://www.gsea-msigdb.org/gsea/msigdb/cards/REACTOME_SENESCENCE_ASSOCIATED_SECRETORY_PHENOTYPE_SASP
Curated_gene_sets	REACTOME_MEIOSIS	114	41	5.7834e-25	1.17831e-22	REC8:HIST1H2BA:HIST1H3A:HIST1H4A:HIST1H4B:HIST1H2AB:HIST1H2BB:HIST1H4C:HIST1H2BC:HIST1H2AC:HIST1H2BD:HIST1H2BE:HIST1H4D:HIST1H3D:HIST1H2AD:HIST1H2BF:HIST1H4E:HIST1H2BG:HIST1H2AE:HIST1H3E:HIST1H4F:HIST1H3F:HIST1H2BH:HIST1H3G:HIST1H2BI:HIST1H4H:HIST1H2BJ:HIST1H2BK:HIST1H4I:HIST1H2BL:HIST1H3H:HIST1H2AJ:HIST1H2BM:HIST1H4J:HIST1H4K:HIST1H2BN:HIST1H3I:HIST1H4L:HIST1H3J:HIST1H2BO:RPA3	http://www.gsea-msigdb.org/gsea/msigdb/cards/REACTOME_MEIOSIS
Curated_gene_sets	REACTOME_BASE_EXCISION_REPAIR_AP_SITE_FORMATION	61	31	1.02903e-24	2.02167e-22	HIST1H2BA:HIST1H4A:HIST1H4B:HIST1H2AB:HIST1H2BB:HIST1H4C:HIST1H2BC:HIST1H2AC:HIST1H2BD:HIST1H2BE:HIST1H4D:HIST1H2AD:HIST1H2BF:HIST1H4E:HIST1H2BG:HIST1H2AE:HIST1H4F:HIST1H2BH:HIST1H2BI:HIST1H4H:HIST1H2BJ:HIST1H2BK:HIST1H4I:HIST1H2BL:HIST1H2AJ:HIST1H2BM:HIST1H4J:HIST1H4K:HIST1H2BN:HIST1H4L:HIST1H2BO	http://www.gsea-msigdb.org/gsea/msigdb/cards/REACTOME_BASE_EXCISION_REPAIR_AP_SITE_FORMATION
Curated_gene_sets	REACTOME_RMTS_METHYLATE_HISTONE_ARGININES	76	33	1.95431e-23	3.70712e-21	PRMT3:ARID2:HIST1H2AA:HIST1H3A:HIST1H4A:HIST1H4B:HIST1H2AB:HIST1H4C:HIST1H2AC:HIST1H4D:HIST1H3D:HIST1H2AD:HIST1H4E:HIST1H2AE:HIST1H3E:HIST1H4F:HIST1H3F:HIST1H3G:HIST1H4H:HIST1H2AG:HIST1H4I:HIST1H2AH:HIST1H2AI:HIST1H3H:HIST1H2AJ:HIST1H4J:HIST1H4K:HIST1H2AK:HIST1H2AL:HIST1H3I:HIST1H4L:HIST1H3J:HIST1H2AM	http://www.gsea-msigdb.org/gsea/msigdb/cards/REACTOME_RMTS_METHYLATE_HISTONE_ARGININES
Curated_gene_sets	REACTOME_NUCLEOSOME_ASSEMBLY	71	32	2.18382e-23	4.00441e-21	CENPN:HIST1H2BA:HIST1H4A:HIST1H4B:HIST1H2AB:HIST1H2BB:HIST1H4C:HIST1H2BC:HIST1H2AC:HIST1H2BD:HIST1H2BE:HIST1H4D:HIST1H2AD:HIST1H2BF:HIST1H4E:HIST1H2BG:HIST1H2AE:HIST1H4F:HIST1H2BH:HIST1H2BI:HIST1H4H:HIST1H2BJ:HIST1H2BK:HIST1H4I:HIST1H2BL:HIST1H2AJ:HIST1H2BM:HIST1H4J:HIST1H4K:HIST1H2BN:HIST1H4L:HIST1H2BO	http://www.gsea-msigdb.org/gsea/msigdb/cards/REACTOME_NUCLEOSOME_ASSEMBLY
Curated_gene_sets	REACTOME_MITOTIC_PROPHASE	139	43	4.1143e-23	7.30089e-21	NUP160:CCNB2:VRK2:GORASP1:HIST1H2BA:HIST1H3A:HIST1H4A:HIST1H4B:HIST1H2AB:HIST1H2BB:HIST1H4C:HIST1H2BC:HIST1H2AC:HIST1H2BD:HIST1H2BE:HIST1H4D:HIST1H3D:HIST1H2AD:HIST1H2BF:HIST1H4E:HIST1H2BG:HIST1H2AE:HIST1H3E:HIST1H4F:HIST1H3F:HIST1H2BH:HIST1H3G:HIST1H2BI:HIST1H4H:HIST1H2BJ:HIST1H2BK:HIST1H4I:HIST1H2BL:HIST1H3H:HIST1H2AJ:HIST1H2BM:HIST1H4J:HIST1H4K:HIST1H2BN:HIST1H3I:HIST1H4L:HIST1H3J:HIST1H2BO	http://www.gsea-msigdb.org/gsea/msigdb/cards/REACTOME_MITOTIC_PROPHASE
Curated_gene_sets	REACTOME_REPRODUCTION	140	43	5.66409e-23	9.73692e-21	REC8:IZUMO4:HIST1H2BA:HIST1H3A:HIST1H4A:HIST1H4B:HIST1H2AB:HIST1H2BB:HIST1H4C:HIST1H2BC:HIST1H2AC:HIST1H2BD:HIST1H2BE:HIST1H4D:HIST1H3D:HIST1H2AD:HIST1H2BF:HIST1H4E:HIST1H2BG:HIST1H2AE:HIST1H3E:HIST1H4F:HIST1H3F:HIST1H2BH:HIST1H3G:HIST1H2BI:HIST1H4H:HIST1H2BJ:HIST1H2BK:HIST1H4I:HIST1H2BL:HIST1H3H:HIST1H2AJ:HIST1H2BM:HIST1H4J:HIST1H4K:HIST1H2BN:HIST1H3I:HIST1H4L:HIST1H3J:HIST1H2BO:RPA3:B4GALT1	http://www.gsea-msigdb.org/gsea/msigdb/cards/REACTOME_REPRODUCTION
Curated_gene_sets	REACTOME_OXIDATIVE_STRESS_INDUCED_SENESCENCE	120	40	5.90906e-23	9.85022e-21	MAPKAPK2:HIST1H2BA:HIST1H3A:HIST1H4A:HIST1H4B:HIST1H2AB:HIST1H2BB:HIST1H4C:HIST1H2BC:HIST1H2AC:HIST1H2BD:HIST1H2BE:HIST1H4D:HIST1H3D:HIST1H2AD:HIST1H2BF:HIST1H4E:HIST1H2BG:HIST1H2AE:HIST1H3E:HIST1H4F:HIST1H3F:HIST1H2BH:HIST1H3G:HIST1H2BI:HIST1H4H:HIST1H2BJ:HIST1H2BK:HIST1H4I:HIST1H2BL:HIST1H3H:HIST1H2AJ:HIST1H2BM:HIST1H4J:HIST1H4K:HIST1H2BN:HIST1H3I:HIST1H4L:HIST1H3J:HIST1H2BO	http://www.gsea-msigdb.org/gsea/msigdb/cards/REACTOME_OXIDATIVE_STRESS_INDUCED_SENESCENCE
Curated_gene_sets	REACTOME_CHROMATIN_ORGANIZATION	266	58	3.54899e-22	5.74205e-20	KAT6B:NFKB2:PRMT3:ING4:ARID2:SAP18:CREBBP:GPS2:KANSL1:MBD3:DOT1L:HIST1H2AA:HIST1H2BA:HIST1H3A:HIST1H4A:HIST1H4B:HIST1H2AB:HIST1H2BB:HIST1H4C:HIST1H2BC:HIST1H2AC:HIST1H2BD:HIST1H2BE:HIST1H4D:HIST1H3D:HIST1H2AD:HIST1H2BF:HIST1H4E:HIST1H2BG:HIST1H2AE:HIST1H3E:HIST1H4F:HIST1H3F:HIST1H2BH:HIST1H3G:HIST1H2BI:HIST1H4H:HIST1H2BJ:HIST1H2AG:HIST1H2BK:HIST1H4I:HIST1H2AH:HIST1H2BL:HIST1H2AI:HIST1H3H:HIST1H2A…	http://www.gsea-msigdb.org/gsea/msigdb/cards/REACTOME_CHROMATIN_ORGANIZATION
Curated_gene_sets	REACTOME_MEIOTIC_SYNAPSIS	77	32	4.78516e-22	7.5209e-20	REC8:HIST1H2BA:HIST1H4A:HIST1H4B:HIST1H2AB:HIST1H2BB:HIST1H4C:HIST1H2BC:HIST1H2AC:HIST1H2BD:HIST1H2BE:HIST1H4D:HIST1H2AD:HIST1H2BF:HIST1H4E:HIST1H2BG:HIST1H2AE:HIST1H4F:HIST1H2BH:HIST1H2BI:HIST1H4H:HIST1H2BJ:HIST1H2BK:HIST1H4I:HIST1H2BL:HIST1H2AJ:HIST1H2BM:HIST1H4J:HIST1H4K:HIST1H2BN:HIST1H4L:HIST1H2BO	http://www.gsea-msigdb.org/gsea/msigdb/cards/REACTOME_MEIOTIC_SYNAPSIS
Curated_gene_sets	REACTOME_EPIGENETIC_REGULATION_OF_GENE_EXPRESSION	140	42	5.01452e-22	7.66247e-20	GTF2H1:SAP18:MBD3:HIST1H2BA:HIST1H3A:HIST1H4A:HIST1H4B:HIST1H2AB:HIST1H2BB:HIST1H4C:HIST1H2BC:HIST1H2AC:HIST1H2BD:HIST1H2BE:HIST1H4D:HIST1H3D:HIST1H2AD:HIST1H2BF:HIST1H4E:HIST1H2BG:HIST1H2AE:HIST1H3E:HIST1H4F:HIST1H3F:HIST1H2BH:HIST1H3G:HIST1H2BI:HIST1H4H:HIST1H2BJ:HIST1H2BK:HIST1H4I:HIST1H2BL:HIST1H3H:HIST1H2AJ:HIST1H2BM:HIST1H4J:HIST1H4K:HIST1H2BN:HIST1H3I:HIST1H4L:HIST1H3J:HIST1H2BO	http://www.gsea-msigdb.org/gsea/msigdb/cards/REACTOME_EPIGENETIC_REGULATION_OF_GENE_EXPRESSION
Curated_gene_sets	REACTOME_SIGNALING_BY_NOTCH	228	53	1.00983e-21	1.50137e-19	PBX1:MDK:PSMC3:CNTN1:PSMA4:CREBBP:PSME3:PSMD14:CREB1:WWC1:HIST1H2BA:HIST1H3A:HIST1H4A:HIST1H4B:HIST1H2AB:HIST1H2BB:HIST1H4C:HIST1H2BC:HIST1H2AC:HIST1H2BD:HIST1H2BE:HIST1H4D:HIST1H3D:HIST1H2AD:HIST1H2BF:HIST1H4E:HIST1H2BG:HIST1H2AE:HIST1H3E:HIST1H4F:HIST1H3F:HIST1H2BH:HIST1H3G:HIST1H2BI:HIST1H4H:HIST1H2BJ:HIST1H2BK:HIST1H4I:HIST1H2BL:HIST1H3H:HIST1H2AJ:HIST1H2BM:HIST1H4J:HIST1H4K:HIST1H2BN:HIST1H3…	http://www.gsea-msigdb.org/gsea/msigdb/cards/REACTOME_SIGNALING_BY_NOTCH
Curated_gene_sets	REACTOME_TELOMERE_MAINTENANCE	80	32	1.97214e-21	2.85493e-19	HIST1H2BA:HIST1H4A:HIST1H4B:HIST1H2AB:HIST1H2BB:HIST1H4C:HIST1H2BC:HIST1H2AC:HIST1H2BD:HIST1H2BE:HIST1H4D:HIST1H2AD:HIST1H2BF:HIST1H4E:HIST1H2BG:HIST1H2AE:HIST1H4F:HIST1H2BH:HIST1H2BI:HIST1H4H:HIST1H2BJ:HIST1H2BK:HIST1H4I:HIST1H2BL:HIST1H2AJ:HIST1H2BM:HIST1H4J:HIST1H4K:HIST1H2BN:HIST1H4L:HIST1H2BO:RPA3	http://www.gsea-msigdb.org/gsea/msigdb/cards/REACTOME_TELOMERE_MAINTENANCE
Curated_gene_sets	REACTOME_GENE_SILENCING_BY_RNA	133	40	4.39508e-21	6.19931e-19	NUP160:HIST1H2BA:HIST1H3A:HIST1H4A:HIST1H4B:HIST1H2AB:HIST1H2BB:HIST1H4C:HIST1H2BC:HIST1H2AC:HIST1H2BD:HIST1H2BE:HIST1H4D:HIST1H3D:HIST1H2AD:HIST1H2BF:HIST1H4E:HIST1H2BG:HIST1H2AE:HIST1H3E:HIST1H4F:HIST1H3F:HIST1H2BH:HIST1H3G:HIST1H2BI:HIST1H4H:HIST1H2BJ:HIST1H2BK:HIST1H4I:HIST1H2BL:HIST1H3H:HIST1H2AJ:HIST1H2BM:HIST1H4J:HIST1H4K:HIST1H2BN:HIST1H3I:HIST1H4L:HIST1H3J:HIST1H2BO	http://www.gsea-msigdb.org/gsea/msigdb/cards/REACTOME_GENE_SILENCING_BY_RNA
Curated_gene_sets	REACTOME_BASE_EXCISION_REPAIR	89	33	7.85746e-21	1.0806e-18	PARP2:HIST1H2BA:HIST1H4A:HIST1H4B:HIST1H2AB:HIST1H2BB:HIST1H4C:HIST1H2BC:HIST1H2AC:HIST1H2BD:HIST1H2BE:HIST1H4D:HIST1H2AD:HIST1H2BF:HIST1H4E:HIST1H2BG:HIST1H2AE:HIST1H4F:HIST1H2BH:HIST1H2BI:HIST1H4H:HIST1H2BJ:HIST1H2BK:HIST1H4I:HIST1H2BL:HIST1H2AJ:HIST1H2BM:HIST1H4J:HIST1H4K:HIST1H2BN:HIST1H4L:HIST1H2BO:RPA3	http://www.gsea-msigdb.org/gsea/msigdb/cards/REACTOME_BASE_EXCISION_REPAIR
Curated_gene_sets	REACTOME_NONHOMOLOGOUS_END_JOINING_NHEJ	67	29	1.04571e-20	1.40304e-18	POLL:XRCC6:TDP2:HIST1H2BA:HIST1H4A:HIST1H4B:HIST1H2BB:HIST1H4C:HIST1H2BC:HIST1H2BD:HIST1H2BE:HIST1H4D:HIST1H2BF:HIST1H4E:HIST1H2BG:HIST1H4F:HIST1H2BH:HIST1H2BI:HIST1H4H:HIST1H2BJ:HIST1H2BK:HIST1H4I:HIST1H2BL:HIST1H2BM:HIST1H4J:HIST1H4K:HIST1H2BN:HIST1H4L:HIST1H2BO	http://www.gsea-msigdb.org/gsea/msigdb/cards/REACTOME_NONHOMOLOGOUS_END_JOINING_NHEJ
Curated_gene_sets	REACTOME_ESTROGEN_DEPENDENT_GENE_EXPRESSION	146	41	2.43222e-20	3.12084e-18	GTF2A2:CREBBP:HIST1H2BA:HIST1H3A:HIST1H4A:HIST1H4B:HIST1H2AB:HIST1H2BB:HIST1H4C:HIST1H2BC:HIST1H2AC:HIST1H2BD:HIST1H2BE:HIST1H4D:HIST1H3D:HIST1H2AD:HIST1H2BF:HIST1H4E:HIST1H2BG:HIST1H2AE:HIST1H3E:HIST1H4F:HIST1H3F:HIST1H2BH:HIST1H3G:HIST1H2BI:HIST1H4H:HIST1H2BJ:HIST1H2BK:HIST1H4I:HIST1H2BL:HIST1H3H:HIST1H2AJ:HIST1H2BM:HIST1H4J:HIST1H4K:HIST1H2BN:HIST1H3I:HIST1H4L:HIST1H3J:HIST1H2BO	http://www.gsea-msigdb.org/gsea/msigdb/cards/REACTOME_ESTROGEN_DEPENDENT_GENE_EXPRESSION
Curated_gene_sets	REACTOME_TCF_DEPENDENT_SIGNALING_IN_RESPONSE_TO_WNT	226	51	2.43949e-20	3.12084e-18	FZD8:BTRC:SOX6:PSMC3:PSMA4:CREBBP:PSME3:FZD2:WNT3:CSNK1G2:PSMD14:HIST1H2BA:HIST1H3A:HIST1H4A:HIST1H4B:HIST1H2AB:HIST1H2BB:HIST1H4C:HIST1H2BC:HIST1H2AC:HIST1H2BD:HIST1H2BE:HIST1H4D:HIST1H3D:HIST1H2AD:HIST1H2BF:HIST1H4E:HIST1H2BG:HIST1H2AE:HIST1H3E:HIST1H4F:HIST1H3F:HIST1H2BH:HIST1H3G:HIST1H2BI:HIST1H4H:HIST1H2BJ:HIST1H2BK:HIST1H4I:HIST1H2BL:HIST1H3H:HIST1H2AJ:HIST1H2BM:HIST1H4J:HIST1H4K:HIST1H2BN:…	http://www.gsea-msigdb.org/gsea/msigdb/cards/REACTOME_TCF_DEPENDENT_SIGNALING_IN_RESPONSE_TO_WNT
Curated_gene_sets	REACTOME_CELLULAR_SENESCENCE	189	46	7.03205e-20	8.79166e-18	MAPKAPK2:CDC27:HIST1H2BA:HIST1H1A:HIST1H3A:HIST1H4A:HIST1H4B:HIST1H2AB:HIST1H2BB:HIST1H1C:HIST1H4C:HIST1H2BC:HIST1H2AC:HIST1H1E:HIST1H2BD:HIST1H2BE:HIST1H4D:HIST1H3D:HIST1H2AD:HIST1H2BF:HIST1H4E:HIST1H2BG:HIST1H2AE:HIST1H3E:HIST1H1D:HIST1H4F:HIST1H3F:HIST1H2BH:HIST1H3G:HIST1H2BI:HIST1H4H:HIST1H2BJ:HIST1H2BK:HIST1H4I:HIST1H2BL:HIST1H3H:HIST1H2AJ:HIST1H2BM:HIST1H4J:HIST1H4K:HIST1H2BN:HIST1H1B:HIST1…	http://www.gsea-msigdb.org/gsea/msigdb/cards/REACTOME_CELLULAR_SENESCENCE
Curated_gene_sets	REACTOME_SIGNALING_BY_WNT	321	60	2.31533e-19	2.83036e-17	FZD8:PPP3CB:BTRC:SOX6:PSMC3:WNT5B:GNB3:PSMA4:CREBBP:PSME3:FZD2:WNT3:WNT9B:CSNK1G2:GNG7:AP2S1:PSMD14:PLCB1:HIST1H2BA:HIST1H3A:HIST1H4A:HIST1H4B:HIST1H2AB:HIST1H2BB:HIST1H4C:HIST1H2BC:HIST1H2AC:HIST1H2BD:HIST1H2BE:HIST1H4D:HIST1H3D:HIST1H2AD:HIST1H2BF:HIST1H4E:HIST1H2BG:HIST1H2AE:HIST1H3E:HIST1H4F:HIST1H3F:HIST1H2BH:HIST1H3G:HIST1H2BI:HIST1H4H:HIST1H2BJ:HIST1H2BK:HIST1H4I:HIST1H2BL:HIST1H3H:HIST1H2…	http://www.gsea-msigdb.org/gsea/msigdb/cards/REACTOME_SIGNALING_BY_WNT
Curated_gene_sets	REACTOME_TRANSCRIPTIONAL_REGULATION_BY_RUNX1	231	49	2.16186e-18	2.5853e-16	LDB1:SPI1:PSMC3:ARID2:TCF12:PSMA4:CREBBP:PSME3:ITGA2B:PSMD14:HIST1H2BA:HIST1H3A:HIST1H4A:HIST1H4B:HIST1H2AB:HIST1H2BB:HIST1H4C:HIST1H2BC:HIST1H2AC:HIST1H2BD:HIST1H2BE:HIST1H4D:HIST1H3D:HIST1H2AD:HIST1H2BF:HIST1H4E:HIST1H2BG:HIST1H2AE:HIST1H3E:HIST1H4F:HIST1H3F:HIST1H2BH:HIST1H3G:HIST1H2BI:HIST1H4H:HIST1H2BJ:HIST1H2BK:HIST1H4I:HIST1H2BL:HIST1H3H:HIST1H2AJ:HIST1H2BM:HIST1H4J:HIST1H4K:HIST1H2BN:HIST…	http://www.gsea-msigdb.org/gsea/msigdb/cards/REACTOME_TRANSCRIPTIONAL_REGULATION_BY_RUNX1
Curated_gene_sets	REACTOME_ESR_MEDIATED_SIGNALING	217	47	4.46628e-18	5.22745e-16	GNB3:GTF2A2:CREBBP:GNG7:CREB1:HIST1H2BA:HIST1H3A:HIST1H4A:HIST1H4B:HIST1H2AB:HIST1H2BB:HIST1H4C:HIST1H2BC:HIST1H2AC:HIST1H2BD:HIST1H2BE:HIST1H4D:HIST1H3D:HIST1H2AD:HIST1H2BF:HIST1H4E:HIST1H2BG:HIST1H2AE:HIST1H3E:HIST1H4F:HIST1H3F:HIST1H2BH:HIST1H3G:HIST1H2BI:HIST1H4H:HIST1H2BJ:HIST1H2BK:HIST1H4I:HIST1H2BL:HIST1H3H:HIST1H2AJ:HIST1H2BM:HIST1H4J:HIST1H4K:HIST1H2BN:HIST1H3I:HIST1H4L:HIST1H3J:HIST1H2B…	http://www.gsea-msigdb.org/gsea/msigdb/cards/REACTOME_ESR_MEDIATED_SIGNALING
Curated_gene_sets	REACTOME_CHROMOSOME_MAINTENANCE	107	33	5.35213e-18	6.13377e-16	CENPN:HIST1H2BA:HIST1H4A:HIST1H4B:HIST1H2AB:HIST1H2BB:HIST1H4C:HIST1H2BC:HIST1H2AC:HIST1H2BD:HIST1H2BE:HIST1H4D:HIST1H2AD:HIST1H2BF:HIST1H4E:HIST1H2BG:HIST1H2AE:HIST1H4F:HIST1H2BH:HIST1H2BI:HIST1H4H:HIST1H2BJ:HIST1H2BK:HIST1H4I:HIST1H2BL:HIST1H2AJ:HIST1H2BM:HIST1H4J:HIST1H4K:HIST1H2BN:HIST1H4L:HIST1H2BO:RPA3	http://www.gsea-msigdb.org/gsea/msigdb/cards/REACTOME_CHROMOSOME_MAINTENANCE
Curated_gene_sets	REACTOME_SIGNALING_BY_NUCLEAR_RECEPTORS	259	49	2.96103e-16	3.32421e-14	RXRG:GNB3:GTF2A2:CREBBP:GNG7:CREB1:HIST1H2BA:HIST1H3A:HIST1H4A:HIST1H4B:HIST1H2AB:HIST1H2BB:HIST1H4C:HIST1H2BC:HIST1H2AC:HIST1H2BD:HIST1H2BE:HIST1H4D:HIST1H3D:HIST1H2AD:HIST1H2BF:HIST1H4E:HIST1H2BG:HIST1H2AE:HIST1H3E:HIST1H4F:HIST1H3F:HIST1H2BH:HIST1H3G:HIST1H2BI:HIST1H4H:HIST1H2BJ:HIST1H2BK:HIST1H4I:HIST1H2BL:HIST1H3H:HIST1H2AJ:HIST1H2BM:HIST1H4J:HIST1H4K:HIST1H2BN:HIST1H3I:HIST1H4L:HIST1H3J:HIS…	http://www.gsea-msigdb.org/gsea/msigdb/cards/REACTOME_SIGNALING_BY_NUCLEAR_RECEPTORS
Curated_gene_sets	REACTOME_DNA_DOUBLE_STRAND_BREAK_RESPONSE	75	26	7.25936e-16	7.98675e-14	HIST1H2BA:HIST1H4A:HIST1H4B:HIST1H2BB:HIST1H4C:HIST1H2BC:HIST1H2BD:HIST1H2BE:HIST1H4D:HIST1H2BF:HIST1H4E:HIST1H2BG:HIST1H4F:HIST1H2BH:HIST1H2BI:HIST1H4H:HIST1H2BJ:HIST1H2BK:HIST1H4I:HIST1H2BL:HIST1H2BM:HIST1H4J:HIST1H4K:HIST1H2BN:HIST1H4L:HIST1H2BO	http://www.gsea-msigdb.org/gsea/msigdb/cards/REACTOME_DNA_DOUBLE_STRAND_BREAK_RESPONSE
Curated_gene_sets	REACTOME_G2_M_DNA_DAMAGE_CHECKPOINT	93	27	3.00587e-14	3.24222e-12	HIST1H2BA:HIST1H4A:HIST1H4B:HIST1H2BB:HIST1H4C:HIST1H2BC:HIST1H2BD:HIST1H2BE:HIST1H4D:HIST1H2BF:HIST1H4E:HIST1H2BG:HIST1H4F:HIST1H2BH:HIST1H2BI:HIST1H4H:HIST1H2BJ:HIST1H2BK:HIST1H4I:HIST1H2BL:HIST1H2BM:HIST1H4J:HIST1H4K:HIST1H2BN:HIST1H4L:HIST1H2BO:RPA3	http://www.gsea-msigdb.org/gsea/msigdb/cards/REACTOME_G2_M_DNA_DAMAGE_CHECKPOINT
Curated_gene_sets	REACTOME_PROCESSING_OF_DNA_DOUBLE_STRAND_BREAK_ENDS	96	27	7.11378e-14	7.52556e-12	HIST1H2BA:HIST1H4A:HIST1H4B:HIST1H2BB:HIST1H4C:HIST1H2BC:HIST1H2BD:HIST1H2BE:HIST1H4D:HIST1H2BF:HIST1H4E:HIST1H2BG:HIST1H4F:HIST1H2BH:HIST1H2BI:HIST1H4H:HIST1H2BJ:HIST1H2BK:HIST1H4I:HIST1H2BL:HIST1H2BM:HIST1H4J:HIST1H4K:HIST1H2BN:HIST1H4L:HIST1H2BO:RPA3	http://www.gsea-msigdb.org/gsea/msigdb/cards/REACTOME_PROCESSING_OF_DNA_DOUBLE_STRAND_BREAK_ENDS
Curated_gene_sets	REACTOME_M_PHASE	385	57	8.66875e-14	8.99751e-12	ACTR1A:CKAP5:PSMC3:NUP160:NCAPD2:CCNB2:PSMA4:CENPN:PAFAH1B1:PSME3:CDC27:KIF2B:VRK2:PSMD14:GORASP1:PTTG1:HIST1H2BA:HIST1H3A:HIST1H4A:HIST1H4B:HIST1H2AB:HIST1H2BB:HIST1H4C:HIST1H2BC:HIST1H2AC:HIST1H2BD:HIST1H2BE:HIST1H4D:HIST1H3D:HIST1H2AD:HIST1H2BF:HIST1H4E:HIST1H2BG:HIST1H2AE:HIST1H3E:HIST1H4F:HIST1H3F:HIST1H2BH:HIST1H3G:HIST1H2BI:HIST1H4H:HIST1H2BJ:HIST1H2BK:HIST1H4I:HIST1H2BL:HIST1H3H:HIST1H2AJ…	http://www.gsea-msigdb.org/gsea/msigdb/cards/REACTOME_M_PHASE
Curated_gene_sets	REACTOME_HDMS_DEMETHYLATE_HISTONES	46	19	1.41454e-13	1.441e-11	HIST1H3A:HIST1H4A:HIST1H4B:HIST1H4C:HIST1H4D:HIST1H3D:HIST1H4E:HIST1H3E:HIST1H4F:HIST1H3F:HIST1H3G:HIST1H4H:HIST1H4I:HIST1H3H:HIST1H4J:HIST1H4K:HIST1H3I:HIST1H4L:HIST1H3J	http://www.gsea-msigdb.org/gsea/msigdb/cards/REACTOME_HDMS_DEMETHYLATE_HISTONES
Curated_gene_sets	REACTOME_UB_SPECIFIC_PROCESSING_PROTEASES	214	40	2.48379e-13	2.48424e-11	VDAC2:DDB2:PSMC3:USP5:PSMA4:BECN1:PSME3:PSMD14:USP25:WDR48:HIST1H2AA:HIST1H2BA:HIST1H2AB:HIST1H2BB:HIST1H2BC:HIST1H2AC:HIST1H2BD:HIST1H2BE:HIST1H2AD:HIST1H2BF:HIST1H2BG:HIST1H2AE:HIST1H2BH:HIST1H2BI:HIST1H2BJ:HIST1H2AG:HIST1H2BK:HIST1H2AH:HIST1H2BL:HIST1H2AI:HIST1H2AJ:HIST1H2BM:HIST1H2AK:HIST1H2BN:HIST1H2AL:HIST1H2AM:HIST1H2BO:USP42:DDX58:USP20	http://www.gsea-msigdb.org/gsea/msigdb/cards/REACTOME_UB_SPECIFIC_PROCESSING_PROTEASES
Curated_gene_sets	REACTOME_CELLULAR_RESPONSES_TO_STRESS	429	58	2.61509e-12	2.56886e-10	MAPKAPK2:CAMK2G:ACTR1A:PSMC3:NUP160:PSMA4:CREBBP:PSME3:CDC27:PSMD14:HIST1H2BA:HIST1H1A:HIST1H3A:HIST1H4A:HIST1H4B:HIST1H2AB:HIST1H2BB:HIST1H1C:HIST1H4C:HIST1H2BC:HIST1H2AC:HIST1H1E:HIST1H2BD:HIST1H2BE:HIST1H4D:HIST1H3D:HIST1H2AD:HIST1H2BF:HIST1H4E:HIST1H2BG:HIST1H2AE:HIST1H3E:HIST1H1D:HIST1H4F:HIST1H3F:HIST1H2BH:HIST1H3G:HIST1H2BI:HIST1H4H:HIST1H2BJ:HIST1H2BK:HIST1H4I:HIST1H2BL:HIST1H3H:HIST1H2AJ…	http://www.gsea-msigdb.org/gsea/msigdb/cards/REACTOME_CELLULAR_RESPONSES_TO_STRESS
Curated_gene_sets	REACTOME_PKMTS_METHYLATE_HISTONE_LYSINES	68	21	5.79784e-12	5.59543e-10	NFKB2:DOT1L:HIST1H3A:HIST1H4A:HIST1H4B:HIST1H4C:HIST1H4D:HIST1H3D:HIST1H4E:HIST1H3E:HIST1H4F:HIST1H3F:HIST1H3G:HIST1H4H:HIST1H4I:HIST1H3H:HIST1H4J:HIST1H4K:HIST1H3I:HIST1H4L:HIST1H3J	http://www.gsea-msigdb.org/gsea/msigdb/cards/REACTOME_PKMTS_METHYLATE_HISTONE_LYSINES
Curated_gene_sets	REACTOME_RHO_GTPASE_EFFECTORS	318	47	1.44188e-11	1.36755e-09	SRGAP2:CKAP5:NUP160:CENPN:PAFAH1B1:FMNL1:KIF2B:HIST1H2BA:HIST1H3A:HIST1H4A:HIST1H4B:HIST1H2AB:HIST1H2BB:HIST1H4C:HIST1H2BC:HIST1H2AC:HIST1H2BD:HIST1H2BE:HIST1H4D:HIST1H3D:HIST1H2AD:HIST1H2BF:HIST1H4E:HIST1H2BG:HIST1H2AE:HIST1H3E:HIST1H4F:HIST1H3F:HIST1H2BH:HIST1H3G:HIST1H2BI:HIST1H4H:HIST1H2BJ:HIST1H2BK:HIST1H4I:HIST1H2BL:HIST1H3H:HIST1H2AJ:HIST1H2BM:HIST1H4J:HIST1H4K:HIST1H2BN:HIST1H3I:HIST1H4L:…	http://www.gsea-msigdb.org/gsea/msigdb/cards/REACTOME_RHO_GTPASE_EFFECTORS
Curated_gene_sets	REACTOME_HOMOLOGY_DIRECTED_REPAIR	136	29	1.712e-11	1.59623e-09	PARP2:SLX4:HIST1H2BA:HIST1H4A:HIST1H4B:HIST1H2BB:HIST1H4C:HIST1H2BC:HIST1H2BD:HIST1H2BE:HIST1H4D:HIST1H2BF:HIST1H4E:HIST1H2BG:HIST1H4F:HIST1H2BH:HIST1H2BI:HIST1H4H:HIST1H2BJ:HIST1H2BK:HIST1H4I:HIST1H2BL:HIST1H2BM:HIST1H4J:HIST1H4K:HIST1H2BN:HIST1H4L:HIST1H2BO:RPA3	http://www.gsea-msigdb.org/gsea/msigdb/cards/REACTOME_HOMOLOGY_DIRECTED_REPAIR
Curated_gene_sets	REACTOME_DNA_DOUBLE_STRAND_BREAK_REPAIR	164	32	1.8877e-11	1.70234e-09	POLL:PARP2:SLX4:XRCC6:TDP2:HIST1H2BA:HIST1H4A:HIST1H4B:HIST1H2BB:HIST1H4C:HIST1H2BC:HIST1H2BD:HIST1H2BE:HIST1H4D:HIST1H2BF:HIST1H4E:HIST1H2BG:HIST1H4F:HIST1H2BH:HIST1H2BI:HIST1H4H:HIST1H2BJ:HIST1H2BK:HIST1H4I:HIST1H2BL:HIST1H2BM:HIST1H4J:HIST1H4K:HIST1H2BN:HIST1H4L:HIST1H2BO:RPA3	http://www.gsea-msigdb.org/gsea/msigdb/cards/REACTOME_DNA_DOUBLE_STRAND_BREAK_REPAIR
Curated_gene_sets	REACTOME_G2_M_CHECKPOINTS	164	32	1.8877e-11	1.70234e-09	PSMC3:CCNB2:PSMA4:PSME3:PSMD14:HIST1H2BA:HIST1H4A:HIST1H4B:HIST1H2BB:HIST1H4C:HIST1H2BC:HIST1H2BD:HIST1H2BE:HIST1H4D:HIST1H2BF:HIST1H4E:HIST1H2BG:HIST1H4F:HIST1H2BH:HIST1H2BI:HIST1H4H:HIST1H2BJ:HIST1H2BK:HIST1H4I:HIST1H2BL:HIST1H2BM:HIST1H4J:HIST1H4K:HIST1H2BN:HIST1H4L:HIST1H2BO:RPA3	http://www.gsea-msigdb.org/gsea/msigdb/cards/REACTOME_G2_M_CHECKPOINTS
Curated_gene_sets	ACEVEDO_LIVER_CANCER_WITH_H3K27ME3_DN	206	36	2.97806e-11	2.64231e-09	RECQL:GOLT1B:ULK1:NTRK3:RBFOX1:PLCB4:HIST1H4A:HIST1H4B:HIST1H2AB:HIST1H4C:HIST1H2BC:HIST1H2BD:HIST1H2BE:HIST1H4D:HIST1H2BF:HIST1H4E:HIST1H2BG:HIST1H2AE:HIST1H4F:HIST1H2BI:HIST1H4H:HIST1H2BJ:HIST1H2AG:HIST1H2BK:HIST1H4I:HIST1H2AH:HIST1H2AI:HIST1H2AJ:HIST1H4J:HIST1H4K:HIST1H2AK:HIST1H2AL:HIST1H4L:HIST1H2AM:HIST1H2BO:GRIK2	http://www.gsea-msigdb.org/gsea/msigdb/cards/ACEVEDO_LIVER_CANCER_WITH_H3K27ME3_DN
Curated_gene_sets	ACEVEDO_LIVER_CANCER_WITH_H3K9ME3_DN	117	26	7.19577e-11	6.28316e-09	NSF:HIST1H4A:HIST1H4B:HIST1H2AB:HIST1H4C:HIST1H4D:HIST1H4E:HIST1H2AE:HIST1H4F:HIST1H4H:HMGN4:HIST1H2BJ:HIST1H2AG:HIST1H2BK:HIST1H4I:HIST1H2AH:HIST1H2AI:HIST1H2AJ:HIST1H4J:HIST1H4K:HIST1H2AK:HIST1H2BN:HIST1H2AL:HIST1H4L:HIST1H2AM:PTPDC1	http://www.gsea-msigdb.org/gsea/msigdb/cards/ACEVEDO_LIVER_CANCER_WITH_H3K9ME3_DN
Curated_gene_sets	REACTOME_DEUBIQUITINATION	291	43	1.0799e-10	9.28208e-09	YOD1:VDAC2:DDB2:PSMC3:USP5:PSMA4:BECN1:PSME3:PSMD14:USP25:TGFBR2:WDR48:UCHL1:HIST1H2AA:HIST1H2BA:HIST1H2AB:HIST1H2BB:HIST1H2BC:HIST1H2AC:HIST1H2BD:HIST1H2BE:HIST1H2AD:HIST1H2BF:HIST1H2BG:HIST1H2AE:HIST1H2BH:HIST1H2BI:HIST1H2BJ:HIST1H2AG:HIST1H2BK:HIST1H2AH:HIST1H2BL:HIST1H2AI:HIST1H2AJ:HIST1H2BM:HIST1H2AK:HIST1H2BN:HIST1H2AL:HIST1H2AM:HIST1H2BO:USP42:DDX58:USP20	http://www.gsea-msigdb.org/gsea/msigdb/cards/REACTOME_DEUBIQUITINATION
Curated_gene_sets	REACTOME_CELLULAR_RESPONSES_TO_EXTERNAL_STIMULI	523	61	3.53545e-10	2.99208e-08	MAPKAPK2:CAMK2G:ACTR1A:ATG13:PSMC3:NUP160:ULK1:PSMA4:CREBBP:BECN1:PSME3:CDC27:PSMD14:HIST1H2BA:HIST1H1A:HIST1H3A:HIST1H4A:HIST1H4B:HIST1H2AB:HIST1H2BB:HIST1H1C:HIST1H4C:HIST1H2BC:HIST1H2AC:HIST1H1E:HIST1H2BD:HIST1H2BE:HIST1H4D:HIST1H3D:HIST1H2AD:HIST1H2BF:HIST1H4E:HIST1H2BG:HIST1H2AE:HIST1H3E:HIST1H1D:HIST1H4F:HIST1H3F:HIST1H2BH:HIST1H3G:HIST1H2BI:HIST1H4H:HIST1H2BJ:HIST1H2BK:HIST1H4I:HIST1H2BL:H…	http://www.gsea-msigdb.org/gsea/msigdb/cards/REACTOME_CELLULAR_RESPONSES_TO_EXTERNAL_STIMULI
Curated_gene_sets	REACTOME_CELL_CYCLE_MITOTIC	528	61	5.16982e-10	4.30897e-08	BTRC:ACTR1A:CKAP5:PSMC3:NUP160:NCAPD2:CCNB2:PSMA4:CENPN:PAFAH1B1:PSME3:CDC27:KIF2B:VRK2:PSMD14:GORASP1:PTTG1:HMMR:GMNN:HIST1H2BA:HIST1H3A:HIST1H4A:HIST1H4B:HIST1H2AB:HIST1H2BB:HIST1H4C:HIST1H2BC:HIST1H2AC:HIST1H2BD:HIST1H2BE:HIST1H4D:HIST1H3D:HIST1H2AD:HIST1H2BF:HIST1H4E:HIST1H2BG:HIST1H2AE:HIST1H3E:HIST1H4F:HIST1H3F:HIST1H2BH:HIST1H3G:HIST1H2BI:HIST1H4H:HIST1H2BJ:HIST1H2BK:HIST1H4I:HIST1H2BL:HIS…	http://www.gsea-msigdb.org/gsea/msigdb/cards/REACTOME_CELL_CYCLE_MITOTIC
Curated_gene_sets	REACTOME_DNA_REPAIR	327	44	1.38143e-09	1.13421e-07	POLL:GTF2H1:DDB2:COPS7A:PARP2:SLX4:FANCL:XRCC6:WDR48:TDP2:HIST1H2BA:HIST1H4A:HIST1H4B:HIST1H2AB:HIST1H2BB:HIST1H4C:HIST1H2BC:HIST1H2AC:HIST1H2BD:HIST1H2BE:HIST1H4D:HIST1H2AD:HIST1H2BF:HIST1H4E:HIST1H2BG:HIST1H2AE:HIST1H4F:HIST1H2BH:HIST1H2BI:HIST1H4H:HIST1H2BJ:HIST1H2BK:HIST1H4I:HIST1H2BL:HIST1H2AJ:HIST1H2BM:HIST1H4J:HIST1H4K:HIST1H2BN:HIST1H4L:HIST1H2BO:ASCC3:PMS2:RPA3	http://www.gsea-msigdb.org/gsea/msigdb/cards/REACTOME_DNA_REPAIR
Curated_gene_sets	REACTOME_METALLOPROTEASE_DUBS	36	13	7.44541e-09	6.02312e-07	PSMD14:HIST1H2AA:HIST1H2AB:HIST1H2AC:HIST1H2AD:HIST1H2AE:HIST1H2AG:HIST1H2AH:HIST1H2AI:HIST1H2AJ:HIST1H2AK:HIST1H2AL:HIST1H2AM	http://www.gsea-msigdb.org/gsea/msigdb/cards/REACTOME_METALLOPROTEASE_DUBS
Curated_gene_sets	REACTOME_SIGNALING_BY_RHO_GTPASES	447	52	7.93921e-09	6.32951e-07	SRGAP2:ARHGAP1:CKAP5:NUP160:ARHGAP42:TMEM133:CENPN:PAFAH1B1:FMNL1:ARHGAP27:KIF2B:FAM13A:ARHGAP26:HIST1H2BA:HIST1H3A:HIST1H4A:HIST1H4B:HIST1H2AB:HIST1H2BB:HIST1H4C:HIST1H2BC:HIST1H2AC:HIST1H2BD:HIST1H2BE:HIST1H4D:HIST1H3D:HIST1H2AD:HIST1H2BF:HIST1H4E:HIST1H2BG:HIST1H2AE:HIST1H3E:HIST1H4F:HIST1H3F:HIST1H2BH:HIST1H3G:HIST1H2BI:HIST1H4H:HIST1H2BJ:HIST1H2BK:HIST1H4I:HIST1H2BL:HIST1H3H:HIST1H2AJ:HIST1H…	http://www.gsea-msigdb.org/gsea/msigdb/cards/REACTOME_SIGNALING_BY_RHO_GTPASES
Curated_gene_sets	HASLINGER_B_CLL_WITH_6Q21_DELETION	20	10	9.45035e-09	7.42662e-07	ARHGAP1:HIST1H2AC:HIST1H2BD:HIST1H2BG:HIST1H2BI:HIST1H2AG:HIST1H2BM:HIST1H2AK:HIST1H2AL:HIST1H2BO	http://www.gsea-msigdb.org/gsea/msigdb/cards/HASLINGER_B_CLL_WITH_6Q21_DELETION
Curated_gene_sets	REACTOME_CELL_CYCLE_CHECKPOINTS	287	38	2.84392e-08	2.20344e-06	CKAP5:PSMC3:NUP160:CCNB2:PSMA4:CENPN:PAFAH1B1:PSME3:CDC27:KIF2B:PSMD14:HIST1H2BA:HIST1H4A:HIST1H4B:HIST1H2BB:HIST1H4C:HIST1H2BC:HIST1H2BD:HIST1H2BE:HIST1H4D:HIST1H2BF:HIST1H4E:HIST1H2BG:HIST1H4F:HIST1H2BH:HIST1H2BI:HIST1H4H:HIST1H2BJ:HIST1H2BK:HIST1H4I:HIST1H2BL:HIST1H2BM:HIST1H4J:HIST1H4K:HIST1H2BN:HIST1H4L:HIST1H2BO:RPA3	http://www.gsea-msigdb.org/gsea/msigdb/cards/REACTOME_CELL_CYCLE_CHECKPOINTS
Curated_gene_sets	REACTOME_E3_UBIQUITIN_LIGASES_UBIQUITINATE_TARGET_PROTEINS	58	15	8.88499e-08	6.78838e-06	HIST1H2BA:HIST1H2BB:HIST1H2BC:HIST1H2BD:HIST1H2BE:HIST1H2BF:HIST1H2BG:HIST1H2BH:HIST1H2BI:HIST1H2BJ:HIST1H2BK:HIST1H2BL:HIST1H2BM:HIST1H2BN:HIST1H2BO	http://www.gsea-msigdb.org/gsea/msigdb/cards/REACTOME_E3_UBIQUITIN_LIGASES_UBIQUITINATE_TARGET_PROTEINS
Curated_gene_sets	REACTOME_CELL_CYCLE	632	62	1.83248e-07	1.38089e-05	BTRC:ACTR1A:CKAP5:PSMC3:NUP160:NCAPD2:REC8:CCNB2:PSMA4:CENPN:PAFAH1B1:PSME3:CDC27:KIF2B:VRK2:PSMD14:GORASP1:PTTG1:HMMR:GMNN:HIST1H2BA:HIST1H3A:HIST1H4A:HIST1H4B:HIST1H2AB:HIST1H2BB:HIST1H4C:HIST1H2BC:HIST1H2AC:HIST1H2BD:HIST1H2BE:HIST1H4D:HIST1H3D:HIST1H2AD:HIST1H2BF:HIST1H4E:HIST1H2BG:HIST1H2AE:HIST1H3E:HIST1H4F:HIST1H3F:HIST1H2BH:HIST1H3G:HIST1H2BI:HIST1H4H:HIST1H2BJ:HIST1H2BK:HIST1H4I:HIST1H2B…	http://www.gsea-msigdb.org/gsea/msigdb/cards/REACTOME_CELL_CYCLE
Curated_gene_sets	REACTOME_PROTEIN_UBIQUITINATION	78	17	1.88268e-07	1.39954e-05	USP5:CDC34:HIST1H2BA:HIST1H2BB:HIST1H2BC:HIST1H2BD:HIST1H2BE:HIST1H2BF:HIST1H2BG:HIST1H2BH:HIST1H2BI:HIST1H2BJ:HIST1H2BK:HIST1H2BL:HIST1H2BM:HIST1H2BN:HIST1H2BO	http://www.gsea-msigdb.org/gsea/msigdb/cards/REACTOME_PROTEIN_UBIQUITINATION
Curated_gene_sets	REACTOME_GENERIC_TRANSCRIPTION_PATHWAY	1194	97	6.85963e-07	5.03131e-05	RXRG:ZNF248:ZNF25:ZNF33A:ZNF37A:CAMK2G:LDB1:PCGF6:GTF2H1:DDB2:NR1H3:SPI1:PSMC3:ARID2:GLS2:TCF12:PSMA4:ZNF205:ZNF213:ZNF200:ZNF263:ZNF75A:ZSCAN32:ZNF597:CREBBP:RBFOX1:ZNF23:WWOX:MAF:GPS2:PSME3:ITGA2B:COX11:MBD3:ZNF555:ZNF556:COX6B1:ZNF607:LRPPRC:PSMD14:CREB1:MOBP:HTT:PPARGC1A:CCNG1:HIST1H2BA:HIST1H3A:HIST1H4A:HIST1H4B:HIST1H2AB:HIST1H2BB:HIST1H4C:HIST1H2BC:HIST1H2AC:HIST1H2BD:HIST1H2BE:HIST1H4D:HI…	http://www.gsea-msigdb.org/gsea/msigdb/cards/REACTOME_GENERIC_TRANSCRIPTION_PATHWAY
Curated_gene_sets	BENPORATH_EED_TARGETS	1024	86	7.98363e-07	5.77868e-05	IGSF21:PAX7:ANKRD13C:HHLA3:PTGER3:BRINP3:FZD8:TLX1:LBX1:PITX3:CNNM2:INA:MYOD1:SLC6A5:BARX2:ST8SIA1:FGF9:FOXB1:MAF:HIC1:FZD2:CRHR1:MAPT:RPRML:TBX21:HOXB1:HOXB2:HOXB7:CA10:ONECUT2:PLEKHJ1:SF3A2:SIX3:SIX2:LRRTM1:FBLN7:TBR1:PLCB1:LAMP5:GRM7:EOMES:PHOX2B:POU4F3:EBF1:GABRB2:HIST1H3A:HIST1H4A:HIST1H4B:HIST1H3B:HIST1H3C:HIST1H4C:HIST1H4D:HIST1H3D:HIST1H4E:HIST1H3E:HIST1H4F:HIST1H3F:HIST1H3G:HIST1H4H:HIST…	http://www.gsea-msigdb.org/gsea/msigdb/cards/BENPORATH_EED_TARGETS
Curated_gene_sets	ROVERSI_GLIOMA_COPY_NUMBER_UP	97	18	1.04805e-06	7.48743e-05	MAPK8IP1:DGKZ:MDK:CHRM4:ARHGAP1:ZNF408:F2:CKAP5:LRP4:PACSIN3:DDB2:ACP2:NR1H3:MYBPC3:SPI1:PSMC3:PTPRJ:EYS	http://www.gsea-msigdb.org/gsea/msigdb/cards/ROVERSI_GLIOMA_COPY_NUMBER_UP
Curated_gene_sets	REACTOME_UCH_PROTEINASES	99	18	1.42987e-06	0.000100843	PSMC3:PSMA4:PSME3:PSMD14:TGFBR2:UCHL1:HIST1H2AA:HIST1H2AB:HIST1H2AC:HIST1H2AD:HIST1H2AE:HIST1H2AG:HIST1H2AH:HIST1H2AI:HIST1H2AJ:HIST1H2AK:HIST1H2AL:HIST1H2AM	http://www.gsea-msigdb.org/gsea/msigdb/cards/REACTOME_UCH_PROTEINASES
Curated_gene_sets	HELLER_HDAC_TARGETS_UP	304	35	2.81299e-06	0.000195877	CAMTA1:HHLA3:MAPKAPK2:ZSWIM8:VCL:IFIT1:SFXN3:MAPK8IP1:NCAPD2:ADCY9:GRN:CDC34:ZNF556:VRK3:HIST1H3B:HIST1H2AC:HIST1H3D:HIST1H2BG:HIST1H2AE:HIST1H4H:HIST1H2AG:HIST1H4I:HIST1H2AI:HIST1H3H:HIST1H2AJ:HIST1H4K:HIST1H3J:HIST1H2AM:UBD:PPARD:TSPAN12:AASS:ZBTB43:RALGPS1:C9orf16	http://www.gsea-msigdb.org/gsea/msigdb/cards/HELLER_HDAC_TARGETS_UP
Curated_gene_sets	REACTOME_POST_TRANSLATIONAL_PROTEIN_MODIFICATION	1408	107	4.04961e-06	0.000278461	PARK7:NEGR1:FPGT:RAB7L1:YOD1:SEC24C:VDAC2:BTRC:FBXW4:GBF1:NFKB2:ACTR1A:PRMT3:F2:ARFGAP2:DDB2:NR1H3:PSMC3:AGBL2:NUP160:RAB38:CNTN5:NTM:OPCML:COPS7A:USP5:CMAS:ST8SIA1:DPH6:GCNT3:COMMD4:PSMA4:AGBL1:CREBBP:HIC1:RAB34:BECN1:PSME3:ASB16:NSF:GOSR2:CDH2:ST8SIA3:TPGS1:CDC34:FSTL3:CAMKMT:PSMD14:PIGU:USP25:TGFBR2:WDR48:GORASP1:PPARGC1A:UCHL1:HIST1H2AA:HIST1H2BA:HIST1H4A:HIST1H4B:HIST1H2AB:HIST1H2BB:HIST1H4C…	http://www.gsea-msigdb.org/gsea/msigdb/cards/REACTOME_POST_TRANSLATIONAL_PROTEIN_MODIFICATION
Curated_gene_sets	REACTOME_BUTYROPHILIN_BTN_FAMILY_INTERACTIONS	11	6	5.25132e-06	0.000356636	BTN3A2:BTN2A2:BTN3A1:BTN3A3:BTN2A1:BTN1A1	http://www.gsea-msigdb.org/gsea/msigdb/cards/REACTOME_BUTYROPHILIN_BTN_FAMILY_INTERACTIONS
Curated_gene_sets	REACTOME_APOPTOSIS_INDUCED_DNA_FRAGMENTATION	13	6	1.79096e-05	0.00120147	KPNB1:HIST1H1A:HIST1H1C:HIST1H1E:HIST1H1D:HIST1H1B	http://www.gsea-msigdb.org/gsea/msigdb/cards/REACTOME_APOPTOSIS_INDUCED_DNA_FRAGMENTATION
Curated_gene_sets	HELLER_HDAC_TARGETS_SILENCED_BY_METHYLATION_UP	444	43	1.92076e-05	0.00127303	CAMTA1:CTH:ZSWIM8:IFIT1:SFXN3:MAPK8IP1:PCDH9:ADCY9:GRN:MAPT:WDR7:IZUMO4:ZNF556:ODC1:SERPINE2:ALCAM:PLS1:HIST1H4B:HIST1H3B:HIST1H2BB:HIST1H1C:HIST1H1T:HIST1H2BC:HIST1H2AC:HIST1H3D:HIST1H2BG:HIST1H2AE:HIST1H3G:HIST1H2BI:HIST1H4H:HIST1H2AG:HIST1H2AI:HIST1H3H:HIST1H4K:HIST1H3J:HIST1H2AM:UBD:PPARD:PCLO:TSPAN12:AASS:TLE4:ZBTB43	http://www.gsea-msigdb.org/gsea/msigdb/cards/HELLER_HDAC_TARGETS_SILENCED_BY_METHYLATION_UP
Curated_gene_sets	HADDAD_B_LYMPHOCYTE_PROGENITOR	270	30	2.81788e-05	0.00183032	MICU2:PCDH9:GNG7:HPS4:RBM6:HMHB1:ALDH5A1:C6orf62:TRIM38:HIST1H4B:HIST1H1C:HIST1H2AC:HIST1H1E:HIST1H2BD:HIST1H3D:HIST1H2BF:HIST1H2BG:HIST1H2BH:HIST1H2BI:HIST1H4H:BTN2A1:HIST1H3H:HIST1H2AL:HIST1H2AM:ZSCAN16:PNISR:GSAP:TMEM243:TLE4:AK1	http://www.gsea-msigdb.org/gsea/msigdb/cards/HADDAD_B_LYMPHOCYTE_PROGENITOR
Curated_gene_sets	REACTOME_INTERLEUKIN_7_SIGNALING	34	9	2.82817e-05	0.00183032	HIST1H3A:HIST1H3D:HIST1H3E:HIST1H3F:HIST1H3G:HIST1H3H:HIST1H3I:HIST1H3J:HGF	http://www.gsea-msigdb.org/gsea/msigdb/cards/REACTOME_INTERLEUKIN_7_SIGNALING
Curated_gene_sets	REACTOME_GABA_RECEPTOR_ACTIVATION	55	11	6.37501e-05	0.00407778	KCNJ10:GNB3:ADCY9:GNG7:GABRB2:GABRA6:GABRA1:GABRG2:GABBR1:GNAI1:GNAT3	http://www.gsea-msigdb.org/gsea/msigdb/cards/REACTOME_GABA_RECEPTOR_ACTIVATION
Curated_gene_sets	CONCANNON_APOPTOSIS_BY_EPOXOMICIN_DN	168	21	8.23333e-05	0.00520592	RGS13:LDHA:RTN1:ACYP1:FZD2:LSM7:SIX3:BCL11A:TMX4:MFSD10:PHOX2B:ALDH7A1:PTTG1:HMMR:HIST1H4C:HIST1H4I:HIST1H4K:NUDT1:RPA3:ICA1:NDUFB6	http://www.gsea-msigdb.org/gsea/msigdb/cards/CONCANNON_APOPTOSIS_BY_EPOXOMICIN_DN
Curated_gene_sets	REACTOME_DEVELOPMENTAL_BIOLOGY	1093	82	8.9496e-05	0.00559451	PBX1:NFASC:SRGAP2:PPP3CB:ZSWIM8:LDB1:MYOD1:SPI1:PSMC3:ST14:IAPP:CNTN1:TCF12:PSMA4:CREBBP:STX1B:PSME3:ITGA2B:ADAM11:ITGB3:ITGB3:HOXB1:HOXB2:CDH2:AP2S1:PSMD14:CREB1:EOMES:SCN5A:RPSA:ALCAM:PPARGC1A:LGI2:EBF1:SLIT3:HIST1H2BA:HIST1H3A:HIST1H4A:HIST1H4B:HIST1H2AB:HIST1H2BB:HIST1H4C:HIST1H2BC:HIST1H2AC:HIST1H2BD:HIST1H2BE:HIST1H4D:HIST1H3D:HIST1H2AD:HIST1H2BF:HIST1H4E:HIST1H2BG:HIST1H2AE:HIST1H3E:HIST1H…	http://www.gsea-msigdb.org/gsea/msigdb/cards/REACTOME_DEVELOPMENTAL_BIOLOGY
Curated_gene_sets	REACTOME_GENE_EXPRESSION_TRANSCRIPTION	1451	103	9.96573e-05	0.00615972	SRSF11:RXRG:ZNF248:ZNF25:ZNF33A:ZNF37A:CAMK2G:LDB1:PCGF6:GTF2H1:DDB2:NR1H3:SPI1:PSMC3:NUP160:ARID2:GLS2:SAP18:TCF12:GTF2A2:PSMA4:ZNF205:ZNF213:ZNF200:ZNF263:ZNF75A:ZSCAN32:ZNF597:CREBBP:RBFOX1:ZNF23:WWOX:MAF:GPS2:PSME3:ITGA2B:COX11:POLRMT:MBD3:ZNF555:ZNF556:COX6B1:ZNF607:LRPPRC:PSMD14:CREB1:MOBP:HTT:PPARGC1A:SLU7:CCNG1:HIST1H2BA:HIST1H3A:HIST1H4A:HIST1H4B:HIST1H2AB:HIST1H2BB:HIST1H4C:HIST1H2BC:HI…	http://www.gsea-msigdb.org/gsea/msigdb/cards/REACTOME_GENE_EXPRESSION_TRANSCRIPTION
Curated_gene_sets	NUYTTEN_NIPP1_TARGETS_UP	756	61	0.000104699	0.00639945	LRRC40:IFI44L:IFI44:CNN3:RGS2:YOD1:ARL5B:FZD8:ZNF37A:NUDT13:WBP1L:PRMT3:CELF1:KCNJ8:ABCC9:DTX3:ACYP1:TCF12:GCNT3:PAFAH1B1:PTPRM:ONECUT2:PNPT1:EFEMP1:TANC1:TANK:LAMP5:MX1:AZI2:RBMS3:STT3B:HERC5:DDX60:HIST1H2AA:TRIM38:HIST1H2BB:HIST1H1C:HIST1H2AC:HIST1H1E:HIST1H2BD:HIST1H2AD:HIST1H2BH:HIST1H2BJ:HIST1H2BK:HIST1H2AH:HIST1H2BL:HIST1H2BM:HIST1H2BN:HIST1H2BO:PPARD:SLC18B1:USP42:TMEM106B:SEMA3D:DMTF1:FAM…	http://www.gsea-msigdb.org/gsea/msigdb/cards/NUYTTEN_NIPP1_TARGETS_UP
Curated_gene_sets	FISCHER_G1_S_CELL_CYCLE	197	23	0.000111353	0.00673137	ZRANB2:OPCML:ACYP1:MNS1:NUDT7:MNT:GMNN:HIST1H4B:HIST1H3B:HIST1H2BC:HIST1H2AC:HIST1H2BD:HIST1H4D:HIST1H2AD:HIST1H4E:HIST1H4H:HIST1H2AG:HIST1H2AH:HIST1H2BL:HIST1H2AM:C1GALT1:GLCCI1:TMEM243	http://www.gsea-msigdb.org/gsea/msigdb/cards/FISCHER_G1_S_CELL_CYCLE
Curated_gene_sets	REACTOME_SUMOYLATION_OF_CHROMATIN_ORGANIZATION_PROTEINS	71	12	0.000166019	0.00992685	NUP160:HIST1H4A:HIST1H4B:HIST1H4C:HIST1H4D:HIST1H4E:HIST1H4F:HIST1H4H:HIST1H4I:HIST1H4J:HIST1H4K:HIST1H4L	http://www.gsea-msigdb.org/gsea/msigdb/cards/REACTOME_SUMOYLATION_OF_CHROMATIN_ORGANIZATION_PROTEINS
Curated_gene_sets	POMEROY_MEDULLOBLASTOMA_PROGNOSIS_DN	44	9	0.00024546	0.0145191	NCAPD2:LDHB:RPSA:UCHL1:GABRG2:RPS10:RPL10A:B4GALT1:IARS	http://www.gsea-msigdb.org/gsea/msigdb/cards/POMEROY_MEDULLOBLASTOMA_PROGNOSIS_DN
Curated_gene_sets	MOREAUX_B_LYMPHOCYTE_MATURATION_BY_TACI_DN	76	12	0.000321014	0.0187861	EBNA1BP2:CHCHD1:PTPMT1:THYN1:RFX7:EFTUD2:NMT1:CMC1:NUDCD2:TDP2:AIMP2:IARS	http://www.gsea-msigdb.org/gsea/msigdb/cards/MOREAUX_B_LYMPHOCYTE_MATURATION_BY_TACI_DN
Curated_gene_sets	ROETH_TERT_TARGETS_UP	14	5	0.000395815	0.0229198	IFI44L:IFI44:IFIT1:MX1:HERC5	http://www.gsea-msigdb.org/gsea/msigdb/cards/ROETH_TERT_TARGETS_UP
Curated_gene_sets	BROWNE_HCMV_INFECTION_20HR_UP	229	24	0.000413612	0.0237009	ELK4:ZNF37A:BTRC:GBF1:NFKB2:CELF1:PCDH9:ZNF263:TSR1:CLUH:DUSP3:MAPT:GOSR2:CDC34:HCN2:RNF126:WWC1:ZNF391:HIST1H3H:CCNC:DNAJA1:CDK20:ZBTB43:LCN2	http://www.gsea-msigdb.org/gsea/msigdb/cards/BROWNE_HCMV_INFECTION_20HR_UP
Curated_gene_sets	KEGG_MELANOGENESIS	101	14	0.00042476	0.0240887	FZD8:CAMK2G:WNT5B:CREBBP:ADCY9:FZD2:WNT3:WNT9B:CREB1:PLCB1:PLCB4:GNAI1:WNT16:GNAQ	http://www.gsea-msigdb.org/gsea/msigdb/cards/KEGG_MELANOGENESIS
Curated_gene_sets	REACTOME_G_ALPHA_Q_SIGNALLING_EVENTS	216	23	0.000431796	0.0242378	UTS2:RGS18:RGS21:RGS1:RGS13:RGS2:AVPR1B:SAA1:DGKZ:F2:LPAR5:GNB3:GNG7:GCG:CREB1:PLCB1:PLCB4:NMUR2:MCHR2:DAGLB:EGFR:GNA14:GNAQ	http://www.gsea-msigdb.org/gsea/msigdb/cards/REACTOME_G_ALPHA_Q_SIGNALLING_EVENTS
Curated_gene_sets	FIGUEROA_AML_METHYLATION_CLUSTER_3_DN	38	8	0.000440028	0.0244505	SLC45A1:SLC26A9:C12orf10:SEZ6L:TMEM33:HIST1H2BJ:HIST1H2AG:PPARD	http://www.gsea-msigdb.org/gsea/msigdb/cards/FIGUEROA_AML_METHYLATION_CLUSTER_3_DN
Curated_gene_sets	KEGG_PYRUVATE_METABOLISM	40	8	0.000634203	0.0348575	LDHA:LDHC:LDHAL6A:ME3:LDHB:ACYP1:ALDH7A1:AKR1B1	http://www.gsea-msigdb.org/gsea/msigdb/cards/KEGG_PYRUVATE_METABOLISM
Curated_gene_sets	MOSERLE_IFNA_RESPONSE	31	7	0.000639993	0.0348575	IFI44L:IFI44:IFIT1:MX1:HERC5:DDX60:DDX58	http://www.gsea-msigdb.org/gsea/msigdb/cards/MOSERLE_IFNA_RESPONSE
Curated_gene_sets	REACTOME_SUMOYLATION	186	20	0.000880031	0.0474613	PARK7:NFKB2:NR1H3:NUP160:CREBBP:HIC1:PPARGC1A:HIST1H4A:HIST1H4B:HIST1H4C:HIST1H4D:HIST1H4E:HIST1H4F:HIST1H4H:HIST1H4I:HIST1H4J:HIST1H4K:HIST1H4L:TRIM27:TOPORS	http://www.gsea-msigdb.org/gsea/msigdb/cards/REACTOME_SUMOYLATION
Curated_gene_sets	REACTOME_NEUROTRANSMITTER_RECEPTORS_AND_POSTSYNAPTIC_SIGNAL_TRANSMISSION	200	21	0.000902059	0.0480261	LRRC7:KCNJ10:CAMK2G:GNB3:ADCY9:MAPT:NSF:GNG7:AP2S1:CREB1:PLCB1:GLRA1:GABRB2:GABRA6:GABRA1:GABRG2:GABBR1:GRIK2:RAC1:GNAI1:GNAT3	http://www.gsea-msigdb.org/gsea/msigdb/cards/REACTOME_NEUROTRANSMITTER_RECEPTORS_AND_POSTSYNAPTIC_SIGNAL_TRANSMISSION
Curated_gene_sets	COLDREN_GEFITINIB_RESISTANCE_UP	85	12	0.000907964	0.0480261	C10orf76:ACTR1A:ARL3:C10orf32:PCGF6:JAM3:SACS:SLC7A1:CDH2:POLRMT:UCHL1:IARS	http://www.gsea-msigdb.org/gsea/msigdb/cards/COLDREN_GEFITINIB_RESISTANCE_UP
Oncogenic_signatures	STK33_SKM_UP	262	32	2.11434e-06	0.0003248	RGS1:RGS2:ARL5B:PLAU:SAMD8:CALHM2:ARHGAP42:TMEM133:RTN1:MYEF2:DYX1C1:MNS1:LRRC37A2:PTPRM:DYNC2LI1:HIST1H3A:HIST1H3B:HIST1H2BB:HIST1H2BC:HIST1H2AC:HIST1H2BD:HIST1H2BG:HIST1H2AE:HIST1H3F:HIST1H4H:HIST1H2BJ:HIST1H2AG:HIST1H3H:HIST1H2AL:HIST1H3I:HIST1H3J:HIST1H2AM:CD36	http://www.gsea-msigdb.org/gsea/msigdb/cards/STK33_SKM_UP
Oncogenic_signatures	EGFR_UP.V1_DN	194	26	3.43704e-06	0.0003248	DEPDC1:IFI44L:IFI44:ARL3:MDK:IAPP:SGCG:DMXL2:PRR15L:FANCL:BAZ2B:DDX60:HIST1H1C:HIST1H2AC:HIST1H2BD:HIST1H2BE:HIST1H2BF:HIST1H2BG:HIST1H2AE:HIST1H2BH:HIST1H2BI:HIST1H4H:HIST1H2AG:HIST1H3H:GPER1:TMEM106B	http://www.gsea-msigdb.org/gsea/msigdb/cards/EGFR_UP.V1_DN
Oncogenic_signatures	MEK_UP.V1_DN	192	24	2.63315e-05	0.00165889	IFI44L:IFI44:RAB7L1:IFIT1:PRMT3:IAPP:SGCG:TCF12:LSM7:BAZ2B:DDX60:HIST1H1C:HIST1H2AC:HIST1H2BE:HIST1H2BF:HIST1H2BG:HIST1H2AE:HIST1H2BH:HIST1H2BI:HIST1H4H:HIST1H2AG:HIST1H3H:GPER1:DDX58	http://www.gsea-msigdb.org/gsea/msigdb/cards/MEK_UP.V1_DN
Computational_gene_sets	MODULE_203	16	8	3.04427e-07	0.000236018	HIST1H1A:HIST1H1C:HIST1H1T:HIST1H2AC:HIST1H2AE:HIST1H2BJ:HIST1H2BK:HIST1H2BL	http://www.gsea-msigdb.org/gsea/msigdb/cards/MODULE_203
Computational_gene_sets	MODULE_90	17	8	5.50158e-07	0.000236018	HIST1H1A:HIST1H1C:HIST1H1T:HIST1H2AC:HIST1H2AE:HIST1H2BJ:HIST1H2BK:HIST1H2BL	http://www.gsea-msigdb.org/gsea/msigdb/cards/MODULE_90
Computational_gene_sets	MODULE_89	14	7	1.74297e-06	0.00049849	HIST1H1C:HIST1H1T:HIST1H2AC:HIST1H2AE:HIST1H2BJ:HIST1H2BK:HIST1H2BL	http://www.gsea-msigdb.org/gsea/msigdb/cards/MODULE_89
Computational_gene_sets	MODULE_421	27	8	3.23349e-05	0.00693583	COX11:HIST1H1C:HIST1H2AC:HIST1H2AE:HIST1H2BJ:HIST1H2BK:HIST1H2BL:LCN2	http://www.gsea-msigdb.org/gsea/msigdb/cards/MODULE_421
Computational_gene_sets	MODULE_189	23	7	8.42444e-05	0.0144563	HIST1H1A:HIST1H1C:HIST1H2AC:HIST1H2AE:HIST1H2BJ:HIST1H2BK:HIST1H2BL	http://www.gsea-msigdb.org/gsea/msigdb/cards/MODULE_189
Computational_gene_sets	MODULE_552	18	6	0.000156641	0.0223997	HIST1H1C:HIST1H2AC:HIST1H2AE:HIST1H2BJ:HIST1H2BK:HIST1H2BL	http://www.gsea-msigdb.org/gsea/msigdb/cards/MODULE_552
Computational_gene_sets	MODULE_127	26	7	0.000198564	0.0243382	HIST1H1A:HIST1H1C:HIST1H2AC:HIST1H2AE:HIST1H2BJ:HIST1H2BK:HIST1H2BL	http://www.gsea-msigdb.org/gsea/msigdb/cards/MODULE_127
KEGG	KEGG_SYSTEMIC_LUPUS_ERYTHEMATOSUS	115	49	1.01769e-33	1.8929e-31	HIST1H2AA:HIST1H2BA:HIST1H3A:HIST1H4A:HIST1H4B:HIST1H3B:HIST1H2AB:HIST1H2BB:HIST1H3C:HIST1H4C:HIST1H2BC:HIST1H2AC:HIST1H2BD:HIST1H2BE:HIST1H4D:HIST1H3D:HIST1H2AD:HIST1H2BF:HIST1H4E:HIST1H2BG:HIST1H2AE:HIST1H3E:HIST1H4F:HIST1H4G:HIST1H3F:HIST1H2BH:HIST1H3G:HIST1H2BI:HIST1H4H:HIST1H2BJ:HIST1H2AG:HIST1H2BK:HIST1H4I:HIST1H2AH:HIST1H2BL:HIST1H2AI:HIST1H3H:HIST1H2AJ:HIST1H2BM:HIST1H4J:HIST1H4K:HIST1H2A…	http://www.gsea-msigdb.org/gsea/msigdb/cards/KEGG_SYSTEMIC_LUPUS_ERYTHEMATOSUS
KEGG	KEGG_MELANOGENESIS	101	14	0.00042476	0.0393206	FZD8:CAMK2G:WNT5B:CREBBP:ADCY9:FZD2:WNT3:WNT9B:CREB1:PLCB1:PLCB4:GNAI1:WNT16:GNAQ	http://www.gsea-msigdb.org/gsea/msigdb/cards/KEGG_MELANOGENESIS
KEGG	KEGG_PYRUVATE_METABOLISM	40	8	0.000634203	0.0393206	LDHA:LDHC:LDHAL6A:ME3:LDHB:ACYP1:ALDH7A1:AKR1B1	http://www.gsea-msigdb.org/gsea/msigdb/cards/KEGG_PYRUVATE_METABOLISM
TF_targets	KRCTCNNNNMANAGC_UNKNOWN	65	44	2.53247e-42	1.54481e-39	HIST1H2AA:HIST1H2BA:HIST1H1A:HIST1H3A:HIST1H4A:HIST1H3B:HIST1H2AB:HIST1H2BB:HIST1H3C:HIST1H1C:HIST1H1T:HIST1H2BC:HIST1H2AC:HIST1H1E:HIST1H2BD:HIST1H2BE:HIST1H3D:HIST1H2AD:HIST1H2BF:HIST1H2BG:HIST1H2AE:HIST1H3E:HIST1H1D:HIST1H3F:HIST1H2BH:HIST1H3G:HIST1H2BJ:HIST1H2AG:HIST1H2BK:HIST1H2AH:HIST1H2BL:HIST1H2AI:HIST1H3H:HIST1H2AJ:HIST1H2BM:HIST1H2AK:HIST1H2BN:HIST1H2AL:HIST1H1B:HIST1H3I:HIST1H4L:HIST1H…	http://www.gsea-msigdb.org/gsea/msigdb/cards/KRCTCNNNNMANAGC_UNKNOWN
TF_targets	TTTNNANAGCYR_UNKNOWN	133	40	4.39508e-21	1.3405e-18	AOC2:ONECUT2:HIST1H2AA:HIST1H2BA:HIST1H1A:HIST1H3A:HIST1H4A:HIST1H3B:HIST1H2AB:HIST1H2BB:HIST1H3C:HIST1H1C:HIST1H1T:HIST1H2BC:HIST1H2AC:HIST1H1E:HIST1H2BD:HIST1H2BE:HIST1H3D:HIST1H2AD:HIST1H2BF:HIST1H2BG:HIST1H2AE:HIST1H1D:HIST1H3F:HIST1H2BH:HIST1H2BJ:HIST1H2AG:HIST1H2BK:HIST1H2AH:HIST1H2BL:HIST1H2AI:HIST1H3H:HIST1H2AK:HIST1H2BN:HIST1H2AL:HIST1H1B:HIST1H3J:HIST1H2AM:HIST1H2BO	http://www.gsea-msigdb.org/gsea/msigdb/cards/TTTNNANAGCYR_UNKNOWN
TF_targets	TEF1_Q6	224	26	4.51826e-05	0.00674045	UBXN10:TNNI3K:CNN3:PBX1:SLC45A3:MAPKAPK2:C1orf116:VCL:TLX1:KCNIP2:NFKB2:WBP1L:CNNM2:PGAP2:SAAL1:TMEM86A:MDK:MADD:SLC39A13:RAPSN:PTPRJ:JAM3:ZNF384:PTMS:CDCA3:USP5	http://www.gsea-msigdb.org/gsea/msigdb/cards/TEF1_Q6
TF_targets	PAX8_B	105	16	5.37359e-05	0.00674045	ELK4:C10orf11:PDZD7:NPM3:IGSF22:MNT:SP6:HOXB7:TANK:ALCAM:RGS12:BEND4:POU4F3:GABRA1:GABRG2:IARS	http://www.gsea-msigdb.org/gsea/msigdb/cards/PAX8_B
TF_targets	ZIC3_01	253	28	5.52496e-05	0.00674045	VAMP3:NEGR1:NUCKS1:ARL5B:ZSWIM8:PPRC1:ZNF384:PIANP:MAF:BECN1:DCAKD:NMT1:HEXIM2:FMNL1:SP6:CA10:FSTL3:BCL11A:RBMS1:UCHL1:GABRA1:GABRG2:SLIT3:TEAD3:RAC1:KCND2:ASB15:ANGPTL2	http://www.gsea-msigdb.org/gsea/msigdb/cards/ZIC3_01
TF_targets	OCT1_B	263	28	0.000108804	0.0110617	IGSF21:RGS13:SPTY2D1:SLC39A13:GNB3:C2CD5:TCF12:MAF:FZD2:ACBD4:SP6:TBR1:CSRNP1:BEND4:EBF1:HIST1H3B:HIST1H2AB:HIST1H2BB:HIST1H3C:HIST1H2BC:HIST1H2AC:HIST1H2BK:HIST1H2AH:HIST1H2AJ:HIST1H2BM:NXPH1:VSTM2A:TCEAL1	http://www.gsea-msigdb.org/gsea/msigdb/cards/OCT1_B
TF_targets	CETS1P54_01	260	27	0.000215878	0.0165702	EBNA1BP2:MAPKAPK2:ARL5B:SEC24C:DPCD:POLL:SPTY2D1:ARHGAP1:ZNF408:ACP2:SPI1:CELF1:ZNF384:LAG3:PYROXD1:PDZRN4:ZCRB1:GCNT3:KANSL1:TPGS1:PLEKHH2:AZI2:GABRA1:ZNF322:ZNF184:TEAD3:DMTF1	http://www.gsea-msigdb.org/gsea/msigdb/cards/CETS1P54_01
TF_targets	TFIII_Q6	207	23	0.000233426	0.0165702	KCNJ10:PBX1:LDB1:TMEM86A:DGKZ:NR1H3:CELF1:GPR162:PCDH9:NDRG2:SLC7A8:TCF12:FOXB1:ZNF263:STX1B:MAF:PAFAH1B1:PSME3:ADAM11:HEXIM1:KPNB1:CA10:BCL11A	http://www.gsea-msigdb.org/gsea/msigdb/cards/TFIII_Q6
TF_targets	AFP1_Q6	262	27	0.000244478	0.0165702	DNAJC11:UTS2:C1orf116:C10orf11:ARL3:SFXN2:INA:PACSIN3:ING4:C2CD5:PDZRN4:DTX3:C15orf41:MEIS2:RBFOX1:ADAM11:KIF2B:EFEMP1:RBMS1:TANK:TBR1:PHOX2B:C6orf62:PRDM13:EGFR:SEMA3C:HGF	http://www.gsea-msigdb.org/gsea/msigdb/cards/AFP1_Q6
TF_targets	RORA2_01	151	18	0.000464682	0.0273542	CTH:FBXW4:MGEA5:C1QTNF4:NTM:MEIS2:SP6:HOXB2:ONECUT2:AP3D1:PLEKHH2:CREB1:BEND4:GABRB2:STEAP4:TDRP:TLE4:LRRC8A	http://www.gsea-msigdb.org/gsea/msigdb/cards/RORA2_01
TF_targets	MAZ_Q6	191	21	0.000493273	0.0273542	CNN3:PBX1:MYOZ1:CAMK2G:TLX1:LBX1:MGEA5:KCNIP2:PPRC1:TRIM8:KCNC1:HPS5:GTF2H1:PTPN5:MDK:F2:PACSIN3:NR1H3:MYBPC3:CELF1:PTPRJ	http://www.gsea-msigdb.org/gsea/msigdb/cards/MAZ_Q6
TF_targets	CTAWWWATA_RSRFC4_Q2	357	32	0.000831025	0.0422438	IGSF21:TNNI3K:MYOZ1:LZTS2:TRIM8:CNTN1:PDZRN4:SLC7A1:NDRG2:AOC2:ASB16:ADAM11:HOXB7:DIRAS1:TRPM4:SIX3:LRRTM1:GCG:LMCD1:XIRP1:PPARGC1A:SLC25A4:GABRB2:HIST1H2AA:HIST1H2BA:HIST1H1A:HIST1H3A:HIST1H4A:HIST1H1C:RPA3:CD36:MYOM2	http://www.gsea-msigdb.org/gsea/msigdb/cards/CTAWWWATA_RSRFC4_Q2
TF_targets	TATAAA_TATA_01	1285	88	0.00100386	0.0462962	UTS2:IGSF21:RGS1:RGS13:SLC26A9:SRGAP2:FZD8:ADK:C10orf11:LBX1:FGF8:HARBI1:ATG13:PACSIN3:CELF1:MTCH2:AGBL2:JAM3:SLCO1A2:CNTN1:PDZRN4:SAP18:NDRG2:C15orf41:MEIS2:TCF12:CLUAP1:CLEC3A:MAF:AOC2:ASB16:CCDC43:ADAM11:DCAKD:NMT1:HEXIM1:SP6:STXBP4:C17orf58:DIRAS1:TRPM4:SLC3A1:EFEMP1:REG3G:REG1B:RBMS1:TANK:GCG:LAMP5:EOMES:GADL1:PPARGC1A:UCHL1:PHOX2B:SLC25A4:POU4F3:GABRB2:GABRA1:CCNG1:SCGN:HIST1H2AA:HIST1H2BA:…	http://www.gsea-msigdb.org/gsea/msigdb/cards/TATAAA_TATA_01
TF_targets	OCT_Q6	259	25	0.00106254	0.0462962	IGSF21:BRINP3:C10orf11:SPTY2D1:C2CD5:TCF12:FZD2:SP6:RTTN:CSRNP1:EBF1:HIST1H2AA:HIST1H2BA:HIST1H3B:HIST1H2AB:HIST1H2BB:HIST1H3C:HIST1H2BC:HIST1H2AC:HIST1H2BK:HIST1H2AH:HIST1H2AJ:HIST1H2BM:NXPH1:TCEAL1	http://www.gsea-msigdb.org/gsea/msigdb/cards/OCT_Q6
Reactome	REACTOME_HDACS_DEACETYLATE_HISTONES	91	49	5.63747e-40	8.45057e-37	SAP18:GPS2:MBD3:HIST1H2AA:HIST1H2BA:HIST1H3A:HIST1H4A:HIST1H4B:HIST1H2AB:HIST1H2BB:HIST1H4C:HIST1H2BC:HIST1H2AC:HIST1H2BD:HIST1H2BE:HIST1H4D:HIST1H3D:HIST1H2AD:HIST1H2BF:HIST1H4E:HIST1H2BG:HIST1H2AE:HIST1H3E:HIST1H4F:HIST1H3F:HIST1H2BH:HIST1H3G:HIST1H2BI:HIST1H4H:HIST1H2BJ:HIST1H2AG:HIST1H2BK:HIST1H4I:HIST1H2AH:HIST1H2BL:HIST1H2AI:HIST1H3H:HIST1H2AJ:HIST1H2BM:HIST1H4J:HIST1H4K:HIST1H2AK:HIST1H2BN…	http://www.gsea-msigdb.org/gsea/msigdb/cards/REACTOME_HDACS_DEACETYLATE_HISTONES
Reactome	REACTOME_DNA_METHYLATION	60	39	1.41452e-36	1.06018e-33	HIST1H2BA:HIST1H3A:HIST1H4A:HIST1H4B:HIST1H2AB:HIST1H2BB:HIST1H4C:HIST1H2BC:HIST1H2AC:HIST1H2BD:HIST1H2BE:HIST1H4D:HIST1H3D:HIST1H2AD:HIST1H2BF:HIST1H4E:HIST1H2BG:HIST1H2AE:HIST1H3E:HIST1H4F:HIST1H3F:HIST1H2BH:HIST1H3G:HIST1H2BI:HIST1H4H:HIST1H2BJ:HIST1H2BK:HIST1H4I:HIST1H2BL:HIST1H3H:HIST1H2AJ:HIST1H2BM:HIST1H4J:HIST1H4K:HIST1H2BN:HIST1H3I:HIST1H4L:HIST1H3J:HIST1H2BO	http://www.gsea-msigdb.org/gsea/msigdb/cards/REACTOME_DNA_METHYLATION
Reactome	REACTOME_ACTIVATED_PKN1_STIMULATES_TRANSCRIPTION_OF_AR_ANDROGEN_RECEPTOR_REGULATED_GENES_KLK2_AND_KLK3	63	39	2.40844e-35	1.20342e-32	HIST1H2BA:HIST1H3A:HIST1H4A:HIST1H4B:HIST1H2AB:HIST1H2BB:HIST1H4C:HIST1H2BC:HIST1H2AC:HIST1H2BD:HIST1H2BE:HIST1H4D:HIST1H3D:HIST1H2AD:HIST1H2BF:HIST1H4E:HIST1H2BG:HIST1H2AE:HIST1H3E:HIST1H4F:HIST1H3F:HIST1H2BH:HIST1H3G:HIST1H2BI:HIST1H4H:HIST1H2BJ:HIST1H2BK:HIST1H4I:HIST1H2BL:HIST1H3H:HIST1H2AJ:HIST1H2BM:HIST1H4J:HIST1H4K:HIST1H2BN:HIST1H3I:HIST1H4L:HIST1H3J:HIST1H2BO	http://www.gsea-msigdb.org/gsea/msigdb/cards/REACTOME_ACTIVATED_PKN1_STIMULATES_TRANSCRIPTION_OF_AR_ANDROGEN_RECEPTOR_REGULATED_GENES_KLK2_AND_KLK3
Reactome	REACTOME_SIRT1_NEGATIVELY_REGULATES_RRNA_EXPRESSION	64	39	5.88099e-35	2.2039e-32	HIST1H2BA:HIST1H3A:HIST1H4A:HIST1H4B:HIST1H2AB:HIST1H2BB:HIST1H4C:HIST1H2BC:HIST1H2AC:HIST1H2BD:HIST1H2BE:HIST1H4D:HIST1H3D:HIST1H2AD:HIST1H2BF:HIST1H4E:HIST1H2BG:HIST1H2AE:HIST1H3E:HIST1H4F:HIST1H3F:HIST1H2BH:HIST1H3G:HIST1H2BI:HIST1H4H:HIST1H2BJ:HIST1H2BK:HIST1H4I:HIST1H2BL:HIST1H3H:HIST1H2AJ:HIST1H2BM:HIST1H4J:HIST1H4K:HIST1H2BN:HIST1H3I:HIST1H4L:HIST1H3J:HIST1H2BO	http://www.gsea-msigdb.org/gsea/msigdb/cards/REACTOME_SIRT1_NEGATIVELY_REGULATES_RRNA_EXPRESSION
Reactome	REACTOME_ERCC6_CSB_AND_EHMT2_G9A_POSITIVELY_REGULATE_RRNA_EXPRESSION	71	40	6.62877e-34	1.98731e-31	MBD3:HIST1H2BA:HIST1H3A:HIST1H4A:HIST1H4B:HIST1H2AB:HIST1H2BB:HIST1H4C:HIST1H2BC:HIST1H2AC:HIST1H2BD:HIST1H2BE:HIST1H4D:HIST1H3D:HIST1H2AD:HIST1H2BF:HIST1H4E:HIST1H2BG:HIST1H2AE:HIST1H3E:HIST1H4F:HIST1H3F:HIST1H2BH:HIST1H3G:HIST1H2BI:HIST1H4H:HIST1H2BJ:HIST1H2BK:HIST1H4I:HIST1H2BL:HIST1H3H:HIST1H2AJ:HIST1H2BM:HIST1H4J:HIST1H4K:HIST1H2BN:HIST1H3I:HIST1H4L:HIST1H3J:HIST1H2BO	http://www.gsea-msigdb.org/gsea/msigdb/cards/REACTOME_ERCC6_CSB_AND_EHMT2_G9A_POSITIVELY_REGULATE_RRNA_EXPRESSION
Reactome	REACTOME_PRC2_METHYLATES_HISTONES_AND_DNA	69	39	3.6618e-33	9.1484e-31	HIST1H2BA:HIST1H3A:HIST1H4A:HIST1H4B:HIST1H2AB:HIST1H2BB:HIST1H4C:HIST1H2BC:HIST1H2AC:HIST1H2BD:HIST1H2BE:HIST1H4D:HIST1H3D:HIST1H2AD:HIST1H2BF:HIST1H4E:HIST1H2BG:HIST1H2AE:HIST1H3E:HIST1H4F:HIST1H3F:HIST1H2BH:HIST1H3G:HIST1H2BI:HIST1H4H:HIST1H2BJ:HIST1H2BK:HIST1H4I:HIST1H2BL:HIST1H3H:HIST1H2AJ:HIST1H2BM:HIST1H4J:HIST1H4K:HIST1H2BN:HIST1H3I:HIST1H4L:HIST1H3J:HIST1H2BO	http://www.gsea-msigdb.org/gsea/msigdb/cards/REACTOME_PRC2_METHYLATES_HISTONES_AND_DNA
Reactome	REACTOME_CONDENSATION_OF_PROPHASE_CHROMOSOMES	70	39	7.88685e-33	1.68891e-30	HIST1H2BA:HIST1H3A:HIST1H4A:HIST1H4B:HIST1H2AB:HIST1H2BB:HIST1H4C:HIST1H2BC:HIST1H2AC:HIST1H2BD:HIST1H2BE:HIST1H4D:HIST1H3D:HIST1H2AD:HIST1H2BF:HIST1H4E:HIST1H2BG:HIST1H2AE:HIST1H3E:HIST1H4F:HIST1H3F:HIST1H2BH:HIST1H3G:HIST1H2BI:HIST1H4H:HIST1H2BJ:HIST1H2BK:HIST1H4I:HIST1H2BL:HIST1H3H:HIST1H2AJ:HIST1H2BM:HIST1H4J:HIST1H4K:HIST1H2BN:HIST1H3I:HIST1H4L:HIST1H3J:HIST1H2BO	http://www.gsea-msigdb.org/gsea/msigdb/cards/REACTOME_CONDENSATION_OF_PROPHASE_CHROMOSOMES
Reactome	REACTOME_HATS_ACETYLATE_HISTONES	138	51	1.99674e-31	3.74138e-29	KAT6B:ING4:CREBBP:KANSL1:HIST1H2AA:HIST1H2BA:HIST1H3A:HIST1H4A:HIST1H4B:HIST1H2AB:HIST1H2BB:HIST1H4C:HIST1H2BC:HIST1H2AC:HIST1H2BD:HIST1H2BE:HIST1H4D:HIST1H3D:HIST1H2AD:HIST1H2BF:HIST1H4E:HIST1H2BG:HIST1H2AE:HIST1H3E:HIST1H4F:HIST1H3F:HIST1H2BH:HIST1H3G:HIST1H2BI:HIST1H4H:HIST1H2BJ:HIST1H2AG:HIST1H2BK:HIST1H4I:HIST1H2AH:HIST1H2BL:HIST1H2AI:HIST1H3H:HIST1H2AJ:HIST1H2BM:HIST1H4J:HIST1H4K:HIST1H2AK:…	http://www.gsea-msigdb.org/gsea/msigdb/cards/REACTOME_HATS_ACETYLATE_HISTONES
Reactome	REACTOME_TRANSCRIPTIONAL_REGULATION_OF_GRANULOPOIESIS	86	41	7.73027e-31	1.28752e-28	SPI1:CREB1:HIST1H2BA:HIST1H3A:HIST1H4A:HIST1H4B:HIST1H2AB:HIST1H2BB:HIST1H4C:HIST1H2BC:HIST1H2AC:HIST1H2BD:HIST1H2BE:HIST1H4D:HIST1H3D:HIST1H2AD:HIST1H2BF:HIST1H4E:HIST1H2BG:HIST1H2AE:HIST1H3E:HIST1H4F:HIST1H3F:HIST1H2BH:HIST1H3G:HIST1H2BI:HIST1H4H:HIST1H2BJ:HIST1H2BK:HIST1H4I:HIST1H2BL:HIST1H3H:HIST1H2AJ:HIST1H2BM:HIST1H4J:HIST1H4K:HIST1H2BN:HIST1H3I:HIST1H4L:HIST1H3J:HIST1H2BO	http://www.gsea-msigdb.org/gsea/msigdb/cards/REACTOME_TRANSCRIPTIONAL_REGULATION_OF_GRANULOPOIESIS
Reactome	REACTOME_MEIOTIC_RECOMBINATION	82	40	1.28943e-30	1.93286e-28	HIST1H2BA:HIST1H3A:HIST1H4A:HIST1H4B:HIST1H2AB:HIST1H2BB:HIST1H4C:HIST1H2BC:HIST1H2AC:HIST1H2BD:HIST1H2BE:HIST1H4D:HIST1H3D:HIST1H2AD:HIST1H2BF:HIST1H4E:HIST1H2BG:HIST1H2AE:HIST1H3E:HIST1H4F:HIST1H3F:HIST1H2BH:HIST1H3G:HIST1H2BI:HIST1H4H:HIST1H2BJ:HIST1H2BK:HIST1H4I:HIST1H2BL:HIST1H3H:HIST1H2AJ:HIST1H2BM:HIST1H4J:HIST1H4K:HIST1H2BN:HIST1H3I:HIST1H4L:HIST1H3J:HIST1H2BO:RPA3	http://www.gsea-msigdb.org/gsea/msigdb/cards/REACTOME_MEIOTIC_RECOMBINATION
Reactome	REACTOME_FORMATION_OF_THE_BETA_CATENIN:TCF_TRANSACTIVATING_COMPLEX	88	41	2.49061e-30	3.39402e-28	CREBBP:HIST1H2BA:HIST1H3A:HIST1H4A:HIST1H4B:HIST1H2AB:HIST1H2BB:HIST1H4C:HIST1H2BC:HIST1H2AC:HIST1H2BD:HIST1H2BE:HIST1H4D:HIST1H3D:HIST1H2AD:HIST1H2BF:HIST1H4E:HIST1H2BG:HIST1H2AE:HIST1H3E:HIST1H4F:HIST1H3F:HIST1H2BH:HIST1H3G:HIST1H2BI:HIST1H4H:HIST1H2BJ:HIST1H2BK:HIST1H4I:HIST1H2BL:HIST1H3H:HIST1H2AJ:HIST1H2BM:HIST1H4J:HIST1H4K:HIST1H2BN:HIST1H3I:HIST1H4L:HIST1H3J:HIST1H2BO:TLE4	http://www.gsea-msigdb.org/gsea/msigdb/cards/REACTOME_FORMATION_OF_THE_BETA_CATENIN:TCF_TRANSACTIVATING_COMPLEX
Reactome	REACTOME_RNA_POLYMERASE_I_PROMOTER_ESCAPE	85	40	7.78873e-30	9.72942e-28	GTF2H1:HIST1H2BA:HIST1H3A:HIST1H4A:HIST1H4B:HIST1H2AB:HIST1H2BB:HIST1H4C:HIST1H2BC:HIST1H2AC:HIST1H2BD:HIST1H2BE:HIST1H4D:HIST1H3D:HIST1H2AD:HIST1H2BF:HIST1H4E:HIST1H2BG:HIST1H2AE:HIST1H3E:HIST1H4F:HIST1H3F:HIST1H2BH:HIST1H3G:HIST1H2BI:HIST1H4H:HIST1H2BJ:HIST1H2BK:HIST1H4I:HIST1H2BL:HIST1H3H:HIST1H2AJ:HIST1H2BM:HIST1H4J:HIST1H4K:HIST1H2BN:HIST1H3I:HIST1H4L:HIST1H3J:HIST1H2BO	http://www.gsea-msigdb.org/gsea/msigdb/cards/REACTOME_RNA_POLYMERASE_I_PROMOTER_ESCAPE
Reactome	REACTOME_RHO_GTPASES_ACTIVATE_PKNS	90	40	1.27557e-28	1.47083e-26	HIST1H2BA:HIST1H3A:HIST1H4A:HIST1H4B:HIST1H2AB:HIST1H2BB:HIST1H4C:HIST1H2BC:HIST1H2AC:HIST1H2BD:HIST1H2BE:HIST1H4D:HIST1H3D:HIST1H2AD:HIST1H2BF:HIST1H4E:HIST1H2BG:HIST1H2AE:HIST1H3E:HIST1H4F:HIST1H3F:HIST1H2BH:HIST1H3G:HIST1H2BI:HIST1H4H:HIST1H2BJ:HIST1H2BK:HIST1H4I:HIST1H2BL:HIST1H3H:HIST1H2AJ:HIST1H2BM:HIST1H4J:HIST1H4K:HIST1H2BN:HIST1H3I:HIST1H4L:HIST1H3J:HIST1H2BO:RAC1	http://www.gsea-msigdb.org/gsea/msigdb/cards/REACTOME_RHO_GTPASES_ACTIVATE_PKNS
Reactome	REACTOME_RUNX1_REGULATES_TRANSCRIPTION_OF_GENES_INVOLVED_IN_DIFFERENTIATION_OF_HSCS	124	46	1.52166e-28	1.62926e-26	LDB1:SPI1:PSMC3:TCF12:PSMA4:PSME3:PSMD14:HIST1H2BA:HIST1H3A:HIST1H4A:HIST1H4B:HIST1H2AB:HIST1H2BB:HIST1H4C:HIST1H2BC:HIST1H2AC:HIST1H2BD:HIST1H2BE:HIST1H4D:HIST1H3D:HIST1H2AD:HIST1H2BF:HIST1H4E:HIST1H2BG:HIST1H2AE:HIST1H3E:HIST1H4F:HIST1H3F:HIST1H2BH:HIST1H3G:HIST1H2BI:HIST1H4H:HIST1H2BJ:HIST1H2BK:HIST1H4I:HIST1H2BL:HIST1H3H:HIST1H2AJ:HIST1H2BM:HIST1H4J:HIST1H4K:HIST1H2BN:HIST1H3I:HIST1H4L:HIST1H…	http://www.gsea-msigdb.org/gsea/msigdb/cards/REACTOME_RUNX1_REGULATES_TRANSCRIPTION_OF_GENES_INVOLVED_IN_DIFFERENTIATION_OF_HSCS
Reactome	REACTOME_RUNX1_REGULATES_GENES_INVOLVED_IN_MEGAKARYOCYTE_DIFFERENTIATION_AND_PLATELET_FUNCTION	93	40	6.13173e-28	6.12764e-26	ITGA2B:HIST1H2BA:HIST1H3A:HIST1H4A:HIST1H4B:HIST1H2AB:HIST1H2BB:HIST1H4C:HIST1H2BC:HIST1H2AC:HIST1H2BD:HIST1H2BE:HIST1H4D:HIST1H3D:HIST1H2AD:HIST1H2BF:HIST1H4E:HIST1H2BG:HIST1H2AE:HIST1H3E:HIST1H4F:HIST1H3F:HIST1H2BH:HIST1H3G:HIST1H2BI:HIST1H4H:HIST1H2BJ:HIST1H2BK:HIST1H4I:HIST1H2BL:HIST1H3H:HIST1H2AJ:HIST1H2BM:HIST1H4J:HIST1H4K:HIST1H2BN:HIST1H3I:HIST1H4L:HIST1H3J:HIST1H2BO	http://www.gsea-msigdb.org/gsea/msigdb/cards/REACTOME_RUNX1_REGULATES_GENES_INVOLVED_IN_MEGAKARYOCYTE_DIFFERENTIATION_AND_PLATELET_FUNCTION
Reactome	REACTOME_NEGATIVE_EPIGENETIC_REGULATION_OF_RRNA_EXPRESSION	103	41	5.3792e-27	5.03964e-25	GTF2H1:SAP18:HIST1H2BA:HIST1H3A:HIST1H4A:HIST1H4B:HIST1H2AB:HIST1H2BB:HIST1H4C:HIST1H2BC:HIST1H2AC:HIST1H2BD:HIST1H2BE:HIST1H4D:HIST1H3D:HIST1H2AD:HIST1H2BF:HIST1H4E:HIST1H2BG:HIST1H2AE:HIST1H3E:HIST1H4F:HIST1H3F:HIST1H2BH:HIST1H3G:HIST1H2BI:HIST1H4H:HIST1H2BJ:HIST1H2BK:HIST1H4I:HIST1H2BL:HIST1H3H:HIST1H2AJ:HIST1H2BM:HIST1H4J:HIST1H4K:HIST1H2BN:HIST1H3I:HIST1H4L:HIST1H3J:HIST1H2BO	http://www.gsea-msigdb.org/gsea/msigdb/cards/REACTOME_NEGATIVE_EPIGENETIC_REGULATION_OF_RRNA_EXPRESSION
Reactome	REACTOME_DEPURINATION	54	31	6.68814e-27	5.89737e-25	HIST1H2BA:HIST1H4A:HIST1H4B:HIST1H2AB:HIST1H2BB:HIST1H4C:HIST1H2BC:HIST1H2AC:HIST1H2BD:HIST1H2BE:HIST1H4D:HIST1H2AD:HIST1H2BF:HIST1H4E:HIST1H2BG:HIST1H2AE:HIST1H4F:HIST1H2BH:HIST1H2BI:HIST1H4H:HIST1H2BJ:HIST1H2BK:HIST1H4I:HIST1H2BL:HIST1H2AJ:HIST1H2BM:HIST1H4J:HIST1H4K:HIST1H2BN:HIST1H4L:HIST1H2BO	http://www.gsea-msigdb.org/gsea/msigdb/cards/REACTOME_DEPURINATION
Reactome	REACTOME_RNA_POLYMERASE_I_TRANSCRIPTION	104	41	8.47006e-27	6.68243e-25	GTF2H1:MBD3:HIST1H2BA:HIST1H3A:HIST1H4A:HIST1H4B:HIST1H2AB:HIST1H2BB:HIST1H4C:HIST1H2BC:HIST1H2AC:HIST1H2BD:HIST1H2BE:HIST1H4D:HIST1H3D:HIST1H2AD:HIST1H2BF:HIST1H4E:HIST1H2BG:HIST1H2AE:HIST1H3E:HIST1H4F:HIST1H3F:HIST1H2BH:HIST1H3G:HIST1H2BI:HIST1H4H:HIST1H2BJ:HIST1H2BK:HIST1H4I:HIST1H2BL:HIST1H3H:HIST1H2AJ:HIST1H2BM:HIST1H4J:HIST1H4K:HIST1H2BN:HIST1H3I:HIST1H4L:HIST1H3J:HIST1H2BO	http://www.gsea-msigdb.org/gsea/msigdb/cards/REACTOME_RNA_POLYMERASE_I_TRANSCRIPTION
Reactome	REACTOME_PRE_NOTCH_EXPRESSION_AND_PROCESSING	104	41	8.47006e-27	6.68243e-25	CREBBP:HIST1H2BA:HIST1H3A:HIST1H4A:HIST1H4B:HIST1H2AB:HIST1H2BB:HIST1H4C:HIST1H2BC:HIST1H2AC:HIST1H2BD:HIST1H2BE:HIST1H4D:HIST1H3D:HIST1H2AD:HIST1H2BF:HIST1H4E:HIST1H2BG:HIST1H2AE:HIST1H3E:HIST1H4F:HIST1H3F:HIST1H2BH:HIST1H3G:HIST1H2BI:HIST1H4H:HIST1H2BJ:HIST1H2BK:HIST1H4I:HIST1H2BL:HIST1H3H:HIST1H2AJ:HIST1H2BM:HIST1H4J:HIST1H4K:HIST1H2BN:HIST1H3I:HIST1H4L:HIST1H3J:HIST1H2BO:B4GALT1	http://www.gsea-msigdb.org/gsea/msigdb/cards/REACTOME_PRE_NOTCH_EXPRESSION_AND_PROCESSING
Reactome	REACTOME_AMYLOID_FIBER_FORMATION	105	41	1.32547e-26	9.5031e-25	SAA1:IAPP:HIST1H2BA:HIST1H3A:HIST1H4A:HIST1H4B:HIST1H2AB:HIST1H2BB:HIST1H4C:HIST1H2BC:HIST1H2AC:HIST1H2BD:HIST1H2BE:HIST1H4D:HIST1H3D:HIST1H2AD:HIST1H2BF:HIST1H4E:HIST1H2BG:HIST1H2AE:HIST1H3E:HIST1H4F:HIST1H3F:HIST1H2BH:HIST1H3G:HIST1H2BI:HIST1H4H:HIST1H2BJ:HIST1H2BK:HIST1H4I:HIST1H2BL:HIST1H3H:HIST1H2AJ:HIST1H2BM:HIST1H4J:HIST1H4K:HIST1H2BN:HIST1H3I:HIST1H4L:HIST1H3J:HIST1H2BO	http://www.gsea-msigdb.org/gsea/msigdb/cards/REACTOME_AMYLOID_FIBER_FORMATION
Reactome	REACTOME_DNA_DAMAGE_TELOMERE_STRESS_INDUCED_SENESCENCE	78	36	1.33132e-26	9.5031e-25	HIST1H2BA:HIST1H1A:HIST1H4A:HIST1H4B:HIST1H2AB:HIST1H2BB:HIST1H1C:HIST1H4C:HIST1H2BC:HIST1H2AC:HIST1H1E:HIST1H2BD:HIST1H2BE:HIST1H4D:HIST1H2AD:HIST1H2BF:HIST1H4E:HIST1H2BG:HIST1H2AE:HIST1H1D:HIST1H4F:HIST1H2BH:HIST1H2BI:HIST1H4H:HIST1H2BJ:HIST1H2BK:HIST1H4I:HIST1H2BL:HIST1H2AJ:HIST1H2BM:HIST1H4J:HIST1H4K:HIST1H2BN:HIST1H1B:HIST1H4L:HIST1H2BO	http://www.gsea-msigdb.org/gsea/msigdb/cards/REACTOME_DNA_DAMAGE_TELOMERE_STRESS_INDUCED_SENESCENCE
Reactome	REACTOME_POSITIVE_EPIGENETIC_REGULATION_OF_RRNA_EXPRESSION	100	40	1.82549e-26	1.24382e-24	MBD3:HIST1H2BA:HIST1H3A:HIST1H4A:HIST1H4B:HIST1H2AB:HIST1H2BB:HIST1H4C:HIST1H2BC:HIST1H2AC:HIST1H2BD:HIST1H2BE:HIST1H4D:HIST1H3D:HIST1H2AD:HIST1H2BF:HIST1H4E:HIST1H2BG:HIST1H2AE:HIST1H3E:HIST1H4F:HIST1H3F:HIST1H2BH:HIST1H3G:HIST1H2BI:HIST1H4H:HIST1H2BJ:HIST1H2BK:HIST1H4I:HIST1H2BL:HIST1H3H:HIST1H2AJ:HIST1H2BM:HIST1H4J:HIST1H4K:HIST1H2BN:HIST1H3I:HIST1H4L:HIST1H3J:HIST1H2BO	http://www.gsea-msigdb.org/gsea/msigdb/cards/REACTOME_POSITIVE_EPIGENETIC_REGULATION_OF_RRNA_EXPRESSION
Reactome	REACTOME_ACTIVATION_OF_HOX_GENES_DURING_DIFFERENTIATION	118	43	2.16076e-26	1.40825e-24	PBX1:CREBBP:HOXB1:HOXB2:HIST1H2BA:HIST1H3A:HIST1H4A:HIST1H4B:HIST1H2AB:HIST1H2BB:HIST1H4C:HIST1H2BC:HIST1H2AC:HIST1H2BD:HIST1H2BE:HIST1H4D:HIST1H3D:HIST1H2AD:HIST1H2BF:HIST1H4E:HIST1H2BG:HIST1H2AE:HIST1H3E:HIST1H4F:HIST1H3F:HIST1H2BH:HIST1H3G:HIST1H2BI:HIST1H4H:HIST1H2BJ:HIST1H2BK:HIST1H4I:HIST1H2BL:HIST1H3H:HIST1H2AJ:HIST1H2BM:HIST1H4J:HIST1H4K:HIST1H2BN:HIST1H3I:HIST1H4L:HIST1H3J:HIST1H2BO	http://www.gsea-msigdb.org/gsea/msigdb/cards/REACTOME_ACTIVATION_OF_HOX_GENES_DURING_DIFFERENTIATION
Reactome	REACTOME_TRANSCRIPTIONAL_REGULATION_BY_SMALL_RNAS	103	40	7.05472e-26	4.40626e-24	NUP160:HIST1H2BA:HIST1H3A:HIST1H4A:HIST1H4B:HIST1H2AB:HIST1H2BB:HIST1H4C:HIST1H2BC:HIST1H2AC:HIST1H2BD:HIST1H2BE:HIST1H4D:HIST1H3D:HIST1H2AD:HIST1H2BF:HIST1H4E:HIST1H2BG:HIST1H2AE:HIST1H3E:HIST1H4F:HIST1H3F:HIST1H2BH:HIST1H3G:HIST1H2BI:HIST1H4H:HIST1H2BJ:HIST1H2BK:HIST1H4I:HIST1H2BL:HIST1H3H:HIST1H2AJ:HIST1H2BM:HIST1H4J:HIST1H4K:HIST1H2BN:HIST1H3I:HIST1H4L:HIST1H3J:HIST1H2BO	http://www.gsea-msigdb.org/gsea/msigdb/cards/REACTOME_TRANSCRIPTIONAL_REGULATION_BY_SMALL_RNAS
Reactome	REACTOME_SENESCENCE_ASSOCIATED_SECRETORY_PHENOTYPE_SASP	105	40	1.68478e-25	1.0102e-23	CDC27:HIST1H2BA:HIST1H3A:HIST1H4A:HIST1H4B:HIST1H2AB:HIST1H2BB:HIST1H4C:HIST1H2BC:HIST1H2AC:HIST1H2BD:HIST1H2BE:HIST1H4D:HIST1H3D:HIST1H2AD:HIST1H2BF:HIST1H4E:HIST1H2BG:HIST1H2AE:HIST1H3E:HIST1H4F:HIST1H3F:HIST1H2BH:HIST1H3G:HIST1H2BI:HIST1H4H:HIST1H2BJ:HIST1H2BK:HIST1H4I:HIST1H2BL:HIST1H3H:HIST1H2AJ:HIST1H2BM:HIST1H4J:HIST1H4K:HIST1H2BN:HIST1H3I:HIST1H4L:HIST1H3J:HIST1H2BO	http://www.gsea-msigdb.org/gsea/msigdb/cards/REACTOME_SENESCENCE_ASSOCIATED_SECRETORY_PHENOTYPE_SASP
Reactome	REACTOME_MEIOSIS	114	41	5.7834e-25	3.33435e-23	REC8:HIST1H2BA:HIST1H3A:HIST1H4A:HIST1H4B:HIST1H2AB:HIST1H2BB:HIST1H4C:HIST1H2BC:HIST1H2AC:HIST1H2BD:HIST1H2BE:HIST1H4D:HIST1H3D:HIST1H2AD:HIST1H2BF:HIST1H4E:HIST1H2BG:HIST1H2AE:HIST1H3E:HIST1H4F:HIST1H3F:HIST1H2BH:HIST1H3G:HIST1H2BI:HIST1H4H:HIST1H2BJ:HIST1H2BK:HIST1H4I:HIST1H2BL:HIST1H3H:HIST1H2AJ:HIST1H2BM:HIST1H4J:HIST1H4K:HIST1H2BN:HIST1H3I:HIST1H4L:HIST1H3J:HIST1H2BO:RPA3	http://www.gsea-msigdb.org/gsea/msigdb/cards/REACTOME_MEIOSIS
Reactome	REACTOME_BASE_EXCISION_REPAIR_AP_SITE_FORMATION	61	31	1.02903e-24	5.713e-23	HIST1H2BA:HIST1H4A:HIST1H4B:HIST1H2AB:HIST1H2BB:HIST1H4C:HIST1H2BC:HIST1H2AC:HIST1H2BD:HIST1H2BE:HIST1H4D:HIST1H2AD:HIST1H2BF:HIST1H4E:HIST1H2BG:HIST1H2AE:HIST1H4F:HIST1H2BH:HIST1H2BI:HIST1H4H:HIST1H2BJ:HIST1H2BK:HIST1H4I:HIST1H2BL:HIST1H2AJ:HIST1H2BM:HIST1H4J:HIST1H4K:HIST1H2BN:HIST1H4L:HIST1H2BO	http://www.gsea-msigdb.org/gsea/msigdb/cards/REACTOME_BASE_EXCISION_REPAIR_AP_SITE_FORMATION
Reactome	REACTOME_RMTS_METHYLATE_HISTONE_ARGININES	76	33	1.95431e-23	1.04625e-21	PRMT3:ARID2:HIST1H2AA:HIST1H3A:HIST1H4A:HIST1H4B:HIST1H2AB:HIST1H4C:HIST1H2AC:HIST1H4D:HIST1H3D:HIST1H2AD:HIST1H4E:HIST1H2AE:HIST1H3E:HIST1H4F:HIST1H3F:HIST1H3G:HIST1H4H:HIST1H2AG:HIST1H4I:HIST1H2AH:HIST1H2AI:HIST1H3H:HIST1H2AJ:HIST1H4J:HIST1H4K:HIST1H2AK:HIST1H2AL:HIST1H3I:HIST1H4L:HIST1H3J:HIST1H2AM	http://www.gsea-msigdb.org/gsea/msigdb/cards/REACTOME_RMTS_METHYLATE_HISTONE_ARGININES
Reactome	REACTOME_NUCLEOSOME_ASSEMBLY	71	32	2.18382e-23	1.12881e-21	CENPN:HIST1H2BA:HIST1H4A:HIST1H4B:HIST1H2AB:HIST1H2BB:HIST1H4C:HIST1H2BC:HIST1H2AC:HIST1H2BD:HIST1H2BE:HIST1H4D:HIST1H2AD:HIST1H2BF:HIST1H4E:HIST1H2BG:HIST1H2AE:HIST1H4F:HIST1H2BH:HIST1H2BI:HIST1H4H:HIST1H2BJ:HIST1H2BK:HIST1H4I:HIST1H2BL:HIST1H2AJ:HIST1H2BM:HIST1H4J:HIST1H4K:HIST1H2BN:HIST1H4L:HIST1H2BO	http://www.gsea-msigdb.org/gsea/msigdb/cards/REACTOME_NUCLEOSOME_ASSEMBLY
Reactome	REACTOME_MITOTIC_PROPHASE	139	43	4.1143e-23	2.05578e-21	NUP160:CCNB2:VRK2:GORASP1:HIST1H2BA:HIST1H3A:HIST1H4A:HIST1H4B:HIST1H2AB:HIST1H2BB:HIST1H4C:HIST1H2BC:HIST1H2AC:HIST1H2BD:HIST1H2BE:HIST1H4D:HIST1H3D:HIST1H2AD:HIST1H2BF:HIST1H4E:HIST1H2BG:HIST1H2AE:HIST1H3E:HIST1H4F:HIST1H3F:HIST1H2BH:HIST1H3G:HIST1H2BI:HIST1H4H:HIST1H2BJ:HIST1H2BK:HIST1H4I:HIST1H2BL:HIST1H3H:HIST1H2AJ:HIST1H2BM:HIST1H4J:HIST1H4K:HIST1H2BN:HIST1H3I:HIST1H4L:HIST1H3J:HIST1H2BO	http://www.gsea-msigdb.org/gsea/msigdb/cards/REACTOME_MITOTIC_PROPHASE
Reactome	REACTOME_REPRODUCTION	140	43	5.66409e-23	2.73886e-21	REC8:IZUMO4:HIST1H2BA:HIST1H3A:HIST1H4A:HIST1H4B:HIST1H2AB:HIST1H2BB:HIST1H4C:HIST1H2BC:HIST1H2AC:HIST1H2BD:HIST1H2BE:HIST1H4D:HIST1H3D:HIST1H2AD:HIST1H2BF:HIST1H4E:HIST1H2BG:HIST1H2AE:HIST1H3E:HIST1H4F:HIST1H3F:HIST1H2BH:HIST1H3G:HIST1H2BI:HIST1H4H:HIST1H2BJ:HIST1H2BK:HIST1H4I:HIST1H2BL:HIST1H3H:HIST1H2AJ:HIST1H2BM:HIST1H4J:HIST1H4K:HIST1H2BN:HIST1H3I:HIST1H4L:HIST1H3J:HIST1H2BO:RPA3:B4GALT1	http://www.gsea-msigdb.org/gsea/msigdb/cards/REACTOME_REPRODUCTION
Reactome	REACTOME_OXIDATIVE_STRESS_INDUCED_SENESCENCE	120	40	5.90906e-23	2.76802e-21	MAPKAPK2:HIST1H2BA:HIST1H3A:HIST1H4A:HIST1H4B:HIST1H2AB:HIST1H2BB:HIST1H4C:HIST1H2BC:HIST1H2AC:HIST1H2BD:HIST1H2BE:HIST1H4D:HIST1H3D:HIST1H2AD:HIST1H2BF:HIST1H4E:HIST1H2BG:HIST1H2AE:HIST1H3E:HIST1H4F:HIST1H3F:HIST1H2BH:HIST1H3G:HIST1H2BI:HIST1H4H:HIST1H2BJ:HIST1H2BK:HIST1H4I:HIST1H2BL:HIST1H3H:HIST1H2AJ:HIST1H2BM:HIST1H4J:HIST1H4K:HIST1H2BN:HIST1H3I:HIST1H4L:HIST1H3J:HIST1H2BO	http://www.gsea-msigdb.org/gsea/msigdb/cards/REACTOME_OXIDATIVE_STRESS_INDUCED_SENESCENCE
Reactome	REACTOME_CHROMATIN_ORGANIZATION	266	58	3.54899e-22	1.6121e-20	KAT6B:NFKB2:PRMT3:ING4:ARID2:SAP18:CREBBP:GPS2:KANSL1:MBD3:DOT1L:HIST1H2AA:HIST1H2BA:HIST1H3A:HIST1H4A:HIST1H4B:HIST1H2AB:HIST1H2BB:HIST1H4C:HIST1H2BC:HIST1H2AC:HIST1H2BD:HIST1H2BE:HIST1H4D:HIST1H3D:HIST1H2AD:HIST1H2BF:HIST1H4E:HIST1H2BG:HIST1H2AE:HIST1H3E:HIST1H4F:HIST1H3F:HIST1H2BH:HIST1H3G:HIST1H2BI:HIST1H4H:HIST1H2BJ:HIST1H2AG:HIST1H2BK:HIST1H4I:HIST1H2AH:HIST1H2BL:HIST1H2AI:HIST1H3H:HIST1H2A…	http://www.gsea-msigdb.org/gsea/msigdb/cards/REACTOME_CHROMATIN_ORGANIZATION
Reactome	REACTOME_MEIOTIC_SYNAPSIS	77	32	4.78516e-22	2.10969e-20	REC8:HIST1H2BA:HIST1H4A:HIST1H4B:HIST1H2AB:HIST1H2BB:HIST1H4C:HIST1H2BC:HIST1H2AC:HIST1H2BD:HIST1H2BE:HIST1H4D:HIST1H2AD:HIST1H2BF:HIST1H4E:HIST1H2BG:HIST1H2AE:HIST1H4F:HIST1H2BH:HIST1H2BI:HIST1H4H:HIST1H2BJ:HIST1H2BK:HIST1H4I:HIST1H2BL:HIST1H2AJ:HIST1H2BM:HIST1H4J:HIST1H4K:HIST1H2BN:HIST1H4L:HIST1H2BO	http://www.gsea-msigdb.org/gsea/msigdb/cards/REACTOME_MEIOTIC_SYNAPSIS
Reactome	REACTOME_EPIGENETIC_REGULATION_OF_GENE_EXPRESSION	140	42	5.01452e-22	2.14765e-20	GTF2H1:SAP18:MBD3:HIST1H2BA:HIST1H3A:HIST1H4A:HIST1H4B:HIST1H2AB:HIST1H2BB:HIST1H4C:HIST1H2BC:HIST1H2AC:HIST1H2BD:HIST1H2BE:HIST1H4D:HIST1H3D:HIST1H2AD:HIST1H2BF:HIST1H4E:HIST1H2BG:HIST1H2AE:HIST1H3E:HIST1H4F:HIST1H3F:HIST1H2BH:HIST1H3G:HIST1H2BI:HIST1H4H:HIST1H2BJ:HIST1H2BK:HIST1H4I:HIST1H2BL:HIST1H3H:HIST1H2AJ:HIST1H2BM:HIST1H4J:HIST1H4K:HIST1H2BN:HIST1H3I:HIST1H4L:HIST1H3J:HIST1H2BO	http://www.gsea-msigdb.org/gsea/msigdb/cards/REACTOME_EPIGENETIC_REGULATION_OF_GENE_EXPRESSION
Reactome	REACTOME_SIGNALING_BY_NOTCH	228	53	1.00983e-21	4.20482e-20	PBX1:MDK:PSMC3:CNTN1:PSMA4:CREBBP:PSME3:PSMD14:CREB1:WWC1:HIST1H2BA:HIST1H3A:HIST1H4A:HIST1H4B:HIST1H2AB:HIST1H2BB:HIST1H4C:HIST1H2BC:HIST1H2AC:HIST1H2BD:HIST1H2BE:HIST1H4D:HIST1H3D:HIST1H2AD:HIST1H2BF:HIST1H4E:HIST1H2BG:HIST1H2AE:HIST1H3E:HIST1H4F:HIST1H3F:HIST1H2BH:HIST1H3G:HIST1H2BI:HIST1H4H:HIST1H2BJ:HIST1H2BK:HIST1H4I:HIST1H2BL:HIST1H3H:HIST1H2AJ:HIST1H2BM:HIST1H4J:HIST1H4K:HIST1H2BN:HIST1H3…	http://www.gsea-msigdb.org/gsea/msigdb/cards/REACTOME_SIGNALING_BY_NOTCH
Reactome	REACTOME_TELOMERE_MAINTENANCE	80	32	1.97214e-21	7.98983e-20	HIST1H2BA:HIST1H4A:HIST1H4B:HIST1H2AB:HIST1H2BB:HIST1H4C:HIST1H2BC:HIST1H2AC:HIST1H2BD:HIST1H2BE:HIST1H4D:HIST1H2AD:HIST1H2BF:HIST1H4E:HIST1H2BG:HIST1H2AE:HIST1H4F:HIST1H2BH:HIST1H2BI:HIST1H4H:HIST1H2BJ:HIST1H2BK:HIST1H4I:HIST1H2BL:HIST1H2AJ:HIST1H2BM:HIST1H4J:HIST1H4K:HIST1H2BN:HIST1H4L:HIST1H2BO:RPA3	http://www.gsea-msigdb.org/gsea/msigdb/cards/REACTOME_TELOMERE_MAINTENANCE
Reactome	REACTOME_GENE_SILENCING_BY_RNA	133	40	4.39508e-21	1.73374e-19	NUP160:HIST1H2BA:HIST1H3A:HIST1H4A:HIST1H4B:HIST1H2AB:HIST1H2BB:HIST1H4C:HIST1H2BC:HIST1H2AC:HIST1H2BD:HIST1H2BE:HIST1H4D:HIST1H3D:HIST1H2AD:HIST1H2BF:HIST1H4E:HIST1H2BG:HIST1H2AE:HIST1H3E:HIST1H4F:HIST1H3F:HIST1H2BH:HIST1H3G:HIST1H2BI:HIST1H4H:HIST1H2BJ:HIST1H2BK:HIST1H4I:HIST1H2BL:HIST1H3H:HIST1H2AJ:HIST1H2BM:HIST1H4J:HIST1H4K:HIST1H2BN:HIST1H3I:HIST1H4L:HIST1H3J:HIST1H2BO	http://www.gsea-msigdb.org/gsea/msigdb/cards/REACTOME_GENE_SILENCING_BY_RNA
Reactome	REACTOME_BASE_EXCISION_REPAIR	89	33	7.85746e-21	3.02008e-19	PARP2:HIST1H2BA:HIST1H4A:HIST1H4B:HIST1H2AB:HIST1H2BB:HIST1H4C:HIST1H2BC:HIST1H2AC:HIST1H2BD:HIST1H2BE:HIST1H4D:HIST1H2AD:HIST1H2BF:HIST1H4E:HIST1H2BG:HIST1H2AE:HIST1H4F:HIST1H2BH:HIST1H2BI:HIST1H4H:HIST1H2BJ:HIST1H2BK:HIST1H4I:HIST1H2BL:HIST1H2AJ:HIST1H2BM:HIST1H4J:HIST1H4K:HIST1H2BN:HIST1H4L:HIST1H2BO:RPA3	http://www.gsea-msigdb.org/gsea/msigdb/cards/REACTOME_BASE_EXCISION_REPAIR
Reactome	REACTOME_NONHOMOLOGOUS_END_JOINING_NHEJ	67	29	1.04571e-20	3.91882e-19	POLL:XRCC6:TDP2:HIST1H2BA:HIST1H4A:HIST1H4B:HIST1H2BB:HIST1H4C:HIST1H2BC:HIST1H2BD:HIST1H2BE:HIST1H4D:HIST1H2BF:HIST1H4E:HIST1H2BG:HIST1H4F:HIST1H2BH:HIST1H2BI:HIST1H4H:HIST1H2BJ:HIST1H2BK:HIST1H4I:HIST1H2BL:HIST1H2BM:HIST1H4J:HIST1H4K:HIST1H2BN:HIST1H4L:HIST1H2BO	http://www.gsea-msigdb.org/gsea/msigdb/cards/REACTOME_NONHOMOLOGOUS_END_JOINING_NHEJ
Reactome	REACTOME_ESTROGEN_DEPENDENT_GENE_EXPRESSION	146	41	2.43222e-20	8.70665e-19	GTF2A2:CREBBP:HIST1H2BA:HIST1H3A:HIST1H4A:HIST1H4B:HIST1H2AB:HIST1H2BB:HIST1H4C:HIST1H2BC:HIST1H2AC:HIST1H2BD:HIST1H2BE:HIST1H4D:HIST1H3D:HIST1H2AD:HIST1H2BF:HIST1H4E:HIST1H2BG:HIST1H2AE:HIST1H3E:HIST1H4F:HIST1H3F:HIST1H2BH:HIST1H3G:HIST1H2BI:HIST1H4H:HIST1H2BJ:HIST1H2BK:HIST1H4I:HIST1H2BL:HIST1H3H:HIST1H2AJ:HIST1H2BM:HIST1H4J:HIST1H4K:HIST1H2BN:HIST1H3I:HIST1H4L:HIST1H3J:HIST1H2BO	http://www.gsea-msigdb.org/gsea/msigdb/cards/REACTOME_ESTROGEN_DEPENDENT_GENE_EXPRESSION
Reactome	REACTOME_TCF_DEPENDENT_SIGNALING_IN_RESPONSE_TO_WNT	226	51	2.43949e-20	8.70665e-19	FZD8:BTRC:SOX6:PSMC3:PSMA4:CREBBP:PSME3:FZD2:WNT3:CSNK1G2:PSMD14:HIST1H2BA:HIST1H3A:HIST1H4A:HIST1H4B:HIST1H2AB:HIST1H2BB:HIST1H4C:HIST1H2BC:HIST1H2AC:HIST1H2BD:HIST1H2BE:HIST1H4D:HIST1H3D:HIST1H2AD:HIST1H2BF:HIST1H4E:HIST1H2BG:HIST1H2AE:HIST1H3E:HIST1H4F:HIST1H3F:HIST1H2BH:HIST1H3G:HIST1H2BI:HIST1H4H:HIST1H2BJ:HIST1H2BK:HIST1H4I:HIST1H2BL:HIST1H3H:HIST1H2AJ:HIST1H2BM:HIST1H4J:HIST1H4K:HIST1H2BN:…	http://www.gsea-msigdb.org/gsea/msigdb/cards/REACTOME_TCF_DEPENDENT_SIGNALING_IN_RESPONSE_TO_WNT
Reactome	REACTOME_CELLULAR_SENESCENCE	189	46	7.03205e-20	2.45141e-18	MAPKAPK2:CDC27:HIST1H2BA:HIST1H1A:HIST1H3A:HIST1H4A:HIST1H4B:HIST1H2AB:HIST1H2BB:HIST1H1C:HIST1H4C:HIST1H2BC:HIST1H2AC:HIST1H1E:HIST1H2BD:HIST1H2BE:HIST1H4D:HIST1H3D:HIST1H2AD:HIST1H2BF:HIST1H4E:HIST1H2BG:HIST1H2AE:HIST1H3E:HIST1H1D:HIST1H4F:HIST1H3F:HIST1H2BH:HIST1H3G:HIST1H2BI:HIST1H4H:HIST1H2BJ:HIST1H2BK:HIST1H4I:HIST1H2BL:HIST1H3H:HIST1H2AJ:HIST1H2BM:HIST1H4J:HIST1H4K:HIST1H2BN:HIST1H1B:HIST1…	http://www.gsea-msigdb.org/gsea/msigdb/cards/REACTOME_CELLULAR_SENESCENCE
Reactome	REACTOME_SIGNALING_BY_WNT	321	60	2.31533e-19	7.88791e-18	FZD8:PPP3CB:BTRC:SOX6:PSMC3:WNT5B:GNB3:PSMA4:CREBBP:PSME3:FZD2:WNT3:WNT9B:CSNK1G2:GNG7:AP2S1:PSMD14:PLCB1:HIST1H2BA:HIST1H3A:HIST1H4A:HIST1H4B:HIST1H2AB:HIST1H2BB:HIST1H4C:HIST1H2BC:HIST1H2AC:HIST1H2BD:HIST1H2BE:HIST1H4D:HIST1H3D:HIST1H2AD:HIST1H2BF:HIST1H4E:HIST1H2BG:HIST1H2AE:HIST1H3E:HIST1H4F:HIST1H3F:HIST1H2BH:HIST1H3G:HIST1H2BI:HIST1H4H:HIST1H2BJ:HIST1H2BK:HIST1H4I:HIST1H2BL:HIST1H3H:HIST1H2…	http://www.gsea-msigdb.org/gsea/msigdb/cards/REACTOME_SIGNALING_BY_WNT
Reactome	REACTOME_TRANSCRIPTIONAL_REGULATION_BY_RUNX1	231	49	2.16186e-18	7.20139e-17	LDB1:SPI1:PSMC3:ARID2:TCF12:PSMA4:CREBBP:PSME3:ITGA2B:PSMD14:HIST1H2BA:HIST1H3A:HIST1H4A:HIST1H4B:HIST1H2AB:HIST1H2BB:HIST1H4C:HIST1H2BC:HIST1H2AC:HIST1H2BD:HIST1H2BE:HIST1H4D:HIST1H3D:HIST1H2AD:HIST1H2BF:HIST1H4E:HIST1H2BG:HIST1H2AE:HIST1H3E:HIST1H4F:HIST1H3F:HIST1H2BH:HIST1H3G:HIST1H2BI:HIST1H4H:HIST1H2BJ:HIST1H2BK:HIST1H4I:HIST1H2BL:HIST1H3H:HIST1H2AJ:HIST1H2BM:HIST1H4J:HIST1H4K:HIST1H2BN:HIST…	http://www.gsea-msigdb.org/gsea/msigdb/cards/REACTOME_TRANSCRIPTIONAL_REGULATION_BY_RUNX1
Reactome	REACTOME_ESR_MEDIATED_SIGNALING	217	47	4.46628e-18	1.45542e-16	GNB3:GTF2A2:CREBBP:GNG7:CREB1:HIST1H2BA:HIST1H3A:HIST1H4A:HIST1H4B:HIST1H2AB:HIST1H2BB:HIST1H4C:HIST1H2BC:HIST1H2AC:HIST1H2BD:HIST1H2BE:HIST1H4D:HIST1H3D:HIST1H2AD:HIST1H2BF:HIST1H4E:HIST1H2BG:HIST1H2AE:HIST1H3E:HIST1H4F:HIST1H3F:HIST1H2BH:HIST1H3G:HIST1H2BI:HIST1H4H:HIST1H2BJ:HIST1H2BK:HIST1H4I:HIST1H2BL:HIST1H3H:HIST1H2AJ:HIST1H2BM:HIST1H4J:HIST1H4K:HIST1H2BN:HIST1H3I:HIST1H4L:HIST1H3J:HIST1H2B…	http://www.gsea-msigdb.org/gsea/msigdb/cards/REACTOME_ESR_MEDIATED_SIGNALING
Reactome	REACTOME_CHROMOSOME_MAINTENANCE	107	33	5.35213e-18	1.70699e-16	CENPN:HIST1H2BA:HIST1H4A:HIST1H4B:HIST1H2AB:HIST1H2BB:HIST1H4C:HIST1H2BC:HIST1H2AC:HIST1H2BD:HIST1H2BE:HIST1H4D:HIST1H2AD:HIST1H2BF:HIST1H4E:HIST1H2BG:HIST1H2AE:HIST1H4F:HIST1H2BH:HIST1H2BI:HIST1H4H:HIST1H2BJ:HIST1H2BK:HIST1H4I:HIST1H2BL:HIST1H2AJ:HIST1H2BM:HIST1H4J:HIST1H4K:HIST1H2BN:HIST1H4L:HIST1H2BO:RPA3	http://www.gsea-msigdb.org/gsea/msigdb/cards/REACTOME_CHROMOSOME_MAINTENANCE
Reactome	REACTOME_SIGNALING_BY_NUCLEAR_RECEPTORS	259	49	2.96103e-16	9.24705e-15	RXRG:GNB3:GTF2A2:CREBBP:GNG7:CREB1:HIST1H2BA:HIST1H3A:HIST1H4A:HIST1H4B:HIST1H2AB:HIST1H2BB:HIST1H4C:HIST1H2BC:HIST1H2AC:HIST1H2BD:HIST1H2BE:HIST1H4D:HIST1H3D:HIST1H2AD:HIST1H2BF:HIST1H4E:HIST1H2BG:HIST1H2AE:HIST1H3E:HIST1H4F:HIST1H3F:HIST1H2BH:HIST1H3G:HIST1H2BI:HIST1H4H:HIST1H2BJ:HIST1H2BK:HIST1H4I:HIST1H2BL:HIST1H3H:HIST1H2AJ:HIST1H2BM:HIST1H4J:HIST1H4K:HIST1H2BN:HIST1H3I:HIST1H4L:HIST1H3J:HIS…	http://www.gsea-msigdb.org/gsea/msigdb/cards/REACTOME_SIGNALING_BY_NUCLEAR_RECEPTORS
Reactome	REACTOME_DNA_DOUBLE_STRAND_BREAK_RESPONSE	75	26	7.25936e-16	2.22077e-14	HIST1H2BA:HIST1H4A:HIST1H4B:HIST1H2BB:HIST1H4C:HIST1H2BC:HIST1H2BD:HIST1H2BE:HIST1H4D:HIST1H2BF:HIST1H4E:HIST1H2BG:HIST1H4F:HIST1H2BH:HIST1H2BI:HIST1H4H:HIST1H2BJ:HIST1H2BK:HIST1H4I:HIST1H2BL:HIST1H2BM:HIST1H4J:HIST1H4K:HIST1H2BN:HIST1H4L:HIST1H2BO	http://www.gsea-msigdb.org/gsea/msigdb/cards/REACTOME_DNA_DOUBLE_STRAND_BREAK_RESPONSE
Reactome	REACTOME_G2_M_DNA_DAMAGE_CHECKPOINT	93	27	3.00587e-14	9.01161e-13	HIST1H2BA:HIST1H4A:HIST1H4B:HIST1H2BB:HIST1H4C:HIST1H2BC:HIST1H2BD:HIST1H2BE:HIST1H4D:HIST1H2BF:HIST1H4E:HIST1H2BG:HIST1H4F:HIST1H2BH:HIST1H2BI:HIST1H4H:HIST1H2BJ:HIST1H2BK:HIST1H4I:HIST1H2BL:HIST1H2BM:HIST1H4J:HIST1H4K:HIST1H2BN:HIST1H4L:HIST1H2BO:RPA3	http://www.gsea-msigdb.org/gsea/msigdb/cards/REACTOME_G2_M_DNA_DAMAGE_CHECKPOINT
Reactome	REACTOME_PROCESSING_OF_DNA_DOUBLE_STRAND_BREAK_ENDS	96	27	7.11378e-14	2.09089e-12	HIST1H2BA:HIST1H4A:HIST1H4B:HIST1H2BB:HIST1H4C:HIST1H2BC:HIST1H2BD:HIST1H2BE:HIST1H4D:HIST1H2BF:HIST1H4E:HIST1H2BG:HIST1H4F:HIST1H2BH:HIST1H2BI:HIST1H4H:HIST1H2BJ:HIST1H2BK:HIST1H4I:HIST1H2BL:HIST1H2BM:HIST1H4J:HIST1H4K:HIST1H2BN:HIST1H4L:HIST1H2BO:RPA3	http://www.gsea-msigdb.org/gsea/msigdb/cards/REACTOME_PROCESSING_OF_DNA_DOUBLE_STRAND_BREAK_ENDS
Reactome	REACTOME_M_PHASE	385	57	8.66875e-14	2.49893e-12	ACTR1A:CKAP5:PSMC3:NUP160:NCAPD2:CCNB2:PSMA4:CENPN:PAFAH1B1:PSME3:CDC27:KIF2B:VRK2:PSMD14:GORASP1:PTTG1:HIST1H2BA:HIST1H3A:HIST1H4A:HIST1H4B:HIST1H2AB:HIST1H2BB:HIST1H4C:HIST1H2BC:HIST1H2AC:HIST1H2BD:HIST1H2BE:HIST1H4D:HIST1H3D:HIST1H2AD:HIST1H2BF:HIST1H4E:HIST1H2BG:HIST1H2AE:HIST1H3E:HIST1H4F:HIST1H3F:HIST1H2BH:HIST1H3G:HIST1H2BI:HIST1H4H:HIST1H2BJ:HIST1H2BK:HIST1H4I:HIST1H2BL:HIST1H3H:HIST1H2AJ…	http://www.gsea-msigdb.org/gsea/msigdb/cards/REACTOME_M_PHASE
Reactome	REACTOME_HDMS_DEMETHYLATE_HISTONES	46	19	1.41454e-13	4.00076e-12	HIST1H3A:HIST1H4A:HIST1H4B:HIST1H4C:HIST1H4D:HIST1H3D:HIST1H4E:HIST1H3E:HIST1H4F:HIST1H3F:HIST1H3G:HIST1H4H:HIST1H4I:HIST1H3H:HIST1H4J:HIST1H4K:HIST1H3I:HIST1H4L:HIST1H3J	http://www.gsea-msigdb.org/gsea/msigdb/cards/REACTOME_HDMS_DEMETHYLATE_HISTONES
Reactome	REACTOME_UB_SPECIFIC_PROCESSING_PROTEASES	214	40	2.48379e-13	6.89481e-12	VDAC2:DDB2:PSMC3:USP5:PSMA4:BECN1:PSME3:PSMD14:USP25:WDR48:HIST1H2AA:HIST1H2BA:HIST1H2AB:HIST1H2BB:HIST1H2BC:HIST1H2AC:HIST1H2BD:HIST1H2BE:HIST1H2AD:HIST1H2BF:HIST1H2BG:HIST1H2AE:HIST1H2BH:HIST1H2BI:HIST1H2BJ:HIST1H2AG:HIST1H2BK:HIST1H2AH:HIST1H2BL:HIST1H2AI:HIST1H2AJ:HIST1H2BM:HIST1H2AK:HIST1H2BN:HIST1H2AL:HIST1H2AM:HIST1H2BO:USP42:DDX58:USP20	http://www.gsea-msigdb.org/gsea/msigdb/cards/REACTOME_UB_SPECIFIC_PROCESSING_PROTEASES
Reactome	REACTOME_CELLULAR_RESPONSES_TO_STRESS	429	58	2.61509e-12	7.12732e-11	MAPKAPK2:CAMK2G:ACTR1A:PSMC3:NUP160:PSMA4:CREBBP:PSME3:CDC27:PSMD14:HIST1H2BA:HIST1H1A:HIST1H3A:HIST1H4A:HIST1H4B:HIST1H2AB:HIST1H2BB:HIST1H1C:HIST1H4C:HIST1H2BC:HIST1H2AC:HIST1H1E:HIST1H2BD:HIST1H2BE:HIST1H4D:HIST1H3D:HIST1H2AD:HIST1H2BF:HIST1H4E:HIST1H2BG:HIST1H2AE:HIST1H3E:HIST1H1D:HIST1H4F:HIST1H3F:HIST1H2BH:HIST1H3G:HIST1H2BI:HIST1H4H:HIST1H2BJ:HIST1H2BK:HIST1H4I:HIST1H2BL:HIST1H3H:HIST1H2AJ…	http://www.gsea-msigdb.org/gsea/msigdb/cards/REACTOME_CELLULAR_RESPONSES_TO_STRESS
Reactome	REACTOME_PKMTS_METHYLATE_HISTONE_LYSINES	68	21	5.79784e-12	1.55196e-10	NFKB2:DOT1L:HIST1H3A:HIST1H4A:HIST1H4B:HIST1H4C:HIST1H4D:HIST1H3D:HIST1H4E:HIST1H3E:HIST1H4F:HIST1H3F:HIST1H3G:HIST1H4H:HIST1H4I:HIST1H3H:HIST1H4J:HIST1H4K:HIST1H3I:HIST1H4L:HIST1H3J	http://www.gsea-msigdb.org/gsea/msigdb/cards/REACTOME_PKMTS_METHYLATE_HISTONE_LYSINES
Reactome	REACTOME_RHO_GTPASE_EFFECTORS	318	47	1.44188e-11	3.7919e-10	SRGAP2:CKAP5:NUP160:CENPN:PAFAH1B1:FMNL1:KIF2B:HIST1H2BA:HIST1H3A:HIST1H4A:HIST1H4B:HIST1H2AB:HIST1H2BB:HIST1H4C:HIST1H2BC:HIST1H2AC:HIST1H2BD:HIST1H2BE:HIST1H4D:HIST1H3D:HIST1H2AD:HIST1H2BF:HIST1H4E:HIST1H2BG:HIST1H2AE:HIST1H3E:HIST1H4F:HIST1H3F:HIST1H2BH:HIST1H3G:HIST1H2BI:HIST1H4H:HIST1H2BJ:HIST1H2BK:HIST1H4I:HIST1H2BL:HIST1H3H:HIST1H2AJ:HIST1H2BM:HIST1H4J:HIST1H4K:HIST1H2BN:HIST1H3I:HIST1H4L:…	http://www.gsea-msigdb.org/gsea/msigdb/cards/REACTOME_RHO_GTPASE_EFFECTORS
Reactome	REACTOME_HOMOLOGY_DIRECTED_REPAIR	136	29	1.712e-11	4.42464e-10	PARP2:SLX4:HIST1H2BA:HIST1H4A:HIST1H4B:HIST1H2BB:HIST1H4C:HIST1H2BC:HIST1H2BD:HIST1H2BE:HIST1H4D:HIST1H2BF:HIST1H4E:HIST1H2BG:HIST1H4F:HIST1H2BH:HIST1H2BI:HIST1H4H:HIST1H2BJ:HIST1H2BK:HIST1H4I:HIST1H2BL:HIST1H2BM:HIST1H4J:HIST1H4K:HIST1H2BN:HIST1H4L:HIST1H2BO:RPA3	http://www.gsea-msigdb.org/gsea/msigdb/cards/REACTOME_HOMOLOGY_DIRECTED_REPAIR
Reactome	REACTOME_DNA_DOUBLE_STRAND_BREAK_REPAIR	164	32	1.8877e-11	4.71611e-10	POLL:PARP2:SLX4:XRCC6:TDP2:HIST1H2BA:HIST1H4A:HIST1H4B:HIST1H2BB:HIST1H4C:HIST1H2BC:HIST1H2BD:HIST1H2BE:HIST1H4D:HIST1H2BF:HIST1H4E:HIST1H2BG:HIST1H4F:HIST1H2BH:HIST1H2BI:HIST1H4H:HIST1H2BJ:HIST1H2BK:HIST1H4I:HIST1H2BL:HIST1H2BM:HIST1H4J:HIST1H4K:HIST1H2BN:HIST1H4L:HIST1H2BO:RPA3	http://www.gsea-msigdb.org/gsea/msigdb/cards/REACTOME_DNA_DOUBLE_STRAND_BREAK_REPAIR
Reactome	REACTOME_G2_M_CHECKPOINTS	164	32	1.8877e-11	4.71611e-10	PSMC3:CCNB2:PSMA4:PSME3:PSMD14:HIST1H2BA:HIST1H4A:HIST1H4B:HIST1H2BB:HIST1H4C:HIST1H2BC:HIST1H2BD:HIST1H2BE:HIST1H4D:HIST1H2BF:HIST1H4E:HIST1H2BG:HIST1H4F:HIST1H2BH:HIST1H2BI:HIST1H4H:HIST1H2BJ:HIST1H2BK:HIST1H4I:HIST1H2BL:HIST1H2BM:HIST1H4J:HIST1H4K:HIST1H2BN:HIST1H4L:HIST1H2BO:RPA3	http://www.gsea-msigdb.org/gsea/msigdb/cards/REACTOME_G2_M_CHECKPOINTS
Reactome	REACTOME_DEUBIQUITINATION	291	43	1.0799e-10	2.65372e-09	YOD1:VDAC2:DDB2:PSMC3:USP5:PSMA4:BECN1:PSME3:PSMD14:USP25:TGFBR2:WDR48:UCHL1:HIST1H2AA:HIST1H2BA:HIST1H2AB:HIST1H2BB:HIST1H2BC:HIST1H2AC:HIST1H2BD:HIST1H2BE:HIST1H2AD:HIST1H2BF:HIST1H2BG:HIST1H2AE:HIST1H2BH:HIST1H2BI:HIST1H2BJ:HIST1H2AG:HIST1H2BK:HIST1H2AH:HIST1H2BL:HIST1H2AI:HIST1H2AJ:HIST1H2BM:HIST1H2AK:HIST1H2BN:HIST1H2AL:HIST1H2AM:HIST1H2BO:USP42:DDX58:USP20	http://www.gsea-msigdb.org/gsea/msigdb/cards/REACTOME_DEUBIQUITINATION
Reactome	REACTOME_CELLULAR_RESPONSES_TO_EXTERNAL_STIMULI	523	61	3.53545e-10	8.5478e-09	MAPKAPK2:CAMK2G:ACTR1A:ATG13:PSMC3:NUP160:ULK1:PSMA4:CREBBP:BECN1:PSME3:CDC27:PSMD14:HIST1H2BA:HIST1H1A:HIST1H3A:HIST1H4A:HIST1H4B:HIST1H2AB:HIST1H2BB:HIST1H1C:HIST1H4C:HIST1H2BC:HIST1H2AC:HIST1H1E:HIST1H2BD:HIST1H2BE:HIST1H4D:HIST1H3D:HIST1H2AD:HIST1H2BF:HIST1H4E:HIST1H2BG:HIST1H2AE:HIST1H3E:HIST1H1D:HIST1H4F:HIST1H3F:HIST1H2BH:HIST1H3G:HIST1H2BI:HIST1H4H:HIST1H2BJ:HIST1H2BK:HIST1H4I:HIST1H2BL:H…	http://www.gsea-msigdb.org/gsea/msigdb/cards/REACTOME_CELLULAR_RESPONSES_TO_EXTERNAL_STIMULI
Reactome	REACTOME_CELL_CYCLE_MITOTIC	528	61	5.16982e-10	1.23009e-08	BTRC:ACTR1A:CKAP5:PSMC3:NUP160:NCAPD2:CCNB2:PSMA4:CENPN:PAFAH1B1:PSME3:CDC27:KIF2B:VRK2:PSMD14:GORASP1:PTTG1:HMMR:GMNN:HIST1H2BA:HIST1H3A:HIST1H4A:HIST1H4B:HIST1H2AB:HIST1H2BB:HIST1H4C:HIST1H2BC:HIST1H2AC:HIST1H2BD:HIST1H2BE:HIST1H4D:HIST1H3D:HIST1H2AD:HIST1H2BF:HIST1H4E:HIST1H2BG:HIST1H2AE:HIST1H3E:HIST1H4F:HIST1H3F:HIST1H2BH:HIST1H3G:HIST1H2BI:HIST1H4H:HIST1H2BJ:HIST1H2BK:HIST1H4I:HIST1H2BL:HIS…	http://www.gsea-msigdb.org/gsea/msigdb/cards/REACTOME_CELL_CYCLE_MITOTIC
Reactome	REACTOME_DNA_REPAIR	327	44	1.38143e-09	3.23556e-08	POLL:GTF2H1:DDB2:COPS7A:PARP2:SLX4:FANCL:XRCC6:WDR48:TDP2:HIST1H2BA:HIST1H4A:HIST1H4B:HIST1H2AB:HIST1H2BB:HIST1H4C:HIST1H2BC:HIST1H2AC:HIST1H2BD:HIST1H2BE:HIST1H4D:HIST1H2AD:HIST1H2BF:HIST1H4E:HIST1H2BG:HIST1H2AE:HIST1H4F:HIST1H2BH:HIST1H2BI:HIST1H4H:HIST1H2BJ:HIST1H2BK:HIST1H4I:HIST1H2BL:HIST1H2AJ:HIST1H2BM:HIST1H4J:HIST1H4K:HIST1H2BN:HIST1H4L:HIST1H2BO:ASCC3:PMS2:RPA3	http://www.gsea-msigdb.org/gsea/msigdb/cards/REACTOME_DNA_REPAIR
Reactome	REACTOME_METALLOPROTEASE_DUBS	36	13	7.44541e-09	1.71703e-07	PSMD14:HIST1H2AA:HIST1H2AB:HIST1H2AC:HIST1H2AD:HIST1H2AE:HIST1H2AG:HIST1H2AH:HIST1H2AI:HIST1H2AJ:HIST1H2AK:HIST1H2AL:HIST1H2AM	http://www.gsea-msigdb.org/gsea/msigdb/cards/REACTOME_METALLOPROTEASE_DUBS
Reactome	REACTOME_SIGNALING_BY_RHO_GTPASES	447	52	7.93921e-09	1.80316e-07	SRGAP2:ARHGAP1:CKAP5:NUP160:ARHGAP42:TMEM133:CENPN:PAFAH1B1:FMNL1:ARHGAP27:KIF2B:FAM13A:ARHGAP26:HIST1H2BA:HIST1H3A:HIST1H4A:HIST1H4B:HIST1H2AB:HIST1H2BB:HIST1H4C:HIST1H2BC:HIST1H2AC:HIST1H2BD:HIST1H2BE:HIST1H4D:HIST1H3D:HIST1H2AD:HIST1H2BF:HIST1H4E:HIST1H2BG:HIST1H2AE:HIST1H3E:HIST1H4F:HIST1H3F:HIST1H2BH:HIST1H3G:HIST1H2BI:HIST1H4H:HIST1H2BJ:HIST1H2BK:HIST1H4I:HIST1H2BL:HIST1H3H:HIST1H2AJ:HIST1H…	http://www.gsea-msigdb.org/gsea/msigdb/cards/REACTOME_SIGNALING_BY_RHO_GTPASES
Reactome	REACTOME_CELL_CYCLE_CHECKPOINTS	287	38	2.84392e-08	6.36275e-07	CKAP5:PSMC3:NUP160:CCNB2:PSMA4:CENPN:PAFAH1B1:PSME3:CDC27:KIF2B:PSMD14:HIST1H2BA:HIST1H4A:HIST1H4B:HIST1H2BB:HIST1H4C:HIST1H2BC:HIST1H2BD:HIST1H2BE:HIST1H4D:HIST1H2BF:HIST1H4E:HIST1H2BG:HIST1H4F:HIST1H2BH:HIST1H2BI:HIST1H4H:HIST1H2BJ:HIST1H2BK:HIST1H4I:HIST1H2BL:HIST1H2BM:HIST1H4J:HIST1H4K:HIST1H2BN:HIST1H4L:HIST1H2BO:RPA3	http://www.gsea-msigdb.org/gsea/msigdb/cards/REACTOME_CELL_CYCLE_CHECKPOINTS
Reactome	REACTOME_E3_UBIQUITIN_LIGASES_UBIQUITINATE_TARGET_PROTEINS	58	15	8.88499e-08	1.95862e-06	HIST1H2BA:HIST1H2BB:HIST1H2BC:HIST1H2BD:HIST1H2BE:HIST1H2BF:HIST1H2BG:HIST1H2BH:HIST1H2BI:HIST1H2BJ:HIST1H2BK:HIST1H2BL:HIST1H2BM:HIST1H2BN:HIST1H2BO	http://www.gsea-msigdb.org/gsea/msigdb/cards/REACTOME_E3_UBIQUITIN_LIGASES_UBIQUITINATE_TARGET_PROTEINS
Reactome	REACTOME_CELL_CYCLE	632	62	1.83248e-07	3.981e-06	BTRC:ACTR1A:CKAP5:PSMC3:NUP160:NCAPD2:REC8:CCNB2:PSMA4:CENPN:PAFAH1B1:PSME3:CDC27:KIF2B:VRK2:PSMD14:GORASP1:PTTG1:HMMR:GMNN:HIST1H2BA:HIST1H3A:HIST1H4A:HIST1H4B:HIST1H2AB:HIST1H2BB:HIST1H4C:HIST1H2BC:HIST1H2AC:HIST1H2BD:HIST1H2BE:HIST1H4D:HIST1H3D:HIST1H2AD:HIST1H2BF:HIST1H4E:HIST1H2BG:HIST1H2AE:HIST1H3E:HIST1H4F:HIST1H3F:HIST1H2BH:HIST1H3G:HIST1H2BI:HIST1H4H:HIST1H2BJ:HIST1H2BK:HIST1H4I:HIST1H2B…	http://www.gsea-msigdb.org/gsea/msigdb/cards/REACTOME_CELL_CYCLE
Reactome	REACTOME_PROTEIN_UBIQUITINATION	78	17	1.88268e-07	4.03162e-06	USP5:CDC34:HIST1H2BA:HIST1H2BB:HIST1H2BC:HIST1H2BD:HIST1H2BE:HIST1H2BF:HIST1H2BG:HIST1H2BH:HIST1H2BI:HIST1H2BJ:HIST1H2BK:HIST1H2BL:HIST1H2BM:HIST1H2BN:HIST1H2BO	http://www.gsea-msigdb.org/gsea/msigdb/cards/REACTOME_PROTEIN_UBIQUITINATION
Reactome	REACTOME_GENERIC_TRANSCRIPTION_PATHWAY	1194	97	6.85963e-07	1.44825e-05	RXRG:ZNF248:ZNF25:ZNF33A:ZNF37A:CAMK2G:LDB1:PCGF6:GTF2H1:DDB2:NR1H3:SPI1:PSMC3:ARID2:GLS2:TCF12:PSMA4:ZNF205:ZNF213:ZNF200:ZNF263:ZNF75A:ZSCAN32:ZNF597:CREBBP:RBFOX1:ZNF23:WWOX:MAF:GPS2:PSME3:ITGA2B:COX11:MBD3:ZNF555:ZNF556:COX6B1:ZNF607:LRPPRC:PSMD14:CREB1:MOBP:HTT:PPARGC1A:CCNG1:HIST1H2BA:HIST1H3A:HIST1H4A:HIST1H4B:HIST1H2AB:HIST1H2BB:HIST1H4C:HIST1H2BC:HIST1H2AC:HIST1H2BD:HIST1H2BE:HIST1H4D:HI…	http://www.gsea-msigdb.org/gsea/msigdb/cards/REACTOME_GENERIC_TRANSCRIPTION_PATHWAY
Reactome	REACTOME_UCH_PROTEINASES	99	18	1.42987e-06	2.97691e-05	PSMC3:PSMA4:PSME3:PSMD14:TGFBR2:UCHL1:HIST1H2AA:HIST1H2AB:HIST1H2AC:HIST1H2AD:HIST1H2AE:HIST1H2AG:HIST1H2AH:HIST1H2AI:HIST1H2AJ:HIST1H2AK:HIST1H2AL:HIST1H2AM	http://www.gsea-msigdb.org/gsea/msigdb/cards/REACTOME_UCH_PROTEINASES
Reactome	REACTOME_POST_TRANSLATIONAL_PROTEIN_MODIFICATION	1408	107	4.04961e-06	8.31557e-05	PARK7:NEGR1:FPGT:RAB7L1:YOD1:SEC24C:VDAC2:BTRC:FBXW4:GBF1:NFKB2:ACTR1A:PRMT3:F2:ARFGAP2:DDB2:NR1H3:PSMC3:AGBL2:NUP160:RAB38:CNTN5:NTM:OPCML:COPS7A:USP5:CMAS:ST8SIA1:DPH6:GCNT3:COMMD4:PSMA4:AGBL1:CREBBP:HIC1:RAB34:BECN1:PSME3:ASB16:NSF:GOSR2:CDH2:ST8SIA3:TPGS1:CDC34:FSTL3:CAMKMT:PSMD14:PIGU:USP25:TGFBR2:WDR48:GORASP1:PPARGC1A:UCHL1:HIST1H2AA:HIST1H2BA:HIST1H4A:HIST1H4B:HIST1H2AB:HIST1H2BB:HIST1H4C…	http://www.gsea-msigdb.org/gsea/msigdb/cards/REACTOME_POST_TRANSLATIONAL_PROTEIN_MODIFICATION
Reactome	REACTOME_BUTYROPHILIN_BTN_FAMILY_INTERACTIONS	11	6	5.25132e-06	0.000106375	BTN3A2:BTN2A2:BTN3A1:BTN3A3:BTN2A1:BTN1A1	http://www.gsea-msigdb.org/gsea/msigdb/cards/REACTOME_BUTYROPHILIN_BTN_FAMILY_INTERACTIONS
Reactome	REACTOME_APOPTOSIS_INDUCED_DNA_FRAGMENTATION	13	6	1.79096e-05	0.000357954	KPNB1:HIST1H1A:HIST1H1C:HIST1H1E:HIST1H1D:HIST1H1B	http://www.gsea-msigdb.org/gsea/msigdb/cards/REACTOME_APOPTOSIS_INDUCED_DNA_FRAGMENTATION
Reactome	REACTOME_INTERLEUKIN_7_SIGNALING	34	9	2.82817e-05	0.000557819	HIST1H3A:HIST1H3D:HIST1H3E:HIST1H3F:HIST1H3G:HIST1H3H:HIST1H3I:HIST1H3J:HGF	http://www.gsea-msigdb.org/gsea/msigdb/cards/REACTOME_INTERLEUKIN_7_SIGNALING
Reactome	REACTOME_GABA_RECEPTOR_ACTIVATION	55	11	6.37501e-05	0.00124106	KCNJ10:GNB3:ADCY9:GNG7:GABRB2:GABRA6:GABRA1:GABRG2:GABBR1:GNAI1:GNAT3	http://www.gsea-msigdb.org/gsea/msigdb/cards/REACTOME_GABA_RECEPTOR_ACTIVATION
Reactome	REACTOME_DEVELOPMENTAL_BIOLOGY	1093	82	8.9496e-05	0.00171993	PBX1:NFASC:SRGAP2:PPP3CB:ZSWIM8:LDB1:MYOD1:SPI1:PSMC3:ST14:IAPP:CNTN1:TCF12:PSMA4:CREBBP:STX1B:PSME3:ITGA2B:ADAM11:ITGB3:ITGB3:HOXB1:HOXB2:CDH2:AP2S1:PSMD14:CREB1:EOMES:SCN5A:RPSA:ALCAM:PPARGC1A:LGI2:EBF1:SLIT3:HIST1H2BA:HIST1H3A:HIST1H4A:HIST1H4B:HIST1H2AB:HIST1H2BB:HIST1H4C:HIST1H2BC:HIST1H2AC:HIST1H2BD:HIST1H2BE:HIST1H4D:HIST1H3D:HIST1H2AD:HIST1H2BF:HIST1H4E:HIST1H2BG:HIST1H2AE:HIST1H3E:HIST1H…	http://www.gsea-msigdb.org/gsea/msigdb/cards/REACTOME_DEVELOPMENTAL_BIOLOGY
Reactome	REACTOME_GENE_EXPRESSION_TRANSCRIPTION	1451	103	9.96573e-05	0.00189097	SRSF11:RXRG:ZNF248:ZNF25:ZNF33A:ZNF37A:CAMK2G:LDB1:PCGF6:GTF2H1:DDB2:NR1H3:SPI1:PSMC3:NUP160:ARID2:GLS2:SAP18:TCF12:GTF2A2:PSMA4:ZNF205:ZNF213:ZNF200:ZNF263:ZNF75A:ZSCAN32:ZNF597:CREBBP:RBFOX1:ZNF23:WWOX:MAF:GPS2:PSME3:ITGA2B:COX11:POLRMT:MBD3:ZNF555:ZNF556:COX6B1:ZNF607:LRPPRC:PSMD14:CREB1:MOBP:HTT:PPARGC1A:SLU7:CCNG1:HIST1H2BA:HIST1H3A:HIST1H4A:HIST1H4B:HIST1H2AB:HIST1H2BB:HIST1H4C:HIST1H2BC:HI…	http://www.gsea-msigdb.org/gsea/msigdb/cards/REACTOME_GENE_EXPRESSION_TRANSCRIPTION
Reactome	REACTOME_SUMOYLATION_OF_CHROMATIN_ORGANIZATION_PROTEINS	71	12	0.000166019	0.00311078	NUP160:HIST1H4A:HIST1H4B:HIST1H4C:HIST1H4D:HIST1H4E:HIST1H4F:HIST1H4H:HIST1H4I:HIST1H4J:HIST1H4K:HIST1H4L	http://www.gsea-msigdb.org/gsea/msigdb/cards/REACTOME_SUMOYLATION_OF_CHROMATIN_ORGANIZATION_PROTEINS
Reactome	REACTOME_G_ALPHA_Q_SIGNALLING_EVENTS	216	23	0.000431796	0.00799089	UTS2:RGS18:RGS21:RGS1:RGS13:RGS2:AVPR1B:SAA1:DGKZ:F2:LPAR5:GNB3:GNG7:GCG:CREB1:PLCB1:PLCB4:NMUR2:MCHR2:DAGLB:EGFR:GNA14:GNAQ	http://www.gsea-msigdb.org/gsea/msigdb/cards/REACTOME_G_ALPHA_Q_SIGNALLING_EVENTS
Reactome	REACTOME_SUMOYLATION	186	20	0.000880031	0.0160874	PARK7:NFKB2:NR1H3:NUP160:CREBBP:HIC1:PPARGC1A:HIST1H4A:HIST1H4B:HIST1H4C:HIST1H4D:HIST1H4E:HIST1H4F:HIST1H4H:HIST1H4I:HIST1H4J:HIST1H4K:HIST1H4L:TRIM27:TOPORS	http://www.gsea-msigdb.org/gsea/msigdb/cards/REACTOME_SUMOYLATION
Reactome	REACTOME_NEUROTRANSMITTER_RECEPTORS_AND_POSTSYNAPTIC_SIGNAL_TRANSMISSION	200	21	0.000902059	0.0162914	LRRC7:KCNJ10:CAMK2G:GNB3:ADCY9:MAPT:NSF:GNG7:AP2S1:CREB1:PLCB1:GLRA1:GABRB2:GABRA6:GABRA1:GABRG2:GABBR1:GRIK2:RAC1:GNAI1:GNAT3	http://www.gsea-msigdb.org/gsea/msigdb/cards/REACTOME_NEUROTRANSMITTER_RECEPTORS_AND_POSTSYNAPTIC_SIGNAL_TRANSMISSION
Reactome	REACTOME_FORMATION_OF_SENESCENCE_ASSOCIATED_HETEROCHROMATIN_FOCI_SAHF	17	5	0.00108124	0.019295	HIST1H1A:HIST1H1C:HIST1H1E:HIST1H1D:HIST1H1B	http://www.gsea-msigdb.org/gsea/msigdb/cards/REACTOME_FORMATION_OF_SENESCENCE_ASSOCIATED_HETEROCHROMATIN_FOCI_SAHF
Reactome	REACTOME_G_ALPHA_I_SIGNALLING_EVENTS	400	34	0.00145129	0.0254788	TAS1R2:RPE65:PTGER3:RGS18:RGS21:RGS1:RGS13:PPP3CB:CAMK2G:SAA1:CHRM4:LPAR5:GNB3:ADCY9:NMT1:GNG7:OXER1:CAMKMT:CREB1:PLCB1:PLCB4:GRM7:CX3CR1:CCR8:GRK4:RGS12:NMUR2:GABBR1:GRM4:MCHR2:GPER1:GNAI1:GNAT3:GRM3	http://www.gsea-msigdb.org/gsea/msigdb/cards/REACTOME_G_ALPHA_I_SIGNALLING_EVENTS
Reactome	REACTOME_FREE_FATTY_ACIDS_REGULATE_INSULIN_SECRETION	11	4	0.00146176	0.0254788	PLCB1:CD36:GNA14:GNAQ	http://www.gsea-msigdb.org/gsea/msigdb/cards/REACTOME_FREE_FATTY_ACIDS_REGULATE_INSULIN_SECRETION
Reactome	REACTOME_NEURONAL_SYSTEM	404	34	0.00171249	0.029506	LRRC7:KCNJ10:CAMK2G:KCNC1:GNB3:KCNJ8:ABCC9:GLS2:NTRK3:ADCY9:GJC1:MAPT:NSF:HCN2:GNG7:AP2S1:SHANK1:LRRTM1:CREB1:PLCB1:GLRA1:GABRB2:GABRA6:GABRA1:GABRG2:ALDH5A1:GABBR1:GRIK2:RAC1:GNAI1:GNAT3:KCND2:DLGAP2:STXBP1	http://www.gsea-msigdb.org/gsea/msigdb/cards/REACTOME_NEURONAL_SYSTEM
Reactome	REACTOME_GABA_B_RECEPTOR_ACTIVATION	39	7	0.00265745	0.0452672	KCNJ10:GNB3:ADCY9:GNG7:GABBR1:GNAI1:GNAT3	http://www.gsea-msigdb.org/gsea/msigdb/cards/REACTOME_GABA_B_RECEPTOR_ACTIVATION
Reactome	REACTOME_TRANSMISSION_ACROSS_CHEMICAL_SYNAPSES	264	24	0.00293336	0.0494057	LRRC7:KCNJ10:CAMK2G:GNB3:GLS2:ADCY9:MAPT:NSF:GNG7:AP2S1:CREB1:PLCB1:GLRA1:GABRB2:GABRA6:GABRA1:GABRG2:ALDH5A1:GABBR1:GRIK2:RAC1:GNAI1:GNAT3:STXBP1	http://www.gsea-msigdb.org/gsea/msigdb/cards/REACTOME_TRANSMISSION_ACROSS_CHEMICAL_SYNAPSES
Canonical_Pathways	REACTOME_HDACS_DEACETYLATE_HISTONES	91	49	5.63747e-40	1.23968e-36	SAP18:GPS2:MBD3:HIST1H2AA:HIST1H2BA:HIST1H3A:HIST1H4A:HIST1H4B:HIST1H2AB:HIST1H2BB:HIST1H4C:HIST1H2BC:HIST1H2AC:HIST1H2BD:HIST1H2BE:HIST1H4D:HIST1H3D:HIST1H2AD:HIST1H2BF:HIST1H4E:HIST1H2BG:HIST1H2AE:HIST1H3E:HIST1H4F:HIST1H3F:HIST1H2BH:HIST1H3G:HIST1H2BI:HIST1H4H:HIST1H2BJ:HIST1H2AG:HIST1H2BK:HIST1H4I:HIST1H2AH:HIST1H2BL:HIST1H2AI:HIST1H3H:HIST1H2AJ:HIST1H2BM:HIST1H4J:HIST1H4K:HIST1H2AK:HIST1H2BN…	http://www.gsea-msigdb.org/gsea/msigdb/cards/REACTOME_HDACS_DEACETYLATE_HISTONES
Canonical_Pathways	REACTOME_DNA_METHYLATION	60	39	1.41452e-36	1.55526e-33	HIST1H2BA:HIST1H3A:HIST1H4A:HIST1H4B:HIST1H2AB:HIST1H2BB:HIST1H4C:HIST1H2BC:HIST1H2AC:HIST1H2BD:HIST1H2BE:HIST1H4D:HIST1H3D:HIST1H2AD:HIST1H2BF:HIST1H4E:HIST1H2BG:HIST1H2AE:HIST1H3E:HIST1H4F:HIST1H3F:HIST1H2BH:HIST1H3G:HIST1H2BI:HIST1H4H:HIST1H2BJ:HIST1H2BK:HIST1H4I:HIST1H2BL:HIST1H3H:HIST1H2AJ:HIST1H2BM:HIST1H4J:HIST1H4K:HIST1H2BN:HIST1H3I:HIST1H4L:HIST1H3J:HIST1H2BO	http://www.gsea-msigdb.org/gsea/msigdb/cards/REACTOME_DNA_METHYLATION
Canonical_Pathways	REACTOME_ACTIVATED_PKN1_STIMULATES_TRANSCRIPTION_OF_AR_ANDROGEN_RECEPTOR_REGULATED_GENES_KLK2_AND_KLK3	63	39	2.40844e-35	1.76539e-32	HIST1H2BA:HIST1H3A:HIST1H4A:HIST1H4B:HIST1H2AB:HIST1H2BB:HIST1H4C:HIST1H2BC:HIST1H2AC:HIST1H2BD:HIST1H2BE:HIST1H4D:HIST1H3D:HIST1H2AD:HIST1H2BF:HIST1H4E:HIST1H2BG:HIST1H2AE:HIST1H3E:HIST1H4F:HIST1H3F:HIST1H2BH:HIST1H3G:HIST1H2BI:HIST1H4H:HIST1H2BJ:HIST1H2BK:HIST1H4I:HIST1H2BL:HIST1H3H:HIST1H2AJ:HIST1H2BM:HIST1H4J:HIST1H4K:HIST1H2BN:HIST1H3I:HIST1H4L:HIST1H3J:HIST1H2BO	http://www.gsea-msigdb.org/gsea/msigdb/cards/REACTOME_ACTIVATED_PKN1_STIMULATES_TRANSCRIPTION_OF_AR_ANDROGEN_RECEPTOR_REGULATED_GENES_KLK2_AND_KLK3
Canonical_Pathways	REACTOME_SIRT1_NEGATIVELY_REGULATES_RRNA_EXPRESSION	64	39	5.88099e-35	3.23307e-32	HIST1H2BA:HIST1H3A:HIST1H4A:HIST1H4B:HIST1H2AB:HIST1H2BB:HIST1H4C:HIST1H2BC:HIST1H2AC:HIST1H2BD:HIST1H2BE:HIST1H4D:HIST1H3D:HIST1H2AD:HIST1H2BF:HIST1H4E:HIST1H2BG:HIST1H2AE:HIST1H3E:HIST1H4F:HIST1H3F:HIST1H2BH:HIST1H3G:HIST1H2BI:HIST1H4H:HIST1H2BJ:HIST1H2BK:HIST1H4I:HIST1H2BL:HIST1H3H:HIST1H2AJ:HIST1H2BM:HIST1H4J:HIST1H4K:HIST1H2BN:HIST1H3I:HIST1H4L:HIST1H3J:HIST1H2BO	http://www.gsea-msigdb.org/gsea/msigdb/cards/REACTOME_SIRT1_NEGATIVELY_REGULATES_RRNA_EXPRESSION
Canonical_Pathways	REACTOME_ERCC6_CSB_AND_EHMT2_G9A_POSITIVELY_REGULATE_RRNA_EXPRESSION	71	40	6.62877e-34	2.91533e-31	MBD3:HIST1H2BA:HIST1H3A:HIST1H4A:HIST1H4B:HIST1H2AB:HIST1H2BB:HIST1H4C:HIST1H2BC:HIST1H2AC:HIST1H2BD:HIST1H2BE:HIST1H4D:HIST1H3D:HIST1H2AD:HIST1H2BF:HIST1H4E:HIST1H2BG:HIST1H2AE:HIST1H3E:HIST1H4F:HIST1H3F:HIST1H2BH:HIST1H3G:HIST1H2BI:HIST1H4H:HIST1H2BJ:HIST1H2BK:HIST1H4I:HIST1H2BL:HIST1H3H:HIST1H2AJ:HIST1H2BM:HIST1H4J:HIST1H4K:HIST1H2BN:HIST1H3I:HIST1H4L:HIST1H3J:HIST1H2BO	http://www.gsea-msigdb.org/gsea/msigdb/cards/REACTOME_ERCC6_CSB_AND_EHMT2_G9A_POSITIVELY_REGULATE_RRNA_EXPRESSION
Canonical_Pathways	KEGG_SYSTEMIC_LUPUS_ERYTHEMATOSUS	115	49	1.01769e-33	3.72982e-31	HIST1H2AA:HIST1H2BA:HIST1H3A:HIST1H4A:HIST1H4B:HIST1H3B:HIST1H2AB:HIST1H2BB:HIST1H3C:HIST1H4C:HIST1H2BC:HIST1H2AC:HIST1H2BD:HIST1H2BE:HIST1H4D:HIST1H3D:HIST1H2AD:HIST1H2BF:HIST1H4E:HIST1H2BG:HIST1H2AE:HIST1H3E:HIST1H4F:HIST1H4G:HIST1H3F:HIST1H2BH:HIST1H3G:HIST1H2BI:HIST1H4H:HIST1H2BJ:HIST1H2AG:HIST1H2BK:HIST1H4I:HIST1H2AH:HIST1H2BL:HIST1H2AI:HIST1H3H:HIST1H2AJ:HIST1H2BM:HIST1H4J:HIST1H4K:HIST1H2A…	http://www.gsea-msigdb.org/gsea/msigdb/cards/KEGG_SYSTEMIC_LUPUS_ERYTHEMATOSUS
Canonical_Pathways	REACTOME_PRC2_METHYLATES_HISTONES_AND_DNA	69	39	3.6618e-33	1.15033e-30	HIST1H2BA:HIST1H3A:HIST1H4A:HIST1H4B:HIST1H2AB:HIST1H2BB:HIST1H4C:HIST1H2BC:HIST1H2AC:HIST1H2BD:HIST1H2BE:HIST1H4D:HIST1H3D:HIST1H2AD:HIST1H2BF:HIST1H4E:HIST1H2BG:HIST1H2AE:HIST1H3E:HIST1H4F:HIST1H3F:HIST1H2BH:HIST1H3G:HIST1H2BI:HIST1H4H:HIST1H2BJ:HIST1H2BK:HIST1H4I:HIST1H2BL:HIST1H3H:HIST1H2AJ:HIST1H2BM:HIST1H4J:HIST1H4K:HIST1H2BN:HIST1H3I:HIST1H4L:HIST1H3J:HIST1H2BO	http://www.gsea-msigdb.org/gsea/msigdb/cards/REACTOME_PRC2_METHYLATES_HISTONES_AND_DNA
Canonical_Pathways	REACTOME_CONDENSATION_OF_PROPHASE_CHROMOSOMES	70	39	7.88685e-33	2.1679e-30	HIST1H2BA:HIST1H3A:HIST1H4A:HIST1H4B:HIST1H2AB:HIST1H2BB:HIST1H4C:HIST1H2BC:HIST1H2AC:HIST1H2BD:HIST1H2BE:HIST1H4D:HIST1H3D:HIST1H2AD:HIST1H2BF:HIST1H4E:HIST1H2BG:HIST1H2AE:HIST1H3E:HIST1H4F:HIST1H3F:HIST1H2BH:HIST1H3G:HIST1H2BI:HIST1H4H:HIST1H2BJ:HIST1H2BK:HIST1H4I:HIST1H2BL:HIST1H3H:HIST1H2AJ:HIST1H2BM:HIST1H4J:HIST1H4K:HIST1H2BN:HIST1H3I:HIST1H4L:HIST1H3J:HIST1H2BO	http://www.gsea-msigdb.org/gsea/msigdb/cards/REACTOME_CONDENSATION_OF_PROPHASE_CHROMOSOMES
Canonical_Pathways	REACTOME_HATS_ACETYLATE_HISTONES	138	51	1.99674e-31	4.87869e-29	KAT6B:ING4:CREBBP:KANSL1:HIST1H2AA:HIST1H2BA:HIST1H3A:HIST1H4A:HIST1H4B:HIST1H2AB:HIST1H2BB:HIST1H4C:HIST1H2BC:HIST1H2AC:HIST1H2BD:HIST1H2BE:HIST1H4D:HIST1H3D:HIST1H2AD:HIST1H2BF:HIST1H4E:HIST1H2BG:HIST1H2AE:HIST1H3E:HIST1H4F:HIST1H3F:HIST1H2BH:HIST1H3G:HIST1H2BI:HIST1H4H:HIST1H2BJ:HIST1H2AG:HIST1H2BK:HIST1H4I:HIST1H2AH:HIST1H2BL:HIST1H2AI:HIST1H3H:HIST1H2AJ:HIST1H2BM:HIST1H4J:HIST1H4K:HIST1H2AK:…	http://www.gsea-msigdb.org/gsea/msigdb/cards/REACTOME_HATS_ACETYLATE_HISTONES
Canonical_Pathways	REACTOME_TRANSCRIPTIONAL_REGULATION_OF_GRANULOPOIESIS	86	41	7.73027e-31	1.69989e-28	SPI1:CREB1:HIST1H2BA:HIST1H3A:HIST1H4A:HIST1H4B:HIST1H2AB:HIST1H2BB:HIST1H4C:HIST1H2BC:HIST1H2AC:HIST1H2BD:HIST1H2BE:HIST1H4D:HIST1H3D:HIST1H2AD:HIST1H2BF:HIST1H4E:HIST1H2BG:HIST1H2AE:HIST1H3E:HIST1H4F:HIST1H3F:HIST1H2BH:HIST1H3G:HIST1H2BI:HIST1H4H:HIST1H2BJ:HIST1H2BK:HIST1H4I:HIST1H2BL:HIST1H3H:HIST1H2AJ:HIST1H2BM:HIST1H4J:HIST1H4K:HIST1H2BN:HIST1H3I:HIST1H4L:HIST1H3J:HIST1H2BO	http://www.gsea-msigdb.org/gsea/msigdb/cards/REACTOME_TRANSCRIPTIONAL_REGULATION_OF_GRANULOPOIESIS
Canonical_Pathways	REACTOME_MEIOTIC_RECOMBINATION	82	40	1.28943e-30	2.57769e-28	HIST1H2BA:HIST1H3A:HIST1H4A:HIST1H4B:HIST1H2AB:HIST1H2BB:HIST1H4C:HIST1H2BC:HIST1H2AC:HIST1H2BD:HIST1H2BE:HIST1H4D:HIST1H3D:HIST1H2AD:HIST1H2BF:HIST1H4E:HIST1H2BG:HIST1H2AE:HIST1H3E:HIST1H4F:HIST1H3F:HIST1H2BH:HIST1H3G:HIST1H2BI:HIST1H4H:HIST1H2BJ:HIST1H2BK:HIST1H4I:HIST1H2BL:HIST1H3H:HIST1H2AJ:HIST1H2BM:HIST1H4J:HIST1H4K:HIST1H2BN:HIST1H3I:HIST1H4L:HIST1H3J:HIST1H2BO:RPA3	http://www.gsea-msigdb.org/gsea/msigdb/cards/REACTOME_MEIOTIC_RECOMBINATION
Canonical_Pathways	REACTOME_FORMATION_OF_THE_BETA_CATENIN:TCF_TRANSACTIVATING_COMPLEX	88	41	2.49061e-30	4.56404e-28	CREBBP:HIST1H2BA:HIST1H3A:HIST1H4A:HIST1H4B:HIST1H2AB:HIST1H2BB:HIST1H4C:HIST1H2BC:HIST1H2AC:HIST1H2BD:HIST1H2BE:HIST1H4D:HIST1H3D:HIST1H2AD:HIST1H2BF:HIST1H4E:HIST1H2BG:HIST1H2AE:HIST1H3E:HIST1H4F:HIST1H3F:HIST1H2BH:HIST1H3G:HIST1H2BI:HIST1H4H:HIST1H2BJ:HIST1H2BK:HIST1H4I:HIST1H2BL:HIST1H3H:HIST1H2AJ:HIST1H2BM:HIST1H4J:HIST1H4K:HIST1H2BN:HIST1H3I:HIST1H4L:HIST1H3J:HIST1H2BO:TLE4	http://www.gsea-msigdb.org/gsea/msigdb/cards/REACTOME_FORMATION_OF_THE_BETA_CATENIN:TCF_TRANSACTIVATING_COMPLEX
Canonical_Pathways	REACTOME_RNA_POLYMERASE_I_PROMOTER_ESCAPE	85	40	7.78873e-30	1.31749e-27	GTF2H1:HIST1H2BA:HIST1H3A:HIST1H4A:HIST1H4B:HIST1H2AB:HIST1H2BB:HIST1H4C:HIST1H2BC:HIST1H2AC:HIST1H2BD:HIST1H2BE:HIST1H4D:HIST1H3D:HIST1H2AD:HIST1H2BF:HIST1H4E:HIST1H2BG:HIST1H2AE:HIST1H3E:HIST1H4F:HIST1H3F:HIST1H2BH:HIST1H3G:HIST1H2BI:HIST1H4H:HIST1H2BJ:HIST1H2BK:HIST1H4I:HIST1H2BL:HIST1H3H:HIST1H2AJ:HIST1H2BM:HIST1H4J:HIST1H4K:HIST1H2BN:HIST1H3I:HIST1H4L:HIST1H3J:HIST1H2BO	http://www.gsea-msigdb.org/gsea/msigdb/cards/REACTOME_RNA_POLYMERASE_I_PROMOTER_ESCAPE
Canonical_Pathways	REACTOME_RHO_GTPASES_ACTIVATE_PKNS	90	40	1.27557e-28	2.00356e-26	HIST1H2BA:HIST1H3A:HIST1H4A:HIST1H4B:HIST1H2AB:HIST1H2BB:HIST1H4C:HIST1H2BC:HIST1H2AC:HIST1H2BD:HIST1H2BE:HIST1H4D:HIST1H3D:HIST1H2AD:HIST1H2BF:HIST1H4E:HIST1H2BG:HIST1H2AE:HIST1H3E:HIST1H4F:HIST1H3F:HIST1H2BH:HIST1H3G:HIST1H2BI:HIST1H4H:HIST1H2BJ:HIST1H2BK:HIST1H4I:HIST1H2BL:HIST1H3H:HIST1H2AJ:HIST1H2BM:HIST1H4J:HIST1H4K:HIST1H2BN:HIST1H3I:HIST1H4L:HIST1H3J:HIST1H2BO:RAC1	http://www.gsea-msigdb.org/gsea/msigdb/cards/REACTOME_RHO_GTPASES_ACTIVATE_PKNS
Canonical_Pathways	REACTOME_RUNX1_REGULATES_TRANSCRIPTION_OF_GENES_INVOLVED_IN_DIFFERENTIATION_OF_HSCS	124	46	1.52166e-28	2.23075e-26	LDB1:SPI1:PSMC3:TCF12:PSMA4:PSME3:PSMD14:HIST1H2BA:HIST1H3A:HIST1H4A:HIST1H4B:HIST1H2AB:HIST1H2BB:HIST1H4C:HIST1H2BC:HIST1H2AC:HIST1H2BD:HIST1H2BE:HIST1H4D:HIST1H3D:HIST1H2AD:HIST1H2BF:HIST1H4E:HIST1H2BG:HIST1H2AE:HIST1H3E:HIST1H4F:HIST1H3F:HIST1H2BH:HIST1H3G:HIST1H2BI:HIST1H4H:HIST1H2BJ:HIST1H2BK:HIST1H4I:HIST1H2BL:HIST1H3H:HIST1H2AJ:HIST1H2BM:HIST1H4J:HIST1H4K:HIST1H2BN:HIST1H3I:HIST1H4L:HIST1H…	http://www.gsea-msigdb.org/gsea/msigdb/cards/REACTOME_RUNX1_REGULATES_TRANSCRIPTION_OF_GENES_INVOLVED_IN_DIFFERENTIATION_OF_HSCS
Canonical_Pathways	REACTOME_RUNX1_REGULATES_GENES_INVOLVED_IN_MEGAKARYOCYTE_DIFFERENTIATION_AND_PLATELET_FUNCTION	93	40	6.13173e-28	8.4273e-26	ITGA2B:HIST1H2BA:HIST1H3A:HIST1H4A:HIST1H4B:HIST1H2AB:HIST1H2BB:HIST1H4C:HIST1H2BC:HIST1H2AC:HIST1H2BD:HIST1H2BE:HIST1H4D:HIST1H3D:HIST1H2AD:HIST1H2BF:HIST1H4E:HIST1H2BG:HIST1H2AE:HIST1H3E:HIST1H4F:HIST1H3F:HIST1H2BH:HIST1H3G:HIST1H2BI:HIST1H4H:HIST1H2BJ:HIST1H2BK:HIST1H4I:HIST1H2BL:HIST1H3H:HIST1H2AJ:HIST1H2BM:HIST1H4J:HIST1H4K:HIST1H2BN:HIST1H3I:HIST1H4L:HIST1H3J:HIST1H2BO	http://www.gsea-msigdb.org/gsea/msigdb/cards/REACTOME_RUNX1_REGULATES_GENES_INVOLVED_IN_MEGAKARYOCYTE_DIFFERENTIATION_AND_PLATELET_FUNCTION
Canonical_Pathways	REACTOME_NEGATIVE_EPIGENETIC_REGULATION_OF_RRNA_EXPRESSION	103	41	5.3792e-27	6.95816e-25	GTF2H1:SAP18:HIST1H2BA:HIST1H3A:HIST1H4A:HIST1H4B:HIST1H2AB:HIST1H2BB:HIST1H4C:HIST1H2BC:HIST1H2AC:HIST1H2BD:HIST1H2BE:HIST1H4D:HIST1H3D:HIST1H2AD:HIST1H2BF:HIST1H4E:HIST1H2BG:HIST1H2AE:HIST1H3E:HIST1H4F:HIST1H3F:HIST1H2BH:HIST1H3G:HIST1H2BI:HIST1H4H:HIST1H2BJ:HIST1H2BK:HIST1H4I:HIST1H2BL:HIST1H3H:HIST1H2AJ:HIST1H2BM:HIST1H4J:HIST1H4K:HIST1H2BN:HIST1H3I:HIST1H4L:HIST1H3J:HIST1H2BO	http://www.gsea-msigdb.org/gsea/msigdb/cards/REACTOME_NEGATIVE_EPIGENETIC_REGULATION_OF_RRNA_EXPRESSION
Canonical_Pathways	REACTOME_DEPURINATION	54	31	6.68814e-27	8.17068e-25	HIST1H2BA:HIST1H4A:HIST1H4B:HIST1H2AB:HIST1H2BB:HIST1H4C:HIST1H2BC:HIST1H2AC:HIST1H2BD:HIST1H2BE:HIST1H4D:HIST1H2AD:HIST1H2BF:HIST1H4E:HIST1H2BG:HIST1H2AE:HIST1H4F:HIST1H2BH:HIST1H2BI:HIST1H4H:HIST1H2BJ:HIST1H2BK:HIST1H4I:HIST1H2BL:HIST1H2AJ:HIST1H2BM:HIST1H4J:HIST1H4K:HIST1H2BN:HIST1H4L:HIST1H2BO	http://www.gsea-msigdb.org/gsea/msigdb/cards/REACTOME_DEPURINATION
Canonical_Pathways	REACTOME_RNA_POLYMERASE_I_TRANSCRIPTION	104	41	8.47006e-27	9.31283e-25	GTF2H1:MBD3:HIST1H2BA:HIST1H3A:HIST1H4A:HIST1H4B:HIST1H2AB:HIST1H2BB:HIST1H4C:HIST1H2BC:HIST1H2AC:HIST1H2BD:HIST1H2BE:HIST1H4D:HIST1H3D:HIST1H2AD:HIST1H2BF:HIST1H4E:HIST1H2BG:HIST1H2AE:HIST1H3E:HIST1H4F:HIST1H3F:HIST1H2BH:HIST1H3G:HIST1H2BI:HIST1H4H:HIST1H2BJ:HIST1H2BK:HIST1H4I:HIST1H2BL:HIST1H3H:HIST1H2AJ:HIST1H2BM:HIST1H4J:HIST1H4K:HIST1H2BN:HIST1H3I:HIST1H4L:HIST1H3J:HIST1H2BO	http://www.gsea-msigdb.org/gsea/msigdb/cards/REACTOME_RNA_POLYMERASE_I_TRANSCRIPTION
Canonical_Pathways	REACTOME_PRE_NOTCH_EXPRESSION_AND_PROCESSING	104	41	8.47006e-27	9.31283e-25	CREBBP:HIST1H2BA:HIST1H3A:HIST1H4A:HIST1H4B:HIST1H2AB:HIST1H2BB:HIST1H4C:HIST1H2BC:HIST1H2AC:HIST1H2BD:HIST1H2BE:HIST1H4D:HIST1H3D:HIST1H2AD:HIST1H2BF:HIST1H4E:HIST1H2BG:HIST1H2AE:HIST1H3E:HIST1H4F:HIST1H3F:HIST1H2BH:HIST1H3G:HIST1H2BI:HIST1H4H:HIST1H2BJ:HIST1H2BK:HIST1H4I:HIST1H2BL:HIST1H3H:HIST1H2AJ:HIST1H2BM:HIST1H4J:HIST1H4K:HIST1H2BN:HIST1H3I:HIST1H4L:HIST1H3J:HIST1H2BO:B4GALT1	http://www.gsea-msigdb.org/gsea/msigdb/cards/REACTOME_PRE_NOTCH_EXPRESSION_AND_PROCESSING
Canonical_Pathways	REACTOME_AMYLOID_FIBER_FORMATION	105	41	1.32547e-26	1.33072e-24	SAA1:IAPP:HIST1H2BA:HIST1H3A:HIST1H4A:HIST1H4B:HIST1H2AB:HIST1H2BB:HIST1H4C:HIST1H2BC:HIST1H2AC:HIST1H2BD:HIST1H2BE:HIST1H4D:HIST1H3D:HIST1H2AD:HIST1H2BF:HIST1H4E:HIST1H2BG:HIST1H2AE:HIST1H3E:HIST1H4F:HIST1H3F:HIST1H2BH:HIST1H3G:HIST1H2BI:HIST1H4H:HIST1H2BJ:HIST1H2BK:HIST1H4I:HIST1H2BL:HIST1H3H:HIST1H2AJ:HIST1H2BM:HIST1H4J:HIST1H4K:HIST1H2BN:HIST1H3I:HIST1H4L:HIST1H3J:HIST1H2BO	http://www.gsea-msigdb.org/gsea/msigdb/cards/REACTOME_AMYLOID_FIBER_FORMATION
Canonical_Pathways	REACTOME_DNA_DAMAGE_TELOMERE_STRESS_INDUCED_SENESCENCE	78	36	1.33132e-26	1.33072e-24	HIST1H2BA:HIST1H1A:HIST1H4A:HIST1H4B:HIST1H2AB:HIST1H2BB:HIST1H1C:HIST1H4C:HIST1H2BC:HIST1H2AC:HIST1H1E:HIST1H2BD:HIST1H2BE:HIST1H4D:HIST1H2AD:HIST1H2BF:HIST1H4E:HIST1H2BG:HIST1H2AE:HIST1H1D:HIST1H4F:HIST1H2BH:HIST1H2BI:HIST1H4H:HIST1H2BJ:HIST1H2BK:HIST1H4I:HIST1H2BL:HIST1H2AJ:HIST1H2BM:HIST1H4J:HIST1H4K:HIST1H2BN:HIST1H1B:HIST1H4L:HIST1H2BO	http://www.gsea-msigdb.org/gsea/msigdb/cards/REACTOME_DNA_DAMAGE_TELOMERE_STRESS_INDUCED_SENESCENCE
Canonical_Pathways	REACTOME_POSITIVE_EPIGENETIC_REGULATION_OF_RRNA_EXPRESSION	100	40	1.82549e-26	1.74532e-24	MBD3:HIST1H2BA:HIST1H3A:HIST1H4A:HIST1H4B:HIST1H2AB:HIST1H2BB:HIST1H4C:HIST1H2BC:HIST1H2AC:HIST1H2BD:HIST1H2BE:HIST1H4D:HIST1H3D:HIST1H2AD:HIST1H2BF:HIST1H4E:HIST1H2BG:HIST1H2AE:HIST1H3E:HIST1H4F:HIST1H3F:HIST1H2BH:HIST1H3G:HIST1H2BI:HIST1H4H:HIST1H2BJ:HIST1H2BK:HIST1H4I:HIST1H2BL:HIST1H3H:HIST1H2AJ:HIST1H2BM:HIST1H4J:HIST1H4K:HIST1H2BN:HIST1H3I:HIST1H4L:HIST1H3J:HIST1H2BO	http://www.gsea-msigdb.org/gsea/msigdb/cards/REACTOME_POSITIVE_EPIGENETIC_REGULATION_OF_RRNA_EXPRESSION
Canonical_Pathways	REACTOME_ACTIVATION_OF_HOX_GENES_DURING_DIFFERENTIATION	118	43	2.16076e-26	1.97979e-24	PBX1:CREBBP:HOXB1:HOXB2:HIST1H2BA:HIST1H3A:HIST1H4A:HIST1H4B:HIST1H2AB:HIST1H2BB:HIST1H4C:HIST1H2BC:HIST1H2AC:HIST1H2BD:HIST1H2BE:HIST1H4D:HIST1H3D:HIST1H2AD:HIST1H2BF:HIST1H4E:HIST1H2BG:HIST1H2AE:HIST1H3E:HIST1H4F:HIST1H3F:HIST1H2BH:HIST1H3G:HIST1H2BI:HIST1H4H:HIST1H2BJ:HIST1H2BK:HIST1H4I:HIST1H2BL:HIST1H3H:HIST1H2AJ:HIST1H2BM:HIST1H4J:HIST1H4K:HIST1H2BN:HIST1H3I:HIST1H4L:HIST1H3J:HIST1H2BO	http://www.gsea-msigdb.org/gsea/msigdb/cards/REACTOME_ACTIVATION_OF_HOX_GENES_DURING_DIFFERENTIATION
Canonical_Pathways	REACTOME_TRANSCRIPTIONAL_REGULATION_BY_SMALL_RNAS	103	40	7.05472e-26	6.20533e-24	NUP160:HIST1H2BA:HIST1H3A:HIST1H4A:HIST1H4B:HIST1H2AB:HIST1H2BB:HIST1H4C:HIST1H2BC:HIST1H2AC:HIST1H2BD:HIST1H2BE:HIST1H4D:HIST1H3D:HIST1H2AD:HIST1H2BF:HIST1H4E:HIST1H2BG:HIST1H2AE:HIST1H3E:HIST1H4F:HIST1H3F:HIST1H2BH:HIST1H3G:HIST1H2BI:HIST1H4H:HIST1H2BJ:HIST1H2BK:HIST1H4I:HIST1H2BL:HIST1H3H:HIST1H2AJ:HIST1H2BM:HIST1H4J:HIST1H4K:HIST1H2BN:HIST1H3I:HIST1H4L:HIST1H3J:HIST1H2BO	http://www.gsea-msigdb.org/gsea/msigdb/cards/REACTOME_TRANSCRIPTIONAL_REGULATION_BY_SMALL_RNAS
Canonical_Pathways	REACTOME_SENESCENCE_ASSOCIATED_SECRETORY_PHENOTYPE_SASP	105	40	1.68478e-25	1.42494e-23	CDC27:HIST1H2BA:HIST1H3A:HIST1H4A:HIST1H4B:HIST1H2AB:HIST1H2BB:HIST1H4C:HIST1H2BC:HIST1H2AC:HIST1H2BD:HIST1H2BE:HIST1H4D:HIST1H3D:HIST1H2AD:HIST1H2BF:HIST1H4E:HIST1H2BG:HIST1H2AE:HIST1H3E:HIST1H4F:HIST1H3F:HIST1H2BH:HIST1H3G:HIST1H2BI:HIST1H4H:HIST1H2BJ:HIST1H2BK:HIST1H4I:HIST1H2BL:HIST1H3H:HIST1H2AJ:HIST1H2BM:HIST1H4J:HIST1H4K:HIST1H2BN:HIST1H3I:HIST1H4L:HIST1H3J:HIST1H2BO	http://www.gsea-msigdb.org/gsea/msigdb/cards/REACTOME_SENESCENCE_ASSOCIATED_SECRETORY_PHENOTYPE_SASP
Canonical_Pathways	REACTOME_MEIOSIS	114	41	5.7834e-25	4.71026e-23	REC8:HIST1H2BA:HIST1H3A:HIST1H4A:HIST1H4B:HIST1H2AB:HIST1H2BB:HIST1H4C:HIST1H2BC:HIST1H2AC:HIST1H2BD:HIST1H2BE:HIST1H4D:HIST1H3D:HIST1H2AD:HIST1H2BF:HIST1H4E:HIST1H2BG:HIST1H2AE:HIST1H3E:HIST1H4F:HIST1H3F:HIST1H2BH:HIST1H3G:HIST1H2BI:HIST1H4H:HIST1H2BJ:HIST1H2BK:HIST1H4I:HIST1H2BL:HIST1H3H:HIST1H2AJ:HIST1H2BM:HIST1H4J:HIST1H4K:HIST1H2BN:HIST1H3I:HIST1H4L:HIST1H3J:HIST1H2BO:RPA3	http://www.gsea-msigdb.org/gsea/msigdb/cards/REACTOME_MEIOSIS
Canonical_Pathways	REACTOME_BASE_EXCISION_REPAIR_AP_SITE_FORMATION	61	31	1.02903e-24	8.08154e-23	HIST1H2BA:HIST1H4A:HIST1H4B:HIST1H2AB:HIST1H2BB:HIST1H4C:HIST1H2BC:HIST1H2AC:HIST1H2BD:HIST1H2BE:HIST1H4D:HIST1H2AD:HIST1H2BF:HIST1H4E:HIST1H2BG:HIST1H2AE:HIST1H4F:HIST1H2BH:HIST1H2BI:HIST1H4H:HIST1H2BJ:HIST1H2BK:HIST1H4I:HIST1H2BL:HIST1H2AJ:HIST1H2BM:HIST1H4J:HIST1H4K:HIST1H2BN:HIST1H4L:HIST1H2BO	http://www.gsea-msigdb.org/gsea/msigdb/cards/REACTOME_BASE_EXCISION_REPAIR_AP_SITE_FORMATION
Canonical_Pathways	REACTOME_RMTS_METHYLATE_HISTONE_ARGININES	76	33	1.95431e-23	1.4819e-21	PRMT3:ARID2:HIST1H2AA:HIST1H3A:HIST1H4A:HIST1H4B:HIST1H2AB:HIST1H4C:HIST1H2AC:HIST1H4D:HIST1H3D:HIST1H2AD:HIST1H4E:HIST1H2AE:HIST1H3E:HIST1H4F:HIST1H3F:HIST1H3G:HIST1H4H:HIST1H2AG:HIST1H4I:HIST1H2AH:HIST1H2AI:HIST1H3H:HIST1H2AJ:HIST1H4J:HIST1H4K:HIST1H2AK:HIST1H2AL:HIST1H3I:HIST1H4L:HIST1H3J:HIST1H2AM	http://www.gsea-msigdb.org/gsea/msigdb/cards/REACTOME_RMTS_METHYLATE_HISTONE_ARGININES
Canonical_Pathways	REACTOME_NUCLEOSOME_ASSEMBLY	71	32	2.18382e-23	1.60074e-21	CENPN:HIST1H2BA:HIST1H4A:HIST1H4B:HIST1H2AB:HIST1H2BB:HIST1H4C:HIST1H2BC:HIST1H2AC:HIST1H2BD:HIST1H2BE:HIST1H4D:HIST1H2AD:HIST1H2BF:HIST1H4E:HIST1H2BG:HIST1H2AE:HIST1H4F:HIST1H2BH:HIST1H2BI:HIST1H4H:HIST1H2BJ:HIST1H2BK:HIST1H4I:HIST1H2BL:HIST1H2AJ:HIST1H2BM:HIST1H4J:HIST1H4K:HIST1H2BN:HIST1H4L:HIST1H2BO	http://www.gsea-msigdb.org/gsea/msigdb/cards/REACTOME_NUCLEOSOME_ASSEMBLY
Canonical_Pathways	REACTOME_MITOTIC_PROPHASE	139	43	4.1143e-23	2.9185e-21	NUP160:CCNB2:VRK2:GORASP1:HIST1H2BA:HIST1H3A:HIST1H4A:HIST1H4B:HIST1H2AB:HIST1H2BB:HIST1H4C:HIST1H2BC:HIST1H2AC:HIST1H2BD:HIST1H2BE:HIST1H4D:HIST1H3D:HIST1H2AD:HIST1H2BF:HIST1H4E:HIST1H2BG:HIST1H2AE:HIST1H3E:HIST1H4F:HIST1H3F:HIST1H2BH:HIST1H3G:HIST1H2BI:HIST1H4H:HIST1H2BJ:HIST1H2BK:HIST1H4I:HIST1H2BL:HIST1H3H:HIST1H2AJ:HIST1H2BM:HIST1H4J:HIST1H4K:HIST1H2BN:HIST1H3I:HIST1H4L:HIST1H3J:HIST1H2BO	http://www.gsea-msigdb.org/gsea/msigdb/cards/REACTOME_MITOTIC_PROPHASE
Canonical_Pathways	REACTOME_REPRODUCTION	140	43	5.66409e-23	3.89229e-21	REC8:IZUMO4:HIST1H2BA:HIST1H3A:HIST1H4A:HIST1H4B:HIST1H2AB:HIST1H2BB:HIST1H4C:HIST1H2BC:HIST1H2AC:HIST1H2BD:HIST1H2BE:HIST1H4D:HIST1H3D:HIST1H2AD:HIST1H2BF:HIST1H4E:HIST1H2BG:HIST1H2AE:HIST1H3E:HIST1H4F:HIST1H3F:HIST1H2BH:HIST1H3G:HIST1H2BI:HIST1H4H:HIST1H2BJ:HIST1H2BK:HIST1H4I:HIST1H2BL:HIST1H3H:HIST1H2AJ:HIST1H2BM:HIST1H4J:HIST1H4K:HIST1H2BN:HIST1H3I:HIST1H4L:HIST1H3J:HIST1H2BO:RPA3:B4GALT1	http://www.gsea-msigdb.org/gsea/msigdb/cards/REACTOME_REPRODUCTION
Canonical_Pathways	REACTOME_OXIDATIVE_STRESS_INDUCED_SENESCENCE	120	40	5.90906e-23	3.93758e-21	MAPKAPK2:HIST1H2BA:HIST1H3A:HIST1H4A:HIST1H4B:HIST1H2AB:HIST1H2BB:HIST1H4C:HIST1H2BC:HIST1H2AC:HIST1H2BD:HIST1H2BE:HIST1H4D:HIST1H3D:HIST1H2AD:HIST1H2BF:HIST1H4E:HIST1H2BG:HIST1H2AE:HIST1H3E:HIST1H4F:HIST1H3F:HIST1H2BH:HIST1H3G:HIST1H2BI:HIST1H4H:HIST1H2BJ:HIST1H2BK:HIST1H4I:HIST1H2BL:HIST1H3H:HIST1H2AJ:HIST1H2BM:HIST1H4J:HIST1H4K:HIST1H2BN:HIST1H3I:HIST1H4L:HIST1H3J:HIST1H2BO	http://www.gsea-msigdb.org/gsea/msigdb/cards/REACTOME_OXIDATIVE_STRESS_INDUCED_SENESCENCE
Canonical_Pathways	REACTOME_CHROMATIN_ORGANIZATION	266	58	3.54899e-22	2.29536e-20	KAT6B:NFKB2:PRMT3:ING4:ARID2:SAP18:CREBBP:GPS2:KANSL1:MBD3:DOT1L:HIST1H2AA:HIST1H2BA:HIST1H3A:HIST1H4A:HIST1H4B:HIST1H2AB:HIST1H2BB:HIST1H4C:HIST1H2BC:HIST1H2AC:HIST1H2BD:HIST1H2BE:HIST1H4D:HIST1H3D:HIST1H2AD:HIST1H2BF:HIST1H4E:HIST1H2BG:HIST1H2AE:HIST1H3E:HIST1H4F:HIST1H3F:HIST1H2BH:HIST1H3G:HIST1H2BI:HIST1H4H:HIST1H2BJ:HIST1H2AG:HIST1H2BK:HIST1H4I:HIST1H2AH:HIST1H2BL:HIST1H2AI:HIST1H3H:HIST1H2A…	http://www.gsea-msigdb.org/gsea/msigdb/cards/REACTOME_CHROMATIN_ORGANIZATION
Canonical_Pathways	REACTOME_MEIOTIC_SYNAPSIS	77	32	4.78516e-22	3.00645e-20	REC8:HIST1H2BA:HIST1H4A:HIST1H4B:HIST1H2AB:HIST1H2BB:HIST1H4C:HIST1H2BC:HIST1H2AC:HIST1H2BD:HIST1H2BE:HIST1H4D:HIST1H2AD:HIST1H2BF:HIST1H4E:HIST1H2BG:HIST1H2AE:HIST1H4F:HIST1H2BH:HIST1H2BI:HIST1H4H:HIST1H2BJ:HIST1H2BK:HIST1H4I:HIST1H2BL:HIST1H2AJ:HIST1H2BM:HIST1H4J:HIST1H4K:HIST1H2BN:HIST1H4L:HIST1H2BO	http://www.gsea-msigdb.org/gsea/msigdb/cards/REACTOME_MEIOTIC_SYNAPSIS
Canonical_Pathways	REACTOME_EPIGENETIC_REGULATION_OF_GENE_EXPRESSION	140	42	5.01452e-22	3.06304e-20	GTF2H1:SAP18:MBD3:HIST1H2BA:HIST1H3A:HIST1H4A:HIST1H4B:HIST1H2AB:HIST1H2BB:HIST1H4C:HIST1H2BC:HIST1H2AC:HIST1H2BD:HIST1H2BE:HIST1H4D:HIST1H3D:HIST1H2AD:HIST1H2BF:HIST1H4E:HIST1H2BG:HIST1H2AE:HIST1H3E:HIST1H4F:HIST1H3F:HIST1H2BH:HIST1H3G:HIST1H2BI:HIST1H4H:HIST1H2BJ:HIST1H2BK:HIST1H4I:HIST1H2BL:HIST1H3H:HIST1H2AJ:HIST1H2BM:HIST1H4J:HIST1H4K:HIST1H2BN:HIST1H3I:HIST1H4L:HIST1H3J:HIST1H2BO	http://www.gsea-msigdb.org/gsea/msigdb/cards/REACTOME_EPIGENETIC_REGULATION_OF_GENE_EXPRESSION
Canonical_Pathways	REACTOME_SIGNALING_BY_NOTCH	228	53	1.00983e-21	6.00167e-20	PBX1:MDK:PSMC3:CNTN1:PSMA4:CREBBP:PSME3:PSMD14:CREB1:WWC1:HIST1H2BA:HIST1H3A:HIST1H4A:HIST1H4B:HIST1H2AB:HIST1H2BB:HIST1H4C:HIST1H2BC:HIST1H2AC:HIST1H2BD:HIST1H2BE:HIST1H4D:HIST1H3D:HIST1H2AD:HIST1H2BF:HIST1H4E:HIST1H2BG:HIST1H2AE:HIST1H3E:HIST1H4F:HIST1H3F:HIST1H2BH:HIST1H3G:HIST1H2BI:HIST1H4H:HIST1H2BJ:HIST1H2BK:HIST1H4I:HIST1H2BL:HIST1H3H:HIST1H2AJ:HIST1H2BM:HIST1H4J:HIST1H4K:HIST1H2BN:HIST1H3…	http://www.gsea-msigdb.org/gsea/msigdb/cards/REACTOME_SIGNALING_BY_NOTCH
Canonical_Pathways	REACTOME_TELOMERE_MAINTENANCE	80	32	1.97214e-21	1.14125e-19	HIST1H2BA:HIST1H4A:HIST1H4B:HIST1H2AB:HIST1H2BB:HIST1H4C:HIST1H2BC:HIST1H2AC:HIST1H2BD:HIST1H2BE:HIST1H4D:HIST1H2AD:HIST1H2BF:HIST1H4E:HIST1H2BG:HIST1H2AE:HIST1H4F:HIST1H2BH:HIST1H2BI:HIST1H4H:HIST1H2BJ:HIST1H2BK:HIST1H4I:HIST1H2BL:HIST1H2AJ:HIST1H2BM:HIST1H4J:HIST1H4K:HIST1H2BN:HIST1H4L:HIST1H2BO:RPA3	http://www.gsea-msigdb.org/gsea/msigdb/cards/REACTOME_TELOMERE_MAINTENANCE
Canonical_Pathways	REACTOME_GENE_SILENCING_BY_RNA	133	40	4.39508e-21	2.47815e-19	NUP160:HIST1H2BA:HIST1H3A:HIST1H4A:HIST1H4B:HIST1H2AB:HIST1H2BB:HIST1H4C:HIST1H2BC:HIST1H2AC:HIST1H2BD:HIST1H2BE:HIST1H4D:HIST1H3D:HIST1H2AD:HIST1H2BF:HIST1H4E:HIST1H2BG:HIST1H2AE:HIST1H3E:HIST1H4F:HIST1H3F:HIST1H2BH:HIST1H3G:HIST1H2BI:HIST1H4H:HIST1H2BJ:HIST1H2BK:HIST1H4I:HIST1H2BL:HIST1H3H:HIST1H2AJ:HIST1H2BM:HIST1H4J:HIST1H4K:HIST1H2BN:HIST1H3I:HIST1H4L:HIST1H3J:HIST1H2BO	http://www.gsea-msigdb.org/gsea/msigdb/cards/REACTOME_GENE_SILENCING_BY_RNA
Canonical_Pathways	REACTOME_BASE_EXCISION_REPAIR	89	33	7.85746e-21	4.31964e-19	PARP2:HIST1H2BA:HIST1H4A:HIST1H4B:HIST1H2AB:HIST1H2BB:HIST1H4C:HIST1H2BC:HIST1H2AC:HIST1H2BD:HIST1H2BE:HIST1H4D:HIST1H2AD:HIST1H2BF:HIST1H4E:HIST1H2BG:HIST1H2AE:HIST1H4F:HIST1H2BH:HIST1H2BI:HIST1H4H:HIST1H2BJ:HIST1H2BK:HIST1H4I:HIST1H2BL:HIST1H2AJ:HIST1H2BM:HIST1H4J:HIST1H4K:HIST1H2BN:HIST1H4L:HIST1H2BO:RPA3	http://www.gsea-msigdb.org/gsea/msigdb/cards/REACTOME_BASE_EXCISION_REPAIR
Canonical_Pathways	REACTOME_NONHOMOLOGOUS_END_JOINING_NHEJ	67	29	1.04571e-20	5.6086e-19	POLL:XRCC6:TDP2:HIST1H2BA:HIST1H4A:HIST1H4B:HIST1H2BB:HIST1H4C:HIST1H2BC:HIST1H2BD:HIST1H2BE:HIST1H4D:HIST1H2BF:HIST1H4E:HIST1H2BG:HIST1H4F:HIST1H2BH:HIST1H2BI:HIST1H4H:HIST1H2BJ:HIST1H2BK:HIST1H4I:HIST1H2BL:HIST1H2BM:HIST1H4J:HIST1H4K:HIST1H2BN:HIST1H4L:HIST1H2BO	http://www.gsea-msigdb.org/gsea/msigdb/cards/REACTOME_NONHOMOLOGOUS_END_JOINING_NHEJ
Canonical_Pathways	REACTOME_ESTROGEN_DEPENDENT_GENE_EXPRESSION	146	41	2.43222e-20	1.24754e-18	GTF2A2:CREBBP:HIST1H2BA:HIST1H3A:HIST1H4A:HIST1H4B:HIST1H2AB:HIST1H2BB:HIST1H4C:HIST1H2BC:HIST1H2AC:HIST1H2BD:HIST1H2BE:HIST1H4D:HIST1H3D:HIST1H2AD:HIST1H2BF:HIST1H4E:HIST1H2BG:HIST1H2AE:HIST1H3E:HIST1H4F:HIST1H3F:HIST1H2BH:HIST1H3G:HIST1H2BI:HIST1H4H:HIST1H2BJ:HIST1H2BK:HIST1H4I:HIST1H2BL:HIST1H3H:HIST1H2AJ:HIST1H2BM:HIST1H4J:HIST1H4K:HIST1H2BN:HIST1H3I:HIST1H4L:HIST1H3J:HIST1H2BO	http://www.gsea-msigdb.org/gsea/msigdb/cards/REACTOME_ESTROGEN_DEPENDENT_GENE_EXPRESSION
Canonical_Pathways	REACTOME_TCF_DEPENDENT_SIGNALING_IN_RESPONSE_TO_WNT	226	51	2.43949e-20	1.24754e-18	FZD8:BTRC:SOX6:PSMC3:PSMA4:CREBBP:PSME3:FZD2:WNT3:CSNK1G2:PSMD14:HIST1H2BA:HIST1H3A:HIST1H4A:HIST1H4B:HIST1H2AB:HIST1H2BB:HIST1H4C:HIST1H2BC:HIST1H2AC:HIST1H2BD:HIST1H2BE:HIST1H4D:HIST1H3D:HIST1H2AD:HIST1H2BF:HIST1H4E:HIST1H2BG:HIST1H2AE:HIST1H3E:HIST1H4F:HIST1H3F:HIST1H2BH:HIST1H3G:HIST1H2BI:HIST1H4H:HIST1H2BJ:HIST1H2BK:HIST1H4I:HIST1H2BL:HIST1H3H:HIST1H2AJ:HIST1H2BM:HIST1H4J:HIST1H4K:HIST1H2BN:…	http://www.gsea-msigdb.org/gsea/msigdb/cards/REACTOME_TCF_DEPENDENT_SIGNALING_IN_RESPONSE_TO_WNT
Canonical_Pathways	REACTOME_CELLULAR_SENESCENCE	189	46	7.03205e-20	3.51443e-18	MAPKAPK2:CDC27:HIST1H2BA:HIST1H1A:HIST1H3A:HIST1H4A:HIST1H4B:HIST1H2AB:HIST1H2BB:HIST1H1C:HIST1H4C:HIST1H2BC:HIST1H2AC:HIST1H1E:HIST1H2BD:HIST1H2BE:HIST1H4D:HIST1H3D:HIST1H2AD:HIST1H2BF:HIST1H4E:HIST1H2BG:HIST1H2AE:HIST1H3E:HIST1H1D:HIST1H4F:HIST1H3F:HIST1H2BH:HIST1H3G:HIST1H2BI:HIST1H4H:HIST1H2BJ:HIST1H2BK:HIST1H4I:HIST1H2BL:HIST1H3H:HIST1H2AJ:HIST1H2BM:HIST1H4J:HIST1H4K:HIST1H2BN:HIST1H1B:HIST1…	http://www.gsea-msigdb.org/gsea/msigdb/cards/REACTOME_CELLULAR_SENESCENCE
Canonical_Pathways	REACTOME_SIGNALING_BY_WNT	321	60	2.31533e-19	1.13143e-17	FZD8:PPP3CB:BTRC:SOX6:PSMC3:WNT5B:GNB3:PSMA4:CREBBP:PSME3:FZD2:WNT3:WNT9B:CSNK1G2:GNG7:AP2S1:PSMD14:PLCB1:HIST1H2BA:HIST1H3A:HIST1H4A:HIST1H4B:HIST1H2AB:HIST1H2BB:HIST1H4C:HIST1H2BC:HIST1H2AC:HIST1H2BD:HIST1H2BE:HIST1H4D:HIST1H3D:HIST1H2AD:HIST1H2BF:HIST1H4E:HIST1H2BG:HIST1H2AE:HIST1H3E:HIST1H4F:HIST1H3F:HIST1H2BH:HIST1H3G:HIST1H2BI:HIST1H4H:HIST1H2BJ:HIST1H2BK:HIST1H4I:HIST1H2BL:HIST1H3H:HIST1H2…	http://www.gsea-msigdb.org/gsea/msigdb/cards/REACTOME_SIGNALING_BY_WNT
Canonical_Pathways	REACTOME_TRANSCRIPTIONAL_REGULATION_BY_RUNX1	231	49	2.16186e-18	1.03346e-16	LDB1:SPI1:PSMC3:ARID2:TCF12:PSMA4:CREBBP:PSME3:ITGA2B:PSMD14:HIST1H2BA:HIST1H3A:HIST1H4A:HIST1H4B:HIST1H2AB:HIST1H2BB:HIST1H4C:HIST1H2BC:HIST1H2AC:HIST1H2BD:HIST1H2BE:HIST1H4D:HIST1H3D:HIST1H2AD:HIST1H2BF:HIST1H4E:HIST1H2BG:HIST1H2AE:HIST1H3E:HIST1H4F:HIST1H3F:HIST1H2BH:HIST1H3G:HIST1H2BI:HIST1H4H:HIST1H2BJ:HIST1H2BK:HIST1H4I:HIST1H2BL:HIST1H3H:HIST1H2AJ:HIST1H2BM:HIST1H4J:HIST1H4K:HIST1H2BN:HIST…	http://www.gsea-msigdb.org/gsea/msigdb/cards/REACTOME_TRANSCRIPTIONAL_REGULATION_BY_RUNX1
Canonical_Pathways	REACTOME_ESR_MEDIATED_SIGNALING	217	47	4.46628e-18	2.08965e-16	GNB3:GTF2A2:CREBBP:GNG7:CREB1:HIST1H2BA:HIST1H3A:HIST1H4A:HIST1H4B:HIST1H2AB:HIST1H2BB:HIST1H4C:HIST1H2BC:HIST1H2AC:HIST1H2BD:HIST1H2BE:HIST1H4D:HIST1H3D:HIST1H2AD:HIST1H2BF:HIST1H4E:HIST1H2BG:HIST1H2AE:HIST1H3E:HIST1H4F:HIST1H3F:HIST1H2BH:HIST1H3G:HIST1H2BI:HIST1H4H:HIST1H2BJ:HIST1H2BK:HIST1H4I:HIST1H2BL:HIST1H3H:HIST1H2AJ:HIST1H2BM:HIST1H4J:HIST1H4K:HIST1H2BN:HIST1H3I:HIST1H4L:HIST1H3J:HIST1H2B…	http://www.gsea-msigdb.org/gsea/msigdb/cards/REACTOME_ESR_MEDIATED_SIGNALING
Canonical_Pathways	REACTOME_CHROMOSOME_MAINTENANCE	107	33	5.35213e-18	2.45195e-16	CENPN:HIST1H2BA:HIST1H4A:HIST1H4B:HIST1H2AB:HIST1H2BB:HIST1H4C:HIST1H2BC:HIST1H2AC:HIST1H2BD:HIST1H2BE:HIST1H4D:HIST1H2AD:HIST1H2BF:HIST1H4E:HIST1H2BG:HIST1H2AE:HIST1H4F:HIST1H2BH:HIST1H2BI:HIST1H4H:HIST1H2BJ:HIST1H2BK:HIST1H4I:HIST1H2BL:HIST1H2AJ:HIST1H2BM:HIST1H4J:HIST1H4K:HIST1H2BN:HIST1H4L:HIST1H2BO:RPA3	http://www.gsea-msigdb.org/gsea/msigdb/cards/REACTOME_CHROMOSOME_MAINTENANCE
Canonical_Pathways	REACTOME_SIGNALING_BY_NUCLEAR_RECEPTORS	259	49	2.96103e-16	1.32884e-14	RXRG:GNB3:GTF2A2:CREBBP:GNG7:CREB1:HIST1H2BA:HIST1H3A:HIST1H4A:HIST1H4B:HIST1H2AB:HIST1H2BB:HIST1H4C:HIST1H2BC:HIST1H2AC:HIST1H2BD:HIST1H2BE:HIST1H4D:HIST1H3D:HIST1H2AD:HIST1H2BF:HIST1H4E:HIST1H2BG:HIST1H2AE:HIST1H3E:HIST1H4F:HIST1H3F:HIST1H2BH:HIST1H3G:HIST1H2BI:HIST1H4H:HIST1H2BJ:HIST1H2BK:HIST1H4I:HIST1H2BL:HIST1H3H:HIST1H2AJ:HIST1H2BM:HIST1H4J:HIST1H4K:HIST1H2BN:HIST1H3I:HIST1H4L:HIST1H3J:HIS…	http://www.gsea-msigdb.org/gsea/msigdb/cards/REACTOME_SIGNALING_BY_NUCLEAR_RECEPTORS
Canonical_Pathways	REACTOME_DNA_DOUBLE_STRAND_BREAK_RESPONSE	75	26	7.25936e-16	3.19267e-14	HIST1H2BA:HIST1H4A:HIST1H4B:HIST1H2BB:HIST1H4C:HIST1H2BC:HIST1H2BD:HIST1H2BE:HIST1H4D:HIST1H2BF:HIST1H4E:HIST1H2BG:HIST1H4F:HIST1H2BH:HIST1H2BI:HIST1H4H:HIST1H2BJ:HIST1H2BK:HIST1H4I:HIST1H2BL:HIST1H2BM:HIST1H4J:HIST1H4K:HIST1H2BN:HIST1H4L:HIST1H2BO	http://www.gsea-msigdb.org/gsea/msigdb/cards/REACTOME_DNA_DOUBLE_STRAND_BREAK_RESPONSE
Canonical_Pathways	REACTOME_G2_M_DNA_DAMAGE_CHECKPOINT	93	27	3.00587e-14	1.29606e-12	HIST1H2BA:HIST1H4A:HIST1H4B:HIST1H2BB:HIST1H4C:HIST1H2BC:HIST1H2BD:HIST1H2BE:HIST1H4D:HIST1H2BF:HIST1H4E:HIST1H2BG:HIST1H4F:HIST1H2BH:HIST1H2BI:HIST1H4H:HIST1H2BJ:HIST1H2BK:HIST1H4I:HIST1H2BL:HIST1H2BM:HIST1H4J:HIST1H4K:HIST1H2BN:HIST1H4L:HIST1H2BO:RPA3	http://www.gsea-msigdb.org/gsea/msigdb/cards/REACTOME_G2_M_DNA_DAMAGE_CHECKPOINT
Canonical_Pathways	REACTOME_PROCESSING_OF_DNA_DOUBLE_STRAND_BREAK_ENDS	96	27	7.11378e-14	3.00831e-12	HIST1H2BA:HIST1H4A:HIST1H4B:HIST1H2BB:HIST1H4C:HIST1H2BC:HIST1H2BD:HIST1H2BE:HIST1H4D:HIST1H2BF:HIST1H4E:HIST1H2BG:HIST1H4F:HIST1H2BH:HIST1H2BI:HIST1H4H:HIST1H2BJ:HIST1H2BK:HIST1H4I:HIST1H2BL:HIST1H2BM:HIST1H4J:HIST1H4K:HIST1H2BN:HIST1H4L:HIST1H2BO:RPA3	http://www.gsea-msigdb.org/gsea/msigdb/cards/REACTOME_PROCESSING_OF_DNA_DOUBLE_STRAND_BREAK_ENDS
Canonical_Pathways	REACTOME_M_PHASE	385	57	8.66875e-14	3.59671e-12	ACTR1A:CKAP5:PSMC3:NUP160:NCAPD2:CCNB2:PSMA4:CENPN:PAFAH1B1:PSME3:CDC27:KIF2B:VRK2:PSMD14:GORASP1:PTTG1:HIST1H2BA:HIST1H3A:HIST1H4A:HIST1H4B:HIST1H2AB:HIST1H2BB:HIST1H4C:HIST1H2BC:HIST1H2AC:HIST1H2BD:HIST1H2BE:HIST1H4D:HIST1H3D:HIST1H2AD:HIST1H2BF:HIST1H4E:HIST1H2BG:HIST1H2AE:HIST1H3E:HIST1H4F:HIST1H3F:HIST1H2BH:HIST1H3G:HIST1H2BI:HIST1H4H:HIST1H2BJ:HIST1H2BK:HIST1H4I:HIST1H2BL:HIST1H3H:HIST1H2AJ…	http://www.gsea-msigdb.org/gsea/msigdb/cards/REACTOME_M_PHASE
Canonical_Pathways	REACTOME_HDMS_DEMETHYLATE_HISTONES	46	19	1.41454e-13	5.76034e-12	HIST1H3A:HIST1H4A:HIST1H4B:HIST1H4C:HIST1H4D:HIST1H3D:HIST1H4E:HIST1H3E:HIST1H4F:HIST1H3F:HIST1H3G:HIST1H4H:HIST1H4I:HIST1H3H:HIST1H4J:HIST1H4K:HIST1H3I:HIST1H4L:HIST1H3J	http://www.gsea-msigdb.org/gsea/msigdb/cards/REACTOME_HDMS_DEMETHYLATE_HISTONES
Canonical_Pathways	REACTOME_UB_SPECIFIC_PROCESSING_PROTEASES	214	40	2.48379e-13	9.93064e-12	VDAC2:DDB2:PSMC3:USP5:PSMA4:BECN1:PSME3:PSMD14:USP25:WDR48:HIST1H2AA:HIST1H2BA:HIST1H2AB:HIST1H2BB:HIST1H2BC:HIST1H2AC:HIST1H2BD:HIST1H2BE:HIST1H2AD:HIST1H2BF:HIST1H2BG:HIST1H2AE:HIST1H2BH:HIST1H2BI:HIST1H2BJ:HIST1H2AG:HIST1H2BK:HIST1H2AH:HIST1H2BL:HIST1H2AI:HIST1H2AJ:HIST1H2BM:HIST1H2AK:HIST1H2BN:HIST1H2AL:HIST1H2AM:HIST1H2BO:USP42:DDX58:USP20	http://www.gsea-msigdb.org/gsea/msigdb/cards/REACTOME_UB_SPECIFIC_PROCESSING_PROTEASES
Canonical_Pathways	REACTOME_CELLULAR_RESPONSES_TO_STRESS	429	58	2.61509e-12	1.02689e-10	MAPKAPK2:CAMK2G:ACTR1A:PSMC3:NUP160:PSMA4:CREBBP:PSME3:CDC27:PSMD14:HIST1H2BA:HIST1H1A:HIST1H3A:HIST1H4A:HIST1H4B:HIST1H2AB:HIST1H2BB:HIST1H1C:HIST1H4C:HIST1H2BC:HIST1H2AC:HIST1H1E:HIST1H2BD:HIST1H2BE:HIST1H4D:HIST1H3D:HIST1H2AD:HIST1H2BF:HIST1H4E:HIST1H2BG:HIST1H2AE:HIST1H3E:HIST1H1D:HIST1H4F:HIST1H3F:HIST1H2BH:HIST1H3G:HIST1H2BI:HIST1H4H:HIST1H2BJ:HIST1H2BK:HIST1H4I:HIST1H2BL:HIST1H3H:HIST1H2AJ…	http://www.gsea-msigdb.org/gsea/msigdb/cards/REACTOME_CELLULAR_RESPONSES_TO_STRESS
Canonical_Pathways	REACTOME_PKMTS_METHYLATE_HISTONE_LYSINES	68	21	5.79784e-12	2.23675e-10	NFKB2:DOT1L:HIST1H3A:HIST1H4A:HIST1H4B:HIST1H4C:HIST1H4D:HIST1H3D:HIST1H4E:HIST1H3E:HIST1H4F:HIST1H3F:HIST1H3G:HIST1H4H:HIST1H4I:HIST1H3H:HIST1H4J:HIST1H4K:HIST1H3I:HIST1H4L:HIST1H3J	http://www.gsea-msigdb.org/gsea/msigdb/cards/REACTOME_PKMTS_METHYLATE_HISTONE_LYSINES
Canonical_Pathways	REACTOME_RHO_GTPASE_EFFECTORS	318	47	1.44188e-11	5.46672e-10	SRGAP2:CKAP5:NUP160:CENPN:PAFAH1B1:FMNL1:KIF2B:HIST1H2BA:HIST1H3A:HIST1H4A:HIST1H4B:HIST1H2AB:HIST1H2BB:HIST1H4C:HIST1H2BC:HIST1H2AC:HIST1H2BD:HIST1H2BE:HIST1H4D:HIST1H3D:HIST1H2AD:HIST1H2BF:HIST1H4E:HIST1H2BG:HIST1H2AE:HIST1H3E:HIST1H4F:HIST1H3F:HIST1H2BH:HIST1H3G:HIST1H2BI:HIST1H4H:HIST1H2BJ:HIST1H2BK:HIST1H4I:HIST1H2BL:HIST1H3H:HIST1H2AJ:HIST1H2BM:HIST1H4J:HIST1H4K:HIST1H2BN:HIST1H3I:HIST1H4L:…	http://www.gsea-msigdb.org/gsea/msigdb/cards/REACTOME_RHO_GTPASE_EFFECTORS
Canonical_Pathways	REACTOME_HOMOLOGY_DIRECTED_REPAIR	136	29	1.712e-11	6.38084e-10	PARP2:SLX4:HIST1H2BA:HIST1H4A:HIST1H4B:HIST1H2BB:HIST1H4C:HIST1H2BC:HIST1H2BD:HIST1H2BE:HIST1H4D:HIST1H2BF:HIST1H4E:HIST1H2BG:HIST1H4F:HIST1H2BH:HIST1H2BI:HIST1H4H:HIST1H2BJ:HIST1H2BK:HIST1H4I:HIST1H2BL:HIST1H2BM:HIST1H4J:HIST1H4K:HIST1H2BN:HIST1H4L:HIST1H2BO:RPA3	http://www.gsea-msigdb.org/gsea/msigdb/cards/REACTOME_HOMOLOGY_DIRECTED_REPAIR
Canonical_Pathways	REACTOME_DNA_DOUBLE_STRAND_BREAK_REPAIR	164	32	1.8877e-11	6.80502e-10	POLL:PARP2:SLX4:XRCC6:TDP2:HIST1H2BA:HIST1H4A:HIST1H4B:HIST1H2BB:HIST1H4C:HIST1H2BC:HIST1H2BD:HIST1H2BE:HIST1H4D:HIST1H2BF:HIST1H4E:HIST1H2BG:HIST1H4F:HIST1H2BH:HIST1H2BI:HIST1H4H:HIST1H2BJ:HIST1H2BK:HIST1H4I:HIST1H2BL:HIST1H2BM:HIST1H4J:HIST1H4K:HIST1H2BN:HIST1H4L:HIST1H2BO:RPA3	http://www.gsea-msigdb.org/gsea/msigdb/cards/REACTOME_DNA_DOUBLE_STRAND_BREAK_REPAIR
Canonical_Pathways	REACTOME_G2_M_CHECKPOINTS	164	32	1.8877e-11	6.80502e-10	PSMC3:CCNB2:PSMA4:PSME3:PSMD14:HIST1H2BA:HIST1H4A:HIST1H4B:HIST1H2BB:HIST1H4C:HIST1H2BC:HIST1H2BD:HIST1H2BE:HIST1H4D:HIST1H2BF:HIST1H4E:HIST1H2BG:HIST1H4F:HIST1H2BH:HIST1H2BI:HIST1H4H:HIST1H2BJ:HIST1H2BK:HIST1H4I:HIST1H2BL:HIST1H2BM:HIST1H4J:HIST1H4K:HIST1H2BN:HIST1H4L:HIST1H2BO:RPA3	http://www.gsea-msigdb.org/gsea/msigdb/cards/REACTOME_G2_M_CHECKPOINTS
Canonical_Pathways	REACTOME_DEUBIQUITINATION	291	43	1.0799e-10	3.83016e-09	YOD1:VDAC2:DDB2:PSMC3:USP5:PSMA4:BECN1:PSME3:PSMD14:USP25:TGFBR2:WDR48:UCHL1:HIST1H2AA:HIST1H2BA:HIST1H2AB:HIST1H2BB:HIST1H2BC:HIST1H2AC:HIST1H2BD:HIST1H2BE:HIST1H2AD:HIST1H2BF:HIST1H2BG:HIST1H2AE:HIST1H2BH:HIST1H2BI:HIST1H2BJ:HIST1H2AG:HIST1H2BK:HIST1H2AH:HIST1H2BL:HIST1H2AI:HIST1H2AJ:HIST1H2BM:HIST1H2AK:HIST1H2BN:HIST1H2AL:HIST1H2AM:HIST1H2BO:USP42:DDX58:USP20	http://www.gsea-msigdb.org/gsea/msigdb/cards/REACTOME_DEUBIQUITINATION
Canonical_Pathways	REACTOME_CELLULAR_RESPONSES_TO_EXTERNAL_STIMULI	523	61	3.53545e-10	1.23404e-08	MAPKAPK2:CAMK2G:ACTR1A:ATG13:PSMC3:NUP160:ULK1:PSMA4:CREBBP:BECN1:PSME3:CDC27:PSMD14:HIST1H2BA:HIST1H1A:HIST1H3A:HIST1H4A:HIST1H4B:HIST1H2AB:HIST1H2BB:HIST1H1C:HIST1H4C:HIST1H2BC:HIST1H2AC:HIST1H1E:HIST1H2BD:HIST1H2BE:HIST1H4D:HIST1H3D:HIST1H2AD:HIST1H2BF:HIST1H4E:HIST1H2BG:HIST1H2AE:HIST1H3E:HIST1H1D:HIST1H4F:HIST1H3F:HIST1H2BH:HIST1H3G:HIST1H2BI:HIST1H4H:HIST1H2BJ:HIST1H2BK:HIST1H4I:HIST1H2BL:H…	http://www.gsea-msigdb.org/gsea/msigdb/cards/REACTOME_CELLULAR_RESPONSES_TO_EXTERNAL_STIMULI
Canonical_Pathways	REACTOME_CELL_CYCLE_MITOTIC	528	61	5.16982e-10	1.77632e-08	BTRC:ACTR1A:CKAP5:PSMC3:NUP160:NCAPD2:CCNB2:PSMA4:CENPN:PAFAH1B1:PSME3:CDC27:KIF2B:VRK2:PSMD14:GORASP1:PTTG1:HMMR:GMNN:HIST1H2BA:HIST1H3A:HIST1H4A:HIST1H4B:HIST1H2AB:HIST1H2BB:HIST1H4C:HIST1H2BC:HIST1H2AC:HIST1H2BD:HIST1H2BE:HIST1H4D:HIST1H3D:HIST1H2AD:HIST1H2BF:HIST1H4E:HIST1H2BG:HIST1H2AE:HIST1H3E:HIST1H4F:HIST1H3F:HIST1H2BH:HIST1H3G:HIST1H2BI:HIST1H4H:HIST1H2BJ:HIST1H2BK:HIST1H4I:HIST1H2BL:HIS…	http://www.gsea-msigdb.org/gsea/msigdb/cards/REACTOME_CELL_CYCLE_MITOTIC
Canonical_Pathways	REACTOME_DNA_REPAIR	327	44	1.38143e-09	4.67347e-08	POLL:GTF2H1:DDB2:COPS7A:PARP2:SLX4:FANCL:XRCC6:WDR48:TDP2:HIST1H2BA:HIST1H4A:HIST1H4B:HIST1H2AB:HIST1H2BB:HIST1H4C:HIST1H2BC:HIST1H2AC:HIST1H2BD:HIST1H2BE:HIST1H4D:HIST1H2AD:HIST1H2BF:HIST1H4E:HIST1H2BG:HIST1H2AE:HIST1H4F:HIST1H2BH:HIST1H2BI:HIST1H4H:HIST1H2BJ:HIST1H2BK:HIST1H4I:HIST1H2BL:HIST1H2AJ:HIST1H2BM:HIST1H4J:HIST1H4K:HIST1H2BN:HIST1H4L:HIST1H2BO:ASCC3:PMS2:RPA3	http://www.gsea-msigdb.org/gsea/msigdb/cards/REACTOME_DNA_REPAIR
Canonical_Pathways	REACTOME_METALLOPROTEASE_DUBS	36	13	7.44541e-09	2.48068e-07	PSMD14:HIST1H2AA:HIST1H2AB:HIST1H2AC:HIST1H2AD:HIST1H2AE:HIST1H2AG:HIST1H2AH:HIST1H2AI:HIST1H2AJ:HIST1H2AK:HIST1H2AL:HIST1H2AM	http://www.gsea-msigdb.org/gsea/msigdb/cards/REACTOME_METALLOPROTEASE_DUBS
Canonical_Pathways	REACTOME_SIGNALING_BY_RHO_GTPASES	447	52	7.93921e-09	2.60572e-07	SRGAP2:ARHGAP1:CKAP5:NUP160:ARHGAP42:TMEM133:CENPN:PAFAH1B1:FMNL1:ARHGAP27:KIF2B:FAM13A:ARHGAP26:HIST1H2BA:HIST1H3A:HIST1H4A:HIST1H4B:HIST1H2AB:HIST1H2BB:HIST1H4C:HIST1H2BC:HIST1H2AC:HIST1H2BD:HIST1H2BE:HIST1H4D:HIST1H3D:HIST1H2AD:HIST1H2BF:HIST1H4E:HIST1H2BG:HIST1H2AE:HIST1H3E:HIST1H4F:HIST1H3F:HIST1H2BH:HIST1H3G:HIST1H2BI:HIST1H4H:HIST1H2BJ:HIST1H2BK:HIST1H4I:HIST1H2BL:HIST1H3H:HIST1H2AJ:HIST1H…	http://www.gsea-msigdb.org/gsea/msigdb/cards/REACTOME_SIGNALING_BY_RHO_GTPASES
Canonical_Pathways	REACTOME_CELL_CYCLE_CHECKPOINTS	287	38	2.84392e-08	9.19674e-07	CKAP5:PSMC3:NUP160:CCNB2:PSMA4:CENPN:PAFAH1B1:PSME3:CDC27:KIF2B:PSMD14:HIST1H2BA:HIST1H4A:HIST1H4B:HIST1H2BB:HIST1H4C:HIST1H2BC:HIST1H2BD:HIST1H2BE:HIST1H4D:HIST1H2BF:HIST1H4E:HIST1H2BG:HIST1H4F:HIST1H2BH:HIST1H2BI:HIST1H4H:HIST1H2BJ:HIST1H2BK:HIST1H4I:HIST1H2BL:HIST1H2BM:HIST1H4J:HIST1H4K:HIST1H2BN:HIST1H4L:HIST1H2BO:RPA3	http://www.gsea-msigdb.org/gsea/msigdb/cards/REACTOME_CELL_CYCLE_CHECKPOINTS
Canonical_Pathways	REACTOME_E3_UBIQUITIN_LIGASES_UBIQUITINATE_TARGET_PROTEINS	58	15	8.88499e-08	2.83161e-06	HIST1H2BA:HIST1H2BB:HIST1H2BC:HIST1H2BD:HIST1H2BE:HIST1H2BF:HIST1H2BG:HIST1H2BH:HIST1H2BI:HIST1H2BJ:HIST1H2BK:HIST1H2BL:HIST1H2BM:HIST1H2BN:HIST1H2BO	http://www.gsea-msigdb.org/gsea/msigdb/cards/REACTOME_E3_UBIQUITIN_LIGASES_UBIQUITINATE_TARGET_PROTEINS
Canonical_Pathways	REACTOME_CELL_CYCLE	632	62	1.83248e-07	5.75661e-06	BTRC:ACTR1A:CKAP5:PSMC3:NUP160:NCAPD2:REC8:CCNB2:PSMA4:CENPN:PAFAH1B1:PSME3:CDC27:KIF2B:VRK2:PSMD14:GORASP1:PTTG1:HMMR:GMNN:HIST1H2BA:HIST1H3A:HIST1H4A:HIST1H4B:HIST1H2AB:HIST1H2BB:HIST1H4C:HIST1H2BC:HIST1H2AC:HIST1H2BD:HIST1H2BE:HIST1H4D:HIST1H3D:HIST1H2AD:HIST1H2BF:HIST1H4E:HIST1H2BG:HIST1H2AE:HIST1H3E:HIST1H4F:HIST1H3F:HIST1H2BH:HIST1H3G:HIST1H2BI:HIST1H4H:HIST1H2BJ:HIST1H2BK:HIST1H4I:HIST1H2B…	http://www.gsea-msigdb.org/gsea/msigdb/cards/REACTOME_CELL_CYCLE
Canonical_Pathways	REACTOME_PROTEIN_UBIQUITINATION	78	17	1.88268e-07	5.83099e-06	USP5:CDC34:HIST1H2BA:HIST1H2BB:HIST1H2BC:HIST1H2BD:HIST1H2BE:HIST1H2BF:HIST1H2BG:HIST1H2BH:HIST1H2BI:HIST1H2BJ:HIST1H2BK:HIST1H2BL:HIST1H2BM:HIST1H2BN:HIST1H2BO	http://www.gsea-msigdb.org/gsea/msigdb/cards/REACTOME_PROTEIN_UBIQUITINATION
Canonical_Pathways	REACTOME_GENERIC_TRANSCRIPTION_PATHWAY	1194	97	6.85963e-07	2.09504e-05	RXRG:ZNF248:ZNF25:ZNF33A:ZNF37A:CAMK2G:LDB1:PCGF6:GTF2H1:DDB2:NR1H3:SPI1:PSMC3:ARID2:GLS2:TCF12:PSMA4:ZNF205:ZNF213:ZNF200:ZNF263:ZNF75A:ZSCAN32:ZNF597:CREBBP:RBFOX1:ZNF23:WWOX:MAF:GPS2:PSME3:ITGA2B:COX11:MBD3:ZNF555:ZNF556:COX6B1:ZNF607:LRPPRC:PSMD14:CREB1:MOBP:HTT:PPARGC1A:CCNG1:HIST1H2BA:HIST1H3A:HIST1H4A:HIST1H4B:HIST1H2AB:HIST1H2BB:HIST1H4C:HIST1H2BC:HIST1H2AC:HIST1H2BD:HIST1H2BE:HIST1H4D:HI…	http://www.gsea-msigdb.org/gsea/msigdb/cards/REACTOME_GENERIC_TRANSCRIPTION_PATHWAY
Canonical_Pathways	REACTOME_UCH_PROTEINASES	99	18	1.42987e-06	4.30725e-05	PSMC3:PSMA4:PSME3:PSMD14:TGFBR2:UCHL1:HIST1H2AA:HIST1H2AB:HIST1H2AC:HIST1H2AD:HIST1H2AE:HIST1H2AG:HIST1H2AH:HIST1H2AI:HIST1H2AJ:HIST1H2AK:HIST1H2AL:HIST1H2AM	http://www.gsea-msigdb.org/gsea/msigdb/cards/REACTOME_UCH_PROTEINASES
Canonical_Pathways	REACTOME_POST_TRANSLATIONAL_PROTEIN_MODIFICATION	1408	107	4.04961e-06	0.000120339	PARK7:NEGR1:FPGT:RAB7L1:YOD1:SEC24C:VDAC2:BTRC:FBXW4:GBF1:NFKB2:ACTR1A:PRMT3:F2:ARFGAP2:DDB2:NR1H3:PSMC3:AGBL2:NUP160:RAB38:CNTN5:NTM:OPCML:COPS7A:USP5:CMAS:ST8SIA1:DPH6:GCNT3:COMMD4:PSMA4:AGBL1:CREBBP:HIC1:RAB34:BECN1:PSME3:ASB16:NSF:GOSR2:CDH2:ST8SIA3:TPGS1:CDC34:FSTL3:CAMKMT:PSMD14:PIGU:USP25:TGFBR2:WDR48:GORASP1:PPARGC1A:UCHL1:HIST1H2AA:HIST1H2BA:HIST1H4A:HIST1H4B:HIST1H2AB:HIST1H2BB:HIST1H4C…	http://www.gsea-msigdb.org/gsea/msigdb/cards/REACTOME_POST_TRANSLATIONAL_PROTEIN_MODIFICATION
Canonical_Pathways	REACTOME_BUTYROPHILIN_BTN_FAMILY_INTERACTIONS	11	6	5.25132e-06	0.000153969	BTN3A2:BTN2A2:BTN3A1:BTN3A3:BTN2A1:BTN1A1	http://www.gsea-msigdb.org/gsea/msigdb/cards/REACTOME_BUTYROPHILIN_BTN_FAMILY_INTERACTIONS
Canonical_Pathways	REACTOME_APOPTOSIS_INDUCED_DNA_FRAGMENTATION	13	6	1.79096e-05	0.000518201	KPNB1:HIST1H1A:HIST1H1C:HIST1H1E:HIST1H1D:HIST1H1B	http://www.gsea-msigdb.org/gsea/msigdb/cards/REACTOME_APOPTOSIS_INDUCED_DNA_FRAGMENTATION
Canonical_Pathways	REACTOME_INTERLEUKIN_7_SIGNALING	34	9	2.82817e-05	0.00080768	HIST1H3A:HIST1H3D:HIST1H3E:HIST1H3F:HIST1H3G:HIST1H3H:HIST1H3I:HIST1H3J:HGF	http://www.gsea-msigdb.org/gsea/msigdb/cards/REACTOME_INTERLEUKIN_7_SIGNALING
Canonical_Pathways	REACTOME_GABA_RECEPTOR_ACTIVATION	55	11	6.37501e-05	0.00179726	KCNJ10:GNB3:ADCY9:GNG7:GABRB2:GABRA6:GABRA1:GABRG2:GABBR1:GNAI1:GNAT3	http://www.gsea-msigdb.org/gsea/msigdb/cards/REACTOME_GABA_RECEPTOR_ACTIVATION
Canonical_Pathways	REACTOME_DEVELOPMENTAL_BIOLOGY	1093	82	8.9496e-05	0.00249116	PBX1:NFASC:SRGAP2:PPP3CB:ZSWIM8:LDB1:MYOD1:SPI1:PSMC3:ST14:IAPP:CNTN1:TCF12:PSMA4:CREBBP:STX1B:PSME3:ITGA2B:ADAM11:ITGB3:ITGB3:HOXB1:HOXB2:CDH2:AP2S1:PSMD14:CREB1:EOMES:SCN5A:RPSA:ALCAM:PPARGC1A:LGI2:EBF1:SLIT3:HIST1H2BA:HIST1H3A:HIST1H4A:HIST1H4B:HIST1H2AB:HIST1H2BB:HIST1H4C:HIST1H2BC:HIST1H2AC:HIST1H2BD:HIST1H2BE:HIST1H4D:HIST1H3D:HIST1H2AD:HIST1H2BF:HIST1H4E:HIST1H2BG:HIST1H2AE:HIST1H3E:HIST1H…	http://www.gsea-msigdb.org/gsea/msigdb/cards/REACTOME_DEVELOPMENTAL_BIOLOGY
Canonical_Pathways	REACTOME_GENE_EXPRESSION_TRANSCRIPTION	1451	103	9.96573e-05	0.00273933	SRSF11:RXRG:ZNF248:ZNF25:ZNF33A:ZNF37A:CAMK2G:LDB1:PCGF6:GTF2H1:DDB2:NR1H3:SPI1:PSMC3:NUP160:ARID2:GLS2:SAP18:TCF12:GTF2A2:PSMA4:ZNF205:ZNF213:ZNF200:ZNF263:ZNF75A:ZSCAN32:ZNF597:CREBBP:RBFOX1:ZNF23:WWOX:MAF:GPS2:PSME3:ITGA2B:COX11:POLRMT:MBD3:ZNF555:ZNF556:COX6B1:ZNF607:LRPPRC:PSMD14:CREB1:MOBP:HTT:PPARGC1A:SLU7:CCNG1:HIST1H2BA:HIST1H3A:HIST1H4A:HIST1H4B:HIST1H2AB:HIST1H2BB:HIST1H4C:HIST1H2BC:HI…	http://www.gsea-msigdb.org/gsea/msigdb/cards/REACTOME_GENE_EXPRESSION_TRANSCRIPTION
Canonical_Pathways	REACTOME_SUMOYLATION_OF_CHROMATIN_ORGANIZATION_PROTEINS	71	12	0.000166019	0.00450711	NUP160:HIST1H4A:HIST1H4B:HIST1H4C:HIST1H4D:HIST1H4E:HIST1H4F:HIST1H4H:HIST1H4I:HIST1H4J:HIST1H4K:HIST1H4L	http://www.gsea-msigdb.org/gsea/msigdb/cards/REACTOME_SUMOYLATION_OF_CHROMATIN_ORGANIZATION_PROTEINS
Canonical_Pathways	KEGG_MELANOGENESIS	101	14	0.00042476	0.0113908	FZD8:CAMK2G:WNT5B:CREBBP:ADCY9:FZD2:WNT3:WNT9B:CREB1:PLCB1:PLCB4:GNAI1:WNT16:GNAQ	http://www.gsea-msigdb.org/gsea/msigdb/cards/KEGG_MELANOGENESIS
Canonical_Pathways	REACTOME_G_ALPHA_Q_SIGNALLING_EVENTS	216	23	0.000431796	0.01144	UTS2:RGS18:RGS21:RGS1:RGS13:RGS2:AVPR1B:SAA1:DGKZ:F2:LPAR5:GNB3:GNG7:GCG:CREB1:PLCB1:PLCB4:NMUR2:MCHR2:DAGLB:EGFR:GNA14:GNAQ	http://www.gsea-msigdb.org/gsea/msigdb/cards/REACTOME_G_ALPHA_Q_SIGNALLING_EVENTS
Canonical_Pathways	KEGG_PYRUVATE_METABOLISM	40	8	0.000634203	0.0166025	LDHA:LDHC:LDHAL6A:ME3:LDHB:ACYP1:ALDH7A1:AKR1B1	http://www.gsea-msigdb.org/gsea/msigdb/cards/KEGG_PYRUVATE_METABOLISM
Canonical_Pathways	REACTOME_SUMOYLATION	186	20	0.000880031	0.0227669	PARK7:NFKB2:NR1H3:NUP160:CREBBP:HIC1:PPARGC1A:HIST1H4A:HIST1H4B:HIST1H4C:HIST1H4D:HIST1H4E:HIST1H4F:HIST1H4H:HIST1H4I:HIST1H4J:HIST1H4K:HIST1H4L:TRIM27:TOPORS	http://www.gsea-msigdb.org/gsea/msigdb/cards/REACTOME_SUMOYLATION
Canonical_Pathways	REACTOME_NEUROTRANSMITTER_RECEPTORS_AND_POSTSYNAPTIC_SIGNAL_TRANSMISSION	200	21	0.000902059	0.0230654	LRRC7:KCNJ10:CAMK2G:GNB3:ADCY9:MAPT:NSF:GNG7:AP2S1:CREB1:PLCB1:GLRA1:GABRB2:GABRA6:GABRA1:GABRG2:GABBR1:GRIK2:RAC1:GNAI1:GNAT3	http://www.gsea-msigdb.org/gsea/msigdb/cards/REACTOME_NEUROTRANSMITTER_RECEPTORS_AND_POSTSYNAPTIC_SIGNAL_TRANSMISSION
Canonical_Pathways	REACTOME_FORMATION_OF_SENESCENCE_ASSOCIATED_HETEROCHROMATIN_FOCI_SAHF	17	5	0.00108124	0.0273292	HIST1H1A:HIST1H1C:HIST1H1E:HIST1H1D:HIST1H1B	http://www.gsea-msigdb.org/gsea/msigdb/cards/REACTOME_FORMATION_OF_SENESCENCE_ASSOCIATED_HETEROCHROMATIN_FOCI_SAHF
Canonical_Pathways	PID_ARF6_PATHWAY	35	7	0.00137854	0.0342331	ITGA2B:ITGB3:ITGB3:CYTH3:EGFR:HGF:GNA14:GNAQ	http://www.gsea-msigdb.org/gsea/msigdb/cards/PID_ARF6_PATHWAY
Canonical_Pathways	PID_HDAC_CLASSIII_PATHWAY	26	6	0.00138551	0.0342331	MYOD1:CREBBP:XRCC6:PPARGC1A:HIST1H1E:HIST1H4I	http://www.gsea-msigdb.org/gsea/msigdb/cards/PID_HDAC_CLASSIII_PATHWAY
Canonical_Pathways	REACTOME_G_ALPHA_I_SIGNALLING_EVENTS	400	34	0.00145129	0.0353232	TAS1R2:RPE65:PTGER3:RGS18:RGS21:RGS1:RGS13:PPP3CB:CAMK2G:SAA1:CHRM4:LPAR5:GNB3:ADCY9:NMT1:GNG7:OXER1:CAMKMT:CREB1:PLCB1:PLCB4:GRM7:CX3CR1:CCR8:GRK4:RGS12:NMUR2:GABBR1:GRM4:MCHR2:GPER1:GNAI1:GNAT3:GRM3	http://www.gsea-msigdb.org/gsea/msigdb/cards/REACTOME_G_ALPHA_I_SIGNALLING_EVENTS
Canonical_Pathways	REACTOME_FREE_FATTY_ACIDS_REGULATE_INSULIN_SECRETION	11	4	0.00146176	0.0353232	PLCB1:CD36:GNA14:GNAQ	http://www.gsea-msigdb.org/gsea/msigdb/cards/REACTOME_FREE_FATTY_ACIDS_REGULATE_INSULIN_SECRETION
Canonical_Pathways	REACTOME_NEURONAL_SYSTEM	404	34	0.00171249	0.0409323	LRRC7:KCNJ10:CAMK2G:KCNC1:GNB3:KCNJ8:ABCC9:GLS2:NTRK3:ADCY9:GJC1:MAPT:NSF:HCN2:GNG7:AP2S1:SHANK1:LRRTM1:CREB1:PLCB1:GLRA1:GABRB2:GABRA6:GABRA1:GABRG2:ALDH5A1:GABBR1:GRIK2:RAC1:GNAI1:GNAT3:KCND2:DLGAP2:STXBP1	http://www.gsea-msigdb.org/gsea/msigdb/cards/REACTOME_NEURONAL_SYSTEM

## Sheet: gtex_v8_ts_DEG
Supplement File S2 – gtex_v8_ts_DEG: The table presents the results of the tissue enrichment analysis for the SIN phenotype
Category	GeneSet	N_genes	N_overlap	p	adjP	genes
DEG.up	Adipose_Subcutaneous	1689	73	0.980188	1	ENSG00000050628:ENSG00000172260:ENSG00000137959:ENSG00000137965:ENSG00000162761:ENSG00000122861:ENSG00000120049:ENSG00000138172:ENSG00000134339:ENSG00000173432:ENSG00000025434:ENSG00000066336:ENSG00000196666:ENSG00000174807:ENSG00000151376:ENSG00000170647:ENSG00000010610:ENSG00000004700:ENSG00000134548:ENSG00000111713:ENSG00000121361:ENSG00000069431:ENSG00000173208:ENSG00000263155:ENSG00000174628…
DEG.up	Adipose_Visceral_Omentum	1428	55	0.99726	1	ENSG00000050628:ENSG00000172260:ENSG00000165997:ENSG00000122861:ENSG00000120049:ENSG00000148840:ENSG00000119915:ENSG00000138172:ENSG00000148965:ENSG00000134339:ENSG00000173432:ENSG00000025434:ENSG00000066336:ENSG00000174807:ENSG00000010610:ENSG00000121361:ENSG00000069431:ENSG00000173208:ENSG00000102678:ENSG00000100918:ENSG00000263155:ENSG00000103569:ENSG00000178573:ENSG00000140968:ENSG00000177374…
DEG.up	Adrenal_Gland	1204	52	0.958497	1	ENSG00000049247:ENSG00000197568:ENSG00000162873:ENSG00000148655:ENSG00000185745:ENSG00000099194:ENSG00000148795:ENSG00000166275:ENSG00000214435:ENSG00000148842:ENSG00000110492:ENSG00000165912:ENSG00000134575:ENSG00000151376:ENSG00000123892:ENSG00000102678:ENSG00000136111:ENSG00000134138:ENSG00000263155:ENSG00000140365:ENSG00000228146:ENSG00000140876:ENSG00000171724:ENSG00000161714:ENSG00000108439…
DEG.up	Artery_Aorta	2103	105	0.788274	1	ENSG00000162426:ENSG00000050628:ENSG00000090104:ENSG00000158715:ENSG00000117280:ENSG00000133065:ENSG00000107614:ENSG00000177283:ENSG00000175395:ENSG00000177791:ENSG00000148660:ENSG00000148655:ENSG00000107819:ENSG00000148842:ENSG00000076685:ENSG00000138172:ENSG00000129158:ENSG00000129167:ENSG00000173432:ENSG00000110756:ENSG00000134574:ENSG00000066336:ENSG00000080854:ENSG00000166086:ENSG00000139200…
DEG.up	Artery_Coronary	1593	69	0.975971	1	ENSG00000050628:ENSG00000090104:ENSG00000163531:ENSG00000175395:ENSG00000177791:ENSG00000148660:ENSG00000122861:ENSG00000107819:ENSG00000148842:ENSG00000138172:ENSG00000129167:ENSG00000134339:ENSG00000173432:ENSG00000110756:ENSG00000066336:ENSG00000174807:ENSG00000080854:ENSG00000166086:ENSG00000111664:ENSG00000004700:ENSG00000111711:ENSG00000151835:ENSG00000134138:ENSG00000104177:ENSG00000255529…
DEG.up	Artery_Tibial	2175	109	0.78012	1	ENSG00000171735:ENSG00000049246:ENSG00000162426:ENSG00000116761:ENSG00000050628:ENSG00000172260:ENSG00000185630:ENSG00000090104:ENSG00000107614:ENSG00000177283:ENSG00000175395:ENSG00000107758:ENSG00000177791:ENSG00000148660:ENSG00000122861:ENSG00000156650:ENSG00000107819:ENSG00000148842:ENSG00000076685:ENSG00000156374:ENSG00000138172:ENSG00000110693:ENSG00000129158:ENSG00000129167:ENSG00000173432…
DEG.up	Bladder	728	43	0.266081	1	ENSG00000185630:ENSG00000090104:ENSG00000148660:ENSG00000107882:ENSG00000138172:ENSG00000110492:ENSG00000174807:ENSG00000151376:ENSG00000111186:ENSG00000111728:ENSG00000018236:ENSG00000186073:ENSG00000134138:ENSG00000137871:ENSG00000140262:ENSG00000263155:ENSG00000077238:ENSG00000166509:ENSG00000177374:ENSG00000182963:ENSG00000161714:ENSG00000260027:ENSG00000162881:ENSG00000182621:ENSG00000170364…
DEG.up	Brain_Amygdala	1438	84	0.204376	1	ENSG00000117154:ENSG00000033122:ENSG00000177807:ENSG00000162670:ENSG00000174514:ENSG00000099194:ENSG00000120049:ENSG00000148798:ENSG00000110786:ENSG00000121653:ENSG00000134569:ENSG00000172247:ENSG00000021300:ENSG00000149972:ENSG00000182667:ENSG00000183715:ENSG00000139200:ENSG00000250510:ENSG00000139155:ENSG00000084453:ENSG00000134548:ENSG00000018236:ENSG00000139364:ENSG00000184226:ENSG00000139970…
DEG.up	Brain_Anterior_cingulate_cortex_BA24	1866	119	0.0220267	1	ENSG00000171735:ENSG00000162426:ENSG00000117154:ENSG00000033122:ENSG00000172260:ENSG00000177807:ENSG00000188859:ENSG00000162670:ENSG00000174514:ENSG00000148660:ENSG00000099194:ENSG00000186862:ENSG00000166167:ENSG00000120049:ENSG00000138175:ENSG00000148798:ENSG00000185933:ENSG00000129159:ENSG00000129158:ENSG00000110786:ENSG00000121653:ENSG00000149091:ENSG00000180720:ENSG00000134569:ENSG00000149179…
DEG.up	Brain_Caudate_basal_ganglia	1703	97	0.261597	1	ENSG00000171735:ENSG00000033122:ENSG00000197568:ENSG00000177807:ENSG00000143171:ENSG00000162670:ENSG00000163531:ENSG00000099194:ENSG00000186862:ENSG00000120049:ENSG00000138111:ENSG00000138175:ENSG00000148798:ENSG00000129159:ENSG00000110786:ENSG00000121653:ENSG00000180720:ENSG00000134569:ENSG00000172247:ENSG00000021300:ENSG00000182667:ENSG00000183715:ENSG00000139200:ENSG00000250510:ENSG00000139155…
DEG.up	Brain_Cerebellar_Hemisphere	4248	249	0.0463959	1	ENSG00000171735:ENSG00000049246:ENSG00000162426:ENSG00000117154:ENSG00000066557:ENSG00000118454:ENSG00000172260:ENSG00000116783:ENSG00000177807:ENSG00000188859:ENSG00000162670:ENSG00000163531:ENSG00000174529:ENSG00000162873:ENSG00000174514:ENSG00000133065:ENSG00000107614:ENSG00000198105:ENSG00000175395:ENSG00000189180:ENSG00000075407:ENSG00000107758:ENSG00000148660:ENSG00000185745:ENSG00000099194…
DEG.up	Brain_Cerebellum	4055	239	0.0417096	1	ENSG00000171735:ENSG00000049246:ENSG00000162426:ENSG00000117154:ENSG00000066557:ENSG00000118454:ENSG00000172260:ENSG00000116783:ENSG00000177807:ENSG00000188859:ENSG00000162670:ENSG00000163531:ENSG00000174529:ENSG00000162873:ENSG00000174514:ENSG00000133065:ENSG00000107614:ENSG00000198105:ENSG00000175395:ENSG00000189180:ENSG00000075407:ENSG00000107758:ENSG00000166507:ENSG00000148660:ENSG00000185745…
DEG.up	Brain_Cortex	2159	142	0.00451739	0.243939	ENSG00000171735:ENSG00000162426:ENSG00000117154:ENSG00000009709:ENSG00000033122:ENSG00000172260:ENSG00000177807:ENSG00000158882:ENSG00000188859:ENSG00000162670:ENSG00000163531:ENSG00000174529:ENSG00000174514:ENSG00000148660:ENSG00000185745:ENSG00000107593:ENSG00000099194:ENSG00000186862:ENSG00000166167:ENSG00000120049:ENSG00000138111:ENSG00000138175:ENSG00000148798:ENSG00000185933:ENSG00000129159…
DEG.up	Brain_Frontal_Cortex_BA9	2422	148	0.0405331	1	ENSG00000171735:ENSG00000162426:ENSG00000117154:ENSG00000009709:ENSG00000033122:ENSG00000197568:ENSG00000172260:ENSG00000177807:ENSG00000158882:ENSG00000188859:ENSG00000162670:ENSG00000163531:ENSG00000174529:ENSG00000174514:ENSG00000175395:ENSG00000148660:ENSG00000185745:ENSG00000107593:ENSG00000099194:ENSG00000186862:ENSG00000166167:ENSG00000166171:ENSG00000120049:ENSG00000138111:ENSG00000138175…
DEG.up	Brain_Hippocampus	1542	89	0.230673	1	ENSG00000117154:ENSG00000033122:ENSG00000177807:ENSG00000162670:ENSG00000163531:ENSG00000162873:ENSG00000174514:ENSG00000158715:ENSG00000099194:ENSG00000120049:ENSG00000148798:ENSG00000110786:ENSG00000121653:ENSG00000149091:ENSG00000134569:ENSG00000172247:ENSG00000021300:ENSG00000149972:ENSG00000182667:ENSG00000183715:ENSG00000139200:ENSG00000250510:ENSG00000139155:ENSG00000084453:ENSG00000134548…
DEG.up	Brain_Hypothalamus	1979	116	0.149035	1	ENSG00000171735:ENSG00000049247:ENSG00000162426:ENSG00000117154:ENSG00000116745:ENSG00000033122:ENSG00000197568:ENSG00000177807:ENSG00000143171:ENSG00000162670:ENSG00000163531:ENSG00000162873:ENSG00000174514:ENSG00000175395:ENSG00000185745:ENSG00000099194:ENSG00000186862:ENSG00000166167:ENSG00000166171:ENSG00000148798:ENSG00000185933:ENSG00000129159:ENSG00000129158:ENSG00000110786:ENSG00000121653…
DEG.up	Brain_Nucleus_accumbens_basal_ganglia	1834	114	0.0461481	1	ENSG00000171735:ENSG00000162426:ENSG00000033122:ENSG00000197568:ENSG00000177807:ENSG00000143171:ENSG00000188859:ENSG00000162670:ENSG00000162873:ENSG00000099194:ENSG00000186862:ENSG00000166167:ENSG00000166171:ENSG00000120049:ENSG00000138111:ENSG00000138175:ENSG00000148798:ENSG00000129159:ENSG00000179057:ENSG00000110786:ENSG00000121653:ENSG00000180720:ENSG00000134569:ENSG00000149179:ENSG00000172247…
DEG.up	Brain_Putamen_basal_ganglia	1346	84	0.0736938	1	ENSG00000171735:ENSG00000033122:ENSG00000177807:ENSG00000143171:ENSG00000162670:ENSG00000163531:ENSG00000099194:ENSG00000186862:ENSG00000120049:ENSG00000148798:ENSG00000110786:ENSG00000121653:ENSG00000180720:ENSG00000134569:ENSG00000172247:ENSG00000021300:ENSG00000182667:ENSG00000183715:ENSG00000139200:ENSG00000250510:ENSG00000139155:ENSG00000084453:ENSG00000134548:ENSG00000151229:ENSG00000018236…
DEG.up	Brain_Spinal_cord_cervical_c-1	1611	91	0.298004	1	ENSG00000049247:ENSG00000117154:ENSG00000116745:ENSG00000197568:ENSG00000137959:ENSG00000177807:ENSG00000143171:ENSG00000090104:ENSG00000163531:ENSG00000158715:ENSG00000156671:ENSG00000185745:ENSG00000099194:ENSG00000186862:ENSG00000138136:ENSG00000148798:ENSG00000165970:ENSG00000121653:ENSG00000021300:ENSG00000182667:ENSG00000166086:ENSG00000184574:ENSG00000139200:ENSG00000084453:ENSG00000134548…
DEG.up	Brain_Substantia_nigra	1277	73	0.285007	1	ENSG00000117154:ENSG00000116745:ENSG00000197568:ENSG00000177807:ENSG00000162670:ENSG00000163531:ENSG00000162873:ENSG00000158715:ENSG00000099194:ENSG00000186862:ENSG00000107859:ENSG00000148798:ENSG00000121653:ENSG00000134569:ENSG00000172247:ENSG00000021300:ENSG00000182667:ENSG00000139200:ENSG00000250510:ENSG00000139155:ENSG00000084453:ENSG00000134548:ENSG00000111728:ENSG00000139116:ENSG00000151229…
DEG.up	Breast_Mammary_Tissue	1428	57	0.993941	1	ENSG00000050628:ENSG00000137965:ENSG00000148513:ENSG00000120049:ENSG00000138172:ENSG00000148965:ENSG00000134339:ENSG00000173432:ENSG00000110492:ENSG00000025434:ENSG00000174807:ENSG00000151376:ENSG00000043039:ENSG00000149418:ENSG00000121361:ENSG00000173208:ENSG00000081760:ENSG00000136111:ENSG00000263155:ENSG00000196155:ENSG00000177374:ENSG00000131480:ENSG00000167183:ENSG00000173917:ENSG00000260027…
DEG.up	Cells_Cultured_fibroblasts	3686	160	0.999137	1	ENSG00000007923:ENSG00000117395:ENSG00000024526:ENSG00000066557:ENSG00000118454:ENSG00000172260:ENSG00000254685:ENSG00000137959:ENSG00000117280:ENSG00000075407:ENSG00000172586:ENSG00000122861:ENSG00000185009:ENSG00000156110:ENSG00000107566:ENSG00000166171:ENSG00000107833:ENSG00000166189:ENSG00000148840:ENSG00000119915:ENSG00000076685:ENSG00000156374:ENSG00000138172:ENSG00000166788:ENSG00000173432…
DEG.up	Cells_EBV-transformed_lymphocytes	3833	180	0.980399	1	ENSG00000007923:ENSG00000049249:ENSG00000117395:ENSG00000024526:ENSG00000066557:ENSG00000116761:ENSG00000137959:ENSG00000137965:ENSG00000090104:ENSG00000127074:ENSG00000158711:ENSG00000165997:ENSG00000075407:ENSG00000172586:ENSG00000185009:ENSG00000156110:ENSG00000156650:ENSG00000185745:ENSG00000099194:ENSG00000107831:ENSG00000107833:ENSG00000166189:ENSG00000148840:ENSG00000077150:ENSG00000156398…
DEG.up	Cervix_Ectocervix	187	11	0.415003	1	ENSG00000110492:ENSG00000165912:ENSG00000174807:ENSG00000092068:ENSG00000186073:ENSG00000077238:ENSG00000178573:ENSG00000197903:ENSG00000007866:ENSG00000167157:ENSG00000148344
DEG.up	Cervix_Endocervix	1723	77	0.962276	1	ENSG00000185630:ENSG00000175395:ENSG00000166507:ENSG00000107566:ENSG00000107819:ENSG00000107833:ENSG00000120029:ENSG00000138175:ENSG00000166275:ENSG00000214435:ENSG00000156374:ENSG00000138172:ENSG00000166788:ENSG00000110492:ENSG00000165912:ENSG00000030066:ENSG00000174807:ENSG00000151376:ENSG00000166086:ENSG00000126746:ENSG00000139200:ENSG00000111731:ENSG00000178498:ENSG00000165487:ENSG00000134897…
DEG.up	Colon_Sigmoid	1264	62	0.779731	1	ENSG00000049246:ENSG00000187980:ENSG00000162543:ENSG00000050628:ENSG00000172260:ENSG00000185630:ENSG00000090104:ENSG00000163531:ENSG00000177283:ENSG00000198105:ENSG00000148660:ENSG00000077150:ENSG00000156374:ENSG00000165912:ENSG00000021300:ENSG00000080854:ENSG00000166086:ENSG00000149328:ENSG00000111186:ENSG00000089692:ENSG00000250510:ENSG00000111728:ENSG00000165966:ENSG00000178498:ENSG00000134138…
DEG.up	Colon_Transverse	1128	46	0.981126	1	ENSG00000187980:ENSG00000162543:ENSG00000134193:ENSG00000090104:ENSG00000123836:ENSG00000110492:ENSG00000149418:ENSG00000149328:ENSG00000139192:ENSG00000184574:ENSG00000165966:ENSG00000184992:ENSG00000134138:ENSG00000140297:ENSG00000077238:ENSG00000140968:ENSG00000182963:ENSG00000161714:ENSG00000159314:ENSG00000259207:ENSG00000167183:ENSG00000173917:ENSG00000260027:ENSG00000099866:ENSG00000099812…
DEG.up	Esophagus_Gastroesophageal_Junction	1016	49	0.794022	1	ENSG00000049246:ENSG00000162426:ENSG00000162543:ENSG00000172260:ENSG00000185630:ENSG00000162670:ENSG00000163531:ENSG00000148660:ENSG00000138172:ENSG00000174807:ENSG00000080854:ENSG00000166086:ENSG00000111186:ENSG00000121361:ENSG00000069431:ENSG00000111728:ENSG00000018236:ENSG00000165966:ENSG00000178498:ENSG00000151835:ENSG00000184226:ENSG00000134138:ENSG00000104177:ENSG00000137871:ENSG00000263155…
DEG.up	Esophagus_Mucosa	1755	73	0.992666	1	ENSG00000024526:ENSG00000163545:ENSG00000182795:ENSG00000180667:ENSG00000156110:ENSG00000165644:ENSG00000107566:ENSG00000099194:ENSG00000107833:ENSG00000076685:ENSG00000148985:ENSG00000179826:ENSG00000165912:ENSG00000123892:ENSG00000043039:ENSG00000149418:ENSG00000111186:ENSG00000010292:ENSG00000184574:ENSG00000111665:ENSG00000111713:ENSG00000139116:ENSG00000184992:ENSG00000081760:ENSG00000139514…
DEG.up	Esophagus_Muscularis	1043	49	0.846649	1	ENSG00000049246:ENSG00000162426:ENSG00000162543:ENSG00000172260:ENSG00000185630:ENSG00000162670:ENSG00000163531:ENSG00000117280:ENSG00000148660:ENSG00000174807:ENSG00000021300:ENSG00000080854:ENSG00000166086:ENSG00000111186:ENSG00000121361:ENSG00000069431:ENSG00000018236:ENSG00000165966:ENSG00000178498:ENSG00000151835:ENSG00000184226:ENSG00000134138:ENSG00000104177:ENSG00000263155:ENSG00000077238…
DEG.up	Fallopian_Tube	451	20	0.834351	1	ENSG00000185630:ENSG00000138175:ENSG00000138172:ENSG00000110492:ENSG00000030066:ENSG00000174807:ENSG00000178498:ENSG00000092068:ENSG00000134138:ENSG00000177374:ENSG00000260027:ENSG00000099864:ENSG00000105472:ENSG00000112343:ENSG00000112763:ENSG00000197903:ENSG00000204713:ENSG00000007866:ENSG00000136854:ENSG00000136877
DEG.up	Heart_Atrial_Appendage	572	32	0.418311	1	ENSG00000116783:ENSG00000133065:ENSG00000174502:ENSG00000177791:ENSG00000120049:ENSG00000214435:ENSG00000165912:ENSG00000134571:ENSG00000182667:ENSG00000188026:ENSG00000102683:ENSG00000127863:ENSG00000027001:ENSG00000263155:ENSG00000161647:ENSG00000073670:ENSG00000198336:ENSG00000170558:ENSG00000176490:ENSG00000167037:ENSG00000182533:ENSG00000183873:ENSG00000168334:ENSG00000109819:ENSG00000059691…
DEG.up	Heart_Left_Ventricle	395	29	0.0518027	1	ENSG00000116783:ENSG00000133065:ENSG00000174502:ENSG00000079393:ENSG00000120049:ENSG00000214435:ENSG00000165912:ENSG00000134571:ENSG00000121361:ENSG00000188026:ENSG00000102683:ENSG00000186073:ENSG00000263155:ENSG00000161647:ENSG00000131097:ENSG00000198336:ENSG00000170558:ENSG00000176490:ENSG00000182533:ENSG00000183873:ENSG00000168334:ENSG00000109819:ENSG00000059691:ENSG00000151729:ENSG00000156463…
DEG.up	Kidney_Cortex	948	48	0.672751	1	ENSG00000050628:ENSG00000163531:ENSG00000163545:ENSG00000174514:ENSG00000117280:ENSG00000156398:ENSG00000148795:ENSG00000149418:ENSG00000134548:ENSG00000102678:ENSG00000092068:ENSG00000128849:ENSG00000213918:ENSG00000131094:ENSG00000158955:ENSG00000167183:ENSG00000173917:ENSG00000260027:ENSG00000141198:ENSG00000099812:ENSG00000162881:ENSG00000138079:ENSG00000143954:ENSG00000144227:ENSG00000153246…
DEG.up	Kidney_Medulla	93	1	0.994006	1	ENSG00000154277
DEG.up	Liver	1090	39	0.998012	1	ENSG00000116761:ENSG00000158715:ENSG00000156110:ENSG00000107566:ENSG00000156398:ENSG00000214435:ENSG00000148965:ENSG00000134339:ENSG00000173432:ENSG00000110756:ENSG00000180210:ENSG00000134575:ENSG00000025434:ENSG00000010610:ENSG00000111713:ENSG00000135423:ENSG00000103569:ENSG00000228146:ENSG00000140876:ENSG00000181513:ENSG00000108379:ENSG00000108439:ENSG00000119547:ENSG00000162881:ENSG00000138075…
DEG.up	Lung	3029	139	0.981707	1	ENSG00000162543:ENSG00000137959:ENSG00000137965:ENSG00000150681:ENSG00000090104:ENSG00000127074:ENSG00000163545:ENSG00000158711:ENSG00000174502:ENSG00000196188:ENSG00000182795:ENSG00000180667:ENSG00000123836:ENSG00000165997:ENSG00000166507:ENSG00000122861:ENSG00000107593:ENSG00000107819:ENSG00000148840:ENSG00000077150:ENSG00000120055:ENSG00000138111:ENSG00000173432:ENSG00000110492:ENSG00000025434…
DEG.up	Minor_Salivary_Gland	1285	59	0.905808	1	ENSG00000090104:ENSG00000174514:ENSG00000174502:ENSG00000182795:ENSG00000107807:ENSG00000156398:ENSG00000076685:ENSG00000179826:ENSG00000148965:ENSG00000134339:ENSG00000173432:ENSG00000110756:ENSG00000110492:ENSG00000021300:ENSG00000043039:ENSG00000149418:ENSG00000166105:ENSG00000111186:ENSG00000139192:ENSG00000184574:ENSG00000205592:ENSG00000081760:ENSG00000127863:ENSG00000205863:ENSG00000134138…
DEG.up	Muscle_Skeletal	879	55	0.12357	1	ENSG00000009709:ENSG00000143171:ENSG00000123836:ENSG00000107758:ENSG00000177791:ENSG00000188716:ENSG00000079393:ENSG00000138136:ENSG00000107859:ENSG00000110693:ENSG00000129152:ENSG00000148965:ENSG00000134339:ENSG00000149091:ENSG00000165912:ENSG00000165917:ENSG00000069431:ENSG00000152556:ENSG00000188026:ENSG00000102683:ENSG00000136143:ENSG00000136111:ENSG00000162104:ENSG00000078328:ENSG00000167721…
DEG.up	Nerve_Tibial	4157	174	0.999954	1	ENSG00000041988:ENSG00000049246:ENSG00000162426:ENSG00000033122:ENSG00000118454:ENSG00000116761:ENSG00000172260:ENSG00000254685:ENSG00000116783:ENSG00000137959:ENSG00000137965:ENSG00000177807:ENSG00000143171:ENSG00000090104:ENSG00000163531:ENSG00000162873:ENSG00000158711:ENSG00000107614:ENSG00000177283:ENSG00000175395:ENSG00000166507:ENSG00000156650:ENSG00000156671:ENSG00000185745:ENSG00000107566…
DEG.up	Ovary	3674	163	0.997627	1	ENSG00000041988:ENSG00000049246:ENSG00000118454:ENSG00000197568:ENSG00000116761:ENSG00000254685:ENSG00000185630:ENSG00000163531:ENSG00000162873:ENSG00000133065:ENSG00000107614:ENSG00000165997:ENSG00000198105:ENSG00000175395:ENSG00000189180:ENSG00000075407:ENSG00000156650:ENSG00000156671:ENSG00000166171:ENSG00000166169:ENSG00000107833:ENSG00000148840:ENSG00000138175:ENSG00000156398:ENSG00000148795…
DEG.up	Pancreas	549	26	0.765227	1	ENSG00000134193:ENSG00000162877:ENSG00000165644:ENSG00000149418:ENSG00000121351:ENSG00000134548:ENSG00000135423:ENSG00000132359:ENSG00000167183:ENSG00000119547:ENSG00000138079:ENSG00000143954:ENSG00000172023:ENSG00000115263:ENSG00000132623:ENSG00000128294:ENSG00000146038:ENSG00000112312:ENSG00000079689:ENSG00000146039:ENSG00000112812:ENSG00000213886:ENSG00000197753:ENSG00000003147:ENSG00000135069…
DEG.up	Pituitary	3253	182	0.249438	1	ENSG00000049246:ENSG00000162426:ENSG00000162543:ENSG00000117395:ENSG00000197568:ENSG00000162761:ENSG00000143171:ENSG00000188859:ENSG00000163531:ENSG00000162873:ENSG00000158715:ENSG00000198049:ENSG00000123836:ENSG00000198105:ENSG00000175395:ENSG00000189180:ENSG00000075407:ENSG00000165644:ENSG00000185745:ENSG00000186862:ENSG00000166167:ENSG00000166171:ENSG00000166169:ENSG00000120049:ENSG00000120055…
DEG.up	Prostate	2019	101	0.777272	1	ENSG00000049247:ENSG00000116745:ENSG00000185630:ENSG00000090104:ENSG00000163531:ENSG00000158711:ENSG00000158715:ENSG00000182795:ENSG00000198105:ENSG00000189180:ENSG00000166169:ENSG00000156398:ENSG00000110492:ENSG00000165912:ENSG00000134575:ENSG00000151376:ENSG00000149418:ENSG00000151498:ENSG00000166105:ENSG00000149328:ENSG00000111186:ENSG00000139192:ENSG00000089692:ENSG00000111664:ENSG00000111728…
DEG.up	Skin_Not_Sun_Exposed_Suprapubic	2037	89	0.984921	1	ENSG00000163545:ENSG00000158711:ENSG00000162877:ENSG00000174502:ENSG00000182795:ENSG00000180667:ENSG00000156110:ENSG00000165644:ENSG00000148840:ENSG00000119915:ENSG00000120055:ENSG00000138111:ENSG00000107882:ENSG00000148985:ENSG00000173432:ENSG00000151117:ENSG00000134569:ENSG00000149179:ENSG00000134574:ENSG00000196666:ENSG00000123892:ENSG00000043039:ENSG00000149418:ENSG00000166105:ENSG00000184574…
DEG.up	Skin_Sun_Exposed_Lower_leg	2163	100	0.950741	1	ENSG00000050628:ENSG00000163545:ENSG00000174514:ENSG00000158711:ENSG00000162877:ENSG00000174502:ENSG00000182795:ENSG00000180667:ENSG00000156110:ENSG00000107819:ENSG00000119915:ENSG00000120055:ENSG00000138111:ENSG00000107882:ENSG00000148985:ENSG00000173432:ENSG00000151116:ENSG00000151117:ENSG00000179057:ENSG00000180720:ENSG00000175213:ENSG00000134569:ENSG00000149179:ENSG00000134574:ENSG00000196666…
DEG.up	Small_Intestine_Terminal_Ileum	1855	84	0.957503	1	ENSG00000134193:ENSG00000162670:ENSG00000090104:ENSG00000127074:ENSG00000163545:ENSG00000158715:ENSG00000196188:ENSG00000123836:ENSG00000165644:ENSG00000110693:ENSG00000129167:ENSG00000110492:ENSG00000180720:ENSG00000025434:ENSG00000066336:ENSG00000149177:ENSG00000043039:ENSG00000149418:ENSG00000139192:ENSG00000184574:ENSG00000089692:ENSG00000010610:ENSG00000111665:ENSG00000184992:ENSG00000140297…
DEG.up	Spleen	2666	124	0.962646	1	ENSG00000049247:ENSG00000049249:ENSG00000117154:ENSG00000137959:ENSG00000137965:ENSG00000150681:ENSG00000090104:ENSG00000174529:ENSG00000163545:ENSG00000158715:ENSG00000117280:ENSG00000123836:ENSG00000177283:ENSG00000166507:ENSG00000122861:ENSG00000148655:ENSG00000107593:ENSG00000236311:ENSG00000107807:ENSG00000077150:ENSG00000214435:ENSG00000138172:ENSG00000151117:ENSG00000149091:ENSG00000180720…
DEG.up	Stomach	780	32	0.955159	1	ENSG00000050628:ENSG00000174514:ENSG00000158715:ENSG00000162877:ENSG00000174502:ENSG00000196188:ENSG00000182795:ENSG00000129167:ENSG00000149177:ENSG00000149418:ENSG00000092068:ENSG00000100918:ENSG00000140297:ENSG00000132359:ENSG00000167183:ENSG00000260027:ENSG00000141198:ENSG00000099812:ENSG00000171970:ENSG00000170577:ENSG00000169507:ENSG00000206069:ENSG00000120756:ENSG00000186314:ENSG00000156463…
DEG.up	Testis	5947	277	0.998266	1	ENSG00000117148:ENSG00000162543:ENSG00000117395:ENSG00000024526:ENSG00000162620:ENSG00000116783:ENSG00000134193:ENSG00000162761:ENSG00000162763:ENSG00000188859:ENSG00000162670:ENSG00000174529:ENSG00000162873:ENSG00000133065:ENSG00000148513:ENSG00000166321:ENSG00000222047:ENSG00000079393:ENSG00000107593:ENSG00000099194:ENSG00000236311:ENSG00000166167:ENSG00000166171:ENSG00000166169:ENSG00000107831…
DEG.up	Thyroid	3732	188	0.832216	1	ENSG00000041988:ENSG00000162543:ENSG00000033122:ENSG00000197568:ENSG00000116761:ENSG00000254685:ENSG00000137959:ENSG00000137965:ENSG00000163545:ENSG00000117280:ENSG00000133065:ENSG00000196188:ENSG00000123836:ENSG00000107614:ENSG00000177283:ENSG00000198105:ENSG00000189180:ENSG00000075407:ENSG00000122861:ENSG00000165644:ENSG00000148655:ENSG00000166171:ENSG00000166169:ENSG00000120055:ENSG00000138111…
DEG.up	Uterus	3999	188	0.982136	1	ENSG00000041988:ENSG00000049246:ENSG00000162426:ENSG00000050628:ENSG00000185630:ENSG00000188859:ENSG00000163531:ENSG00000107614:ENSG00000198105:ENSG00000175395:ENSG00000189180:ENSG00000075407:ENSG00000107758:ENSG00000166507:ENSG00000148660:ENSG00000185009:ENSG00000156650:ENSG00000166169:ENSG00000107833:ENSG00000166189:ENSG00000148840:ENSG00000077150:ENSG00000107882:ENSG00000138175:ENSG00000156398…
DEG.up	Vagina	2013	89	0.979205	1	ENSG00000185630:ENSG00000090104:ENSG00000163545:ENSG00000158711:ENSG00000182795:ENSG00000180667:ENSG00000122861:ENSG00000156110:ENSG00000156671:ENSG00000165644:ENSG00000107566:ENSG00000107833:ENSG00000107882:ENSG00000138172:ENSG00000148985:ENSG00000110492:ENSG00000165912:ENSG00000134574:ENSG00000174807:ENSG00000123892:ENSG00000043039:ENSG00000149418:ENSG00000184574:ENSG00000139200:ENSG00000089692…
DEG.up	Whole_Blood	1299	60	0.898785	1	ENSG00000049247:ENSG00000049249:ENSG00000150681:ENSG00000163545:ENSG00000123836:ENSG00000134571:ENSG00000066336:ENSG00000149177:ENSG00000089692:ENSG00000010610:ENSG00000188906:ENSG00000103569:ENSG00000103313:ENSG00000077238:ENSG00000140968:ENSG00000132359:ENSG00000131480:ENSG00000108309:ENSG00000005961:ENSG00000184922:ENSG00000159314:ENSG00000225190:ENSG00000198336:ENSG00000198933:ENSG00000073861…
DEG.down	Adipose_Subcutaneous	1307	85	0.0327308	1	ENSG00000117154:ENSG00000143171:ENSG00000163531:ENSG00000174529:ENSG00000163545:ENSG00000158715:ENSG00000123836:ENSG00000198105:ENSG00000166171:ENSG00000138111:ENSG00000148795:ENSG00000214435:ENSG00000148985:ENSG00000121653:ENSG00000134569:ENSG00000149179:ENSG00000165912:ENSG00000172247:ENSG00000149177:ENSG00000021300:ENSG00000123892:ENSG00000182667:ENSG00000080854:ENSG00000149328:ENSG00000111186…
DEG.down	Adipose_Visceral_Omentum	1400	78	0.361947	1	ENSG00000171735:ENSG00000117154:ENSG00000162543:ENSG00000116783:ENSG00000163545:ENSG00000158715:ENSG00000180667:ENSG00000123836:ENSG00000198105:ENSG00000177791:ENSG00000148660:ENSG00000166171:ENSG00000138111:ENSG00000138175:ENSG00000214435:ENSG00000148985:ENSG00000121653:ENSG00000134569:ENSG00000149179:ENSG00000165912:ENSG00000172247:ENSG00000021300:ENSG00000123892:ENSG00000149418:ENSG00000182667…
DEG.down	Adrenal_Gland	2994	135	0.989233	1	ENSG00000171735:ENSG00000049246:ENSG00000162426:ENSG00000116783:ENSG00000158711:ENSG00000119280:ENSG00000177283:ENSG00000198105:ENSG00000175395:ENSG00000148660:ENSG00000122861:ENSG00000035403:ENSG00000107566:ENSG00000120049:ENSG00000138111:ENSG00000138175:ENSG00000184281:ENSG00000129158:ENSG00000149091:ENSG00000134569:ENSG00000172247:ENSG00000149177:ENSG00000021300:ENSG00000170647:ENSG00000182667…
DEG.down	Artery_Aorta	1323	74	0.353231	1	ENSG00000163545:ENSG00000174514:ENSG00000180667:ENSG00000123836:ENSG00000099194:ENSG00000186862:ENSG00000120049:ENSG00000148985:ENSG00000121653:ENSG00000149091:ENSG00000110492:ENSG00000134569:ENSG00000134571:ENSG00000172247:ENSG00000021300:ENSG00000170647:ENSG00000149418:ENSG00000149328:ENSG00000111186:ENSG00000184574:ENSG00000089692:ENSG00000250510:ENSG00000139116:ENSG00000135423:ENSG00000081760…
DEG.down	Artery_Coronary	863	49	0.347156	1	ENSG00000163545:ENSG00000174514:ENSG00000180667:ENSG00000123836:ENSG00000138111:ENSG00000148985:ENSG00000134569:ENSG00000172247:ENSG00000021300:ENSG00000149328:ENSG00000139116:ENSG00000018236:ENSG00000184992:ENSG00000100918:ENSG00000263155:ENSG00000099365:ENSG00000196155:ENSG00000166446:ENSG00000132359:ENSG00000073670:ENSG00000131097:ENSG00000131095:ENSG00000131094:ENSG00000186868:ENSG00000260027…
DEG.down	Artery_Tibial	1746	97	0.352865	1	ENSG00000143171:ENSG00000188859:ENSG00000163545:ENSG00000174514:ENSG00000158715:ENSG00000180667:ENSG00000123836:ENSG00000099194:ENSG00000120049:ENSG00000138111:ENSG00000156398:ENSG00000148985:ENSG00000151117:ENSG00000121653:ENSG00000110492:ENSG00000134569:ENSG00000025434:ENSG00000172247:ENSG00000149177:ENSG00000021300:ENSG00000123892:ENSG00000149418:ENSG00000182667:ENSG00000149328:ENSG00000111186…
DEG.down	Bladder	103	8	0.184788	1	ENSG00000163545:ENSG00000123836:ENSG00000139970:ENSG00000099365:ENSG00000170558:ENSG00000128203:ENSG00000109819:ENSG00000106278
DEG.down	Brain_Amygdala	6995	323	0.999766	1	ENSG00000041988:ENSG00000007923:ENSG00000121310:ENSG00000116754:ENSG00000118454:ENSG00000116761:ENSG00000050628:ENSG00000132485:ENSG00000254685:ENSG00000116783:ENSG00000137965:ENSG00000185630:ENSG00000090104:ENSG00000116741:ENSG00000158711:ENSG00000117280:ENSG00000133065:ENSG00000143486:ENSG00000162889:ENSG00000180667:ENSG00000165997:ENSG00000177283:ENSG00000198105:ENSG00000189180:ENSG00000075407…
DEG.down	Brain_Anterior_cingulate_cortex_BA24	6003	273	0.999686	1	ENSG00000041988:ENSG00000007923:ENSG00000121310:ENSG00000116754:ENSG00000050628:ENSG00000254685:ENSG00000137959:ENSG00000137965:ENSG00000090104:ENSG00000116741:ENSG00000158711:ENSG00000158715:ENSG00000117280:ENSG00000143486:ENSG00000162889:ENSG00000180667:ENSG00000123836:ENSG00000165997:ENSG00000177283:ENSG00000189180:ENSG00000075407:ENSG00000166321:ENSG00000177791:ENSG00000176986:ENSG00000214655…
DEG.down	Brain_Caudate_basal_ganglia	6174	270	0.99999	1	ENSG00000041988:ENSG00000007923:ENSG00000121310:ENSG00000116754:ENSG00000118454:ENSG00000116761:ENSG00000254685:ENSG00000116783:ENSG00000137965:ENSG00000185630:ENSG00000163545:ENSG00000158711:ENSG00000143486:ENSG00000162889:ENSG00000180667:ENSG00000165997:ENSG00000177283:ENSG00000189180:ENSG00000166321:ENSG00000177791:ENSG00000176986:ENSG00000214655:ENSG00000166507:ENSG00000122861:ENSG00000035403…
DEG.down	Brain_Cerebellar_Hemisphere	2381	104	0.990979	1	ENSG00000254685:ENSG00000137959:ENSG00000137965:ENSG00000090104:ENSG00000158715:ENSG00000117280:ENSG00000143486:ENSG00000162889:ENSG00000123836:ENSG00000119280:ENSG00000035403:ENSG00000156110:ENSG00000165644:ENSG00000166171:ENSG00000107833:ENSG00000077150:ENSG00000166272:ENSG00000138172:ENSG00000148985:ENSG00000173432:ENSG00000151117:ENSG00000180423:ENSG00000134574:ENSG00000025434:ENSG00000066336…
DEG.down	Brain_Cerebellum	2483	106	0.996216	1	ENSG00000254685:ENSG00000137959:ENSG00000137965:ENSG00000090104:ENSG00000116741:ENSG00000158715:ENSG00000117280:ENSG00000143486:ENSG00000123836:ENSG00000119280:ENSG00000177791:ENSG00000035403:ENSG00000156110:ENSG00000165644:ENSG00000166171:ENSG00000107833:ENSG00000077150:ENSG00000166272:ENSG00000138172:ENSG00000110693:ENSG00000173432:ENSG00000151116:ENSG00000180423:ENSG00000134574:ENSG00000025434…
DEG.down	Brain_Cortex	4957	221	0.999571	1	ENSG00000121310:ENSG00000254685:ENSG00000137965:ENSG00000185630:ENSG00000090104:ENSG00000116741:ENSG00000163545:ENSG00000158711:ENSG00000143486:ENSG00000162889:ENSG00000180667:ENSG00000165997:ENSG00000189180:ENSG00000166321:ENSG00000177791:ENSG00000176986:ENSG00000166507:ENSG00000122861:ENSG00000035403:ENSG00000185009:ENSG00000156110:ENSG00000156650:ENSG00000165644:ENSG00000107566:ENSG00000107816…
DEG.down	Brain_Frontal_Cortex_BA9	4429	193	0.999724	1	ENSG00000121310:ENSG00000254685:ENSG00000137965:ENSG00000090104:ENSG00000158711:ENSG00000158715:ENSG00000143486:ENSG00000162889:ENSG00000180667:ENSG00000165997:ENSG00000177283:ENSG00000189180:ENSG00000166321:ENSG00000177791:ENSG00000176986:ENSG00000214655:ENSG00000166507:ENSG00000122861:ENSG00000035403:ENSG00000185009:ENSG00000165644:ENSG00000107566:ENSG00000107816:ENSG00000166169:ENSG00000120029…
DEG.down	Brain_Hippocampus	6806	307	0.999958	1	ENSG00000041988:ENSG00000007923:ENSG00000049246:ENSG00000121310:ENSG00000116754:ENSG00000118454:ENSG00000116761:ENSG00000254685:ENSG00000116783:ENSG00000137965:ENSG00000185630:ENSG00000116741:ENSG00000163545:ENSG00000158711:ENSG00000117280:ENSG00000133065:ENSG00000143486:ENSG00000162889:ENSG00000180667:ENSG00000165997:ENSG00000177283:ENSG00000198105:ENSG00000189180:ENSG00000166321:ENSG00000177791…
DEG.down	Brain_Hypothalamus	5303	238	0.999625	1	ENSG00000007923:ENSG00000121310:ENSG00000254685:ENSG00000185630:ENSG00000163545:ENSG00000158711:ENSG00000117280:ENSG00000133065:ENSG00000143486:ENSG00000162889:ENSG00000180667:ENSG00000123836:ENSG00000165997:ENSG00000177283:ENSG00000189180:ENSG00000166321:ENSG00000177791:ENSG00000176986:ENSG00000214655:ENSG00000166507:ENSG00000122861:ENSG00000035403:ENSG00000185009:ENSG00000156650:ENSG00000165644…
DEG.down	Brain_Nucleus_accumbens_basal_ganglia	5801	254	0.999975	1	ENSG00000041988:ENSG00000007923:ENSG00000121310:ENSG00000116754:ENSG00000254685:ENSG00000137965:ENSG00000090104:ENSG00000158711:ENSG00000117280:ENSG00000143486:ENSG00000162889:ENSG00000180667:ENSG00000165997:ENSG00000177283:ENSG00000189180:ENSG00000166321:ENSG00000177791:ENSG00000176986:ENSG00000214655:ENSG00000166507:ENSG00000122861:ENSG00000035403:ENSG00000185009:ENSG00000156650:ENSG00000165644…
DEG.down	Brain_Putamen_basal_ganglia	7081	324	0.999907	1	ENSG00000041988:ENSG00000007923:ENSG00000121310:ENSG00000116754:ENSG00000118454:ENSG00000116761:ENSG00000132485:ENSG00000172260:ENSG00000254685:ENSG00000116783:ENSG00000137965:ENSG00000185630:ENSG00000090104:ENSG00000158711:ENSG00000117280:ENSG00000133065:ENSG00000143486:ENSG00000162889:ENSG00000180667:ENSG00000165997:ENSG00000177283:ENSG00000198105:ENSG00000189180:ENSG00000075407:ENSG00000166321…
DEG.down	Brain_Spinal_cord_cervical_c-1	4547	218	0.974216	1	ENSG00000007923:ENSG00000121310:ENSG00000116761:ENSG00000158882:ENSG00000185630:ENSG00000163545:ENSG00000158711:ENSG00000133065:ENSG00000143486:ENSG00000180667:ENSG00000165997:ENSG00000177283:ENSG00000177791:ENSG00000176986:ENSG00000172586:ENSG00000214655:ENSG00000166507:ENSG00000122861:ENSG00000035403:ENSG00000185009:ENSG00000156650:ENSG00000165644:ENSG00000107566:ENSG00000166171:ENSG00000166169…
DEG.down	Brain_Substantia_nigra	6489	292	0.999939	1	ENSG00000041988:ENSG00000007923:ENSG00000117395:ENSG00000121310:ENSG00000116754:ENSG00000118454:ENSG00000116761:ENSG00000254685:ENSG00000116783:ENSG00000185630:ENSG00000116741:ENSG00000163545:ENSG00000158711:ENSG00000133065:ENSG00000143486:ENSG00000162889:ENSG00000180667:ENSG00000165997:ENSG00000177283:ENSG00000198105:ENSG00000189180:ENSG00000166321:ENSG00000177791:ENSG00000176986:ENSG00000172586…
DEG.down	Breast_Mammary_Tissue	912	57	0.120486	1	ENSG00000143171:ENSG00000163531:ENSG00000174529:ENSG00000163545:ENSG00000123836:ENSG00000186862:ENSG00000138111:ENSG00000148795:ENSG00000110786:ENSG00000121653:ENSG00000134569:ENSG00000134571:ENSG00000149177:ENSG00000021300:ENSG00000182667:ENSG00000080854:ENSG00000111186:ENSG00000184574:ENSG00000139200:ENSG00000250510:ENSG00000111664:ENSG00000111665:ENSG00000139116:ENSG00000018236:ENSG00000152556…
DEG.down	Cells_Cultured_fibroblasts	1713	86	0.747633	1	ENSG00000131584:ENSG00000049246:ENSG00000121310:ENSG00000116741:ENSG00000163531:ENSG00000158715:ENSG00000123836:ENSG00000198105:ENSG00000148660:ENSG00000165644:ENSG00000107829:ENSG00000120049:ENSG00000138111:ENSG00000129158:ENSG00000151117:ENSG00000121653:ENSG00000134569:ENSG00000165912:ENSG00000151376:ENSG00000170647:ENSG00000139200:ENSG00000010610:ENSG00000250510:ENSG00000139116:ENSG00000188906…
DEG.down	Cells_EBV-transformed_lymphocytes	2063	98	0.907761	1	ENSG00000131584:ENSG00000049245:ENSG00000049246:ENSG00000121310:ENSG00000117519:ENSG00000188859:ENSG00000116741:ENSG00000174529:ENSG00000163545:ENSG00000174514:ENSG00000133065:ENSG00000123836:ENSG00000119280:ENSG00000175395:ENSG00000177791:ENSG00000148660:ENSG00000122861:ENSG00000035403:ENSG00000107816:ENSG00000107819:ENSG00000107829:ENSG00000120049:ENSG00000138111:ENSG00000107882:ENSG00000166272…
DEG.down	Cervix_Ectocervix	2	0	1	1
DEG.down	Cervix_Endocervix	5	1	0.239982	1	ENSG00000135218
DEG.down	Colon_Sigmoid	1530	77	0.728687	1	ENSG00000117154:ENSG00000116761:ENSG00000163545:ENSG00000174514:ENSG00000158715:ENSG00000123836:ENSG00000177791:ENSG00000165644:ENSG00000120049:ENSG00000156398:ENSG00000148985:ENSG00000134339:ENSG00000173432:ENSG00000151117:ENSG00000110786:ENSG00000134569:ENSG00000123892:ENSG00000149418:ENSG00000184574:ENSG00000184992:ENSG00000081760:ENSG00000102683:ENSG00000127863:ENSG00000136111:ENSG00000092068…
DEG.down	Colon_Transverse	1404	83	0.175367	1	ENSG00000117154:ENSG00000116783:ENSG00000137959:ENSG00000133065:ENSG00000182795:ENSG00000177791:ENSG00000156110:ENSG00000156671:ENSG00000120049:ENSG00000214435:ENSG00000148798:ENSG00000134339:ENSG00000110756:ENSG00000151117:ENSG00000121653:ENSG00000196666:ENSG00000172247:ENSG00000123892:ENSG00000139200:ENSG00000139116:ENSG00000188906:ENSG00000018236:ENSG00000188026:ENSG00000139364:ENSG00000102683…
DEG.down	Esophagus_Gastroesophageal_Junction	1406	77	0.424351	1	ENSG00000117154:ENSG00000163545:ENSG00000162873:ENSG00000174514:ENSG00000123836:ENSG00000177791:ENSG00000156110:ENSG00000099194:ENSG00000120049:ENSG00000138111:ENSG00000148795:ENSG00000148798:ENSG00000148985:ENSG00000134339:ENSG00000173432:ENSG00000110786:ENSG00000134569:ENSG00000149177:ENSG00000123892:ENSG00000149418:ENSG00000184574:ENSG00000139200:ENSG00000134548:ENSG00000184992:ENSG00000081760…
DEG.down	Esophagus_Mucosa	3122	156	0.836741	1	ENSG00000171735:ENSG00000162426:ENSG00000162543:ENSG00000050628:ENSG00000172260:ENSG00000137959:ENSG00000137965:ENSG00000134193:ENSG00000163531:ENSG00000174514:ENSG00000158715:ENSG00000117280:ENSG00000133065:ENSG00000119280:ENSG00000177283:ENSG00000198105:ENSG00000175395:ENSG00000107758:ENSG00000177791:ENSG00000079393:ENSG00000185745:ENSG00000107819:ENSG00000120049:ENSG00000138111:ENSG00000138175…
DEG.down	Esophagus_Muscularis	1582	87	0.401065	1	ENSG00000117154:ENSG00000116761:ENSG00000163545:ENSG00000162873:ENSG00000174514:ENSG00000158715:ENSG00000180667:ENSG00000123836:ENSG00000177791:ENSG00000099194:ENSG00000120049:ENSG00000156398:ENSG00000148795:ENSG00000148985:ENSG00000110693:ENSG00000134339:ENSG00000173432:ENSG00000151117:ENSG00000110492:ENSG00000134569:ENSG00000196666:ENSG00000172247:ENSG00000149177:ENSG00000123892:ENSG00000149418…
DEG.down	Fallopian_Tube	1	0	1	1
DEG.down	Heart_Atrial_Appendage	7365	345	0.999533	1	ENSG00000041988:ENSG00000049246:ENSG00000162426:ENSG00000117154:ENSG00000117395:ENSG00000066557:ENSG00000118454:ENSG00000197568:ENSG00000116761:ENSG00000185630:ENSG00000174529:ENSG00000163545:ENSG00000158711:ENSG00000158715:ENSG00000117280:ENSG00000143486:ENSG00000180667:ENSG00000198105:ENSG00000175395:ENSG00000189180:ENSG00000075407:ENSG00000107758:ENSG00000176986:ENSG00000172586:ENSG00000214655…
DEG.down	Heart_Left_Ventricle	8514	414	0.996891	1	ENSG00000131584:ENSG00000041988:ENSG00000171735:ENSG00000049245:ENSG00000049246:ENSG00000162426:ENSG00000117395:ENSG00000066557:ENSG00000116754:ENSG00000118454:ENSG00000197568:ENSG00000132485:ENSG00000172260:ENSG00000254685:ENSG00000137959:ENSG00000137965:ENSG00000185630:ENSG00000143171:ENSG00000090104:ENSG00000116741:ENSG00000163531:ENSG00000174529:ENSG00000158711:ENSG00000158715:ENSG00000117280…
DEG.down	Kidney_Cortex	5049	238	0.991652	1	ENSG00000049246:ENSG00000117154:ENSG00000066557:ENSG00000118454:ENSG00000172260:ENSG00000116783:ENSG00000185630:ENSG00000133065:ENSG00000182795:ENSG00000180667:ENSG00000119280:ENSG00000165997:ENSG00000198105:ENSG00000175395:ENSG00000107758:ENSG00000177791:ENSG00000176986:ENSG00000166507:ENSG00000148660:ENSG00000035403:ENSG00000185009:ENSG00000156650:ENSG00000156671:ENSG00000107566:ENSG00000099194…
DEG.down	Kidney_Medulla	0	0	1	1
DEG.down	Liver	7196	338	0.999276	1	ENSG00000131584:ENSG00000041988:ENSG00000007923:ENSG00000171735:ENSG00000049245:ENSG00000118454:ENSG00000132485:ENSG00000254685:ENSG00000137959:ENSG00000137965:ENSG00000185630:ENSG00000090104:ENSG00000116741:ENSG00000163531:ENSG00000163545:ENSG00000158711:ENSG00000133065:ENSG00000143486:ENSG00000180667:ENSG00000123836:ENSG00000119280:ENSG00000177283:ENSG00000198105:ENSG00000175395:ENSG00000189180…
DEG.down	Lung	820	52	0.111775	1	ENSG00000162426:ENSG00000050628:ENSG00000116783:ENSG00000120049:ENSG00000148795:ENSG00000110786:ENSG00000121653:ENSG00000165917:ENSG00000172247:ENSG00000080854:ENSG00000111186:ENSG00000184574:ENSG00000139200:ENSG00000134548:ENSG00000139116:ENSG00000018236:ENSG00000165966:ENSG00000135423:ENSG00000139970:ENSG00000186073:ENSG00000099365:ENSG00000161664:ENSG00000108309:ENSG00000161682:ENSG00000131095…
DEG.down	Minor_Salivary_Gland	1666	93	0.338552	1	ENSG00000171735:ENSG00000162426:ENSG00000117154:ENSG00000116761:ENSG00000172260:ENSG00000116783:ENSG00000137959:ENSG00000158882:ENSG00000143171:ENSG00000163531:ENSG00000174529:ENSG00000162873:ENSG00000133065:ENSG00000175395:ENSG00000148660:ENSG00000185745:ENSG00000120049:ENSG00000138111:ENSG00000138175:ENSG00000148795:ENSG00000129158:ENSG00000110786:ENSG00000134569:ENSG00000025434:ENSG00000172247…
DEG.down	Muscle_Skeletal	6093	284	0.998465	1	ENSG00000131584:ENSG00000041988:ENSG00000171735:ENSG00000049246:ENSG00000162426:ENSG00000121310:ENSG00000066557:ENSG00000118454:ENSG00000197568:ENSG00000116761:ENSG00000172260:ENSG00000254685:ENSG00000116783:ENSG00000137959:ENSG00000137965:ENSG00000117519:ENSG00000090104:ENSG00000116741:ENSG00000163531:ENSG00000158715:ENSG00000117280:ENSG00000174502:ENSG00000180667:ENSG00000165997:ENSG00000177283…
DEG.down	Nerve_Tibial	784	33	0.939951	1	ENSG00000050628:ENSG00000163545:ENSG00000174514:ENSG00000158715:ENSG00000149418:ENSG00000080854:ENSG00000139200:ENSG00000134548:ENSG00000184992:ENSG00000102683:ENSG00000134138:ENSG00000263155:ENSG00000157766:ENSG00000166446:ENSG00000005961:ENSG00000186868:ENSG00000108379:ENSG00000198336:ENSG00000141198:ENSG00000220008:ENSG00000176490:ENSG00000170577:ENSG00000144152:ENSG00000101311:ENSG00000167037…
DEG.down	Ovary	1429	79	0.388469	1	ENSG00000117154:ENSG00000162543:ENSG00000050628:ENSG00000172260:ENSG00000158882:ENSG00000143171:ENSG00000163545:ENSG00000174514:ENSG00000180667:ENSG00000123836:ENSG00000177283:ENSG00000148660:ENSG00000122861:ENSG00000156110:ENSG00000138111:ENSG00000110693:ENSG00000173432:ENSG00000110786:ENSG00000066336:ENSG00000149177:ENSG00000021300:ENSG00000149418:ENSG00000080854:ENSG00000139116:ENSG00000184992…
DEG.down	Pancreas	8671	421	0.997636	1	ENSG00000131584:ENSG00000041988:ENSG00000007923:ENSG00000171735:ENSG00000049245:ENSG00000049246:ENSG00000117395:ENSG00000066557:ENSG00000118454:ENSG00000197568:ENSG00000050628:ENSG00000254685:ENSG00000137965:ENSG00000158882:ENSG00000090104:ENSG00000163531:ENSG00000174529:ENSG00000174514:ENSG00000158711:ENSG00000069275:ENSG00000117280:ENSG00000143486:ENSG00000162889:ENSG00000180667:ENSG00000123836…
DEG.down	Pituitary	1752	68	0.998777	1	ENSG00000172260:ENSG00000163545:ENSG00000119280:ENSG00000148660:ENSG00000122861:ENSG00000035403:ENSG00000099194:ENSG00000138172:ENSG00000165912:ENSG00000025434:ENSG00000066336:ENSG00000174807:ENSG00000043039:ENSG00000184574:ENSG00000004700:ENSG00000069431:ENSG00000188906:ENSG00000165966:ENSG00000136111:ENSG00000263155:ENSG00000078328:ENSG00000077238:ENSG00000178573:ENSG00000166446:ENSG00000166451…
DEG.down	Prostate	698	37	0.543464	1	ENSG00000050628:ENSG00000172260:ENSG00000116783:ENSG00000143171:ENSG00000163545:ENSG00000123836:ENSG00000177283:ENSG00000110786:ENSG00000134571:ENSG00000172247:ENSG00000123892:ENSG00000182667:ENSG00000184574:ENSG00000139116:ENSG00000188906:ENSG00000184992:ENSG00000139364:ENSG00000103569:ENSG00000162104:ENSG00000078328:ENSG00000108309:ENSG00000131095:ENSG00000108379:ENSG00000198336:ENSG00000170558…
DEG.down	Skin_Not_Sun_Exposed_Suprapubic	2330	132	0.240376	1	ENSG00000171735:ENSG00000162426:ENSG00000117154:ENSG00000162543:ENSG00000116761:ENSG00000172260:ENSG00000116783:ENSG00000137959:ENSG00000137965:ENSG00000185630:ENSG00000143171:ENSG00000188859:ENSG00000163531:ENSG00000158715:ENSG00000117280:ENSG00000133065:ENSG00000198105:ENSG00000175395:ENSG00000177791:ENSG00000148660:ENSG00000185745:ENSG00000120049:ENSG00000138175:ENSG00000148795:ENSG00000121653…
DEG.down	Skin_Sun_Exposed_Lower_leg	2123	117	0.369636	1	ENSG00000171735:ENSG00000162426:ENSG00000117154:ENSG00000162543:ENSG00000116761:ENSG00000137959:ENSG00000137965:ENSG00000185630:ENSG00000143171:ENSG00000163531:ENSG00000158715:ENSG00000117280:ENSG00000133065:ENSG00000198105:ENSG00000175395:ENSG00000075407:ENSG00000177791:ENSG00000185745:ENSG00000120049:ENSG00000148795:ENSG00000166275:ENSG00000148798:ENSG00000121653:ENSG00000025434:ENSG00000172247…
DEG.down	Small_Intestine_Terminal_Ileum	1257	75	0.168149	1	ENSG00000171735:ENSG00000049246:ENSG00000116761:ENSG00000172260:ENSG00000116783:ENSG00000143171:ENSG00000162873:ENSG00000133065:ENSG00000119280:ENSG00000177283:ENSG00000175395:ENSG00000177791:ENSG00000156110:ENSG00000185745:ENSG00000166171:ENSG00000120049:ENSG00000138175:ENSG00000148795:ENSG00000214435:ENSG00000129158:ENSG00000121653:ENSG00000165912:ENSG00000172247:ENSG00000123892:ENSG00000121361…
DEG.down	Spleen	1930	89	0.942887	1	ENSG00000049246:ENSG00000162426:ENSG00000116761:ENSG00000116783:ENSG00000185630:ENSG00000174514:ENSG00000119280:ENSG00000177791:ENSG00000099194:ENSG00000166171:ENSG00000120049:ENSG00000138175:ENSG00000148842:ENSG00000148965:ENSG00000134339:ENSG00000173432:ENSG00000121653:ENSG00000149179:ENSG00000165912:ENSG00000172247:ENSG00000174807:ENSG00000021300:ENSG00000123892:ENSG00000080854:ENSG00000111664…
DEG.down	Stomach	2290	113	0.834648	1	ENSG00000171735:ENSG00000162426:ENSG00000197568:ENSG00000116783:ENSG00000137959:ENSG00000143171:ENSG00000163531:ENSG00000174529:ENSG00000163545:ENSG00000175395:ENSG00000156110:ENSG00000156671:ENSG00000185745:ENSG00000107819:ENSG00000120049:ENSG00000138111:ENSG00000107882:ENSG00000214435:ENSG00000138172:ENSG00000110693:ENSG00000134339:ENSG00000110756:ENSG00000151117:ENSG00000134569:ENSG00000066336…
DEG.down	Testis	2599	124	0.926874	1	ENSG00000118454:ENSG00000172260:ENSG00000137965:ENSG00000158882:ENSG00000185630:ENSG00000143171:ENSG00000163531:ENSG00000174514:ENSG00000117280:ENSG00000182795:ENSG00000119280:ENSG00000189180:ENSG00000075407:ENSG00000177791:ENSG00000148660:ENSG00000122861:ENSG00000165644:ENSG00000185745:ENSG00000134339:ENSG00000173432:ENSG00000134569:ENSG00000165912:ENSG00000066336:ENSG00000149177:ENSG00000174807…
DEG.down	Thyroid	976	53	0.469881	1	ENSG00000162426:ENSG00000117154:ENSG00000050628:ENSG00000172260:ENSG00000143171:ENSG00000163531:ENSG00000162873:ENSG00000174514:ENSG00000099194:ENSG00000186862:ENSG00000120049:ENSG00000134339:ENSG00000173432:ENSG00000172247:ENSG00000182667:ENSG00000111186:ENSG00000139200:ENSG00000250510:ENSG00000139116:ENSG00000018236:ENSG00000165966:ENSG00000151835:ENSG00000127863:ENSG00000139970:ENSG00000186073…
DEG.down	Uterus	788	42	0.528549	1	ENSG00000117154:ENSG00000143171:ENSG00000163545:ENSG00000174514:ENSG00000123836:ENSG00000177791:ENSG00000099194:ENSG00000173432:ENSG00000149177:ENSG00000021300:ENSG00000149418:ENSG00000184574:ENSG00000010610:ENSG00000184992:ENSG00000139970:ENSG00000103569:ENSG00000171724:ENSG00000166451:ENSG00000140968:ENSG00000108309:ENSG00000184922:ENSG00000186868:ENSG00000108379:ENSG00000170558:ENSG00000054219…
DEG.down	Vagina	598	34	0.376942	1	ENSG00000117154:ENSG00000174514:ENSG00000123836:ENSG00000177283:ENSG00000120049:ENSG00000138111:ENSG00000148798:ENSG00000134339:ENSG00000121653:ENSG00000149177:ENSG00000021300:ENSG00000182667:ENSG00000250510:ENSG00000139970:ENSG00000104177:ENSG00000103569:ENSG00000099365:ENSG00000171724:ENSG00000140968:ENSG00000108309:ENSG00000131094:ENSG00000186868:ENSG00000099822:ENSG00000176533:ENSG00000128203…
DEG.down	Whole_Blood	6321	294	0.998988	1	ENSG00000131584:ENSG00000041988:ENSG00000007923:ENSG00000171735:ENSG00000117395:ENSG00000121310:ENSG00000066557:ENSG00000116754:ENSG00000118454:ENSG00000197568:ENSG00000132485:ENSG00000254685:ENSG00000137959:ENSG00000137965:ENSG00000117519:ENSG00000090104:ENSG00000158711:ENSG00000158715:ENSG00000069275:ENSG00000133065:ENSG00000196188:ENSG00000143486:ENSG00000119280:ENSG00000165997:ENSG00000175395…
DEG.twoside	Adipose_Subcutaneous	2996	158	0.58405	1	ENSG00000117154:ENSG00000050628:ENSG00000172260:ENSG00000137959:ENSG00000137965:ENSG00000162761:ENSG00000143171:ENSG00000163531:ENSG00000174529:ENSG00000163545:ENSG00000158715:ENSG00000123836:ENSG00000198105:ENSG00000122861:ENSG00000166171:ENSG00000120049:ENSG00000138111:ENSG00000148795:ENSG00000214435:ENSG00000138172:ENSG00000148985:ENSG00000134339:ENSG00000173432:ENSG00000121653:ENSG00000134569…
DEG.twoside	Adipose_Visceral_Omentum	2828	133	0.95587	1	ENSG00000171735:ENSG00000117154:ENSG00000162543:ENSG00000050628:ENSG00000172260:ENSG00000116783:ENSG00000163545:ENSG00000158715:ENSG00000180667:ENSG00000123836:ENSG00000165997:ENSG00000198105:ENSG00000177791:ENSG00000148660:ENSG00000122861:ENSG00000166171:ENSG00000120049:ENSG00000148840:ENSG00000119915:ENSG00000138111:ENSG00000138175:ENSG00000214435:ENSG00000138172:ENSG00000148985:ENSG00000148965…
DEG.twoside	Adrenal_Gland	4198	187	0.998675	1	ENSG00000171735:ENSG00000049246:ENSG00000049247:ENSG00000162426:ENSG00000197568:ENSG00000116783:ENSG00000162873:ENSG00000158711:ENSG00000119280:ENSG00000177283:ENSG00000198105:ENSG00000175395:ENSG00000148660:ENSG00000122861:ENSG00000035403:ENSG00000148655:ENSG00000185745:ENSG00000107566:ENSG00000099194:ENSG00000120049:ENSG00000138111:ENSG00000138175:ENSG00000148795:ENSG00000166275:ENSG00000214435…
DEG.twoside	Artery_Aorta	3426	179	0.643676	1	ENSG00000162426:ENSG00000050628:ENSG00000090104:ENSG00000163545:ENSG00000174514:ENSG00000158715:ENSG00000117280:ENSG00000133065:ENSG00000180667:ENSG00000123836:ENSG00000107614:ENSG00000177283:ENSG00000175395:ENSG00000177791:ENSG00000148660:ENSG00000148655:ENSG00000099194:ENSG00000186862:ENSG00000107819:ENSG00000120049:ENSG00000148842:ENSG00000076685:ENSG00000138172:ENSG00000148985:ENSG00000129158…
DEG.twoside	Artery_Coronary	2456	118	0.90761	1	ENSG00000050628:ENSG00000090104:ENSG00000163531:ENSG00000163545:ENSG00000174514:ENSG00000180667:ENSG00000123836:ENSG00000175395:ENSG00000177791:ENSG00000148660:ENSG00000122861:ENSG00000107819:ENSG00000138111:ENSG00000148842:ENSG00000138172:ENSG00000148985:ENSG00000129167:ENSG00000134339:ENSG00000173432:ENSG00000110756:ENSG00000134569:ENSG00000066336:ENSG00000172247:ENSG00000174807:ENSG00000021300…
DEG.twoside	Artery_Tibial	3921	206	0.619786	1	ENSG00000171735:ENSG00000049246:ENSG00000162426:ENSG00000116761:ENSG00000050628:ENSG00000172260:ENSG00000185630:ENSG00000143171:ENSG00000188859:ENSG00000090104:ENSG00000163545:ENSG00000174514:ENSG00000158715:ENSG00000180667:ENSG00000123836:ENSG00000107614:ENSG00000177283:ENSG00000175395:ENSG00000107758:ENSG00000177791:ENSG00000148660:ENSG00000122861:ENSG00000156650:ENSG00000099194:ENSG00000107819…
DEG.twoside	Bladder	831	51	0.166067	1	ENSG00000185630:ENSG00000090104:ENSG00000163545:ENSG00000123836:ENSG00000148660:ENSG00000107882:ENSG00000138172:ENSG00000110492:ENSG00000174807:ENSG00000151376:ENSG00000111186:ENSG00000111728:ENSG00000018236:ENSG00000139970:ENSG00000186073:ENSG00000134138:ENSG00000137871:ENSG00000140262:ENSG00000263155:ENSG00000077238:ENSG00000099365:ENSG00000166509:ENSG00000177374:ENSG00000182963:ENSG00000161714…
DEG.twoside	Brain_Amygdala	8433	407	0.998232	1	ENSG00000041988:ENSG00000007923:ENSG00000117154:ENSG00000121310:ENSG00000033122:ENSG00000116754:ENSG00000118454:ENSG00000116761:ENSG00000050628:ENSG00000132485:ENSG00000254685:ENSG00000116783:ENSG00000137965:ENSG00000177807:ENSG00000185630:ENSG00000162670:ENSG00000090104:ENSG00000116741:ENSG00000174514:ENSG00000158711:ENSG00000117280:ENSG00000133065:ENSG00000143486:ENSG00000162889:ENSG00000180667…
DEG.twoside	Brain_Anterior_cingulate_cortex_BA24	7869	392	0.972648	1	ENSG00000041988:ENSG00000007923:ENSG00000171735:ENSG00000162426:ENSG00000117154:ENSG00000121310:ENSG00000033122:ENSG00000116754:ENSG00000050628:ENSG00000172260:ENSG00000254685:ENSG00000137959:ENSG00000137965:ENSG00000177807:ENSG00000188859:ENSG00000162670:ENSG00000090104:ENSG00000116741:ENSG00000174514:ENSG00000158711:ENSG00000158715:ENSG00000117280:ENSG00000143486:ENSG00000162889:ENSG00000180667…
DEG.twoside	Brain_Caudate_basal_ganglia	7877	367	0.999861	1	ENSG00000041988:ENSG00000007923:ENSG00000171735:ENSG00000121310:ENSG00000033122:ENSG00000116754:ENSG00000118454:ENSG00000197568:ENSG00000116761:ENSG00000254685:ENSG00000116783:ENSG00000137965:ENSG00000177807:ENSG00000185630:ENSG00000143171:ENSG00000162670:ENSG00000163531:ENSG00000163545:ENSG00000158711:ENSG00000143486:ENSG00000162889:ENSG00000180667:ENSG00000165997:ENSG00000177283:ENSG00000189180…
DEG.twoside	Brain_Cerebellar_Hemisphere	6629	353	0.539287	1	ENSG00000171735:ENSG00000049246:ENSG00000162426:ENSG00000117154:ENSG00000066557:ENSG00000118454:ENSG00000172260:ENSG00000254685:ENSG00000116783:ENSG00000137959:ENSG00000137965:ENSG00000177807:ENSG00000188859:ENSG00000162670:ENSG00000090104:ENSG00000163531:ENSG00000174529:ENSG00000162873:ENSG00000174514:ENSG00000158715:ENSG00000117280:ENSG00000133065:ENSG00000143486:ENSG00000162889:ENSG00000123836…
DEG.twoside	Brain_Cerebellum	6538	345	0.62384	1	ENSG00000171735:ENSG00000049246:ENSG00000162426:ENSG00000117154:ENSG00000066557:ENSG00000118454:ENSG00000172260:ENSG00000254685:ENSG00000116783:ENSG00000137959:ENSG00000137965:ENSG00000177807:ENSG00000188859:ENSG00000162670:ENSG00000090104:ENSG00000116741:ENSG00000163531:ENSG00000174529:ENSG00000162873:ENSG00000174514:ENSG00000158715:ENSG00000117280:ENSG00000133065:ENSG00000143486:ENSG00000123836…
DEG.twoside	Brain_Cortex	7116	363	0.88222	1	ENSG00000171735:ENSG00000162426:ENSG00000117154:ENSG00000009709:ENSG00000121310:ENSG00000033122:ENSG00000172260:ENSG00000254685:ENSG00000137965:ENSG00000177807:ENSG00000158882:ENSG00000185630:ENSG00000188859:ENSG00000162670:ENSG00000090104:ENSG00000116741:ENSG00000163531:ENSG00000174529:ENSG00000163545:ENSG00000174514:ENSG00000158711:ENSG00000143486:ENSG00000162889:ENSG00000180667:ENSG00000165997…
DEG.twoside	Brain_Frontal_Cortex_BA9	6851	341	0.958602	1	ENSG00000171735:ENSG00000162426:ENSG00000117154:ENSG00000009709:ENSG00000121310:ENSG00000033122:ENSG00000197568:ENSG00000172260:ENSG00000254685:ENSG00000137965:ENSG00000177807:ENSG00000158882:ENSG00000188859:ENSG00000162670:ENSG00000090104:ENSG00000163531:ENSG00000174529:ENSG00000174514:ENSG00000158711:ENSG00000158715:ENSG00000143486:ENSG00000162889:ENSG00000180667:ENSG00000165997:ENSG00000177283…
DEG.twoside	Brain_Hippocampus	8348	396	0.999599	1	ENSG00000041988:ENSG00000007923:ENSG00000049246:ENSG00000117154:ENSG00000121310:ENSG00000033122:ENSG00000116754:ENSG00000118454:ENSG00000116761:ENSG00000254685:ENSG00000116783:ENSG00000137965:ENSG00000177807:ENSG00000185630:ENSG00000162670:ENSG00000116741:ENSG00000163531:ENSG00000163545:ENSG00000162873:ENSG00000174514:ENSG00000158711:ENSG00000158715:ENSG00000117280:ENSG00000133065:ENSG00000143486…
DEG.twoside	Brain_Hypothalamus	7282	354	0.991746	1	ENSG00000007923:ENSG00000171735:ENSG00000049247:ENSG00000162426:ENSG00000117154:ENSG00000121310:ENSG00000116745:ENSG00000033122:ENSG00000197568:ENSG00000254685:ENSG00000177807:ENSG00000185630:ENSG00000143171:ENSG00000162670:ENSG00000163531:ENSG00000163545:ENSG00000162873:ENSG00000174514:ENSG00000158711:ENSG00000117280:ENSG00000133065:ENSG00000143486:ENSG00000162889:ENSG00000180667:ENSG00000123836…
DEG.twoside	Brain_Nucleus_accumbens_basal_ganglia	7635	368	0.996608	1	ENSG00000041988:ENSG00000007923:ENSG00000171735:ENSG00000162426:ENSG00000121310:ENSG00000033122:ENSG00000116754:ENSG00000197568:ENSG00000254685:ENSG00000137965:ENSG00000177807:ENSG00000143171:ENSG00000188859:ENSG00000162670:ENSG00000090104:ENSG00000162873:ENSG00000158711:ENSG00000117280:ENSG00000143486:ENSG00000162889:ENSG00000180667:ENSG00000165997:ENSG00000177283:ENSG00000189180:ENSG00000166321…
DEG.twoside	Brain_Putamen_basal_ganglia	8427	408	0.997663	1	ENSG00000041988:ENSG00000007923:ENSG00000171735:ENSG00000121310:ENSG00000033122:ENSG00000116754:ENSG00000118454:ENSG00000116761:ENSG00000132485:ENSG00000172260:ENSG00000254685:ENSG00000116783:ENSG00000137965:ENSG00000177807:ENSG00000185630:ENSG00000143171:ENSG00000162670:ENSG00000090104:ENSG00000163531:ENSG00000158711:ENSG00000117280:ENSG00000133065:ENSG00000143486:ENSG00000162889:ENSG00000180667…
DEG.twoside	Brain_Spinal_cord_cervical_c-1	6158	309	0.92275	1	ENSG00000007923:ENSG00000049247:ENSG00000117154:ENSG00000121310:ENSG00000116745:ENSG00000197568:ENSG00000116761:ENSG00000137959:ENSG00000177807:ENSG00000158882:ENSG00000185630:ENSG00000143171:ENSG00000090104:ENSG00000163531:ENSG00000163545:ENSG00000158711:ENSG00000158715:ENSG00000133065:ENSG00000143486:ENSG00000180667:ENSG00000165997:ENSG00000177283:ENSG00000177791:ENSG00000176986:ENSG00000172586…
DEG.twoside	Brain_Substantia_nigra	7766	365	0.999633	1	ENSG00000041988:ENSG00000007923:ENSG00000117154:ENSG00000117395:ENSG00000121310:ENSG00000116745:ENSG00000116754:ENSG00000118454:ENSG00000197568:ENSG00000116761:ENSG00000254685:ENSG00000116783:ENSG00000177807:ENSG00000185630:ENSG00000162670:ENSG00000116741:ENSG00000163531:ENSG00000163545:ENSG00000162873:ENSG00000158711:ENSG00000158715:ENSG00000133065:ENSG00000143486:ENSG00000162889:ENSG00000180667…
DEG.twoside	Breast_Mammary_Tissue	2340	114	0.871212	1	ENSG00000050628:ENSG00000137965:ENSG00000143171:ENSG00000163531:ENSG00000174529:ENSG00000163545:ENSG00000123836:ENSG00000148513:ENSG00000186862:ENSG00000120049:ENSG00000138111:ENSG00000148795:ENSG00000138172:ENSG00000148965:ENSG00000134339:ENSG00000173432:ENSG00000110786:ENSG00000121653:ENSG00000110492:ENSG00000134569:ENSG00000025434:ENSG00000134571:ENSG00000149177:ENSG00000174807:ENSG00000021300…
DEG.twoside	Cells_Cultured_fibroblasts	5399	246	0.999147	1	ENSG00000131584:ENSG00000007923:ENSG00000049246:ENSG00000117395:ENSG00000121310:ENSG00000024526:ENSG00000066557:ENSG00000118454:ENSG00000172260:ENSG00000254685:ENSG00000137959:ENSG00000116741:ENSG00000163531:ENSG00000158715:ENSG00000117280:ENSG00000123836:ENSG00000198105:ENSG00000075407:ENSG00000172586:ENSG00000148660:ENSG00000122861:ENSG00000185009:ENSG00000156110:ENSG00000165644:ENSG00000107566…
DEG.twoside	Cells_EBV-transformed_lymphocytes	5896	278	0.996103	1	ENSG00000131584:ENSG00000007923:ENSG00000049245:ENSG00000049246:ENSG00000049249:ENSG00000117395:ENSG00000121310:ENSG00000024526:ENSG00000066557:ENSG00000116761:ENSG00000137959:ENSG00000137965:ENSG00000117519:ENSG00000188859:ENSG00000090104:ENSG00000127074:ENSG00000116741:ENSG00000174529:ENSG00000163545:ENSG00000174514:ENSG00000158711:ENSG00000133065:ENSG00000123836:ENSG00000119280:ENSG00000165997…
DEG.twoside	Cervix_Ectocervix	189	11	0.428806	1	ENSG00000110492:ENSG00000165912:ENSG00000174807:ENSG00000092068:ENSG00000186073:ENSG00000077238:ENSG00000178573:ENSG00000197903:ENSG00000007866:ENSG00000167157:ENSG00000148344
DEG.twoside	Cervix_Endocervix	1728	78	0.954347	1	ENSG00000185630:ENSG00000175395:ENSG00000166507:ENSG00000107566:ENSG00000107819:ENSG00000107833:ENSG00000120029:ENSG00000138175:ENSG00000166275:ENSG00000214435:ENSG00000156374:ENSG00000138172:ENSG00000166788:ENSG00000110492:ENSG00000165912:ENSG00000030066:ENSG00000174807:ENSG00000151376:ENSG00000166086:ENSG00000126746:ENSG00000139200:ENSG00000111731:ENSG00000178498:ENSG00000165487:ENSG00000134897…
DEG.twoside	Colon_Sigmoid	2794	139	0.836148	1	ENSG00000049246:ENSG00000117154:ENSG00000187980:ENSG00000162543:ENSG00000116761:ENSG00000050628:ENSG00000172260:ENSG00000185630:ENSG00000090104:ENSG00000163531:ENSG00000163545:ENSG00000174514:ENSG00000158715:ENSG00000123836:ENSG00000177283:ENSG00000198105:ENSG00000177791:ENSG00000148660:ENSG00000165644:ENSG00000120049:ENSG00000077150:ENSG00000156398:ENSG00000156374:ENSG00000148985:ENSG00000134339…
DEG.twoside	Colon_Transverse	2532	129	0.736669	1	ENSG00000117154:ENSG00000187980:ENSG00000162543:ENSG00000116783:ENSG00000137959:ENSG00000134193:ENSG00000090104:ENSG00000133065:ENSG00000182795:ENSG00000123836:ENSG00000177791:ENSG00000156110:ENSG00000156671:ENSG00000120049:ENSG00000214435:ENSG00000148798:ENSG00000134339:ENSG00000110756:ENSG00000151117:ENSG00000121653:ENSG00000110492:ENSG00000196666:ENSG00000172247:ENSG00000123892:ENSG00000149418…
DEG.twoside	Esophagus_Gastroesophageal_Junction	2422	126	0.641646	1	ENSG00000049246:ENSG00000162426:ENSG00000117154:ENSG00000162543:ENSG00000172260:ENSG00000185630:ENSG00000162670:ENSG00000163531:ENSG00000163545:ENSG00000162873:ENSG00000174514:ENSG00000123836:ENSG00000177791:ENSG00000148660:ENSG00000156110:ENSG00000099194:ENSG00000120049:ENSG00000138111:ENSG00000148795:ENSG00000148798:ENSG00000138172:ENSG00000148985:ENSG00000134339:ENSG00000173432:ENSG00000110786…
DEG.twoside	Esophagus_Mucosa	4877	229	0.991953	1	ENSG00000171735:ENSG00000162426:ENSG00000162543:ENSG00000024526:ENSG00000050628:ENSG00000172260:ENSG00000137959:ENSG00000137965:ENSG00000134193:ENSG00000163531:ENSG00000163545:ENSG00000174514:ENSG00000158715:ENSG00000117280:ENSG00000133065:ENSG00000182795:ENSG00000180667:ENSG00000119280:ENSG00000177283:ENSG00000198105:ENSG00000175395:ENSG00000107758:ENSG00000177791:ENSG00000156110:ENSG00000079393…
DEG.twoside	Esophagus_Muscularis	2625	136	0.666595	1	ENSG00000049246:ENSG00000162426:ENSG00000117154:ENSG00000162543:ENSG00000116761:ENSG00000172260:ENSG00000185630:ENSG00000162670:ENSG00000163531:ENSG00000163545:ENSG00000162873:ENSG00000174514:ENSG00000158715:ENSG00000117280:ENSG00000180667:ENSG00000123836:ENSG00000177791:ENSG00000148660:ENSG00000099194:ENSG00000120049:ENSG00000156398:ENSG00000148795:ENSG00000148985:ENSG00000110693:ENSG00000134339…
DEG.twoside	Fallopian_Tube	452	20	0.837058	1	ENSG00000185630:ENSG00000138175:ENSG00000138172:ENSG00000110492:ENSG00000030066:ENSG00000174807:ENSG00000178498:ENSG00000092068:ENSG00000134138:ENSG00000177374:ENSG00000260027:ENSG00000099864:ENSG00000105472:ENSG00000112343:ENSG00000112763:ENSG00000197903:ENSG00000204713:ENSG00000007866:ENSG00000136854:ENSG00000136877
DEG.twoside	Heart_Atrial_Appendage	7937	377	0.999245	1	ENSG00000041988:ENSG00000049246:ENSG00000162426:ENSG00000117154:ENSG00000117395:ENSG00000066557:ENSG00000118454:ENSG00000197568:ENSG00000116761:ENSG00000116783:ENSG00000185630:ENSG00000174529:ENSG00000163545:ENSG00000158711:ENSG00000158715:ENSG00000117280:ENSG00000133065:ENSG00000174502:ENSG00000143486:ENSG00000180667:ENSG00000198105:ENSG00000175395:ENSG00000189180:ENSG00000075407:ENSG00000107758…
DEG.twoside	Heart_Left_Ventricle	8909	443	0.98624	1	ENSG00000131584:ENSG00000041988:ENSG00000171735:ENSG00000049245:ENSG00000049246:ENSG00000162426:ENSG00000117395:ENSG00000066557:ENSG00000116754:ENSG00000118454:ENSG00000197568:ENSG00000132485:ENSG00000172260:ENSG00000254685:ENSG00000116783:ENSG00000137959:ENSG00000137965:ENSG00000185630:ENSG00000143171:ENSG00000090104:ENSG00000116741:ENSG00000163531:ENSG00000174529:ENSG00000158711:ENSG00000158715…
DEG.twoside	Kidney_Cortex	5997	286	0.993081	1	ENSG00000049246:ENSG00000117154:ENSG00000066557:ENSG00000118454:ENSG00000050628:ENSG00000172260:ENSG00000116783:ENSG00000185630:ENSG00000163531:ENSG00000163545:ENSG00000174514:ENSG00000117280:ENSG00000133065:ENSG00000182795:ENSG00000180667:ENSG00000119280:ENSG00000165997:ENSG00000198105:ENSG00000175395:ENSG00000107758:ENSG00000177791:ENSG00000176986:ENSG00000166507:ENSG00000148660:ENSG00000035403…
DEG.twoside	Kidney_Medulla	93	1	0.994006	1	ENSG00000154277
DEG.twoside	Liver	8286	377	0.999995	1	ENSG00000131584:ENSG00000041988:ENSG00000007923:ENSG00000171735:ENSG00000049245:ENSG00000118454:ENSG00000116761:ENSG00000132485:ENSG00000254685:ENSG00000137959:ENSG00000137965:ENSG00000185630:ENSG00000090104:ENSG00000116741:ENSG00000163531:ENSG00000163545:ENSG00000158711:ENSG00000158715:ENSG00000133065:ENSG00000143486:ENSG00000180667:ENSG00000123836:ENSG00000119280:ENSG00000177283:ENSG00000198105…
DEG.twoside	Lung	3849	191	0.888514	1	ENSG00000162426:ENSG00000162543:ENSG00000050628:ENSG00000116783:ENSG00000137959:ENSG00000137965:ENSG00000150681:ENSG00000090104:ENSG00000127074:ENSG00000163545:ENSG00000158711:ENSG00000174502:ENSG00000196188:ENSG00000182795:ENSG00000180667:ENSG00000123836:ENSG00000165997:ENSG00000166507:ENSG00000122861:ENSG00000107593:ENSG00000107819:ENSG00000120049:ENSG00000148840:ENSG00000077150:ENSG00000120055…
DEG.twoside	Minor_Salivary_Gland	2951	152	0.704647	1	ENSG00000171735:ENSG00000162426:ENSG00000117154:ENSG00000116761:ENSG00000172260:ENSG00000116783:ENSG00000137959:ENSG00000158882:ENSG00000143171:ENSG00000090104:ENSG00000163531:ENSG00000174529:ENSG00000162873:ENSG00000174514:ENSG00000133065:ENSG00000174502:ENSG00000182795:ENSG00000175395:ENSG00000148660:ENSG00000185745:ENSG00000107807:ENSG00000120049:ENSG00000138111:ENSG00000138175:ENSG00000156398…
DEG.twoside	Muscle_Skeletal	6972	339	0.989568	1	ENSG00000131584:ENSG00000041988:ENSG00000171735:ENSG00000049246:ENSG00000162426:ENSG00000009709:ENSG00000121310:ENSG00000066557:ENSG00000118454:ENSG00000197568:ENSG00000116761:ENSG00000172260:ENSG00000254685:ENSG00000116783:ENSG00000137959:ENSG00000137965:ENSG00000117519:ENSG00000143171:ENSG00000090104:ENSG00000116741:ENSG00000163531:ENSG00000158715:ENSG00000117280:ENSG00000174502:ENSG00000180667…
DEG.twoside	Nerve_Tibial	4941	207	0.999993	1	ENSG00000041988:ENSG00000049246:ENSG00000162426:ENSG00000033122:ENSG00000118454:ENSG00000116761:ENSG00000050628:ENSG00000172260:ENSG00000254685:ENSG00000116783:ENSG00000137959:ENSG00000137965:ENSG00000177807:ENSG00000143171:ENSG00000090104:ENSG00000163531:ENSG00000163545:ENSG00000162873:ENSG00000174514:ENSG00000158711:ENSG00000158715:ENSG00000107614:ENSG00000177283:ENSG00000175395:ENSG00000166507…
DEG.twoside	Ovary	5103	242	0.989303	1	ENSG00000041988:ENSG00000049246:ENSG00000117154:ENSG00000162543:ENSG00000118454:ENSG00000197568:ENSG00000116761:ENSG00000050628:ENSG00000172260:ENSG00000254685:ENSG00000158882:ENSG00000185630:ENSG00000143171:ENSG00000163531:ENSG00000163545:ENSG00000162873:ENSG00000174514:ENSG00000133065:ENSG00000180667:ENSG00000123836:ENSG00000107614:ENSG00000165997:ENSG00000177283:ENSG00000198105:ENSG00000175395…
DEG.twoside	Pancreas	9220	447	0.998816	1	ENSG00000131584:ENSG00000041988:ENSG00000007923:ENSG00000171735:ENSG00000049245:ENSG00000049246:ENSG00000117395:ENSG00000066557:ENSG00000118454:ENSG00000197568:ENSG00000050628:ENSG00000254685:ENSG00000137965:ENSG00000134193:ENSG00000158882:ENSG00000090104:ENSG00000163531:ENSG00000174529:ENSG00000174514:ENSG00000158711:ENSG00000069275:ENSG00000117280:ENSG00000162877:ENSG00000143486:ENSG00000162889…
DEG.twoside	Pituitary	5005	250	0.906185	1	ENSG00000049246:ENSG00000162426:ENSG00000162543:ENSG00000117395:ENSG00000197568:ENSG00000172260:ENSG00000162761:ENSG00000143171:ENSG00000188859:ENSG00000163531:ENSG00000163545:ENSG00000162873:ENSG00000158715:ENSG00000198049:ENSG00000123836:ENSG00000119280:ENSG00000198105:ENSG00000175395:ENSG00000189180:ENSG00000075407:ENSG00000148660:ENSG00000122861:ENSG00000035403:ENSG00000165644:ENSG00000185745…
DEG.twoside	Prostate	2717	138	0.757169	1	ENSG00000049247:ENSG00000116745:ENSG00000050628:ENSG00000172260:ENSG00000116783:ENSG00000185630:ENSG00000143171:ENSG00000090104:ENSG00000163531:ENSG00000163545:ENSG00000158711:ENSG00000158715:ENSG00000182795:ENSG00000123836:ENSG00000177283:ENSG00000198105:ENSG00000189180:ENSG00000166169:ENSG00000156398:ENSG00000110786:ENSG00000110492:ENSG00000165912:ENSG00000134575:ENSG00000134571:ENSG00000172247…
DEG.twoside	Skin_Not_Sun_Exposed_Suprapubic	4367	221	0.836741	1	ENSG00000171735:ENSG00000162426:ENSG00000117154:ENSG00000162543:ENSG00000116761:ENSG00000172260:ENSG00000116783:ENSG00000137959:ENSG00000137965:ENSG00000185630:ENSG00000143171:ENSG00000188859:ENSG00000163531:ENSG00000163545:ENSG00000158711:ENSG00000158715:ENSG00000117280:ENSG00000133065:ENSG00000162877:ENSG00000174502:ENSG00000182795:ENSG00000180667:ENSG00000198105:ENSG00000175395:ENSG00000177791…
DEG.twoside	Skin_Sun_Exposed_Lower_leg	4286	217	0.83195	1	ENSG00000171735:ENSG00000162426:ENSG00000117154:ENSG00000162543:ENSG00000116761:ENSG00000050628:ENSG00000137959:ENSG00000137965:ENSG00000185630:ENSG00000143171:ENSG00000163531:ENSG00000163545:ENSG00000174514:ENSG00000158711:ENSG00000158715:ENSG00000117280:ENSG00000133065:ENSG00000162877:ENSG00000174502:ENSG00000182795:ENSG00000180667:ENSG00000198105:ENSG00000175395:ENSG00000075407:ENSG00000177791…
DEG.twoside	Small_Intestine_Terminal_Ileum	3112	159	0.747958	1	ENSG00000171735:ENSG00000049246:ENSG00000116761:ENSG00000172260:ENSG00000116783:ENSG00000134193:ENSG00000143171:ENSG00000162670:ENSG00000090104:ENSG00000127074:ENSG00000163545:ENSG00000162873:ENSG00000158715:ENSG00000133065:ENSG00000196188:ENSG00000123836:ENSG00000119280:ENSG00000177283:ENSG00000175395:ENSG00000177791:ENSG00000156110:ENSG00000165644:ENSG00000185745:ENSG00000166171:ENSG00000120049…
DEG.twoside	Spleen	4596	213	0.994365	1	ENSG00000049246:ENSG00000049247:ENSG00000049249:ENSG00000162426:ENSG00000117154:ENSG00000116761:ENSG00000116783:ENSG00000137959:ENSG00000137965:ENSG00000185630:ENSG00000150681:ENSG00000090104:ENSG00000174529:ENSG00000163545:ENSG00000174514:ENSG00000158715:ENSG00000117280:ENSG00000123836:ENSG00000119280:ENSG00000177283:ENSG00000177791:ENSG00000166507:ENSG00000122861:ENSG00000148655:ENSG00000107593…
DEG.twoside	Stomach	3070	145	0.958245	1	ENSG00000171735:ENSG00000162426:ENSG00000197568:ENSG00000050628:ENSG00000116783:ENSG00000137959:ENSG00000143171:ENSG00000163531:ENSG00000174529:ENSG00000163545:ENSG00000174514:ENSG00000158715:ENSG00000162877:ENSG00000174502:ENSG00000196188:ENSG00000182795:ENSG00000175395:ENSG00000156110:ENSG00000156671:ENSG00000185745:ENSG00000107819:ENSG00000120049:ENSG00000138111:ENSG00000107882:ENSG00000214435…
DEG.twoside	Testis	8546	401	0.999899	1	ENSG00000117148:ENSG00000162543:ENSG00000117395:ENSG00000024526:ENSG00000118454:ENSG00000172260:ENSG00000162620:ENSG00000116783:ENSG00000137965:ENSG00000134193:ENSG00000158882:ENSG00000185630:ENSG00000162761:ENSG00000143171:ENSG00000162763:ENSG00000188859:ENSG00000162670:ENSG00000163531:ENSG00000174529:ENSG00000162873:ENSG00000174514:ENSG00000117280:ENSG00000133065:ENSG00000182795:ENSG00000119280…
DEG.twoside	Thyroid	4708	241	0.793974	1	ENSG00000041988:ENSG00000162426:ENSG00000117154:ENSG00000162543:ENSG00000033122:ENSG00000197568:ENSG00000116761:ENSG00000050628:ENSG00000172260:ENSG00000254685:ENSG00000137959:ENSG00000137965:ENSG00000143171:ENSG00000163531:ENSG00000163545:ENSG00000162873:ENSG00000174514:ENSG00000117280:ENSG00000133065:ENSG00000196188:ENSG00000123836:ENSG00000107614:ENSG00000177283:ENSG00000198105:ENSG00000189180…
DEG.twoside	Uterus	4787	230	0.975889	1	ENSG00000041988:ENSG00000049246:ENSG00000162426:ENSG00000117154:ENSG00000050628:ENSG00000185630:ENSG00000143171:ENSG00000188859:ENSG00000163531:ENSG00000163545:ENSG00000174514:ENSG00000123836:ENSG00000107614:ENSG00000198105:ENSG00000175395:ENSG00000189180:ENSG00000075407:ENSG00000107758:ENSG00000177791:ENSG00000166507:ENSG00000148660:ENSG00000185009:ENSG00000156650:ENSG00000099194:ENSG00000166169…
DEG.twoside	Vagina	2611	123	0.946247	1	ENSG00000117154:ENSG00000185630:ENSG00000090104:ENSG00000163545:ENSG00000174514:ENSG00000158711:ENSG00000182795:ENSG00000180667:ENSG00000123836:ENSG00000177283:ENSG00000122861:ENSG00000156110:ENSG00000156671:ENSG00000165644:ENSG00000107566:ENSG00000107833:ENSG00000120049:ENSG00000138111:ENSG00000107882:ENSG00000148798:ENSG00000138172:ENSG00000148985:ENSG00000134339:ENSG00000121653:ENSG00000110492…
DEG.twoside	Whole_Blood	7620	354	0.999844	1	ENSG00000131584:ENSG00000041988:ENSG00000007923:ENSG00000171735:ENSG00000049247:ENSG00000049249:ENSG00000117395:ENSG00000121310:ENSG00000066557:ENSG00000116754:ENSG00000118454:ENSG00000197568:ENSG00000132485:ENSG00000254685:ENSG00000137959:ENSG00000137965:ENSG00000117519:ENSG00000150681:ENSG00000090104:ENSG00000163545:ENSG00000158711:ENSG00000158715:ENSG00000069275:ENSG00000133065:ENSG00000196188…

## Sheet: SNPs
Supplement File S2 – SNPs: The table presents the results of the GWAS for the SIN phenotype for SNPs achieving the p-values <E-5.
uniqID	rsID	chr	pos	non_effect_allele	effect_allele	MAF	gwasP	or	beta	se	r2	IndSigSNP	GenomicLocus	nearestGene	dist	func	CADD	RDB	minChrState	commonChrState	posMapFilt	eqtlMapFilt	ciMapFilt
1:7829107:A:G	rs1044245	1	7829107	G	A	0.1284	2.49684e-06	22.1689	0.0462195	0.0097861	1	rs1044245	1	CAMTA1	0	UTR3	17.39	5	5	15	1	1	1
1:18361952:A:G	rs4920293	1	18361952	A	G	0.4902	NA	NA	NA	NA	0.810634	rs9662741	2	RP11-174G17.2	30198	intergenic	1.231	4	7	14	1	0	1
1:18386303:A:G	rs4920420	1	18386303	G	A	0.4683	NA	NA	NA	NA	0.922647	rs9662741	2	RP11-174G17.2	5847	intergenic	1.875	5	5	14	1	1	1
1:18390237:C:G	rs9659617	1	18390237	C	G	0.4893	2.81358e-05	17.5398	-0.0278423	0.00664763	0.996575	rs9662741	2	RP11-174G17.2	1913	intergenic	0.101	6	5	14	1	1	1
1:18391974:A:C	rs9286088	1	18391974	A	C	0.4899	2.73382e-05	17.5945	-0.0278311	0.00663465	0.996179	rs9662741	2	RP11-174G17.2	176	upstream	3.694	NA	5	14	1	1	1
1:18393180:A:T	rs10158715	1	18393180	T	A	0.49	2.57472e-05	17.7085	-0.0279142	0.00663302	0.995779	rs9662741	2	RP11-174G17.2	0	ncRNA_intronic	2.536	5	5	14	1	1	1
1:18393924:A:G	rs9286085	1	18393924	A	G	0.49	2.16745e-05	18.0362	-0.0281669	0.00663197	0.99618	rs9662741	2	RP11-174G17.2	0	ncRNA_intronic	1.613	3a	5	14	1	1	1
1:18395025:A:G	rs9662741	1	18395025	A	G	0.4893	9.31987e-06	19.646	-0.0293935	0.00663113	1	rs9662741	2	RP11-174G17.2	0	ncRNA_intronic	5.17	6	5	14	1	1	1
1:18395372:A:C	rs9662768	1	18395372	A	C	0.4893	1.09992e-05	19.3295	-0.0291565	0.00663131	0.999799	rs9662741	2	RP11-174G17.2	0	ncRNA_intronic	0.394	5	5	14	1	1	1
1:18396057:C:T	rs4920423	1	18396057	T	C	0.4892	1.03008e-05	19.4548	-0.0292529	0.00663176	0.999799	rs9662741	2	RP11-174G17.2	0	ncRNA_intronic	2.725	7	5	14	1	1	1
1:71452996:A:G	rs6679370	1	71452996	A	G	0.3873	8.1401e-05	15.5255	-0.0269893	0.00685351	0.847062	rs10749799	3	PTGER3	0	intronic	0.113	7	5	15	1	1	1
1:71454967:A:G	rs2300166	1	71454967	G	A	0.3875	9.24847e-05	15.2842	-0.0267814	0.00685413	0.847216	rs10749799	3	PTGER3	0	intronic	0.325	7	5	15	1	1	1
1:71458162:C:T	rs2300167	1	71458162	T	C	0.3881	7.10952e-05	15.7815	-0.0271847	0.00684691	0.848986	rs10749799	3	PTGER3	0	intronic	5.087	6	5	15	1	1	1
1:71460493:G:T	rs6671227	1	71460493	T	G	0.399	2.83733e-05	17.5238	-0.0285973	0.00683508	0.904544	rs10749799	3	PTGER3	0	intronic	0.5	5	5	15	1	1	1
1:71460936:C:G	rs11209731	1	71460936	G	C	0.3966	2.60124e-05	17.689	-0.0287485	0.00683915	0.911944	rs10749799	3	PTGER3	0	intronic	8.836	5	5	15	1	1	1
1:71464946:A:C	rs2268054	1	71464946	A	C	0.4097	1.88183e-05	18.3053	-0.0290859	0.00680146	0.996812	rs10749799	3	PTGER3	0	intronic	3.097	6	5	15	1	1	1
1:71465292:A:G	rs2268055	1	71465292	A	G	0.4099	2.16352e-05	18.0396	-0.0288697	0.00680039	0.997239	rs10749799	3	PTGER3	0	intronic	0.803	6	5	15	1	1	1
1:71466644:C:T	rs10789315	1	71466644	T	C	0.4097	1.98879e-05	18.2	-0.0289926	0.00679921	0.997241	rs10749799	3	PTGER3	0	intronic	12.91	6	5	15	1	1	1
1:71468493:A:C	rs1983588	1	71468493	A	C	0.4098	2.28402e-05	17.9365	-0.0287829	0.0067994	0.997241	rs10749799	3	PTGER3	0	intronic	4.314	3a	5	15	1	1	1
1:71471750:C:G	rs11209733	1	71471750	C	G	0.4098	2.1356e-05	18.0644	-0.0288804	0.00679825	0.997454	rs10749799	3	PTGER3:RP3-333A15.2	00:00:00	ncRNA_exonic	1.915	7	5	15	1	1	1
1:71471875:C:T	rs12130153	1	71471875	T	C	0.4098	2.11753e-05	18.0806	-0.0288932	0.00679822	0.997454	rs10749799	3	PTGER3:RP3-333A15.2	00:00:00	ncRNA_exonic	1.188	7	5	15	1	1	1
1:71476872:A:G	rs5682	1	71476872	G	A	0.4097	2.12946e-05	18.0698	-0.0288838	0.00679803	0.997454	rs10749799	3	PTGER3	0	UTR3	4.439	6	4	15	1	1	1
1:71480594:C:T	rs3765892	1	71480594	T	C	0.4098	2.4088e-05	17.8352	-0.0286804	0.00679438	0.997455	rs10749799	3	PTGER3	0	intronic	7.981	6	5	15	1	1	1
1:71480798:A:G	rs3765894	1	71480798	A	G	0.4097	2.09406e-05	18.1018	-0.0288963	0.00679497	0.997455	rs10749799	3	PTGER3	0	intronic	2.8	5	5	15	1	1	1
1:71482464:C:T	rs1988080	1	71482464	T	C	0.4097	2.42304e-05	17.824	-0.0286687	0.00679374	0.997456	rs10749799	3	PTGER3	0	intronic	0.002	7	5	15	1	1	1
1:71482485:C:CAA	rs543369048	1	71482485	C	CAA	0.4092	5.71847e-05	16.1937	-0.027419	0.00681674	0.995722	rs10749799	3	PTGER3	0	intronic	0.816	NA	5	15	1	0	1
1:71482744:C:G	rs2268056	1	71482744	C	G	0.4097	2.11203e-05	18.0855	-0.0288721	0.00679234	0.997456	rs10749799	3	PTGER3	0	intronic	2.068	7	5	15	1	1	1
1:71483157:A:G	rs2268058	1	71483157	A	G	0.4098	2.27546e-05	17.9436	-0.028757	0.00679194	0.997456	rs10749799	3	PTGER3	0	intronic	3.262	5	5	15	1	1	1
1:71483364:A:G	rs2268059	1	71483364	A	G	0.4098	2.27389e-05	17.9449	-0.0287573	0.00679175	0.997456	rs10749799	3	PTGER3	0	intronic	2.941	7	5	15	1	1	1
1:71483904:C:T	rs2223502	1	71483904	T	C	0.4098	2.05315e-05	18.1393	-0.0289108	0.00679134	0.997456	rs10749799	3	PTGER3	0	intronic	2.171	6	5	15	1	1	1
1:71483944:A:AT	1:71483944_AT_A	1	71483944	AT	A	0.4096	4.33172e-05	16.7202	-0.027815	0.00680546	0.995945	rs10749799	3	PTGER3	0	intronic	0.571	NA	5	15	1	1	1
1:71485036:C:G	rs2268060	1	71485036	C	G	0.4094	2.26355e-05	17.9536	-0.0287803	0.00679555	0.997027	rs10749799	3	PTGER3	0	intronic	0.182	4	5	15	1	1	1
1:71485059:A:G	rs2268061	1	71485059	G	A	0.4096	2.26292e-05	17.9541	-0.0287828	0.00679605	0.997027	rs10749799	3	PTGER3	0	intronic	6.687	4	5	15	1	1	1
1:71485299:C:T	rs2268062	1	71485299	T	C	0.4093	2.36815e-05	17.8676	-0.0287163	0.00679676	0.997239	rs10749799	3	PTGER3	0	intronic	5.995	4	5	15	1	1	1
1:71485833:A:G	rs2300169	1	71485833	G	A	0.4099	2.19301e-05	18.0139	-0.0287995	0.0067887	0.997881	rs10749799	3	PTGER3	0	intronic	0.631	5	5	15	1	1	1
1:71485947:T:TA	rs3216532	1	71485947	T	TA	0.4097	4.37633e-05	16.7008	-0.0277859	0.00680228	0.996376	rs10749799	3	PTGER3	0	intronic	0.738	NA	5	15	1	1	1
1:71486202:G:T	rs997997	1	71486202	G	T	0.4098	1.89274e-05	18.2943	-0.0290194	0.00678792	0.998094	rs10749799	3	PTGER3	0	intronic	10.28	6	5	15	1	1	1
1:71486702:C:T	rs2206345	1	71486702	T	C	0.4097	2.1458e-05	18.0553	-0.0288092	0.00678319	0.998096	rs10749799	3	PTGER3	0	intronic	10.18	5	5	15	1	1	1
1:71486772:C:T	rs2206346	1	71486772	C	T	0.4097	1.81151e-05	18.3779	-0.029063	0.00678266	0.998096	rs10749799	3	PTGER3	0	intronic	1.347	6	5	15	1	1	1
1:71487115:A:G	rs2300170	1	71487115	G	A	0.4096	1.79933e-05	18.3907	-0.0290684	0.00678155	0.997886	rs10749799	3	PTGER3	0	intronic	6.166	7	5	15	1	1	1
1:71487393:A:C	rs2300171	1	71487393	C	A	0.4097	1.59915e-05	18.6155	-0.029246	0.00678168	0.998096	rs10749799	3	PTGER3	0	intronic	5.273	6	5	15	1	1	1
1:71487491:A:G	rs2300173	1	71487491	G	A	0.4098	1.70408e-05	18.4944	-0.0291504	0.00678159	0.997675	rs10749799	3	PTGER3	0	intronic	5.277	6	5	15	1	1	1
1:71487785:G:T	rs10749799	1	71487785	G	T	0.4075	7.94145e-06	19.9519	-0.0304067	0.00681082	1	rs10749799	3	PTGER3	0	intronic	3.43	7	5	15	1	1	1
1:71487790:C:T	rs2300175	1	71487790	C	T	0.4076	8.58144e-06	19.8038	-0.030293	0.00681067	0.999576	rs10749799	3	PTGER3	0	intronic	2.736	7	5	15	1	1	1
1:71488006:A:AAC	rs33929015	1	71488006	A	AAC	0.4061	4.97703e-05	16.4569	-0.0276816	0.00682688	0.992269	rs10749799	3	PTGER3	0	intronic	5.187	NA	5	15	1	1	1
1:71488009:A:T	rs33936437	1	71488009	T	A	0.4061	6.39013e-05	15.9834	-0.0272786	0.00682635	0.99334	rs10749799	3	PTGER3	0	intronic	6.31	5	5	15	1	1	1
1:71488135:A:C	rs10789316	1	71488135	A	C	0.4097	1.47126e-05	18.7744	-0.0293577	0.00677872	0.997885	rs10749799	3	PTGER3	0	intronic	5.669	5	5	15	1	1	1
1:71488289:C:T	rs4437828	1	71488289	C	T	0.4098	1.54789e-05	18.6776	-0.0292814	0.00677859	0.997463	rs10749799	3	PTGER3	0	intronic	3.057	5	5	15	1	1	1
1:71488372:A:G	rs4549988	1	71488372	G	A	0.4098	1.77162e-05	18.4203	-0.0290802	0.00677885	0.997041	rs10749799	3	PTGER3	0	intronic	0.443	5	5	15	1	1	1
1:71488623:A:G	rs4511057	1	71488623	A	G	0.4084	1.94451e-05	18.2429	-0.0289623	0.00678415	0.992381	rs10749799	3	PTGER3	0	intronic	0.154	6	5	15	1	1	1
1:71488673:C:T	rs4439319	1	71488673	C	T	0.4082	1.82348e-05	18.3653	-0.0290537	0.00678285	0.992383	rs10749799	3	PTGER3	0	intronic	0.803	6	5	15	1	1	1
1:71488727:C:T	rs4425937	1	71488727	T	C	0.4083	1.81318e-05	18.3761	-0.0290594	0.00678218	0.992171	rs10749799	3	PTGER3	0	intronic	10.91	6	5	15	1	1	1
1:71488834:A:G	rs10399632	1	71488834	G	A	0.4082	1.5433e-05	18.6833	-0.0293152	0.00678543	0.992165	rs10749799	3	PTGER3	0	intronic	2.144	6	5	15	1	1	1
1:71488869:A:G	rs10399806	1	71488869	A	G	0.4138	1.49565e-05	18.7431	-0.029371	0.00678736	0.97387	rs10749799	3	PTGER3	0	intronic	2.552	7	5	15	1	1	1
1:71489279:A:G	rs2143157	1	71489279	A	G	0.4628	2.36646e-06	22.2719	-0.0314851	0.00667304	0.926256	rs1005747	3	PTGER3	0	intronic	6.807	6	5	15	1	1	1
1:71489413:A:C	rs2179412	1	71489413	C	A	0.4616	2.51646e-06	22.1539	-0.0314179	0.00667656	0.92518	rs1005747	3	PTGER3	0	intronic	0.138	6	5	15	1	1	1
1:71489496:C:T	rs2901523	1	71489496	C	T	0.4624	2.25165e-06	22.3674	-0.0315494	0.00667239	0.927356	rs1005747	3	PTGER3	0	intronic	1.299	NA	5	15	1	1	1
1:71489974:A:G	rs1022527	1	71489974	G	A	0.4624	2.10557e-06	22.4962	-0.0316353	0.00667139	0.926956	rs1005747	3	PTGER3	0	intronic	1.216	7	5	15	1	1	1
1:71490142:A:G	rs1022529	1	71490142	G	A	0.4623	2.17666e-06	22.4324	-0.0315883	0.00667094	0.926968	rs1005747	3	PTGER3	0	intronic	5.307	7	5	15	1	1	1
1:71490362:C:G	rs7556650	1	71490362	C	G	0.4634	2.83217e-06	21.927	-0.031264	0.00667807	0.92739	rs1005747	3	PTGER3	0	intronic	0.838	7	5	15	1	1	1
1:71490427:A:G	rs12134962	1	71490427	G	A	0.4623	2.25367e-06	22.3657	-0.0315414	0.00667096	0.926968	rs1005747	3	PTGER3	0	intronic	1.237	7	5	15	1	1	1
1:71490499:A:G	rs12134992	1	71490499	G	A	0.4607	1.52999e-06	23.1099	-0.0321285	0.0066849	0.924742	rs1005747	3	PTGER3	0	intronic	0.636	7	5	15	1	1	1
1:71490500:A:T	rs7525785	1	71490500	T	A	0.4605	1.60118e-06	23.0225	-0.0320754	0.00668653	0.924523	rs1005747	3	PTGER3	0	intronic	0.877	7	5	15	1	1	1
1:71490635:C:T	rs12120041	1	71490635	C	T	0.4623	2.19144e-06	22.4194	-0.0315781	0.00667071	0.926981	rs1005747	3	PTGER3	0	intronic	4.702	7	5	15	1	1	1
1:71491180:C:T	rs12139719	1	71491180	T	C	0.4624	2.15496e-06	22.4517	-0.0315999	0.00667052	0.926623	rs1005747	3	PTGER3	0	intronic	5.363	5	5	15	1	1	1
1:71491223:T:TGTAA	rs763572947	1	71491223	TGTAA	T	0.4626	2.38265e-06	22.2588	-0.0314869	0.00667539	0.926765	rs1005747	3	PTGER3	0	intronic	10.75	NA	5	15	1	1	1
1:71491373:A:G	rs10399704	1	71491373	G	A	0.4624	2.37432e-06	22.2655	-0.0314704	0.0066709	0.926623	rs1005747	3	PTGER3	0	intronic	1.545	7	5	15	1	1	1
1:71491457:G:T	rs10399797	1	71491457	T	G	0.4622	2.13811e-06	22.4668	-0.0316172	0.00667194	0.926811	rs1005747	3	PTGER3	0	intronic	4.798	7	5	15	1	1	1
1:71491489:A:G	rs10399705	1	71491489	G	A	0.4623	2.3948e-06	22.249	-0.0314604	0.00667125	0.926423	rs1005747	3	PTGER3	0	intronic	5.096	7	5	15	1	1	1
1:71491711:C:T	rs10399706	1	71491711	C	T	0.4624	2.22956e-06	22.3863	-0.0315522	0.00667017	0.926623	rs1005747	3	PTGER3	0	intronic	3.794	6	5	15	1	1	1
1:71491925:C:T	rs12139935	1	71491925	T	C	0.4624	2.19933e-06	22.4125	-0.0315708	0.0066702	0.926623	rs1005747	3	PTGER3	0	intronic	6.065	5	5	15	1	1	1
1:71492135:A:G	rs8179367	1	71492135	A	G	0.4625	1.78595e-06	22.8126	-0.0318674	0.00667358	0.924061	rs1005747	3	PTGER3	0	intronic	2.947	6	5	15	1	1	1
1:71492725:C:T	rs11209736	1	71492725	T	C	0.4624	2.22541e-06	22.3899	-0.0315558	0.00667039	0.926623	rs1005747	3	PTGER3	0	intronic	5.738	5	5	15	1	1	1
1:71492888:C:T	rs10889903	1	71492888	C	T	0.4613	1.24154e-06	23.5117	-0.0325733	0.00671928	0.919494	rs1005747	3	PTGER3	0	intronic	2.159	7	5	15	1	1	1
1:71493232:A:T	rs12756951	1	71493232	A	T	0.4624	2.31702e-06	22.3124	-0.0315005	0.00667026	0.926824	rs1005747	3	PTGER3	0	intronic	0.305	6	5	15	1	1	1
1:71493293:C:T	rs12739047	1	71493293	T	C	0.4624	2.19326e-06	22.4179	-0.0315757	0.00667044	0.926824	rs1005747	3	PTGER3	0	intronic	4.657	7	5	15	1	1	1
1:71493419:A:T	rs12757161	1	71493419	A	T	0.4621	2.47794e-06	22.1835	-0.0314325	0.00667516	0.926266	rs1005747	3	PTGER3	0	intronic	2.842	7	5	15	1	1	1
1:71494295:G:T	rs8179408	1	71494295	T	G	0.4623	2.12501e-06	22.4786	-0.031618	0.00667037	0.927212	rs1005747	3	PTGER3	0	intronic	3.707	6	1	15	1	1	1
1:71494365:A:G	rs8179390	1	71494365	A	G	0.4955	3.65191e-07	25.87	-0.0338621	0.00665747	1	rs8179390	3	PTGER3	0	intronic	2.367	5	1	15	1	1	1
1:71499158:C:T	rs2300178	1	71499158	C	T	0.4617	2.06862e-06	22.5302	-0.0317484	0.0066902	0.939937	rs1005747	3	PTGER3	0	intronic	2.551	7	5	15	1	1	1
1:71500188:C:T	rs11209739	1	71500188	T	C	0.4616	1.62952e-06	22.9887	-0.0320785	0.00669203	0.940452	rs1005747	3	PTGER3	0	intronic	0.632	5	5	14	1	1	1
1:71502090:A:G	rs11209740	1	71502090	A	G	0.4613	1.62237e-06	22.9972	-0.0321006	0.00669543	0.943356	rs1005747	3	PTGER3	0	intronic	3.599	7	4	14	1	1	1
1:71502521:C:CA	rs577288562	1	71502521	C	CA	0.4548	1.18214e-06	23.6061	-0.0332296	0.00684125	0.943954	rs1005747	3	PTGER3	0	intronic	1.689	NA	4	14	1	0	1
1:71502856:A:G	rs12739685	1	71502856	A	G	0.461	1.35525e-06	23.3431	-0.0323288	0.00669289	0.944974	rs1005747	3	PTGER3	0	intronic	2.933	7	4	14	1	1	1
1:71503105:G:T	rs2817864	1	71503105	T	G	0.4612	1.41902e-06	23.2547	-0.0322665	0.00669268	0.944374	rs1005747	3	PTGER3	0	intronic	0.256	7	4	14	1	1	1
1:71506064:C:G	rs11209743	1	71506064	C	G	0.4502	2.10741e-06	22.4946	-0.0317454	0.00669527	0.997318	rs1005747	3	PTGER3	0	intronic	1.446	4	4	14	1	1	1
1:71511515:A:G	rs1005747	1	71511515	G	A	0.4499	2.05854e-06	22.5396	-0.0317046	0.00668	1	rs1005747	3	PTGER3	0	intronic	0.653	3a	1	13	1	1	1
1:71520103:C:T	rs880098	1	71520103	C	T	0.433	1.19402e-06	23.5868	-0.03258	0.00671102	0.922534	rs1005747	3	ZRANB2-AS1	0	ncRNA_intronic	0.218	2b	5	5	1	1	1
1:71521607:C:CT	rs202220838	1	71521607	CT	C	0.4329	9.63851e-07	23.999	-0.0328901	0.00671648	0.923891	rs1005747	3	ZRANB2-AS1	0	ncRNA_intronic	0.618	NA	4	5	1	1	1
1:71524310:A:G	rs4650099	1	71524310	A	G	0.4334	1.11794e-06	23.7135	-0.0326737	0.0067123	0.92099	rs1005747	3	ZRANB2-AS1	0	ncRNA_exonic	10.09	7	4	5	1	1	1
1:71526710:C:T	rs4128461	1	71526710	T	C	0.4334	1.42082e-06	23.2523	-0.0323488	0.00671111	0.920635	rs1005747	3	ZRANB2-AS1	0	ncRNA_intronic	0.319	6	4	4	1	1	1
1:71527548:C:T	rs4520371	1	71527548	C	T	0.4332	1.07629e-06	23.7866	-0.0327199	0.00671148	0.920847	rs1005747	3	ZRANB2-AS1	0	ncRNA_intronic	3.62	5	4	4	1	1	1
1:71543877:A:C	rs4650100	1	71543877	C	A	0.433	1.63685e-06	22.9801	-0.0321792	0.00671534	0.919159	rs1005747	3	ZRANB2	0	intronic	0.01	5	3	5	1	1	1
1:71552278:C:T	rs10493481	1	71552278	C	T	0.4305	2.80382e-06	21.9463	-0.0314197	0.00670955	0.909019	rs1005747	3	ZRANB2-AS2	0	ncRNA_intronic	0.263	4	5	15	1	1	1
1:71567483:A:T	rs12748649	1	71567483	A	T	0.4307	3.09985e-06	21.7537	-0.0312746	0.00670802	0.908211	rs1005747	3	ZRANB2-AS2	0	ncRNA_intronic	0.85	7	14	15	1	1	1
1:71567767:C:CCTT	1:71567767_CCTT_C	1	71567767	CCTT	C	0.4313	4.2846e-06	21.1331	-0.0308548	0.00671439	0.907232	rs1005747	3	ZRANB2-AS2	0	ncRNA_intronic	1.113	NA	7	15	1	1	1
1:71570120:A:G	rs4131156	1	71570120	G	A	0.4308	3.47792e-06	21.533	-0.0311155	0.00670801	0.90759	rs1005747	3	ZRANB2-AS2	0	ncRNA_intronic	11.12	NA	14	15	1	1	1
1:71572592:A:G	rs11209747	1	71572592	A	G	0.431	4.6822e-06	20.9631	-0.0307074	0.00670937	0.907317	rs1005747	3	ZRANB2-AS2	0	ncRNA_intronic	2.735	4	7	15	1	1	1
1:71584599:G:T	rs11802069	1	71584599	T	G	0.4308	3.30933e-06	21.6283	-0.031184	0.00670795	0.907604	rs1005747	3	ZRANB2-AS2	0	ncRNA_intronic	6.768	5	9	15	1	1	1
1:71587654:A:G	rs12124038	1	71587654	A	G	0.4308	3.32047e-06	21.6218	-0.0311793	0.00670795	0.907604	rs1005747	3	ZRANB2-AS2	0	ncRNA_intronic	3.715	7	9	15	1	1	1
1:71592587:C:T	rs7538949	1	71592587	C	T	0.4308	3.47472e-06	21.5348	-0.031128	0.00671043	0.90759	rs1005747	3	ZRANB2-AS2	0	ncRNA_intronic	0.961	7	9	9	1	1	1
1:71596067:A:G	rs7556111	1	71596067	G	A	0.4308	3.40236e-06	21.5751	-0.0311559	0.00671017	0.90759	rs1005747	3	ZRANB2-AS2	0	ncRNA_intronic	9.825	7	8	9	1	1	1
1:71616697:A:G	rs9700262	1	71616697	G	A	0.4307	3.8909e-06	21.3178	-0.0309726	0.0067108	0.907596	rs1005747	3	ZRANB2-AS2	0	ncRNA_intronic	0.533	7	15	15	1	1	1
1:71622345:T:TCTA	rs780112847	1	71622345	TCTA	T	0.4302	4.00313e-06	21.2633	-0.030971	0.00671907	0.907551	rs1005747	3	ZRANB2-AS2	0	ncRNA_intronic	5.847	NA	2	15	1	1	1
1:71630860:A:G	rs12139565	1	71630860	G	A	0.431	3.23877e-06	21.6696	-0.031228	0.00671101	0.907709	rs1005747	3	ZRANB2-AS2	0	ncRNA_intronic	0.529	6	5	15	1	1	1
1:71636218:A:G	rs4397614	1	71636218	A	G	0.4312	2.99164e-06	21.8219	-0.0313411	0.00671178	0.907224	rs1005747	3	ZRANB2-AS2	0	ncRNA_intronic	1.673	5	5	15	1	1	1
1:71637601:A:T	rs12729268	1	71637601	T	A	0.4312	2.85647e-06	21.9106	-0.0314054	0.00671192	0.907224	rs1005747	3	ZRANB2-AS2	0	ncRNA_intronic	5.388	6	5	15	1	1	1
1:71653320:A:G	rs2421873	1	71653320	G	A	0.4314	3.16017e-06	21.7168	-0.0313388	0.0067275	0.908005	rs1005747	3	ZRANB2-AS2	0	ncRNA_intronic	0.138	NA	9	15	0	1	1
1:71653492:C:T	rs4620473	1	71653492	C	T	0.4311	3.45176e-06	21.5475	-0.0312089	0.00672589	0.906262	rs1005747	3	ZRANB2-AS2	0	ncRNA_intronic	1.913	7	9	15	0	1	1
1:71664305:G:GGAGGCTGAGGCAA	rs761058525	1	71664305	GGAGGCTGAGGCAA	G	0.4306	2.82079e-06	21.9347	-0.031545	0.00673807	0.906485	rs1005747	3	ZRANB2-AS2	0	ncRNA_intronic	1.615	NA	14	15	0	1	1
1:71671341:A:G	rs1009311	1	71671341	G	A	0.4312	3.31505e-06	21.625	-0.0312657	0.00672604	0.906247	rs1005747	3	ZRANB2-AS2	0	ncRNA_intronic	8.19	6	5	15	0	1	1
1:71689021:A:G	rs11588351	1	71689021	A	G	0.4309	3.35885e-06	21.5998	-0.0312507	0.00672673	0.905363	rs1005747	3	ZRANB2-AS2	0	ncRNA_intronic	1.703	7	9	15	0	1	1
1:71693046:A:G	rs11209753	1	71693046	A	G	0.4311	3.59948e-06	21.4671	-0.0311559	0.00672702	0.906262	rs1005747	3	ZRANB2-AS2	0	ncRNA_intronic	1.874	7	9	15	0	1	1
1:71703438:A:G	rs12119958	1	71703438	A	G	0.4311	3.71758e-06	21.4052	-0.0311139	0.00672764	0.906262	rs1005747	3	ZRANB2-AS2	0	ncRNA_intronic	0.647	7	14	15	0	1	1
1:71712223:C:T	rs12131265	1	71712223	C	T	0.452	5.71729e-07	25.0053	-0.0334773	0.00669667	0.952988	rs537548369	3	ZRANB2-AS2	0	ncRNA_intronic	2.003	7	9	15	0	1	1
1:71720627:A:G	rs2066373	1	71720627	A	G	0.4517	5.30066e-07	25.1512	-0.0335939	0.0067005	0.952968	rs537548369	3	ZRANB2-AS2	0	ncRNA_intronic	0.913	7	14	15	0	1	1
1:71723853:A:G	rs11209756	1	71723853	A	G	0.4536	9.30915e-07	24.0659	-0.0328773	0.00670369	0.958576	rs537548369	3	ZRANB2-AS2	0	ncRNA_intronic	0.222	6	7	15	0	1	1
1:71725353:G:GTATATTATATATAATATATATAATA	rs537548369	1	71725353	G	GTATATTATATATAATATATATAATA	0.4413	3.17651e-07	26.1393	-0.0345681	0.00676374	1	rs537548369	3	ZRANB2-AS2	0	ncRNA_intronic	0.62	NA	9	15	0	1	1
1:71727195:A:T	rs12564853	1	71727195	A	T	0.4584	1.1831e-06	23.6045	-0.0325175	0.0066946	0.939573	rs537548369	3	ZRANB2-AS2	0	ncRNA_intronic	6.396	7	9	15	0	1	1
1:71728900:G:T	rs11209757	1	71728900	T	G	0.4465	9.37994e-06	19.6337	0.0297947	0.00672207	1	rs11209757	3	ZRANB2-AS2	0	ncRNA_intronic	13.49	7	7	15	0	1	1
1:71736541:A:G	rs7525499	1	71736541	G	A	0.4575	1.44911e-06	23.2144	-0.0322247	0.00668985	0.937813	rs537548369	3	ZRANB2-AS2	0	ncRNA_intronic	5.614	7	5	15	0	1	1
1:71749006:T:TG	1:71749006_TG_T	1	71749006	TG	T	0.465	1.43761e-05	18.8186	-0.029108	0.00671117	0.916946	rs537548369	3	ZRANB2-AS2	0	ncRNA_intronic	0.134	NA	5	15	0	1	1
1:71754192:A:G	rs11584725	1	71754192	G	A	0.4648	1.54046e-05	18.6868	-0.0289442	0.00669688	0.917723	rs537548369	3	ZRANB2-AS2	0	ncRNA_intronic	0.316	6	9	15	0	1	1
1:71763081:A:C	rs1367767	1	71763081	C	A	0.4593	1.01552e-05	19.482	-0.0295219	0.00668992	0.933013	rs537548369	3	ZRANB2-AS2	0	ncRNA_intronic	2.354	NA	5	15	1	1	0
1:71764590:A:G	rs11811835	1	71764590	A	G	0.4593	9.00472e-06	19.7117	-0.0296743	0.00668517	0.932952	rs537548369	3	ZRANB2-AS2	0	ncRNA_intronic	4.297	3a	7	15	1	1	0
1:71765258:A:G	rs11209762	1	71765258	G	A	0.4593	9.56467e-06	19.5965	-0.0295873	0.00668513	0.93274	rs537548369	3	ZRANB2-AS2	0	ncRNA_intronic	6.712	7	5	15	1	1	0
1:71769526:A:T	rs1395289	1	71769526	T	A	0.4594	9.45344e-06	19.6188	-0.0296137	0.00668729	0.932307	rs537548369	3	ZRANB2-AS2	0	ncRNA_intronic	0.35	4	7	15	1	1	0
1:71774506:A:G	rs12744775	1	71774506	A	G	0.4595	1.05475e-05	19.4096	-0.0294657	0.00668962	0.93276	rs537548369	3	ZRANB2-AS2	0	ncRNA_intronic	11.12	6	5	15	1	1	0
1:71781585:A:G	rs1506452	1	71781585	A	G	0.4596	9.30422e-06	19.6492	-0.0296501	0.00669032	0.93295	rs537548369	3	ZRANB2-AS2	0	ncRNA_intronic	4.67	6	9	15	1	1	0
1:71785388:T:TA	rs540276314	1	71785388	T	TA	0.459	4.95085e-06	20.8562	-0.0306296	0.00670844	0.933772	rs537548369	3	ZRANB2-AS2	0	ncRNA_intronic	5.264	NA	9	15	1	1	0
1:71793221:A:C	rs12751629	1	71793221	A	C	0.4595	1.02726e-05	19.4601	-0.0295143	0.00669197	0.933288	rs537548369	3	ZRANB2-AS2	0	ncRNA_intronic	4.406	7	9	15	1	1	0
1:71796914:C:T	rs12140289	1	71796914	C	T	0.4594	1.0861e-05	19.3537	-0.0294362	0.00669257	0.933048	rs537548369	3	ZRANB2-AS2	0	ncRNA_intronic	0.106	5	7	15	1	1	0
1:71807465:C:T	rs4256769	1	71807465	C	T	0.4613	6.70394e-06	20.2759	-0.030134	0.00669357	0.927172	rs537548369	3	ZRANB2-AS2	0	ncRNA_intronic	0.228	7	9	15	1	1	0
1:71809256:C:G	rs12743134	1	71809256	G	C	0.4612	7.24987e-06	20.1262	-0.0300322	0.00669574	0.927358	rs537548369	3	ZRANB2-AS2	0	ncRNA_intronic	6.669	6	9	15	1	1	0
1:71813142:C:G	rs12561925	1	71813142	C	G	0.4616	7.01568e-06	20.189	-0.0301127	0.00670323	0.92706	rs537548369	3	ZRANB2-AS2	0	ncRNA_intronic	0.702	6	9	15	1	1	0
1:163581663:A:T	rs10799936	1	163581663	A	T	0.4968	1.02542e-05	19.4635	-0.0296503	0.00672075	0.914714	rs139429135	4	RNA5SP63	102277	intergenic	3.704	6	5	15	0	1	1
1:163582039:C:T	rs10753622	1	163582039	C	T	0.4991	1.42092e-05	18.8408	-0.0291906	0.00672505	0.911055	rs139429135	4	RNA5SP63	102653	intergenic	11	7	5	15	0	1	1
1:163582980:A:G	rs1934233	1	163582980	G	A	0.407	3.73431e-06	21.3966	0.0315838	0.00682428	0.924276	rs748495813	4	RNA5SP63	103594	intergenic	3.265	NA	5	15	0	1	1
1:163587821:A:AG	1:163587821_AG_A	1	163587821	AG	A	0.4427	4.17782e-05	16.7889	-0.0277493	0.00677444	0.939881	rs144258679	4	RNA5SP63	108435	intergenic	1.114	NA	7	15	0	1	1
1:163589208:C:T	rs6688053	1	163589208	C	T	0.4453	3.04951e-05	17.3867	-0.0280992	0.00674085	0.928405	rs144258679	4	RNA5SP63	109822	intergenic	2.49	7	9	15	0	1	1
1:163590197:C:T	rs7541708	1	163590197	T	C	0.4455	1.9782e-05	18.2102	-0.0287152	0.00673108	0.94054	rs144258679	4	RNA5SP63	110811	intergenic	0.746	7	9	15	0	1	1
1:163590534:C:T	rs10799939	1	163590534	T	C	0.4455	1.92163e-05	18.2654	-0.0287587	0.0067311	0.94054	rs144258679	4	RNA5SP63	111148	intergenic	1.952	7	9	15	0	1	1
1:163590955:C:T	rs10917814	1	163590955	C	T	0.4454	2.11734e-05	18.0807	-0.028611	0.00673062	0.940344	rs144258679	4	RNA5SP63	111569	intergenic	0.667	7	9	15	0	1	1
1:163593536:C:T	rs2226007	1	163593536	T	C	0.4876	2.80298e-05	17.547	-0.0280275	0.00669054	0.94109	rs139429135	4	RNA5SP63	114150	intergenic	0.177	NA	9	15	0	1	1
1:163593799:A:C	rs2211181	1	163593799	C	A	0.4887	3.44826e-05	17.1532	-0.0276741	0.00668163	0.942541	rs139429135	4	RNA5SP63	114413	intergenic	1.408	NA	9	15	0	1	1
1:163594948:A:G	rs2011524	1	163594948	G	A	0.4456	1.81493e-05	18.3742	-0.0288373	0.00672948	0.94058	rs144258679	4	RNA5SP63	115562	intergenic	2.117	NA	7	15	0	1	1
1:163596638:A:G	rs6671591	1	163596638	G	A	0.4876	1.52683e-05	18.7038	-0.028932	0.00668946	0.941925	rs139429135	4	RNA5SP63	117252	intergenic	0.813	6	7	15	0	1	1
1:163598391:C:T	rs12725970	1	163598391	T	C	0.4883	1.95146e-05	18.2361	-0.0285187	0.00667794	0.943073	rs139429135	4	RNA5SP63	119005	intergenic	2.818	7	9	15	0	1	1
1:163598526:A:G	rs1934501	1	163598526	A	G	0.4883	1.88769e-05	18.2994	-0.0285682	0.00667797	0.942871	rs139429135	4	RNA5SP63	119140	intergenic	1.709	NA	9	15	0	1	1
1:163599232:C:G	rs4656402	1	163599232	G	C	0.4883	1.98504e-05	18.2036	-0.0284942	0.00667818	0.943061	rs139429135	4	RNA5SP63	119846	intergenic	0.57	6	9	15	0	1	1
1:163600432:C:T	rs10799940	1	163600432	C	T	0.4457	9.76135e-06	19.5575	-0.0297346	0.00672575	0.942265	rs144258679	4	RNA5SP63	121046	intergenic	0.417	5	9	15	0	1	1
1:163600563:C:T	rs4287151	1	163600563	C	T	0.4457	1.00371e-05	19.5044	-0.0296949	0.0067259	0.94246	rs144258679	4	RNA5SP63	121177	intergenic	0.524	7	9	15	0	1	1
1:163600607:G:T	rs4562593	1	163600607	G	T	0.4886	1.81368e-05	18.3756	-0.028626	0.00667759	0.94407	rs139429135	4	RNA5SP63	121221	intergenic	0.349	6	9	15	0	1	1
1:163601180:C:T	rs1934500	1	163601180	C	T	0.4457	1.05808e-05	19.4036	-0.0296177	0.00672581	0.942265	rs144258679	4	RNA5SP63	121794	intergenic	1.061	NA	9	15	0	1	1
1:163603038:A:AT	rs5778338	1	163603038	A	AT	0.49	2.62839e-05	17.6693	-0.0281878	0.00670557	0.951258	rs139429135	4	RNA5SP63	123652	intergenic	1.624	NA	9	9	0	1	1
1:163603466:C:T	rs1934229	1	163603466	T	C	0.4474	1.1164e-05	19.3011	-0.0295343	0.00672459	0.936146	rs144258679	4	RNA5SP63	124080	intergenic	1.338	NA	9	9	0	1	1
1:163604000:A:C	rs2345965	1	163604000	C	A	0.4457	9.72434e-06	19.5648	-0.02974	0.00672572	0.942265	rs144258679	4	RNA5SP63	124614	intergenic	0.916	7	9	9	0	1	1
1:163604908:A:G	rs1934228	1	163604908	A	G	0.4458	1.06429e-05	19.3924	-0.029607	0.00672533	0.942053	rs144258679	4	RNA5SP63	125522	intergenic	2.668	NA	9	15	0	1	1
1:163605198:A:G	rs7525203	1	163605198	A	G	0.4906	3.0474e-05	17.388	-0.0280166	0.00671855	0.941644	rs139429135	4	RNA5SP63	125812	intergenic	0.456	NA	9	15	0	0	1
1:163605366:A:G	rs6681838	1	163605366	G	A	0.4475	9.57437e-06	19.5945	-0.0297658	0.0067264	0.93739	rs144258679	4	RNA5SP63	125980	intergenic	1.801	5	9	15	0	1	1
1:163605578:A:G	rs6673221	1	163605578	A	G	0.469	8.16394e-06	19.8991	-0.0301303	0.00675329	0.952331	rs1932358	4	RNA5SP63	126192	intergenic	0.08	6	9	15	0	0	1
1:163606974:C:T	rs7533758	1	163606974	T	C	0.4005	8.03711e-06	19.929	-0.0303332	0.006791	0.954059	rs748495813	4	RNA5SP63	127588	intergenic	0.625	6	9	15	0	1	1
1:163607767:A:G	rs1288923	1	163607767	A	G	0.4459	1.02868e-05	19.4574	-0.0296496	0.00672373	0.942458	rs144258679	4	RNA5SP63	128381	intergenic	0.18	NA	9	15	0	1	1
1:163608038:A:G	rs1288922	1	163608038	A	G	0.4883	1.48621e-05	18.7552	-0.0289112	0.00667551	0.944488	rs139429135	4	RNA5SP63	128652	intergenic	1.233	NA	9	15	0	1	1
1:163608588:A:C	rs1288921	1	163608588	A	C	0.4459	1.00466e-05	19.5025	-0.0296831	0.00672354	0.942458	rs144258679	4	RNA5SP63	129202	intergenic	3.095	NA	9	15	0	1	1
1:163609725:T:TTTTA	1:163609725_TTTTA_T	1	163609725	TTTTA	T	0.4905	3.22671e-05	17.2794	0.0278772	0.00670608	0.951785	rs139429135	4	RP4-640E24.1	128850	intergenic	0.403	NA	9	15	0	0	1
1:163614047:G:T	rs1288916	1	163614047	T	G	0.488	3.50954e-05	17.1198	0.0277391	0.00670382	0.946403	rs139429135	4	RP4-640E24.1	124528	intergenic	2.951	NA	15	15	0	0	1
1:163615362:A:T	rs1298243	1	163615362	A	T	0.4	6.70116e-06	20.2767	0.0306672	0.00680662	0.95618	rs748495813	4	RP4-640E24.1	123213	intergenic	0.416	7	1	15	0	1	1
1:163615415:A:G	rs1288914	1	163615415	G	A	0.4457	9.76405e-06	19.557	0.0298605	0.00675431	0.946708	rs144258679	4	RP4-640E24.1	123160	intergenic	0.337	NA	1	15	0	0	1
1:163616199:A:G	rs1288913	1	163616199	G	A	0.4009	6.4506e-06	20.3496	0.0306223	0.00678449	0.955362	rs748495813	4	RP4-640E24.1	122376	intergenic	1.093	NA	1	15	0	1	1
1:163617659:A:G	rs1288912	1	163617659	G	A	0.4883	1.17276e-05	19.2071	0.0292537	0.00667466	0.944723	rs139429135	4	RP4-640E24.1	120916	intergenic	0.048	7	9	15	0	1	1
1:163618124:G:T	rs1288911	1	163618124	G	T	0.4461	9.8976e-06	19.5311	0.0297017	0.00672283	0.942546	rs144258679	4	RP4-640E24.1	120451	intergenic	0.644	NA	9	15	0	1	1
1:163618572:G:T	rs1288910	1	163618572	G	T	0.4461	9.90513e-06	19.5296	0.0296994	0.00672258	0.942537	rs144258679	4	RP4-640E24.1	120003	intergenic	1.622	NA	9	15	0	1	1
1:163619414:C:T	rs719285	1	163619414	C	T	0.4881	1.19004e-05	19.1792	0.0292281	0.00667366	0.944544	rs139429135	4	RP4-640E24.1	119161	intergenic	1.423	NA	8	15	0	1	1
1:163619696:C:T	rs719286	1	163619696	T	C	0.4462	9.78431e-06	19.5531	0.029719	0.00672297	0.942733	rs144258679	4	RP4-640E24.1	118879	intergenic	2.937	NA	8	15	0	1	1
1:163620628:G:T	rs1145535	1	163620628	G	T	0.4461	9.52314e-06	19.6048	0.0297581	0.00672295	0.942537	rs144258679	4	RP4-640E24.1	117947	intergenic	3.188	NA	2	15	0	1	1
1:163622025:A:G	rs1145536	1	163622025	G	A	0.4462	8.47852e-06	19.8268	0.0299122	0.0067198	0.942966	rs144258679	4	RP4-640E24.1	116550	intergenic	10.27	NA	5	15	0	1	1
1:163624003:C:T	rs1289016	1	163624003	C	T	0.4884	8.21107e-06	19.8881	0.0297318	0.00666658	0.94653	rs139429135	4	RP4-640E24.1	114572	intergenic	15.52	NA	5	15	0	1	1
1:163624875:A:C	rs1289015	1	163624875	C	A	0.4885	1.00425e-05	19.5033	0.0294366	0.00666517	0.946541	rs139429135	4	RP4-640E24.1	113700	intergenic	2.176	NA	5	15	0	1	1
1:163625114:C:T	rs1289014	1	163625114	T	C	0.4462	7.6542e-06	20.0224	0.0300459	0.0067168	0.944389	rs144258679	4	RP4-640E24.1	113461	intergenic	2.682	NA	5	15	0	1	1
1:163625294:A:G	rs1289013	1	163625294	A	G	0.446	7.82096e-06	19.9811	0.0300106	0.00671582	0.944446	rs144258679	4	RP4-640E24.1	113281	intergenic	3.957	NA	5	15	0	1	1
1:163625417:A:G	rs1289012	1	163625417	G	A	0.4461	7.0304e-06	20.185	0.0301622	0.00671559	0.944438	rs144258679	4	RP4-640E24.1	113158	intergenic	2.631	NA	5	15	0	1	1
1:163626413:C:G	rs1289011	1	163626413	G	C	0.4886	9.96437e-06	19.5183	0.0294466	0.0066649	0.946355	rs139429135	4	RP4-640E24.1	112162	intergenic	1.89	7	5	15	0	1	1
1:163627358:C:G	rs1289010	1	163627358	C	G	0.4885	9.97195e-06	19.5168	0.0294428	0.00666428	0.946362	rs139429135	4	RP4-640E24.1	111217	intergenic	1.688	6	5	15	0	1	1
1:163632666:C:T	rs2789903	1	163632666	T	C	0.4455	1.1575e-05	19.2321	0.0294389	0.00671495	0.946631	rs144258679	4	RP4-640E24.1	105909	intergenic	6.095	NA	5	15	0	1	1
1:163635058:G:T	rs10799942	1	163635058	G	T	0.4451	1.50751e-05	18.728	-0.0290591	0.00671693	0.945425	rs144258679	4	RP4-640E24.1	103517	intergenic	13.75	6	5	15	0	1	1
1:163638604:A:G	rs1289000	1	163638604	G	A	0.4866	1.08099e-05	19.3627	0.0292689	0.00665114	0.957005	rs139429135	4	RP4-640E24.1	99971	intergenic	7.437	NA	5	15	0	1	1
1:163640675:A:G	rs2760218	1	163640675	A	G	0.3988	3.89413e-06	21.3163	0.03125	0.00676457	0.965273	rs748495813	4	RP4-640E24.1	97900	intergenic	12.8	NA	5	15	0	1	1
1:163641173:A:G	rs2760217	1	163641173	G	A	0.3988	4.31867e-06	21.1179	0.031111	0.00676605	0.964028	rs748495813	4	RP4-640E24.1	97402	intergenic	2.86	5	5	15	0	1	1
1:163643474:C:G	rs1289021	1	163643474	C	G	0.445	6.21627e-06	20.4204	0.0303319	0.00671435	0.95066	rs144258679	4	RP4-640E24.1	95101	intergenic	9.361	5	2	15	0	1	1
1:163644938:A:G	rs1290506	1	163644938	G	A	0.4009	7.78718e-06	19.9894	0.0302676	0.00676608	0.970031	rs748495813	4	RP4-640E24.1	93637	intergenic	0.616	NA	5	15	0	1	1
1:163646391:T:TA	rs797025960	1	163646391	TA	T	0.4002	4.30289e-06	21.1249	0.0311572	0.00677505	0.970841	rs748495813	4	RP4-640E24.1	92184	intergenic	2.019	NA	5	15	0	1	1
1:163647581:C:CT	rs112009694	1	163647581	C	CT	0.4481	5.27315e-06	20.7354	0.030658	0.00673469	0.958794	rs144258679	4	RP4-640E24.1	90994	intergenic	4.791	NA	5	15	0	1	1
1:163647598:A:G	rs1745607	1	163647598	G	A	0.487	1.6095e-05	18.6032	0.0287066	0.0066552	0.96663	rs139429135	4	RP4-640E24.1	90977	intergenic	4.108	NA	5	15	0	1	1
1:163648286:A:G	rs2476178	1	163648286	A	G	0.4486	1.02716e-05	19.4602	0.0295394	0.00669813	0.960673	rs144258679	4	RP4-640E24.1	90289	intergenic	0.469	NA	5	15	0	1	1
1:163649901:C:T	rs1535572	1	163649901	T	C	0.4486	1.05984e-05	19.4004	-0.0294955	0.00669847	0.960673	rs144258679	4	RP4-640E24.1	88674	intergenic	0.599	NA	9	15	0	1	1
1:163650546:C:G	rs1538556	1	163650546	C	G	0.4004	6.13691e-06	20.445	-0.0306224	0.00676863	0.971273	rs748495813	4	RP4-640E24.1	88029	intergenic	4.596	6	9	15	0	1	1
1:163651808:C:T	rs1295578	1	163651808	T	C	0.4486	1.06064e-05	19.3989	0.029495	0.00669862	0.960483	rs144258679	4	RP4-640E24.1	86767	intergenic	2.995	NA	9	15	0	1	1
1:163652781:A:G	rs1299440	1	163652781	A	G	0.4486	1.10347e-05	19.3234	0.0294389	0.00669893	0.960483	rs144258679	4	RP4-640E24.1	85794	intergenic	2.458	NA	9	15	0	1	1
1:163653067:A:C	rs1853395	1	163653067	C	A	0.4486	1.08795e-05	19.3504	0.0294577	0.00669852	0.960682	rs144258679	4	RP4-640E24.1	85508	intergenic	0.705	NA	9	15	0	1	1
1:163653310:C:T	rs1329964	1	163653310	C	T	0.3984	5.10329e-06	20.7981	0.0309365	0.00677964	0.974238	rs748495813	4	RP4-640E24.1	85265	intergenic	1.666	6	9	15	0	1	1
1:163656980:G:T	rs1289001	1	163656980	G	T	0.4491	1.16228e-05	19.2243	0.0293664	0.00669964	0.963891	rs144258679	4	RP4-640E24.1	81595	intergenic	0.57	NA	7	15	0	1	1
1:163659996:C:T	rs2486426	1	163659996	T	C	0.4491	1.01819e-05	19.477	0.0295585	0.00669959	0.963885	rs144258679	4	RP4-640E24.1	78579	intergenic	1.615	NA	9	15	0	1	1
1:163660088:A:ACT	rs58452871	1	163660088	A	ACT	0.4484	6.59371e-06	20.3076	0.030246	0.00671378	0.964545	rs144258679	4	RP4-640E24.1	78487	intergenic	0.922	NA	9	15	0	1	1
1:163662056:A:G	rs1289009	1	163662056	A	G	0.4483	1.4076e-05	18.8588	0.0291082	0.00670478	0.965435	rs144258679	4	RP4-640E24.1	76519	intergenic	0.538	NA	5	15	0	1	1
1:163662086:G:T	rs1289008	1	163662086	T	G	0.4482	1.44584e-05	18.8077	0.0290675	0.00670449	0.965839	rs144258679	4	RP4-640E24.1	76489	intergenic	6.617	NA	5	15	0	1	1
1:163662427:A:C	rs1289007	1	163662427	C	A	0.3992	4.61743e-06	20.9898	0.0310766	0.00677923	0.972678	rs748495813	4	RP4-640E24.1	76148	intergenic	0.263	NA	7	15	0	1	1
1:163662479:G:T	rs2486425	1	163662479	G	T	0.3987	4.65994e-06	20.9722	0.031051	0.00677645	0.97657	rs748495813	4	RP4-640E24.1	76096	intergenic	0.025	NA	7	15	0	1	1
1:163662893:C:CGTAA	rs782470035	1	163662893	CGTAA	C	0.3996	8.52433e-06	19.8165	0.0302401	0.00678935	0.97103	rs748495813	4	RP4-640E24.1	75682	intergenic	0.973	NA	7	15	0	1	1
1:163663510:G:T	rs1289005	1	163663510	G	T	0.4868	2.07424e-05	18.1199	0.028334	0.00665588	0.972293	rs139429135	4	RP4-640E24.1	75065	intergenic	0.88	NA	7	15	0	1	1
1:163665798:C:T	rs1768784	1	163665798	T	C	0.4508	1.40916e-05	18.8567	0.0290823	0.00669911	0.975504	rs144258679	4	RP4-640E24.1	72777	intergenic	2.573	6	9	15	0	1	1
1:163666085:C:T	rs1768785	1	163666085	T	C	0.3987	4.72727e-06	20.9447	0.0310276	0.0067758	0.976362	rs748495813	4	RP4-640E24.1	72490	intergenic	1.992	7	9	15	0	1	1
1:163666974:C:T	rs1768786	1	163666974	T	C	0.3987	5.24385e-06	20.7461	0.0308807	0.00677593	0.976366	rs748495813	4	RP4-640E24.1	71601	intergenic	5.805	3a	9	15	0	1	1
1:163667057:A:G	rs2486424	1	163667057	G	A	0.4508	1.41929e-05	18.843	0.0290717	0.0066991	0.975504	rs144258679	4	RP4-640E24.1	71518	intergenic	6.775	NA	7	15	0	1	1
1:163667287:A:G	rs1289020	1	163667287	A	G	0.4002	5.4805e-06	20.6616	0.0307939	0.00677077	0.97361	rs748495813	4	RP4-640E24.1	71288	intergenic	1.478	NA	7	15	0	1	1
1:163671570:A:C	rs1289022	1	163671570	A	C	0.3994	5.4434e-06	20.6746	0.0308803	0.00678757	0.981147	rs748495813	4	RP4-640E24.1	67005	intergenic	0.148	NA	5	15	0	1	1
1:163674614:T:TA	1:163674614_TA_T	1	163674614	TA	T	0.4499	1.25907e-05	19.0715	0.0293159	0.0067148	0.97857	rs144258679	4	RP4-640E24.1	63961	intergenic	0.524	NA	9	15	0	1	1
1:163675641:A:G	rs2789905	1	163675641	G	A	0.4503	1.82356e-05	18.3652	0.0287056	0.00670022	0.978691	rs144258679	4	RP4-640E24.1	62934	intergenic	1.445	7	9	15	0	1	1
1:163675883:C:T	rs2760215	1	163675883	C	T	0.4871	2.34661e-05	17.885	0.0281555	0.00665723	0.975677	rs139429135	4	RP4-640E24.1	62692	intergenic	0.294	NA	9	15	0	1	1
1:163675984:A:G	rs2760214	1	163675984	G	A	0.4871	2.34661e-05	17.885	0.0281555	0.00665723	0.975677	rs139429135	4	RP4-640E24.1	62591	intergenic	2.267	NA	9	15	0	1	1
1:163677950:C:T	rs1289004	1	163677950	T	C	0.4872	NA	NA	NA	NA	0.976067	rs139429135	4	RP4-640E24.1	60625	intergenic	2.95	NA	7	15	0	1	1
1:163678435:G:T	rs1289003	1	163678435	G	T	0.4	4.79215e-06	20.9186	0.031009	0.00677599	0.978866	rs748495813	4	RP4-640E24.1	60140	intergenic	1.002	NA	7	15	0	1	1
1:163679501:C:T	rs1289002	1	163679501	T	C	0.3982	4.54391e-06	21.0205	0.0311119	0.00678191	0.982703	rs748495813	4	RP4-640E24.1	59074	intergenic	2.506	NA	7	15	0	1	1
1:163680402:A:G	rs1290505	1	163680402	G	A	0.3998	4.10308e-06	21.2161	0.0312317	0.00677661	0.97992	rs748495813	4	RP4-640E24.1	58173	intergenic	0.499	NA	9	15	0	1	0
1:163682555:C:T	rs1300177	1	163682555	T	C	0.4	5.04243e-06	20.8211	0.0309347	0.00677557	0.980341	rs748495813	4	RP4-640E24.1	56020	intergenic	6.115	NA	9	15	0	1	0
1:163684122:A:G	rs1289018	1	163684122	G	A	0.4503	1.7073e-05	18.4908	0.0287946	0.00669813	0.978897	rs144258679	4	RP4-640E24.1	54453	intergenic	9.991	NA	9	15	0	1	0
1:163685999:T:TG	rs35712463	1	163685999	T	TG	0.4503	1.79854e-05	18.3915	0.0287674	0.00670983	0.978215	rs144258679	4	RP4-640E24.1	52576	intergenic	7.83	NA	9	15	0	1	0
1:163686336:C:T	rs1745611	1	163686336	C	T	0.4539	6.4371e-06	20.3536	0.0303442	0.00672779	0.967933	rs144258679	4	RP4-640E24.1	52239	intergenic	0.152	NA	9	15	0	1	0
1:163688765:A:G	rs1745604	1	163688765	G	A	0.4001	5.43726e-06	20.6768	0.0308259	0.00677528	0.979499	rs748495813	4	RP4-640E24.1	49810	intergenic	8.982	NA	9	15	0	1	0
1:163692132:A:T	rs10799943	1	163692132	A	T	0.4504	1.47062e-05	18.7753	-0.0290022	0.00669513	0.978528	rs144258679	4	RP4-640E24.1	46443	intergenic	4.08	7	9	15	0	1	0
1:163696162:G:GA	rs748495813	1	163696162	GA	G	0.4035	1.57091e-06	23.0592	-0.0330327	0.00687494	1	rs748495813	4	RP4-640E24.1	42413	intergenic	0.485	NA	9	15	0	0	0
1:163697947:C:T	rs10917824	1	163697947	C	T	0.4516	1.97724e-05	18.2111	-0.0285567	0.00669357	0.974387	rs144258679	4	RP4-640E24.1	40628	intergenic	0.127	6	9	15	0	1	0
1:163697998:A:G	rs10799944	1	163697998	A	G	0.4517	1.93959e-05	18.2477	-0.0285857	0.00669363	0.974189	rs144258679	4	RP4-640E24.1	40577	intergenic	5.635	7	9	15	0	1	0
1:163699103:A:G	rs1339453	1	163699103	A	G	0.3987	4.50858e-06	21.0355	-0.0310934	0.00677548	0.984811	rs748495813	4	RP4-640E24.1	39472	intergenic	3.148	7	9	15	0	1	0
1:163699639:A:G	rs10917825	1	163699639	G	A	0.4516	2.00942e-05	18.1803	-0.0285316	0.00669334	0.974387	rs144258679	4	RP4-640E24.1	38936	intergenic	2.123	5	7	15	0	1	0
1:163701097:A:G	rs6426835	1	163701097	A	G	0.3989	5.01303e-06	20.8323	-0.0309442	0.00677581	0.984383	rs748495813	4	RP4-640E24.1	37478	intergenic	5.843	6	9	15	0	1	0
1:163701978:C:G	rs10737494	1	163701978	G	C	0.3985	6.60709e-06	20.3038	-0.0305741	0.00678135	0.982908	rs748495813	4	RP4-640E24.1	36597	intergenic	0.343	5	9	15	0	1	0
1:163703013:G:T	rs9287058	1	163703013	G	T	0.4859	2.70595e-05	17.614	-0.0279146	0.00665083	0.971191	rs139429135	4	RP4-640E24.1	35562	intergenic	1.194	6	9	15	0	1	0
1:163703394:C:T	rs7555633	1	163703394	T	C	0.3985	5.41839e-06	20.6834	-0.0308425	0.00677778	0.983128	rs748495813	4	RP4-640E24.1	35181	intergenic	0.332	7	9	15	0	1	0
1:163704308:G:T	rs4504865	1	163704308	G	T	0.4187	9.96139e-06	19.5188	-0.0304202	0.00688236	0.87714	rs1932358	4	RP4-640E24.1	34267	intergenic	0.135	6	9	15	0	0	0
1:163704717:C:CTTT	rs10640296	1	163704717	C	CTTT	0.3984	5.9957e-06	20.4896	-0.0307345	0.00678595	0.984601	rs748495813	4	RP4-640E24.1	33858	intergenic	8.878	NA	9	15	0	1	0
1:163705585:C:T	rs7552379	1	163705585	C	T	0.3988	4.71943e-06	20.9479	-0.0310303	0.00677586	0.984805	rs748495813	4	RP4-640E24.1	32990	intergenic	1.509	6	9	15	0	1	0
1:163706276:C:T	rs10799945	1	163706276	T	C	0.4859	2.81261e-05	17.5404	-0.0278567	0.00665095	0.971191	rs139429135	4	RP4-640E24.1	32299	intergenic	3.307	6	7	15	0	1	0
1:163706561:C:CT	1:163706561_CT_C	1	163706561	CT	C	0.3984	5.92148e-06	20.5134	-0.0307526	0.00678598	0.984601	rs748495813	4	RP4-640E24.1	32014	intergenic	3.169	NA	7	15	0	1	0
1:163706566:A:T	rs35322541	1	163706566	T	A	0.3984	5.92148e-06	20.5134	-0.0307526	0.00678598	0.984601	rs748495813	4	RP4-640E24.1	32009	intergenic	5.997	4	7	15	0	1	0
1:163707518:C:T	rs10917826	1	163707518	C	T	0.4614	5.5492e-06	20.6377	-0.030274	0.00666264	0.997228	rs1932358	4	RP4-640E24.1	31057	intergenic	3.372	7	9	15	0	1	0
1:163707721:A:G	rs4657299	1	163707721	G	A	0.4504	2.8267e-05	17.531	-0.0280453	0.00669999	0.97267	rs144258679	4	RP4-640E24.1	30854	intergenic	1.865	7	9	15	0	1	0
1:163707731:A:G	rs4657300	1	163707731	A	G	0.4625	8.20484e-06	19.8895	-0.0297438	0.006668	0.995246	rs1932358	4	RP4-640E24.1	30844	intergenic	0.375	6	9	15	0	1	0
1:163707775:C:T	rs4657301	1	163707775	T	C	0.4619	7.05651e-06	20.1779	-0.0299446	0.00666487	0.996435	rs1932358	4	RP4-640E24.1	30800	intergenic	3.506	7	9	15	0	1	0
1:163707894:A:G	rs12093985	1	163707894	A	G	0.4614	4.83404e-06	20.902	-0.0304636	0.00666185	0.997427	rs1932358	4	RP4-640E24.1	30681	intergenic	7.738	7	9	15	0	1	0
1:163708990:C:T	rs3963479	1	163708990	C	T	0.3988	4.74362e-06	20.9381	-0.0310231	0.00677589	0.984805	rs748495813	4	RP4-640E24.1	29585	intergenic	3.522	7	9	15	0	1	0
1:163709434:A:G	rs2345865	1	163709434	A	G	0.3986	5.79135e-06	20.556	-0.0307413	0.00677648	0.983754	rs748495813	4	RP4-640E24.1	29141	intergenic	2.468	6	9	15	0	1	0
1:163709730:A:C	rs4449995	1	163709730	C	A	0.3984	4.82981e-06	20.9036	-0.0309969	0.00677573	0.984186	rs748495813	4	RP4-640E24.1	28845	intergenic	1.894	7	9	15	0	1	0
1:163709793:A:G	rs4336828	1	163709793	A	G	0.4854	2.54959e-05	17.7272	-0.0280015	0.00665018	0.97063	rs139429135	4	RP4-640E24.1	28782	intergenic	0.207	7	9	15	0	1	0
1:163710200:C:CAGGTCTTAG	rs141163051	1	163710200	C	CAGGTCTTAG	0.4903	5.2348e-05	16.3611	-0.0271602	0.00671445	0.9683	rs139429135	4	RP4-640E24.1	28375	intergenic	8.473	NA	9	15	0	1	0
1:163710602:A:T	rs7518296	1	163710602	T	A	0.4504	1.6457e-05	18.5608	-0.0288547	0.00669945	0.97911	rs144258679	4	RP4-640E24.1	27973	intergenic	2.28	6	9	15	0	1	0
1:163710740:A:G	rs7551734	1	163710740	G	A	0.3984	4.70121e-06	20.9553	-0.0310356	0.00677581	0.984186	rs748495813	4	RP4-640E24.1	27835	intergenic	1.822	7	9	15	0	1	0
1:163711372:A:G	rs3904941	1	163711372	G	A	0.4856	3.06888e-05	17.3747	-0.0277202	0.00664984	0.971213	rs139429135	4	RP4-640E24.1	27203	intergenic	10.28	NA	9	15	0	1	0
1:163714218:C:T	rs10753623	1	163714218	T	C	0.4854	2.46576e-05	17.7908	-0.0280534	0.0066506	0.970636	rs139429135	4	RP4-640E24.1	24357	intergenic	3.067	5	7	15	0	1	0
1:163714719:A:G	rs1932355	1	163714719	A	G	0.3984	5.22589e-06	20.7526	-0.0308831	0.00677539	0.984186	rs748495813	4	RP4-640E24.1	23856	intergenic	3.548	5	7	15	0	1	0
1:163714823:A:C	rs1932356	1	163714823	A	C	0.4612	6.45357e-06	20.3487	-0.0300992	0.00667105	0.998214	rs1932358	4	RP4-640E24.1	23752	intergenic	13.18	7	7	15	0	1	0
1:163714833:C:G	rs1932357	1	163714833	C	G	0.3982	5.85868e-06	20.5338	-0.0307635	0.006785	0.982427	rs748495813	4	RP4-640E24.1	23742	intergenic	8.841	7	7	15	0	1	0
1:163714865:C:T	rs1932358	1	163714865	T	C	0.4618	4.8337e-06	20.9021	-0.0304736	0.00666401	1	rs1932358	4	RP4-640E24.1	23710	intergenic	6.837	7	7	15	0	1	0
1:163716904:A:G	rs3856199	1	163716904	A	G	0.3988	6.68359e-06	20.2817	-0.0304808	0.00676438	0.982288	rs748495813	4	RP4-640E24.1	21671	intergenic	1.073	7	5	15	0	1	0
1:163717136:A:G	rs3856200	1	163717136	G	A	0.45	1.24068e-05	19.0997	-0.0291893	0.00668088	0.979574	rs144258679	4	RP4-640E24.1	21439	intergenic	4.498	5	5	15	0	1	0
1:163717209:A:G	rs6695854	1	163717209	A	G	0.45	1.29417e-05	19.0191	-0.0291227	0.00667974	0.979984	rs144258679	4	RP4-640E24.1	21366	intergenic	5.091	4	5	15	0	1	0
1:163717335:A:T	rs3904943	1	163717335	A	T	0.4501	1.41133e-05	18.8538	-0.0289959	0.00667973	0.979787	rs144258679	4	RP4-640E24.1	21240	intergenic	16.66	2b	5	15	0	1	0
1:163717662:C:T	rs3904944	1	163717662	T	C	0.45	1.28286e-05	19.0359	-0.0291357	0.00667977	0.979984	rs144258679	4	RP4-640E24.1	20913	intergenic	8.053	7	5	15	0	1	0
1:163717845:A:G	rs3904945	1	163717845	A	G	0.4501	1.39608e-05	18.8745	-0.0290119	0.00667976	0.979787	rs144258679	4	RP4-640E24.1	20730	intergenic	0.346	7	5	15	0	1	0
1:163718443:A:AT	rs5778346	1	163718443	A	AT	0.45	1.23865e-05	19.1028	-0.0291936	0.00668131	0.979984	rs144258679	4	RP4-640E24.1	20132	intergenic	1.944	NA	5	15	0	1	0
1:163718770:A:G	rs7414718	1	163718770	G	A	0.3987	6.32703e-06	20.3866	-0.030565	0.00676557	0.982724	rs748495813	4	RP4-640E24.1	19805	intergenic	8.374	7	5	15	0	1	0
1:163719003:C:G	rs10917828	1	163719003	G	C	0.45	1.28133e-05	19.0381	-0.0291375	0.00667977	0.979984	rs144258679	4	RP4-640E24.1	19572	intergenic	6.071	7	5	15	0	1	0
1:163719051:C:T	rs35761834	1	163719051	C	T	0.45	1.23288e-05	19.1117	-0.0291964	0.00668041	0.979989	rs144258679	4	RP4-640E24.1	19524	intergenic	4.825	6	5	15	0	0	0
1:163719054:T:TA	1:163719054_TA_T	1	163719054	TA	T	0.399	7.9506e-06	19.9497	-0.030372	0.00679613	0.981083	rs748495813	4	RP4-640E24.1	19521	intergenic	0.948	NA	5	15	0	1	0
1:163719429:G:GTT	1:163719429_GTT_G	1	163719429	GTT	G	0.4515	1.15936e-05	19.2291	-0.0293074	0.00668526	0.977183	rs144258679	4	RP4-640E24.1	19146	intergenic	0.878	NA	5	15	0	0	0
1:163719500:G:T	rs10917829	1	163719500	T	G	0.4477	8.78881e-06	19.7581	-0.0297972	0.00670552	0.978577	rs144258679	4	RP4-640E24.1	19075	intergenic	1.371	7	5	15	0	1	0
1:163719534:A:G	rs10917830	1	163719534	A	G	0.4405	4.84473e-05	16.5079	-0.0275823	0.00679082	0.970542	rs144258679	4	RP4-640E24.1	19041	intergenic	1.364	7	5	15	0	1	0
1:163719610:C:T	rs10917831	1	163719610	C	T	0.4436	2.15303e-05	18.0489	-0.028671	0.00675078	0.973326	rs144258679	4	RP4-640E24.1	18965	intergenic	0.857	7	5	15	0	1	0
1:163719620:C:T	rs10917832	1	163719620	T	C	0.4932	4.22221e-05	16.7688	-0.0274301	0.00669834	0.970893	rs139429135	4	RP4-640E24.1	18955	intergenic	1.684	7	5	15	0	1	0
1:163719821:A:G	rs10917833	1	163719821	G	A	0.4463	1.60111e-05	18.6132	-0.0290088	0.00672591	0.977667	rs144258679	4	RP4-640E24.1	18754	intergenic	0.909	7	5	15	0	1	0
1:163721540:A:G	rs200802410	1	163721540	A	G	0.445	3.80601e-06	21.3601	-0.0310281	0.00671576	0.96795	rs144258679	4	RP4-640E24.1	17035	intergenic	1.5	7	15	15	0	0	1
1:163721622:C:T	rs80263076	1	163721622	T	C	0.45	1.2629e-05	19.0658	-0.0291626	0.00668068	0.979989	rs144258679	4	RP4-640E24.1	16953	intergenic	1.256	7	15	15	0	1	1
1:163721655:A:T	rs72477613	1	163721655	A	T	0.4514	1.77562e-05	18.416	-0.028711	0.00669218	0.978146	rs144258679	4	RP4-640E24.1	16920	intergenic	0.995	NA	15	15	0	1	1
1:163721678:G:T	rs6683086	1	163721678	T	G	0.4001	5.01106e-06	20.833	-0.0308813	0.00676196	0.980153	rs748495813	4	RP4-640E24.1	16897	intergenic	1.163	7	15	15	0	1	1
1:163721752:A:G	rs140187585	1	163721752	A	G	0.45	1.27046e-05	19.0544	-0.0291581	0.00668165	0.979989	rs144258679	4	RP4-640E24.1	16823	intergenic	1.662	6	15	15	0	1	1
1:163721905:A:G	rs146612506	1	163721905	A	G	0.45	1.26064e-05	19.0692	-0.0291614	0.00667983	0.979984	rs144258679	4	RP4-640E24.1	16670	intergenic	1.476	7	15	15	0	1	1
1:163722075:A:G	rs139429135	1	163722075	A	G	0.4988	4.40961e-06	21.078	-0.030807	0.00671019	1	rs139429135	4	RP4-640E24.1	16500	intergenic	1.463	7	15	15	0	1	1
1:163722335:C:T	rs150056096	1	163722335	C	T	0.4406	2.87912e-06	21.8955	-0.0315578	0.00674659	1	rs144258679	4	RP4-640E24.1	16240	intergenic	0.859	6	15	15	0	0	1
1:163722378:C:T	rs144258679	1	163722378	T	C	0.4406	2.79197e-06	21.9545	-0.0315997	0.00674648	1	rs144258679	4	RP4-640E24.1	16197	intergenic	1.242	7	15	15	0	0	1
1:163722685:C:T	rs7539921	1	163722685	T	C	0.45	1.23404e-05	19.1099	-0.0292019	0.00668196	0.979989	rs144258679	4	RP4-640E24.1	15890	intergenic	1.857	6	15	15	0	1	1
1:163722686:A:G	rs7528112	1	163722686	G	A	0.45	1.23404e-05	19.1099	-0.0292019	0.00668196	0.979989	rs144258679	4	RP4-640E24.1	15889	intergenic	1.092	6	15	15	0	1	1
1:163722747:A:G	rs7528207	1	163722747	G	A	0.4003	5.62523e-06	20.6117	-0.0307111	0.00676073	0.980563	rs748495813	4	RP4-640E24.1	15828	intergenic	0.67	6	15	15	0	1	1
1:163722840:C:T	rs7528077	1	163722840	C	T	0.3986	5.02215e-06	20.8288	-0.030912	0.00676931	0.983136	rs748495813	4	RP4-640E24.1	15735	intergenic	0.893	6	15	15	0	1	1
1:163723122:G:T	rs7528519	1	163723122	G	T	0.4874	2.75988e-05	17.5764	-0.0278411	0.00664044	0.977552	rs139429135	4	RP4-640E24.1	15453	intergenic	0.727	6	15	15	0	1	1
1:163723269:C:G	rs7528711	1	163723269	G	C	0.4874	2.86933e-05	17.5025	-0.0277819	0.00664031	0.977552	rs139429135	4	RP4-640E24.1	15306	intergenic	0.529	7	15	15	0	0	1
1:163723600:A:C	rs142223414	1	163723600	C	A	0.4499	1.27131e-05	19.0531	-0.0291577	0.00668179	0.979984	rs144258679	4	RP4-640E24.1	14975	intergenic	2.171	6	15	15	0	0	1
1:163723614:A:G	rs141257545	1	163723614	A	G	0.4499	1.27131e-05	19.0531	-0.0291577	0.00668179	0.979984	rs144258679	4	RP4-640E24.1	14961	intergenic	4.183	6	15	15	0	0	1
1:163723710:C:T	rs144914121	1	163723710	T	C	0.4498	1.28443e-05	19.0335	-0.0291476	0.00668291	0.979167	rs144258679	4	RP4-640E24.1	14865	intergenic	3.148	7	15	15	0	0	1
1:163723753:A:G	rs10799951	1	163723753	G	A	0.45	1.26442e-05	19.0635	-0.0291655	0.00668177	0.979989	rs144258679	4	RP4-640E24.1	14822	intergenic	2.41	7	15	15	0	1	1
1:163724171:A:G	rs10799952	1	163724171	G	A	0.45	1.26442e-05	19.0635	-0.0291655	0.00668177	0.979989	rs144258679	4	RP4-640E24.1	14404	intergenic	0.805	7	9	15	0	1	1
1:163724238:A:G	rs10799953	1	163724238	G	A	0.4502	1.23072e-05	19.115	-0.0292076	0.00668237	0.979195	rs144258679	4	RP4-640E24.1	14337	intergenic	0.948	6	9	15	0	1	1
1:163724374:A:C	rs10799954	1	163724374	A	C	0.45	1.26442e-05	19.0635	-0.0291655	0.00668177	0.979989	rs144258679	4	RP4-640E24.1	14201	intergenic	1.102	7	9	15	0	0	1
1:163724508:A:G	rs12128146	1	163724508	G	A	0.45	1.27298e-05	19.0506	-0.0291558	0.00668179	0.979989	rs144258679	4	RP4-640E24.1	14067	intergenic	0.714	7	9	15	0	1	1
1:163724688:C:T	rs12120733	1	163724688	T	C	0.4397	4.83393e-06	20.902	-0.0308629	0.00675299	0.959711	rs144258679	4	RP4-640E24.1	13887	intergenic	1.24	6	9	15	0	0	1
1:163724737:A:G	rs12119980	1	163724737	A	G	0.4397	5.16761e-06	20.7741	-0.0307675	0.00675279	0.959722	rs144258679	4	RP4-640E24.1	13838	intergenic	1.252	6	9	15	0	1	1
1:163724766:G:T	rs12120759	1	163724766	T	G	0.4378	3.80259e-06	21.3619	-0.0312969	0.00677396	0.957638	rs144258679	4	RP4-640E24.1	13809	intergenic	0.78	7	9	15	0	1	1
1:163724850:C:T	rs12120795	1	163724850	T	C	0.4913	1.2844e-05	19.0336	-0.0291135	0.00667298	0.971136	rs139429135	4	RP4-640E24.1	13725	intergenic	1.917	6	9	15	0	1	1
1:163724951:G:T	rs12123456	1	163724951	G	T	0.4456	5.42925e-06	20.6796	-0.0305644	0.00672333	0.973578	rs144258679	4	RP4-640E24.1	13624	intergenic	2.172	7	9	15	0	0	1
1:163724984:G:T	rs12120838	1	163724984	T	G	0.4392	2.13629e-05	18.0637	-0.0288893	0.00679956	0.968425	rs144258679	4	RP4-640E24.1	13591	intergenic	2.762	7	9	15	0	0	1
1:163725061:A:G	rs12123481	1	163725061	G	A	0.448	1.20751e-05	19.1514	-0.0293328	0.00670474	0.977617	rs144258679	4	RP4-640E24.1	13514	intergenic	0.876	6	9	15	0	0	1
1:163725084:A:G	rs12123485	1	163725084	G	A	0.4481	1.18222e-05	19.1918	-0.029365	0.00670501	0.97761	rs144258679	4	RP4-640E24.1	13491	intergenic	1.098	7	9	15	0	0	1
1:163725138:C:T	rs12131187	1	163725138	C	T	0.45	1.30344e-05	19.0055	-0.0291229	0.00668216	0.979989	rs144258679	4	RP4-640E24.1	13437	intergenic	0.029	6	9	15	0	1	1
1:163725184:C:T	rs12131194	1	163725184	C	T	0.45	1.30804e-05	18.9988	-0.0291164	0.00668186	0.979989	rs144258679	4	RP4-640E24.1	13391	intergenic	0.733	7	9	15	0	1	1
1:163725271:A:C	rs12131225	1	163725271	C	A	0.3997	4.9877e-06	20.842	-0.0309304	0.00677123	0.982878	rs748495813	4	RP4-640E24.1	13304	intergenic	1.079	7	9	15	0	1	1
1:163725315:A:T	rs10799955	1	163725315	A	T	0.45	1.26442e-05	19.0635	-0.0291655	0.00668177	0.979989	rs144258679	4	RP4-640E24.1	13260	intergenic	2.615	6	9	15	0	1	1
1:163725814:A:C	rs7514944	1	163725814	A	C	0.45	1.28165e-05	19.0376	-0.0291386	0.00668013	0.979984	rs144258679	4	RP4-640E24.1	12761	intergenic	4.22	6	9	15	0	1	1
1:163726252:C:T	rs10753626	1	163726252	C	T	0.45	1.28198e-05	19.0372	-0.0291368	0.0066798	0.979984	rs144258679	4	RP4-640E24.1	12323	intergenic	1.953	7	9	15	0	1	1
1:163726307:C:G	rs10753627	1	163726307	C	G	0.45	1.28198e-05	19.0372	-0.0291368	0.0066798	0.979984	rs144258679	4	RP4-640E24.1	12268	intergenic	3.955	6	9	15	0	1	1
1:163726840:A:T	rs4112578	1	163726840	A	T	0.4002	5.57173e-06	20.63	-0.0307252	0.00676082	0.980145	rs748495813	4	RP4-640E24.1	11735	intergenic	2.068	5	9	15	0	1	1
1:163727462:C:G	rs6690505	1	163727462	C	G	0.45	1.28133e-05	19.0381	-0.0291375	0.00667977	0.979984	rs144258679	4	RP4-640E24.1	11113	intergenic	0.655	7	5	15	0	1	1
1:163727923:A:G	rs7521492	1	163727923	A	G	0.4001	5.54383e-06	20.6396	-0.0307324	0.00676085	0.979934	rs748495813	4	RP4-640E24.1	10652	intergenic	2.965	6	5	15	0	1	1
1:163728321:A:G	rs10917840	1	163728321	A	G	0.45	1.26447e-05	19.0634	-0.0291567	0.00667977	0.979984	rs144258679	4	RP4-640E24.1	10254	intergenic	10.76	7	5	15	0	1	1
1:163728517:A:T	rs10753628	1	163728517	T	A	0.45	1.26514e-05	19.0624	-0.029156	0.00667977	0.979984	rs144258679	4	RP4-640E24.1	10058	intergenic	2.958	6	5	15	0	1	1
1:163728737:C:G	rs10458386	1	163728737	C	G	0.45	1.26447e-05	19.0634	-0.0291567	0.00667977	0.979984	rs144258679	4	RP4-640E24.1	9838	intergenic	1.63	5	5	15	0	1	1
1:163728905:A:G	rs10458389	1	163728905	A	G	0.45	1.25977e-05	19.0705	-0.0291623	0.00667978	0.979984	rs144258679	4	RP4-640E24.1	9670	intergenic	4.047	7	5	15	0	1	1
1:163729545:C:T	rs10799956	1	163729545	T	C	0.4513	1.47989e-05	18.7633	-0.0289187	0.00667795	0.975074	rs144258679	4	RP4-640E24.1	9030	intergenic	7.949	6	5	15	0	1	1
1:163729878:A:C	rs10799957	1	163729878	A	C	0.45	1.26447e-05	19.0634	-0.0291567	0.00667977	0.979984	rs144258679	4	RP4-640E24.1	8697	intergenic	7.319	7	5	15	0	1	1
1:163729953:A:AT	1:163729953_AT_A	1	163729953	AT	A	0.4498	1.24635e-05	19.091	-0.0291898	0.00668251	0.980183	rs144258679	4	RP4-640E24.1	8622	intergenic	12.88	NA	5	15	0	1	1
1:163730026:A:G	rs10799958	1	163730026	G	A	0.45	1.26491e-05	19.0627	-0.0291577	0.0066801	0.979984	rs144258679	4	RP4-640E24.1	8549	intergenic	2.277	6	5	15	0	1	1
1:163730212:A:G	rs7540637	1	163730212	A	G	0.4871	3.28791e-05	17.2437	-0.0275704	0.00663902	0.976532	rs139429135	4	RP4-640E24.1	8363	intergenic	2.909	7	9	15	0	1	1
1:163730346:A:G	rs4610986	1	163730346	A	G	0.3989	5.90133e-06	20.5199	-0.0306582	0.00676411	0.983349	rs748495813	4	RP4-640E24.1	8229	intergenic	6.556	7	9	15	0	1	1
1:163731087:A:C	rs4657302	1	163731087	C	A	0.45	1.26447e-05	19.0634	-0.0291567	0.00667977	0.979984	rs144258679	4	RP4-640E24.1	7488	intergenic	5.381	7	9	15	0	1	1
1:163731221:A:G	rs10799959	1	163731221	G	A	0.4502	1.27873e-05	19.042	-0.0291448	0.00668078	0.97978	rs144258679	4	RP4-640E24.1	7354	intergenic	1.509	5	9	15	0	1	1
1:163731296:C:T	rs10799960	1	163731296	T	C	0.3988	6.33578e-06	20.384	-0.030557	0.00676423	0.983142	rs748495813	4	RP4-640E24.1	7279	intergenic	5.195	5	9	15	0	1	1
1:163731483:A:G	rs10917841	1	163731483	G	A	0.4501	1.37908e-05	18.8979	-0.0290299	0.00667976	0.979787	rs144258679	4	RP4-640E24.1	7092	intergenic	1.38	5	9	15	0	1	1
1:163732013:A:G	rs4656405	1	163732013	G	A	0.4501	1.37908e-05	18.8979	-0.0290299	0.00667976	0.979787	rs144258679	4	RP4-640E24.1	6562	intergenic	0.23	7	9	15	0	1	1
1:163733217:A:C	rs6426836	1	163733217	A	C	0.3987	6.29202e-06	20.3972	-0.0305736	0.00676571	0.982724	rs748495813	4	RP4-640E24.1	5358	intergenic	0.381	6	9	15	0	1	1
1:163733717:A:T	rs1934230	1	163733717	T	A	0.3989	6.08051e-06	20.4627	-0.0306148	0.00676398	0.983349	rs748495813	4	RP4-640E24.1	4858	intergenic	0.818	6	9	15	0	1	1
1:163734023:A:AT	1:163734023_AT_A	1	163734023	AT	A	0.449	1.00828e-05	19.4957	-0.0295284	0.00668953	0.980114	rs144258679	4	RP4-640E24.1	4552	intergenic	0.812	NA	9	15	0	1	1
1:163734383:A:AT	rs768838383	1	163734383	AT	A	0.4481	1.14778e-05	19.2482	-0.0293886	0.00670055	0.97842	rs144258679	4	RP4-640E24.1	4192	intergenic	13.24	NA	9	15	0	1	1
1:163734561:A:G	rs4657303	1	163734561	A	G	0.4003	6.57113e-06	20.3142	-0.0304844	0.00675982	0.98035	rs748495813	4	RP4-640E24.1	4014	intergenic	2.619	7	9	15	0	1	1
1:163734859:A:G	rs4657304	1	163734859	G	A	0.4003	7.45916e-06	20.0717	-0.0303044	0.00676038	0.979936	rs748495813	4	RP4-640E24.1	3716	intergenic	4.038	7	9	15	0	1	1
1:163736341:G:T	rs3856201	1	163736341	T	G	0.4873	NA	NA	NA	NA	0.97713	rs139429135	4	RP4-640E24.1	2234	intergenic	1.645	NA	9	15	0	1	1
1:163736604:C:T	rs3856202	1	163736604	C	T	0.4501	1.3485e-05	18.9406	-0.0290629	0.00667979	0.979787	rs144258679	4	RP4-640E24.1	1971	intergenic	3.205	NA	9	15	0	1	1
1:163736829:A:G	rs3856203	1	163736829	A	G	0.3999	8.16075e-06	19.8998	-0.0301939	0.00676475	0.979913	rs748495813	4	RP4-640E24.1	1746	intergenic	2.627	NA	9	15	0	1	1
1:163736838:A:G	rs3856204	1	163736838	G	A	0.4501	1.24845e-05	19.0877	-0.0291783	0.00668044	0.979787	rs144258679	4	RP4-640E24.1	1737	intergenic	0.497	NA	9	15	0	1	1
1:163736925:A:G	rs10737495	1	163736925	G	A	0.3987	8.51785e-06	19.818	-0.0301435	0.00676736	0.983122	rs748495813	4	RP4-640E24.1	1650	intergenic	7.702	5	9	15	0	1	1
1:163737442:A:G	rs13313056	1	163737442	G	A	0.4438	1.94922e-05	18.2383	-0.0291874	0.0068366	0.968958	rs144258679	4	RP4-640E24.1	1133	intergenic	6.952	5	5	15	0	1	1
1:163737445:A:AT	rs35300382	1	163737445	A	AT	0.4443	2.66741e-05	17.6413	-0.0286853	0.0068317	0.968158	rs144258679	4	RP4-640E24.1	1130	intergenic	3.772	NA	5	15	0	0	1
1:163738347:G:T	rs10753629	1	163738347	T	G	0.4602	3.04411e-05	17.3901	-0.0282245	0.00676686	0.886642	rs139429135	4	RP4-640E24.1	228	downstream	2.785	7	7	15	0	1	1
1:163738950:A:G	rs3845534	1	163738950	G	A	0.4972	7.54223e-06	20.0506	-0.0299126	0.00668033	0.916896	rs139429135	4	RP4-640E24.1	21	upstream	1.833	5	1	15	0	1	1
1:163739717:A:G	rs4442348	1	163739717	A	G	0.4983	7.02781e-06	20.1856	-0.0300122	0.00668006	0.912196	rs139429135	4	RP4-640E24.1	788	upstream	17.77	5	7	15	0	1	1
1:163740763:A:G	rs6426837	1	163740763	A	G	0.4987	8.89529e-06	19.7351	-0.0296879	0.00668288	0.911844	rs139429135	4	RP4-640E24.1	1834	intergenic	0.108	7	5	15	0	1	1
1:163741788:A:G	rs2345962	1	163741788	A	G	0.498	9.90353e-06	19.53	-0.0295328	0.00668279	0.913099	rs139429135	4	RP4-640E24.1	2859	intergenic	2.261	5	5	15	0	1	1
1:163743172:C:T	rs4098171	1	163743172	C	T	0.4458	9.7825e-06	19.5534	-0.0298114	0.00674379	0.961819	rs144258679	4	RP4-640E24.1	4243	intergenic	0.279	7	5	15	0	1	1
1:163743244:G:T	rs6702378	1	163743244	T	G	0.4451	6.89477e-06	20.2222	-0.030322	0.00674499	0.967507	rs144258679	4	RP4-640E24.1	4315	intergenic	6.455	6	5	15	0	1	1
1:163744838:A:G	rs10799961	1	163744838	A	G	0.4639	5.50643e-06	20.6525	-0.03029	0.00666373	0.987644	rs2033967	4	RP4-640E24.1	5909	intergenic	1.851	5	7	15	0	1	1
1:163745148:A:G	rs10917844	1	163745148	A	G	0.4671	7.44509e-06	20.0753	-0.0298243	0.00665506	0.977567	rs2033967	4	RP4-640E24.1	6219	intergenic	6.276	7	7	15	0	1	1
1:163745222:C:G	rs10917845	1	163745222	C	G	0.4643	4.1548e-06	21.1921	-0.0306404	0.00665445	0.987686	rs2033967	4	RP4-640E24.1	6293	intergenic	0.474	7	7	15	0	1	1
1:163745389:C:T	rs10737496	1	163745389	C	T	0.4643	4.46365e-06	21.0547	-0.0305407	0.00665439	0.987686	rs2033967	4	RP4-640E24.1	6460	intergenic	5.804	5	7	15	0	1	1
1:163745701:C:T	rs3856205	1	163745701	T	C	0.4644	4.89227e-06	20.879	-0.0304095	0.00665365	0.987692	rs2033967	4	RP4-640E24.1	6772	intergenic	17.8	7	7	15	0	1	1
1:163747081:T:TG	rs796226485	1	163747081	T	TG	0.4727	1.8465e-05	18.3414	-0.028764	0.00671525	0.978179	rs2033967	4	RP4-640E24.1	8152	intergenic	7.722	NA	9	15	0	0	1
1:163747082:A:T	rs2881261	1	163747082	T	A	0.4727	1.8465e-05	18.3414	-0.028764	0.00671525	0.978179	rs2033967	4	RP4-640E24.1	8153	intergenic	8.362	6	9	15	0	0	1
1:163747095:A:G	rs3856207	1	163747095	A	G	0.4685	6.62384e-06	20.2989	-0.0299777	0.00665239	0.98222	rs2033967	4	RP4-640E24.1	8166	intergenic	1.565	6	9	15	0	1	1
1:163748010:C:CA	rs35764682	1	163748010	C	CA	0.4643	4.93401e-06	20.8627	-0.0304192	0.00665836	0.987664	rs2033967	4	RP4-640E24.1	9081	intergenic	0.677	NA	9	15	0	1	1
1:163748438:A:G	rs10799962	1	163748438	A	G	0.4687	6.61607e-06	20.3012	-0.0299797	0.00665248	0.982214	rs2033967	4	RP4-640E24.1	9509	intergenic	3.325	7	9	15	0	1	1
1:163750904:A:G	rs2345964	1	163750904	A	G	0.4659	4.18639e-06	21.1775	-0.0306171	0.00665171	0.992311	rs2033967	4	RP4-640E24.1	11975	intergenic	1.682	6	9	15	0	1	1
1:163751535:C:T	rs10917846	1	163751535	C	T	0.4648	4.38177e-06	21.0901	-0.0305675	0.00665463	0.98829	rs2033967	4	RP4-640E24.1	12606	intergenic	1.98	7	9	15	0	1	1
1:163751664:A:ATTTGT	rs146321065	1	163751664	A	ATTTGT	0.4637	6.03032e-06	20.4786	-0.0301489	0.00666079	0.986844	rs2033967	4	RP4-640E24.1	12735	intergenic	0.461	NA	9	15	0	0	1
1:163752376:A:G	rs10917847	1	163752376	A	G	0.4686	7.21008e-06	20.1367	-0.0298544	0.00665169	0.982628	rs2033967	4	RP4-640E24.1	13447	intergenic	0.877	7	9	15	0	1	1
1:163752688:G:T	rs8179328	1	163752688	T	G	0.4647	4.58712e-06	21.0024	-0.0305015	0.00665414	0.988292	rs2033967	4	RP4-640E24.1	13759	intergenic	0.268	7	9	15	0	1	1
1:163753754:A:C	rs10917848	1	163753754	C	A	0.4022	1.69989e-06	22.9075	-0.0325122	0.00679692	1	rs10917848	4	RP4-640E24.1	14825	intergenic	0.351	6	9	15	0	1	1
1:163753767:A:T	rs6672857	1	163753767	T	A	0.4673	6.86009e-06	20.2318	-0.0299647	0.00666048	0.979371	rs2033967	4	RP4-640E24.1	14838	intergenic	0.879	7	9	15	0	1	1
1:163754805:C:T	rs12145852	1	163754805	C	T	0.401	3.4865e-06	21.5283	-0.0316081	0.00681622	0.997276	rs10917848	4	RP4-640E24.1	15876	intergenic	0.996	7	9	15	0	1	1
1:163758080:A:T	rs2165447	1	163758080	A	T	0.4647	4.85971e-06	20.8918	-0.0304169	0.00665323	0.988292	rs2033967	4	RP4-640E24.1	19151	intergenic	0.792	7	9	15	0	1	1
1:163758093:A:G	rs2165446	1	163758093	A	G	0.4656	3.86047e-06	21.3329	-0.0307236	0.00665051	0.991704	rs2033967	4	RP4-640E24.1	19164	intergenic	1.274	6	9	15	0	1	1
1:163760257:A:T	rs7530102	1	163760257	T	A	0.4005	1.94174e-06	22.6519	-0.0324306	0.00681806	0.993122	rs10917848	4	RP4-640E24.1	21328	intergenic	10.9	6	9	15	0	1	0
1:163762232:C:T	rs4657305	1	163762232	T	C	0.4664	2.67251e-06	22.0384	-0.0313625	0.00667922	0.994936	rs2033967	4	RP4-640E24.1	23303	intergenic	2.977	5	5	15	0	1	0
1:163763163:A:G	rs1348129	1	163763163	G	A	0.4663	2.93704e-06	21.8573	-0.0312289	0.00667826	0.994939	rs2033967	4	RP4-640E24.1	24234	intergenic	1.462	6	5	15	0	1	0
1:163763578:C:T	rs7542202	1	163763578	T	C	0.4701	4.57415e-06	21.0078	-0.0306063	0.00667633	0.989327	rs2033967	4	RP4-640E24.1	24649	intergenic	8.481	7	5	15	0	1	0
1:163764928:A:G	rs2033967	1	163764928	A	G	0.4675	2.58678e-06	22.101	-0.0314089	0.00667968	1	rs2033967	4	RP4-640E24.1	25999	intergenic	3.409	7	5	15	0	1	0
1:163766004:A:C	rs4657307	1	163766004	C	A	0.4704	2.84957e-06	21.9153	-0.0312782	0.00668014	0.98973	rs2033967	4	RP4-640E24.1	27075	intergenic	0.313	3a	5	15	0	1	0
1:163766672:C:T	rs1837732	1	163766672	T	C	0.4677	7.22803e-06	20.1319	-0.0302565	0.006742	0.983359	rs2033967	4	RP4-640E24.1	27743	intergenic	2.314	6	5	15	0	1	0
1:190206079:C:T	rs114547237	1	190206079	T	C	0.02505	1.73984e-06	22.8628	-0.104057	0.021972	0.904408	rs147935374	5	BRINP3	0	intronic	8.174	7	14	15	1	0	1
1:190247565:A:G	rs74972777	1	190247565	G	A	0.02468	1.17417e-06	23.6191	-0.107006	0.0222368	0.91811	rs147935374	5	BRINP3:RP11-547I7.1	00:00:00	ncRNA_intronic	0.124	6	15	15	1	0	1
1:190262448:G:T	rs114912766	1	190262448	T	G	0.02405	1.26328e-06	23.4783	-0.107247	0.0223543	0.93413	rs147935374	5	BRINP3:RP11-547I7.1	00:00:00	ncRNA_intronic	9.701	7	5	15	1	0	1
1:190291562:A:G	rs147935374	1	190291562	G	A	0.02149	1.55632e-07	27.5181	-0.123854	0.0238861	1	rs147935374	5	BRINP3:RP11-547I7.1	00:00:00	ncRNA_intronic	2.207	5	15	15	1	0	1
1:190504922:C:T	rs78633611	1	190504922	T	C	0.02378	3.27009e-06	21.6512	-0.104067	0.0225821	0.887744	rs184817888	5	RP11-161I10.1	41494	intergenic	2.561	6	14	15	1	0	1
1:190518007:C:T	rs150444601	1	190518007	C	T	0.02366	5.50047e-06	20.6546	-0.101664	0.0225813	0.896287	rs184817888	5	RP11-161I10.1	54579	intergenic	0.15	6	14	15	1	0	1
1:190520424:A:G	rs77390923	1	190520424	G	A	0.0241	NA	NA	NA	NA	0.895641	rs184817888	5	RP11-161I10.1	56996	intergenic	3.728	7	7	15	1	0	1
1:190582369:A:G	rs184817888	1	190582369	G	A	0.02099	4.40768e-06	21.0788	-0.109178	0.0240236	1	rs184817888	5	RP11-463J7.2	11650	intergenic	0.086	6	9	15	0	0	1
1:190603094:C:T	rs77333802	1	190603094	C	T	0.02735	3.59948e-05	17.0717	-0.0853345	0.0208141	0.821921	rs184817888	5	RP11-463J7.2	0	ncRNA_intronic	1.975	7	7	15	0	0	1
1:205670369:A:T	rs6673687	1	205670369	A	T	0.4009	1.31262e-06	23.4046	0.0328653	0.00678941	0.823535	rs11240565	6	NUCKS1	11577	intergenic	16.05	4	2	7	1	1	1
1:205677148:A:G	rs3747973	1	205677148	G	A	0.4054	NA	NA	NA	NA	0.805072	rs708723	6	NUCKS1	4798	intergenic	2.271	NA	4	5	1	1	1
1:205685352:C:T	rs951366	1	205685352	T	C	0.3927	1.61741e-06	23.0031	0.0325459	0.0067815	0.979445	rs11240565	6	NUCKS1	0	UTR3	15.74	6	4	4	1	1	1
1:205691316:A:G	rs4951258	1	205691316	G	A	0.3925	1.72504e-06	22.8792	0.032439	0.00677752	0.980092	rs11240565	6	NUCKS1	0	intronic	1.982	7	4	4	1	1	1
1:205691546:A:G	rs4951023	1	205691546	G	A	0.3925	1.72643e-06	22.8777	0.0324376	0.00677745	0.980092	rs11240565	6	NUCKS1	0	intronic	0.971	6	4	4	1	1	1
1:205692084:A:C	rs1935025	1	205692084	C	A	0.261	1.03891e-05	19.4385	0.0331035	0.00749751	0.975771	1:205723898_AT_A	6	NUCKS1	0	intronic	0.857	7	4	4	1	1	1
1:205694720:A:G	rs3761919	1	205694720	G	A	0.2609	1.03153e-05	19.4522	0.0331142	0.00749728	0.975023	1:205723898_AT_A	6	NUCKS1	0	intronic	6.068	NA	4	5	1	1	1
1:205698026:A:G	rs7513645	1	205698026	G	A	0.261	9.07444e-06	19.697	0.0333177	0.00749627	0.975776	1:205723898_AT_A	6	NUCKS1	0	intronic	0.153	6	2	5	1	1	1
1:205709621:G:T	rs11240559	1	205709621	T	G	0.2609	8.75911e-06	19.7646	0.033383	0.00749808	0.974481	1:205723898_AT_A	6	NUCKS1	0	intronic	3.192	7	4	5	1	1	1
1:205712957:G:T	rs11240561	1	205712957	T	G	0.2616	1.68958e-05	18.5106	0.0322694	0.00748985	0.972237	1:205723898_AT_A	6	NUCKS1	0	intronic	4.152	4	2	5	1	1	1
1:205714478:A:G	rs12046305	1	205714478	G	A	0.2615	1.19638e-05	19.169	0.032844	0.00749094	0.976807	1:205723898_AT_A	6	NUCKS1	0	intronic	0.028	4	4	5	1	1	1
1:205714616:C:CA	1:205714616_CA_C	1	205714616	CA	C	0.285	2.52575e-05	17.745	0.0310219	0.00735538	0.916709	1:205723898_AT_A	6	NUCKS1	0	intronic	1.42	NA	4	5	1	1	1
1:205717823:A:C	rs4951261	1	205717823	A	C	0.3928	2.46922e-06	22.1903	0.031927	0.00677337	0.979247	rs11240565	6	NUCKS1	0	intronic	9.479	4	1	1	1	1	1
1:205718468:A:G	rs12047038	1	205718468	A	G	0.2614	1.43235e-05	18.8256	0.0325489	0.00749114	0.976808	1:205723898_AT_A	6	NUCKS1	0	intronic	14.33	3a	1	1	1	1	1
1:205719532:A:G	rs823114	1	205719532	G	A	0.4506	2.18857e-06	22.422	-0.0315559	0.00666228	0.983289	rs708723	6	NUCKS1	127	upstream	22.8	4	1	1	1	1	1
1:205720483:A:G	rs823116	1	205720483	G	A	0.4505	2.72446e-06	22.0014	-0.0312464	0.0066597	0.984314	rs708723	6	NUCKS1	1078	intergenic	3.831	4	1	15	1	1	1
1:205722958:C:T	rs11240565	1	205722958	C	T	0.397	1.17641e-06	23.6154	0.0328826	0.00676243	1	rs11240565	6	NUCKS1	3553	intergenic	10.78	4	5	15	1	1	1
1:205723572:C:T	rs823118	1	205723572	C	T	0.4503	2.74846e-06	21.9846	-0.0312381	0.00666047	0.984922	rs708723	6	NUCKS1	4167	intergenic	1.028	7	5	15	1	1	1
1:205723639:A:T	rs1891461	1	205723639	A	T	0.2656	9.05191e-06	19.7017	0.033107	0.0074483	0.99847	1:205723898_AT_A	6	NUCKS1	4234	intergenic	0.55	6	5	15	1	1	1
1:205723898:A:AT	1:205723898_AT_A	1	205723898	AT	A	0.266	8.35718e-06	19.8544	0.0332352	0.0074483	1	1:205723898_AT_A	6	NUCKS1	4493	intergenic	0.745	NA	5	15	1	1	1
1:205724278:G:GA	1:205724278_GA_G	1	205724278	GA	G	0.2675	1.45663e-05	18.7935	0.0323885	0.00746093	0.996429	1:205723898_AT_A	6	NUCKS1	4873	intergenic	1.429	NA	5	15	1	1	1
1:205730573:G:T	rs56276813	1	205730573	G	T	0.2653	1.03762e-05	19.4409	0.0329347	0.0074591	0.994388	1:205723898_AT_A	6	RAB7L1	6540	intergenic	2.356	6	4	15	1	1	1
1:205734032:C:T	rs1832775	1	205734032	C	T	0.2654	1.19168e-05	19.1766	0.0327116	0.00745953	0.993875	1:205723898_AT_A	6	RAB7L1	3081	intergenic	3.611	NA	5	15	1	1	1
1:205735612:A:G	rs2014202	1	205735612	G	A	0.3309	9.13209e-06	19.6849	0.031113	0.00700589	1	rs7522056	6	RAB7L1	1501	intergenic	0.236	7	4	15	1	1	1
1:205735891:A:G	rs7522056	1	205735891	G	A	0.3308	9.00285e-06	19.7121	0.0311372	0.00700648	1	rs7522056	6	RAB7L1	1222	intergenic	3.166	1f	4	15	1	1	1
1:205738327:G:GGTT	1:205738327_GGTT_G	1	205738327	GGTT	G	0.2654	1.3436e-05	18.9476	0.0325637	0.00747063	0.995644	1:205723898_AT_A	6	RAB7L1	0	UTR3	2.611	NA	4	5	1	1	1
1:205739266:C:T	rs708723	1	205739266	C	T	0.4498	2.67116e-06	22.0394	-0.0312633	0.00665756	1	rs708723	6	RAB7L1	0	UTR3	2.582	5	4	4	1	1	1
2:44112845:A:C	rs116541234	2	44112845	A	C	0.098	5.82358e-06	20.5453	0.0508035	0.0111669	0.956846	rs62138283	7	LRPPRC	801	downstream	9.369	5	4	5	1	1	1
2:44115183:A:T	rs1136998	2	44115183	T	A	0.1001	NA	NA	NA	NA	0.991536	rs62138283	7	LRPPRC	0	UTR3	6.099	5	4	4	1	1	1
2:44117563:A:C	rs74919473	2	44117563	A	C	0.1008	NA	NA	NA	NA	0.988218	rs62138283	7	LRPPRC	0	intronic	4.865	7	4	4	1	1	1
2:44121928:C:T	rs17496251	2	44121928	T	C	0.1005	NA	NA	NA	NA	0.994374	rs62138283	7	LRPPRC	0	intronic	1.08	5	4	4	1	1	1
2:44121943:A:G	rs62138479	2	44121943	A	G	0.1005	NA	NA	NA	NA	0.994373	rs62138283	7	LRPPRC	0	intronic	5.514	3a	4	4	1	1	1
2:44123758:A:G	rs76850904	2	44123758	G	A	0.1003	NA	NA	NA	NA	0.984275	rs62138283	7	LRPPRC	0	intronic	6.484	7	4	4	1	1	1
2:44124055:C:T	rs10495910	2	44124055	T	C	0.1007	3.48698e-06	21.528	0.0509414	0.0109388	0.994386	rs62138283	7	LRPPRC	0	intronic	10.1	7	4	4	1	1	1
2:44127295:C:T	rs17496286	2	44127295	T	C	0.1009	NA	NA	NA	NA	0.994399	rs62138283	7	LRPPRC	0	intronic	9.163	7	4	5	1	1	1
2:44127491:C:T	rs62138480	2	44127491	T	C	0.08811	7.57391e-06	20.0425	0.0525682	0.0116961	0.877897	rs62138283	7	LRPPRC	0	intronic	6.638	6	4	5	1	1	1
2:44127507:A:T	rs62138481	2	44127507	A	T	0.1004	NA	NA	NA	NA	0.99494	rs62138283	7	LRPPRC	0	intronic	6.138	6	4	5	1	1	1
2:44127525:C:T	rs62138482	2	44127525	T	C	0.1005	NA	NA	NA	NA	0.994942	rs62138283	7	LRPPRC	0	intronic	3.056	7	4	5	1	1	1
2:44130862:C:CAT	2:44130862:C:CAT	2	44130862	CAT	C	0.1013	NA	NA	NA	NA	0.991614	rs62138283	7	LRPPRC	0	intronic	4.069	NA	4	4	1	1	1
2:44131854:A:C	rs200842188	2	44131854	A	C	0.106	1.04213e-05	19.4326	0.0474872	0.0107358	0.943755	rs62138283	7	LRPPRC	0	intronic	5.615	6	4	4	1	1	1
2:44134700:T:TA	rs11439071	2	44134700	T	TA	0.1012	3.38649e-06	21.5841	0.0508421	0.0109034	0.99721	rs62138283	7	LRPPRC	0	intronic	9.229	NA	4	5	1	1	1
2:44136337:A:C	rs17496334	2	44136337	A	C	0.1006	NA	NA	NA	NA	0.989414	rs62138283	7	LRPPRC	0	intronic	6.328	6	4	5	1	1	1
2:44136476:A:G	rs62136828	2	44136476	G	A	0.1006	NA	NA	NA	NA	0.989414	rs62138283	7	LRPPRC	0	intronic	0.924	7	4	5	1	1	1
2:44136507:A:C	rs17424442	2	44136507	C	A	0.1008	NA	NA	NA	NA	0.987193	rs62138283	7	LRPPRC	0	intronic	0.318	5	4	5	1	1	1
2:44139188:C:T	rs62136830	2	44139188	T	C	0.1006	NA	NA	NA	NA	0.991084	rs62138283	7	LRPPRC	0	intronic	7.273	5	4	4	1	1	1
2:44139474:A:G	rs17424482	2	44139474	A	G	0.1007	4.75642e-06	20.933	0.0502323	0.0109393	0.990526	rs62138283	7	LRPPRC	0	intronic	7.777	5	4	4	1	1	1
2:44143452:C:G	rs62136831	2	44143452	G	C	0.1004	4.62722e-06	20.9857	0.0503375	0.0109483	0.993315	rs62138283	7	LRPPRC	0	intronic	0.722	7	4	4	1	1	1
2:44143904:A:G	rs62136832	2	44143904	G	A	0.1004	4.10147e-06	21.2168	0.0506288	0.0109513	0.993315	rs62138283	7	LRPPRC	0	intronic	3.057	5	4	4	1	1	1
2:44145837:A:C	rs62138273	2	44145837	A	C	0.1005	4.94607e-06	20.8581	0.0501851	0.0109486	0.991074	rs62138283	7	LRPPRC	0	intronic	5.917	5	4	4	1	1	1
2:44146243:A:G	rs62138276	2	44146243	G	A	0.1006	3.87472e-06	21.3259	0.0507403	0.0109472	0.991083	rs62138283	7	LRPPRC	0	intronic	0.503	5	4	4	1	1	1
2:44146512:A:G	rs17424529	2	44146512	A	G	0.1007	4.03469e-06	21.2483	0.0506246	0.0109422	0.98997	rs62138283	7	LRPPRC	0	intronic	2.433	5	4	4	1	1	1
2:44148167:A:G	rs62138277	2	44148167	G	A	0.1002	2.84728e-06	21.9168	0.0515645	0.0109733	0.993303	rs62138283	7	LRPPRC	0	intronic	2.513	5	4	5	1	1	1
2:44152058:A:G	rs62138280	2	44152058	A	G	0.1002	3.05478e-06	21.7818	0.0513804	0.0109681	0.989405	rs62138283	7	LRPPRC	0	intronic	0.373	6	4	4	1	1	1
2:44152529:A:T	rs78846015	2	44152529	T	A	0.1008	NA	NA	NA	NA	0.996095	rs62138283	7	LRPPRC	0	intronic	0.885	6	4	4	1	1	1
2:44152995:C:G	rs62138281	2	44152995	C	G	0.1004	4.90648e-06	20.8734	0.0502927	0.0109679	0.990524	rs62138283	7	LRPPRC	0	intronic	8.534	7	4	4	1	1	1
2:44153330:C:G	rs62138282	2	44153330	G	C	0.1004	4.68209e-06	20.9631	0.0504053	0.0109689	0.990524	rs62138283	7	LRPPRC	0	intronic	0.491	7	4	5	1	1	1
2:44154139:C:T	rs62138283	2	44154139	T	C	0.101	2.01934e-06	22.5765	0.0520497	0.0109133	1	rs62138283	7	LRPPRC	0	intronic	15.69	6	4	5	1	1	1
2:44154510:C:T	rs41527246	2	44154510	T	C	0.1004	NA	NA	NA	NA	0.993315	rs62138283	7	LRPPRC	0	intronic	0.267	5	1	5	1	1	1
2:44154636:A:T	rs62138285	2	44154636	T	A	0.1004	3.09763e-06	21.7551	0.051299	0.0109576	0.993315	rs62138283	7	LRPPRC	0	intronic	5.5	4	1	5	1	1	1
2:44155236:A:C	rs62138286	2	44155236	A	C	0.1005	NA	NA	NA	NA	0.991641	rs62138283	7	LRPPRC	0	intronic	3.286	5	2	5	1	1	1
2:44156560:A:G	rs62138287	2	44156560	G	A	0.1004	NA	NA	NA	NA	0.991626	rs62138283	7	LRPPRC	0	intronic	0.263	5	4	5	1	1	1
2:44158600:C:T	rs1134649	2	44158600	T	C	0.101	NA	NA	NA	NA	0.998326	rs62138283	7	LRPPRC	0	intronic	6.077	NA	4	4	1	1	1
2:44159458:C:T	rs62135060	2	44159458	C	T	0.1002	6.10689e-06	20.4544	0.0498169	0.0109752	0.993298	rs62138283	7	LRPPRC	0	intronic	3.914	7	4	4	1	1	1
2:44162320:C:T	rs17424646	2	44162320	T	C	0.1006	NA	NA	NA	NA	0.986051	rs62138283	7	LRPPRC	0	intronic	3.573	6	4	5	1	1	1
2:44164145:A:AT	2:44164145:A:AT	2	44164145	AT	A	0.09959	NA	NA	NA	NA	0.98825	rs62138283	7	LRPPRC	0	intronic	0.025	NA	4	5	1	1	1
2:44174016:A:G	rs62135064	2	44174016	G	A	0.1002	1.44644e-05	18.8069	0.0477784	0.0109791	0.980935	rs62138283	7	LRPPRC	0	intronic	20.3	7	4	4	1	1	1
2:44182250:A:G	rs62135067	2	44182250	A	G	0.1003	1.05211e-05	19.4144	0.0485105	0.0109709	0.979291	rs62138283	7	LRPPRC	0	intronic	7.205	6	4	4	1	1	1
2:44183945:C:T	rs62135102	2	44183945	C	T	0.1003	1.17782e-05	19.1989	0.0482527	0.0109739	0.978177	rs62138283	7	LRPPRC	0	intronic	2.66	6	4	4	1	1	1
2:44185718:C:T	rs17496618	2	44185718	T	C	0.1013	NA	NA	NA	NA	0.989433	rs62138283	7	LRPPRC	0	intronic	3.133	6	4	4	1	1	1
2:44187652:A:G	rs62135104	2	44187652	A	G	0.1011	1.22408e-05	19.1253	0.048013	0.0109406	0.976021	rs62138283	7	LRPPRC	0	intronic	4.922	6	4	4	1	1	1
2:44189905:C:T	rs17496638	2	44189905	T	C	0.104	NA	NA	NA	NA	0.966257	rs62138283	7	LRPPRC	0	intronic	2.64	6	4	4	1	1	1
2:44192771:A:G	rs62135108	2	44192771	A	G	0.1038	NA	NA	NA	NA	0.964551	rs62138283	7	LRPPRC	0	intronic	3.095	5	4	4	1	1	1
2:44196958:A:C	rs62135112	2	44196958	A	C	0.1036	NA	NA	NA	NA	0.966171	rs62138283	7	LRPPRC	0	intronic	3.746	7	4	4	1	1	1
2:44204017:C:G	rs62135113	2	44204017	C	G	0.103	NA	NA	NA	NA	0.957104	rs62138283	7	LRPPRC	0	intronic	3.587	6	4	4	1	1	1
2:44209133:G:GC	2:44209133_GC_G	2	44209133	GC	G	0.1031	1.02073e-05	19.4722	0.0479343	0.0108253	0.969717	rs62138283	7	LRPPRC	0	intronic	0.825	NA	4	4	1	1	1
2:44210486:A:G	rs62135116	2	44210486	A	G	0.1038	1.04061e-05	19.4354	0.0477805	0.0108009	0.965611	rs62138283	7	LRPPRC	0	intronic	1.84	6	4	5	1	1	1
2:44212361:G:T	rs62135118	2	44212361	G	T	0.1037	NA	NA	NA	NA	0.966141	rs62138283	7	LRPPRC	0	intronic	1.992	5	4	5	1	1	1
2:44212831:C:T	rs62135119	2	44212831	T	C	0.1042	1.12899e-05	19.2797	0.047537	0.0107894	0.959824	rs62138283	7	LRPPRC	0	intronic	5.752	3a	4	5	1	1	1
2:44214343:G:T	rs62135120	2	44214343	T	G	0.104	NA	NA	NA	NA	0.964021	rs62138283	7	LRPPRC	0	intronic	6.716	6	4	5	1	1	1
2:44214462:G:T	rs151116631	2	44214462	G	T	0.1039	NA	NA	NA	NA	0.96508	rs62138283	7	LRPPRC	0	intronic	3.357	5	4	5	1	1	1
2:44215117:G:T	rs62135121	2	44215117	T	G	0.1039	1.20695e-05	19.1522	0.0474396	0.0108031	0.965079	rs62138283	7	LRPPRC	0	intronic	3.163	6	4	5	1	1	1
2:44217609:C:T	rs62135123	2	44217609	C	T	0.1038	1.59959e-05	18.615	0.046761	0.0108017	0.965024	rs62138283	7	LRPPRC	0	intronic	1.709	6	4	5	1	1	1
2:44220605:A:G	rs62135149	2	44220605	G	A	0.1033	1.39085e-05	18.8816	0.0471382	0.0108113	0.961618	rs62138283	7	LRPPRC	0	intronic	3.601	5	3	5	1	1	1
2:44220614:C:G	rs62135150	2	44220614	G	C	0.1033	NA	NA	NA	NA	0.961618	rs62138283	7	LRPPRC	0	intronic	6.161	3a	3	5	1	1	1
2:44222881:A:C	rs62135152	2	44222881	C	A	0.1037	1.03836e-05	19.4395	0.0477558	0.0107942	0.962339	rs62138283	7	LRPPRC	0	intronic	3.439	2b	1	1	1	1	1
2:44223131:C:T	rs11124961	2	44223131	C	T	0.08731	3.1095e-05	17.3497	0.0492017	0.011769	0.855977	rs62138283	7	LRPPRC	0	UTR5	15.16	2b	1	1	1	1	1
2:44227825:A:G	rs115973960	2	44227825	A	G	0.1041	1.36855e-05	18.9125	0.0470339	0.0107788	0.957628	rs62138283	7	LRPPRC	4680	intergenic	2.921	6	5	15	1	1	1
2:44229160:G:T	rs62135153	2	44229160	G	T	0.104	NA	NA	NA	NA	0.951695	rs62138283	7	LRPPRC	6015	intergenic	14.41	5	5	15	1	1	1
2:44229525:C:G	rs62135154	2	44229525	G	C	0.1039	NA	NA	NA	NA	0.954829	rs62138283	7	LRPPRC	6380	intergenic	1.251	7	5	15	1	1	1
2:44229786:A:G	rs62135155	2	44229786	G	A	0.1041	1.09363e-05	19.3405	0.0475764	0.0107814	0.958172	rs62138283	7	LRPPRC	6641	intergenic	1.801	6	5	15	1	1	1
2:44230891:A:G	rs62135156	2	44230891	G	A	0.104	9.75394e-06	19.559	0.0479041	0.0107945	0.956991	rs62138283	7	LRPPRC	7746	intergenic	8.849	6	5	15	1	1	1
2:44231643:A:G	rs76386308	2	44231643	G	A	0.1039	8.46233e-06	19.8305	0.0482431	0.010796	0.952628	rs62138283	7	LRPPRC	8498	intergenic	0.039	7	5	15	1	1	1
2:44231996:C:T	rs62135157	2	44231996	C	T	0.1039	NA	NA	NA	NA	0.953188	rs62138283	7	LRPPRC	8851	intergenic	2.033	5	7	15	1	1	1
2:44232052:A:G	rs62135158	2	44232052	A	G	0.104	1.07902e-05	19.3661	0.0476661	0.0107945	0.953776	rs62138283	7	LRPPRC	8907	intergenic	2.869	5	5	15	1	1	1
2:44234502:A:G	rs62135159	2	44234502	A	G	0.1039	8.52452e-06	19.8164	0.0482221	0.0107951	0.95368	rs62138283	7	LRPPRC	11357	intergenic	4.346	6	5	15	1	1	1
2:44237482:A:T	rs62137098	2	44237482	T	A	0.1035	5.37539e-06	20.6986	0.0493638	0.0108117	0.943753	rs62138283	7	LRPPRC	14337	intergenic	12.04	5	1	15	1	1	1
2:44237787:A:G	rs4131366	2	44237787	G	A	0.1039	6.69823e-06	20.2775	0.0487666	0.0107917	0.939072	rs62138283	7	LRPPRC	14642	intergenic	11.23	5	1	15	1	1	1
2:44237941:C:T	rs62137099	2	44237941	C	T	0.104	NA	NA	NA	NA	0.942297	rs62138283	7	LRPPRC	14796	intergenic	5.092	5	2	15	1	1	1
2:44238230:A:G	rs77786219	2	44238230	G	A	0.1038	NA	NA	NA	NA	0.943893	rs62138283	7	LRPPRC	15085	intergenic	2.728	7	7	15	1	1	1
2:44238305:A:G	rs116419487	2	44238305	A	G	0.1015	2.90837e-06	21.8761	0.0513713	0.0109426	0.934018	rs62138283	7	LRPPRC	15160	intergenic	4.194	7	7	15	1	1	1
2:44238319:C:T	rs115903648	2	44238319	C	T	0.1014	2.90195e-06	21.8803	0.0513639	0.0109399	0.933899	rs62138283	7	LRPPRC	15174	intergenic	2.38	7	7	15	1	1	1
2:44238355:C:G	rs116303853	2	44238355	G	C	0.09814	NA	NA	NA	NA	0.932721	rs62138283	7	LRPPRC	15210	intergenic	4.802	7	7	15	1	1	1
2:44238359:C:G	rs77659592	2	44238359	C	G	0.09814	NA	NA	NA	NA	0.932721	rs62138283	7	LRPPRC	15214	intergenic	0.863	7	7	15	1	1	1
2:44238383:C:T	rs78817468	2	44238383	C	T	0.09895	3.89466e-05	16.9221	0.0457145	0.011076	0.93397	rs62138283	7	LRPPRC	15238	intergenic	3.07	6	7	15	1	1	1
2:44238645:A:G	rs62137100	2	44238645	G	A	0.1039	8.91189e-06	19.7315	0.0480842	0.0107874	0.943929	rs62138283	7	LRPPRC	15500	intergenic	1.183	6	5	15	1	1	1
2:44238669:C:G	rs62137101	2	44238669	C	G	0.1039	NA	NA	NA	NA	0.942878	rs62138283	7	LRPPRC	15524	intergenic	0.058	7	5	15	1	1	1
2:44238794:A:T	rs62137102	2	44238794	A	T	0.104	NA	NA	NA	NA	0.943987	rs62138283	7	LRPPRC	15649	intergenic	3.948	6	5	15	1	1	1
2:44238878:A:T	rs62137103	2	44238878	A	T	0.1039	7.48359e-06	20.0654	0.0484783	0.0107847	0.942878	rs62138283	7	LRPPRC	15733	intergenic	0.485	7	5	15	1	1	1
2:44238907:G:T	rs74883147	2	44238907	T	G	0.104	7.3918e-06	20.0891	0.0484906	0.0107811	0.943987	rs62138283	7	LRPPRC	15762	intergenic	3.776	7	5	15	1	1	1
2:44239015:A:T	rs62137104	2	44239015	T	A	0.1027	NA	NA	NA	NA	0.940483	rs62138283	7	LRPPRC	15870	intergenic	11.5	7	7	15	1	1	1
2:44239031:A:G	rs62137105	2	44239031	A	G	0.1027	2.784e-05	17.5599	0.0456911	0.0108676	0.940483	rs62138283	7	LRPPRC	15886	intergenic	9.197	6	7	15	1	1	1
2:44239046:G:T	rs62137106	2	44239046	T	G	0.1027	2.8044e-05	17.546	0.0456731	0.0108677	0.940483	rs62138283	7	LRPPRC	15901	intergenic	0.626	6	7	15	1	1	1
2:44239255:A:G	rs62137107	2	44239255	A	G	0.1039	8.35411e-06	19.8551	0.0482234	0.0107848	0.942878	rs62138283	7	LRPPRC	16110	intergenic	2.023	7	5	15	1	1	1
2:44239680:A:C	rs62137108	2	44239680	A	C	0.1046	NA	NA	NA	NA	0.935099	rs62138283	7	LRPPRC	16535	intergenic	7.017	5	5	15	1	1	1
2:44240096:A:C	rs115066330	2	44240096	A	C	0.104	6.56931e-06	20.3147	0.0487558	0.0107795	0.942353	rs62138283	7	LRPPRC	16951	intergenic	1.075	5	5	15	1	1	1
2:44240222:A:G	rs79385745	2	44240222	A	G	0.1039	8.37414e-06	19.8505	0.0482161	0.0107845	0.942877	rs62138283	7	LRPPRC	17077	intergenic	2.318	5	5	15	1	1	1
2:44240523:A:T	rs367568362	2	44240523	T	A	0.1036	5.55661e-06	20.6352	0.0492418	0.0108016	0.944812	rs62138283	7	LRPPRC	17378	intergenic	5.544	6	5	15	1	1	1
2:44240881:A:G	rs9679544	2	44240881	G	A	0.1039	6.89795e-06	20.2213	0.0486666	0.0107846	0.942878	rs62138283	7	LRPPRC	17736	intergenic	0.446	6	5	15	1	1	1
2:44241525:C:T	rs62137109	2	44241525	C	T	0.1039	6.79704e-06	20.2495	0.0487105	0.0107868	0.942878	rs62138283	7	LRPPRC	18380	intergenic	11.12	6	7	15	1	1	1
2:44242152:C:T	rs62137110	2	44242152	T	C	0.1039	7.26624e-06	20.1218	0.048559	0.0107874	0.942877	rs62138283	7	LRPPRC	19007	intergenic	2.082	7	13	15	1	1	1
2:44242379:A:T	rs75628988	2	44242379	A	T	0.1037	NA	NA	NA	NA	0.94066	rs62138283	7	LRPPRC	19234	intergenic	5.802	7	13	15	1	1	1
2:44242391:A:G	rs78771009	2	44242391	G	A	0.1037	NA	NA	NA	NA	0.94066	rs62138283	7	LRPPRC	19246	intergenic	1.427	6	13	15	1	1	1
2:44242633:C:T	rs62137111	2	44242633	T	C	0.1037	9.59356e-06	19.5907	0.0479398	0.0107937	0.941181	rs62138283	7	LRPPRC	19488	intergenic	3.624	5	13	15	1	1	1
2:44242885:C:G	rs62137112	2	44242885	G	C	0.1037	NA	NA	NA	NA	0.941181	rs62138283	7	LRPPRC	19740	intergenic	0.434	6	14	15	1	1	1
2:44243176:A:G	rs62137113	2	44243176	A	G	0.1038	NA	NA	NA	NA	0.940658	rs62138283	7	LRPPRC	20031	intergenic	0.075	6	14	15	1	1	1
2:44243304:A:C	rs62137114	2	44243304	A	C	0.104	NA	NA	NA	NA	0.942875	rs62138283	7	LRPPRC	20159	intergenic	2.073	7	14	15	1	1	1
2:44243684:A:G	rs62137116	2	44243684	G	A	0.104	NA	NA	NA	NA	0.943449	rs62138283	7	LRPPRC	20539	intergenic	4.85	4	14	15	1	1	1
2:44244128:C:G	rs76764672	2	44244128	G	C	0.089	NA	NA	NA	NA	0.940324	rs62138283	7	LRPPRC	20983	intergenic	1.742	7	14	15	1	1	1
2:44244296:C:G	rs75617038	2	44244296	G	C	0.1038	NA	NA	NA	NA	0.941232	rs62138283	7	LRPPRC	21151	intergenic	0.296	7	14	15	1	1	1
2:44244994:G:T	rs189353869	2	44244994	T	G	0.1042	NA	NA	NA	NA	0.936499	rs62138283	7	LRPPRC	21849	intergenic	2.144	7	14	15	1	1	1
2:44245077:C:T	rs140170956	2	44245077	T	C	0.1043	NA	NA	NA	NA	0.93866	rs62138283	7	LRPPRC	21932	intergenic	1.022	7	14	15	1	1	1
2:44245969:A:G	rs62137117	2	44245969	G	A	0.1037	8.03508e-06	19.9295	0.0484413	0.0108131	0.941656	rs62138283	7	LRPPRC	22824	intergenic	3.292	7	14	15	1	1	1
2:44246009:A:T	rs62137118	2	44246009	A	T	0.1044	NA	NA	NA	NA	0.938158	rs62138283	7	LRPPRC	22864	intergenic	4.207	7	14	15	1	1	1
2:44246499:G:T	rs62137119	2	44246499	T	G	0.1045	NA	NA	NA	NA	0.938714	rs62138283	7	LRPPRC	23354	intergenic	3.916	6	14	15	1	1	1
2:44246743:C:G	rs62137120	2	44246743	G	C	0.1032	1.547e-05	18.6787	0.0470491	0.0108493	0.94344	rs62138283	7	LRPPRC	23598	intergenic	2.229	7	14	15	1	1	1
2:44246761:A:G	rs62137121	2	44246761	A	G	0.1039	1.07835e-05	19.3674	0.0477844	0.0108207	0.935647	rs62138283	7	LRPPRC	23616	intergenic	4.376	6	14	15	1	1	1
2:44246942:C:CA	rs756832261	2	44246942	CA	C	0.1036	NA	NA	NA	NA	0.947459	rs62138283	7	LRPPRC	23797	intergenic	1.251	NA	14	15	1	1	1
2:44247187:A:G	rs150106816	2	44247187	A	G	0.1179	1.01459e-05	19.4838	0.0453803	0.0102486	0.816763	rs62138283	7	LRPPRC	24042	intergenic	4.575	7	14	15	1	1	1
2:44247282:A:G	rs62137122	2	44247282	A	G	0.1179	9.28539e-06	19.6531	0.0455759	0.0102482	0.816763	rs62138283	7	LRPPRC	24137	intergenic	4.086	7	14	15	1	1	1
2:44247411:A:T	rs62137123	2	44247411	T	A	0.1045	4.95713e-06	20.8538	0.0494551	0.0107913	0.938174	rs62138283	7	LRPPRC	24266	intergenic	3.75	7	13	15	1	1	1
2:44248564:A:T	rs62137124	2	44248564	T	A	0.1171	1.06405e-05	19.3929	0.0453389	0.0102632	0.817556	rs62138283	7	LRPPRC	25419	intergenic	4.129	6	13	15	1	1	1
2:44248708:C:T	rs62137125	2	44248708	T	C	0.1171	NA	NA	NA	NA	0.817551	rs62138283	7	LRPPRC	25563	intergenic	4.141	6	13	15	1	1	1
2:57942987:C:T	rs10496076	2	57942987	T	C	0.3654	4.88664e-05	16.4916	0.0282358	0.00695785	0.956515	rs7588492	8	CTD-2026C7.1	39575	intergenic	16.06	6	5	15	0	1	1
2:57945522:A:G	rs6720888	2	57945522	A	G	0.3649	3.80119e-05	16.9681	0.0286391	0.00695751	0.955447	rs7588492	8	CTD-2026C7.1	37040	intergenic	2.306	6	5	15	0	1	1
2:57947440:C:T	rs13402331	2	57947440	T	C	0.3696	2.69178e-05	17.6239	0.0290426	0.00692286	0.97233	rs7588492	8	CTD-2026C7.1	35122	intergenic	4.379	7	5	15	0	1	1
2:57948635:A:G	rs13418015	2	57948635	A	G	0.3693	2.87978e-05	17.4956	0.0289422	0.00692418	0.972304	rs7588492	8	CTD-2026C7.1	33927	intergenic	0.214	6	2	15	0	1	1
2:57951208:G:T	rs10196378	2	57951208	T	G	0.3646	3.60977e-05	17.0663	0.0287181	0.00695662	0.955213	rs7588492	8	CTD-2026C7.1	31354	intergenic	4.799	6	5	15	0	1	1
2:57952870:A:C	rs2290867	2	57952870	A	C	0.3693	2.58541e-05	17.7006	0.0291017	0.00692191	0.972534	rs7588492	8	CTD-2026C7.1	29692	intergenic	0.488	NA	4	15	0	1	1
2:57955644:C:G	rs4671320	2	57955644	C	G	0.3653	8.62542e-05	15.416	0.0276106	0.00703698	0.972143	rs7588492	8	CTD-2026C7.1	26918	intergenic	0.093	7	5	15	0	0	1
2:57956533:G:T	rs10195687	2	57956533	T	G	0.3648	9.81884e-05	15.1712	0.0273698	0.00703163	0.976009	rs7588492	8	CTD-2026C7.1	26029	intergenic	4.731	7	5	15	0	1	1
2:57957572:A:G	rs10186791	2	57957572	G	A	0.3701	2.13417e-05	18.0656	0.0293816	0.00691754	0.972176	rs7588492	8	CTD-2026C7.1	24990	intergenic	1.745	7	5	15	0	1	1
2:57958740:A:AT	2:57958740_AT_A	2	57958740	AT	A	0.3654	9.22401e-05	15.2892	0.0274762	0.00703168	0.975106	rs7588492	8	CTD-2026C7.1	23822	intergenic	0.832	NA	14	15	0	0	1
2:57967563:A:G	rs6709720	2	57967563	A	G	0.3649	2.50046e-05	17.7642	0.0291328	0.00691703	0.995825	rs7588492	8	CTD-2026C7.1	14999	intergenic	1.991	6	13	15	0	1	1
2:57970943:A:G	rs6722461	2	57970943	A	G	0.4004	9.63896e-06	19.5817	0.0300968	0.00680504	0.823618	rs7588492	8	CTD-2026C7.1	11619	intergenic	16.95	7	14	15	0	1	1
2:57971343:A:G	rs2125925	2	57971343	A	G	0.3654	1.40482e-05	18.8626	0.0299829	0.00690863	0.994961	rs7588492	8	CTD-2026C7.1	11219	intergenic	11.03	NA	13	15	0	1	1
2:57972834:A:C	rs13002041	2	57972834	C	A	0.3662	2.12002e-05	18.0783	0.0293431	0.00690617	0.99519	rs7588492	8	CTD-2026C7.1	9728	intergenic	18.94	7	14	15	0	1	1
2:57973344:A:C	rs3886275	2	57973344	A	C	0.3659	2.36216e-05	17.8725	0.0291791	0.006907	0.995185	rs7588492	8	CTD-2026C7.1	9218	intergenic	0.745	NA	7	15	0	1	1
2:57973452:C:T	rs717817	2	57973452	C	T	0.3659	2.46916e-05	17.7881	0.0291091	0.00690672	0.994967	rs7588492	8	CTD-2026C7.1	9110	intergenic	0.121	6	14	15	0	1	1
2:57973818:C:T	rs7557715	2	57973818	C	T	0.3467	9.50233e-05	15.2331	0.0272703	0.00699238	0.916503	rs7588492	8	CTD-2026C7.1	8744	intergenic	5.06	7	14	15	0	1	1
2:57974429:A:T	rs7567497	2	57974429	A	T	0.3656	2.41502e-05	17.8303	0.029147	0.00690755	0.995838	rs7588492	8	CTD-2026C7.1	8133	intergenic	1.471	6	9	15	0	1	1
2:57975170:C:T	rs11125729	2	57975170	T	C	0.3655	2.2846e-05	17.936	0.0292356	0.00690813	0.995837	rs7588492	8	CTD-2026C7.1	7392	intergenic	3.114	6	9	15	0	1	1
2:57975524:G:T	rs11679364	2	57975524	T	G	0.3652	1.98207e-05	18.2064	0.0294576	0.00690874	0.997368	rs7588492	8	CTD-2026C7.1	7038	intergenic	12.32	7	14	15	0	1	1
2:57978858:C:T	rs1460255	2	57978858	T	C	0.3461	6.95681e-05	15.8226	0.0277971	0.00699356	0.918525	rs7588492	8	CTD-2026C7.1	3704	intergenic	5.864	NA	14	15	0	1	1
2:57979248:T:TC	rs34035400	2	57979248	T	TC	0.3615	9.37303e-05	15.259	0.0273262	0.00700031	0.9964	rs7588492	8	CTD-2026C7.1	3314	intergenic	14.62	NA	5	15	0	1	1
2:57980955:A:T	rs10204616	2	57980955	A	T	0.3653	2.03245e-05	18.1586	0.029415	0.0069078	0.997808	rs7588492	8	CTD-2026C7.1	1607	intergenic	0.076	5	5	15	0	1	1
2:57987201:C:G	rs12997222	2	57987201	C	G	0.368	1.10228e-05	19.3254	0.0302956	0.00689656	0.987575	rs7588492	8	CTD-2026C7.1	0	ncRNA_intronic	6.594	4	1	2	0	1	1
2:57993568:A:G	rs12990792	2	57993568	G	A	0.3656	9.20937e-06	19.6688	0.0305915	0.006903	0.999562	rs7588492	8	CTD-2026C7.1	380	downstream	1.217	6	5	15	0	1	1
2:57993643:A:G	rs10496078	2	57993643	G	A	0.3633	1.30059e-05	19.0096	0.0301594	0.00692247	0.992111	rs7588492	8	CTD-2026C7.1	455	downstream	0.008	7	5	15	0	1	1
2:57995586:C:T	rs7561842	2	57995586	C	T	0.3682	5.06163e-06	20.8138	0.0314311	0.00689465	0.990635	rs7588492	8	CTD-2026C7.1	2398	intergenic	7.643	6	5	15	0	1	1
2:57995852:A:G	rs7588492	2	57995852	A	G	0.3652	4.85501e-06	20.8937	0.031552	0.00690806	1	rs7588492	8	CTD-2026C7.1	2664	intergenic	9.727	7	5	15	0	1	1
2:57997136:C:G	rs10496079	2	57997136	G	C	0.3683	7.05554e-06	20.1781	0.0309181	0.00688805	0.988909	rs7588492	8	CTD-2026C7.1	3948	intergenic	1.751	6	5	15	0	1	1
2:58002818:G:T	rs10865304	2	58002818	G	T	0.3687	7.30533e-06	20.1116	0.0308423	0.00688247	0.986521	rs7588492	8	CTD-2026C7.1	9630	intergenic	0.185	5	5	15	0	1	1
2:58004577:A:AT	rs70954867	2	58004577	A	AT	0.3675	1.0508e-05	19.4168	0.0304517	0.00691584	0.989915	rs7588492	8	CTD-2026C7.1	11389	intergenic	1.136	NA	5	15	0	1	1
2:58005792:A:G	rs6730037	2	58005792	G	A	0.3692	1.12665e-05	19.2837	0.0301955	0.00688114	0.987413	rs7588492	8	CTD-2026C7.1	12604	intergenic	0.406	7	5	15	0	1	1
2:58006624:A:G	rs11898858	2	58006624	G	A	0.3692	1.24983e-05	19.0856	0.0300365	0.0068803	0.987413	rs7588492	8	CTD-2026C7.1	13436	intergenic	0.35	6	5	15	0	1	1
2:58006919:G:GA	2:58006919_GA_G	2	58006919	GA	G	0.3666	2.78317e-05	17.5604	0.0292572	0.00698676	0.985692	rs7588492	8	CTD-2026C7.1	13731	intergenic	0.593	NA	5	15	0	0	1
2:58007475:A:T	rs12713358	2	58007475	A	T	0.3692	1.08285e-05	19.3594	0.0302529	0.00688075	0.987199	rs7588492	8	CTD-2026C7.1	14287	intergenic	1.332	6	5	15	0	1	1
2:58007759:A:G	rs6737913	2	58007759	G	A	0.3691	9.96827e-06	19.5175	0.0303753	0.00688057	0.987202	rs7588492	8	CTD-2026C7.1	14571	intergenic	7.146	7	5	15	0	1	1
2:58007905:A:T	rs112345168	2	58007905	T	A	0.3477	2.03944e-05	18.1521	-0.0297235	0.00698221	0.920463	rs7588492	8	CTD-2026C7.1	14717	intergenic	9.498	7	5	15	0	1	1
2:58008155:C:T	rs6756221	2	58008155	T	C	0.3665	8.69141e-06	19.7794	0.0306538	0.00689765	0.996501	rs7588492	8	CTD-2026C7.1	14967	intergenic	3.351	6	5	15	0	1	1
2:58008872:A:C	rs4296411	2	58008872	A	C	0.3691	9.42345e-06	19.6249	0.0304586	0.00688054	0.987202	rs7588492	8	CTD-2026C7.1	15684	intergenic	1.664	7	5	15	0	1	1
2:58010040:A:T	rs6761347	2	58010040	T	A	0.3691	1.08026e-05	19.364	0.0302527	0.00687988	0.987202	rs7588492	8	CTD-2026C7.1	16852	intergenic	1.983	5	5	15	0	1	1
2:58011697:A:G	rs1568450	2	58011697	A	G	0.369	1.18356e-05	19.1896	0.0301221	0.00688122	0.987846	rs7588492	8	CTD-2026C7.1	18509	intergenic	0.759	7	5	15	0	1	1
2:58014723:C:T	rs13026612	2	58014723	C	T	0.3691	1.5888e-05	18.6279	0.0296635	0.00687777	0.986322	rs7588492	8	CTD-2026C7.1	21535	intergenic	0.36	7	14	15	0	1	1
2:58014831:C:T	rs13026830	2	58014831	C	T	0.3701	1.36013e-05	18.9242	0.0298795	0.00687341	0.979439	rs7588492	8	CTD-2026C7.1	21643	intergenic	1.036	7	14	15	0	1	1
2:58016412:A:G	rs10166481	2	58016412	G	A	0.369	1.7289e-05	18.4668	0.029542	0.00687939	0.986965	rs7588492	8	CTD-2026C7.1	23224	intergenic	2.636	6	9	15	0	1	1
2:58016879:C:T	rs12991325	2	58016879	C	T	0.3695	1.92345e-05	18.2636	0.0293758	0.00687858	0.986547	rs7588492	8	CTD-2026C7.1	23691	intergenic	0.162	7	9	15	0	1	1
2:58017224:C:T	rs11676055	2	58017224	C	T	0.3692	1.5536e-05	18.6706	0.0297013	0.00687865	0.986105	rs7588492	8	CTD-2026C7.1	24036	intergenic	1.891	7	9	15	0	1	1
2:58019903:C:T	rs1589407	2	58019903	T	C	0.3688	1.84497e-05	18.343	0.0294515	0.00688143	0.986306	rs7588492	8	CTD-2026C7.1	26715	intergenic	0.314	6	5	15	0	1	1
2:58021528:A:G	rs2090793	2	58021528	G	A	0.3697	1.3299e-05	18.9671	0.0299367	0.0068788	0.985906	rs7588492	8	CTD-2026C7.1	28340	intergenic	1.578	5	5	15	0	1	1
2:58021882:A:C	rs4672223	2	58021882	C	A	0.3694	1.71072e-05	18.487	0.0295612	0.00688011	0.98698	rs7588492	8	CTD-2026C7.1	28694	intergenic	1.706	6	5	15	0	1	1
2:58023009:A:T	rs6545663	2	58023009	A	T	0.3696	1.60041e-05	18.614	0.0296582	0.0068791	0.986121	rs7588492	8	CTD-2026C7.1	29821	intergenic	4.352	7	5	15	0	1	1
2:58023134:C:T	rs6545664	2	58023134	C	T	0.3696	1.74566e-05	18.4484	0.0295257	0.00687899	0.986119	rs7588492	8	CTD-2026C7.1	29946	intergenic	7.722	7	5	15	0	1	1
2:58023218:A:G	rs6545665	2	58023218	G	A	0.3694	1.41303e-05	18.8515	0.0298459	0.00687893	0.98546	rs7588492	8	CTD-2026C7.1	30030	intergenic	1.47	7	5	15	0	1	1
2:58025739:T:TA	2:58025739_TA_T	2	58025739	TA	T	0.3694	8.818e-06	19.7518	0.0306023	0.00689075	0.986284	rs7588492	8	CTD-2026C7.1	32551	intergenic	1.389	NA	5	15	0	1	1
2:58025937:C:T	rs2717048	2	58025937	C	T	0.3692	1.39528e-05	18.8756	0.0298667	0.00687932	0.985235	rs7588492	8	CTD-2026C7.1	32749	intergenic	1.347	7	5	15	0	1	1
2:58026312:A:G	rs2683614	2	58026312	G	A	0.3692	1.37448e-05	18.9042	0.0298895	0.00687937	0.985234	rs7588492	8	CTD-2026C7.1	33124	intergenic	2.864	6	5	15	0	1	1
2:58027337:C:T	rs954593	2	58027337	C	T	0.3691	1.56531e-05	18.6563	0.0297002	0.00688106	0.986089	rs7588492	8	CTD-2026C7.1	34149	intergenic	2.843	7	9	15	0	1	1
2:58027493:A:C	rs2683615	2	58027493	C	A	0.3692	1.41775e-05	18.8451	0.0298478	0.00688053	0.986755	rs7588492	8	CTD-2026C7.1	34305	intergenic	0.517	6	9	15	0	1	1
2:58030962:A:G	rs2717071	2	58030962	G	A	0.3691	1.31196e-05	18.9931	0.0299664	0.00688093	0.985006	rs7588492	8	CTD-2026C7.1	37774	intergenic	8.922	6	9	15	0	1	1
2:58032029:C:G	rs1474215	2	58032029	C	G	0.3688	1.21689e-05	19.1366	0.0300857	0.00688241	0.985206	rs7588492	8	CTD-2026C7.1	38841	intergenic	0.459	6	14	15	0	1	1
2:58032530:C:G	rs2717075	2	58032530	G	C	0.3689	1.34909e-05	18.9398	0.0299335	0.00688303	0.985413	rs7588492	8	CTD-2026C7.1	39342	intergenic	0.269	6	5	15	0	1	1
2:58032553:A:T	rs2683620	2	58032553	A	T	0.3691	1.45228e-05	18.7992	0.0298239	0.0068834	0.986073	rs7588492	8	CTD-2026C7.1	39365	intergenic	1.224	6	5	15	0	1	1
2:58032759:C:T	rs2683619	2	58032759	C	T	0.3688	1.55812e-05	18.6651	0.0297251	0.0068852	0.985189	rs7588492	8	CTD-2026C7.1	39571	intergenic	2.479	NA	5	15	0	1	1
2:58035491:C:T	rs2717018	2	58035491	C	T	0.3686	1.68039e-05	18.5211	0.0296316	0.00689017	0.984954	rs7588492	8	CTD-2026C7.1	42303	intergenic	1.123	6	5	15	1	1	1
2:58035555:A:G	rs2683616	2	58035555	G	A	0.3688	1.82243e-05	18.3664	0.0295081	0.00689025	0.985837	rs7588492	8	CTD-2026C7.1	42367	intergenic	6.757	NA	5	15	1	1	1
2:58036044:A:G	rs2683628	2	58036044	A	G	0.3684	1.47625e-05	18.768	0.0298355	0.00689183	0.984503	rs7588492	8	CTD-2026C7.1	42856	intergenic	2.334	7	5	15	1	1	1
2:58037369:A:G	rs2683629	2	58037369	A	G	0.3682	1.29086e-05	19.024	0.0300441	0.00689322	0.984485	rs7588492	8	CTD-2026C7.1	44181	intergenic	6.336	5	5	15	1	1	1
2:58039357:C:T	rs2953439	2	58039357	T	C	0.3684	1.35154e-05	18.9363	0.0299758	0.00689342	0.984486	rs7588492	8	CTD-2026C7.1	46169	intergenic	2.419	6	5	15	1	1	1
2:58039936:C:T	rs2953440	2	58039936	C	T	0.3783	1.18443e-05	19.1882	0.0304438	0.00695458	0.964747	rs7588492	8	CTD-2026C7.1	46748	intergenic	0.933	6	5	15	1	1	1
2:58040174:C:T	rs66490669	2	58040174	T	C	0.3499	4.44089e-05	16.673	-0.0284533	0.00697368	0.909399	rs7588492	8	CTD-2026C7.1	46986	intergenic	9.946	6	5	15	1	1	1
2:58040729:C:T	rs7598169	2	58040729	C	T	0.3683	1.63953e-05	18.568	0.0296877	0.0068945	0.9847	rs7588492	8	CTD-2026C7.1	47541	intergenic	2.387	7	5	15	1	1	1
2:58041482:C:T	rs2953441	2	58041482	C	T	0.3685	1.62469e-05	18.5853	0.0296957	0.00689316	0.98471	rs7588492	8	CTD-2026C7.1	48294	intergenic	3.361	7	5	15	1	1	1
2:58042241:A:G	rs1402398	2	58042241	G	A	0.3687	1.83514e-05	18.3532	0.0295093	0.00689303	0.985374	rs7588492	8	CTD-2026C7.1	49053	intergenic	0.333	7	5	15	1	1	1
2:58044220:A:G	rs2717055	2	58044220	G	A	0.3687	2.23651e-05	17.9765	0.0292036	0.00689267	0.985376	rs7588492	8	CTD-2026C7.1	51032	intergenic	9.109	NA	9	15	1	1	1
2:58044533:C:G	rs59098844	2	58044533	G	C	0.35	4.80419e-05	16.5238	-0.028326	0.00697372	0.909476	rs7588492	8	CTD-2026C7.1	51345	intergenic	0.279	6	9	15	1	1	1
2:58045395:C:T	rs1402399	2	58045395	T	C	0.3683	1.57337e-05	18.6465	0.0297427	0.00689274	0.984498	rs7588492	8	CTD-2026C7.1	52207	intergenic	1.863	7	9	15	1	1	1
2:58046683:A:G	rs2717054	2	58046683	G	A	0.3687	1.71427e-05	18.483	0.029611	0.00689248	0.985387	rs7588492	8	CTD-2026C7.1	53495	intergenic	3.04	NA	9	15	1	1	1
2:58046995:A:G	rs2683621	2	58046995	A	G	0.3687	1.72934e-05	18.4663	0.0295985	0.00689267	0.985163	rs7588492	8	CTD-2026C7.1	53807	intergenic	3.373	7	9	15	1	1	1
2:58047101:C:G	rs2717053	2	58047101	G	C	0.3687	1.52862e-05	18.7015	0.0297859	0.00689258	0.985165	rs7588492	8	CTD-2026C7.1	53913	intergenic	0.632	7	9	15	1	1	1
2:58047263:A:C	rs2717052	2	58047263	C	A	0.3685	1.47035e-05	18.7756	0.029846	0.00689286	0.984499	rs7588492	8	CTD-2026C7.1	54075	intergenic	0.54	NA	9	15	1	1	1
2:58058069:C:G	rs2683630	2	58058069	C	G	0.368	1.42715e-05	18.8325	0.0299022	0.00689544	0.983806	rs7588492	8	CTD-2026C7.1	64881	intergenic	0.917	7	9	15	1	1	1
2:58059803:A:C	rs2947349	2	58059803	C	A	0.3682	1.7651e-05	18.4273	0.0296418	0.00691008	0.980744	rs7588492	8	CTD-2026C7.1	66615	intergenic	0.517	6	14	15	1	1	1
2:58061127:C:T	rs2717076	2	58061127	C	T	0.369	1.75065e-05	18.443	0.0295854	0.00689396	0.979246	rs7588492	8	CTD-2026C7.1	67939	intergenic	1.782	7	13	15	1	1	1
2:58078939:G:T	rs68119977	2	58078939	T	G	0.3509	3.85887e-05	16.9396	-0.0286808	0.0069739	0.901691	rs7588492	8	VRK2	55846	intergenic	11.68	6	13	15	1	1	1
2:58094873:A:C	rs2717068	2	58094873	A	C	0.3876	4.50391e-05	16.6463	0.0277829	0.00681349	0.89063	rs7588492	8	VRK2	39912	intergenic	7.18	NA	5	15	1	1	1
2:58110969:A:C	rs2717063	2	58110969	C	A	0.41	5.13984e-05	16.3958	0.0276575	0.00683353	0.819988	rs7588492	8	VRK2	23816	intergenic	1.811	7	5	15	1	1	1
2:58113995:C:T	rs2683634	2	58113995	T	C	0.3997	1.65581e-05	18.5491	0.0292	0.00678355	0.841207	rs7588492	8	VRK2	20790	intergenic	6.924	NA	1	15	1	1	1
2:58119574:C:T	rs2678915	2	58119574	C	T	0.3994	1.80717e-05	18.3824	0.0290793	0.00678608	0.843499	rs7588492	8	VRK2	15211	intergenic	1.911	6	5	15	1	1	1
2:58123724:C:T	rs1356544	2	58123724	T	C	0.4001	3.133e-05	17.3354	0.028245	0.0067874	0.840782	rs7588492	8	VRK2	11061	intergenic	8.276	7	5	15	1	1	1
2:58123798:C:T	rs1356545	2	58123798	T	C	0.4001	2.50219e-05	17.7629	0.0285918	0.0067876	0.840492	rs7588492	8	VRK2	10987	intergenic	1.361	6	5	15	1	1	1
2:58124453:C:T	rs72808425	2	58124453	T	C	0.3065	6.07883e-06	20.4632	0.0326706	0.0072138	1	rs13392894	8	VRK2	10332	intergenic	6.905	6	5	15	1	1	1
2:58124471:C:T	rs13392894	2	58124471	C	T	0.3065	5.9406e-06	20.5073	0.0327061	0.00721386	1	rs13392894	8	VRK2	10314	intergenic	3.609	7	5	15	1	1	1
2:58128804:C:T	rs2717056	2	58128804	C	T	0.4002	2.85056e-05	17.515	0.0283664	0.00678152	0.838699	rs7588492	8	VRK2	5981	intergenic	0.63	NA	7	15	1	1	1
2:58130327:C:T	rs2678908	2	58130327	C	T	0.4	2.96504e-05	17.4401	0.0283014	0.00678049	0.838111	rs7588492	8	VRK2	4458	intergenic	20	NA	5	15	1	1	1
2:58134048:A:T	rs2678906	2	58134048	T	A	0.4001	2.1739e-05	18.0305	0.0287738	0.00677993	0.836884	rs7588492	8	VRK2	737	upstream	7.11	5	5	15	1	1	1
2:58135010:C:G	rs908731	2	58135010	C	G	0.4006	1.86385e-05	18.3236	0.0289975	0.00677778	0.837388	rs7588492	8	VRK2	0	intronic	4.024	4	1	15	1	1	1
2:58135011:A:G	rs908730	2	58135011	G	A	0.4028	2.28455e-05	17.936	0.0287715	0.0067971	0.831891	rs7588492	8	VRK2	0	intronic	0.685	NA	1	15	1	1	1
2:58135872:A:G	rs2678905	2	58135872	A	G	0.3999	1.91695e-05	18.2701	0.0289603	0.00677902	0.836064	rs7588492	8	VRK2	0	intronic	7.068	NA	1	15	1	1	1
2:58137618:C:T	rs2717001	2	58137618	C	T	0.4003	1.57957e-05	18.639	0.0292447	0.00677753	0.834857	rs7588492	8	VRK2	0	intronic	11.77	7	1	15	1	1	1
2:58137755:G:T	rs2678904	2	58137755	G	T	0.4004	1.08443e-05	19.3566	0.0297991	0.00677683	0.831334	rs7588492	8	VRK2	0	intronic	1.529	NA	1	15	1	1	1
2:58137930:A:G	rs2678903	2	58137930	A	G	0.4002	1.63734e-05	18.5705	0.0291811	0.00677524	0.835008	rs7588492	8	VRK2	0	intronic	1.501	NA	1	15	1	1	1
2:58138651:A:G	rs2678901	2	58138651	A	G	0.3998	1.63324e-05	18.5753	0.0291925	0.00677703	0.83513	rs7588492	8	VRK2	0	intronic	5.404	NA	5	15	1	1	1
2:58139593:A:G	rs1040225	2	58139593	A	G	0.3998	1.57772e-05	18.6412	0.0292455	0.00677732	0.83513	rs7588492	8	VRK2	0	intronic	5.908	NA	5	15	1	1	1
2:58139865:C:G	rs1040224	2	58139865	G	C	0.3998	1.78801e-05	18.4027	0.0290566	0.00677701	0.835505	rs7588492	8	VRK2	0	intronic	0.028	5	5	15	1	1	1
2:58140977:A:G	rs2678881	2	58140977	G	A	0.4001	2.11427e-05	18.0835	0.0287949	0.00677497	0.835918	rs7588492	8	VRK2	0	intronic	9.476	NA	5	15	1	1	1
2:58142647:G:T	rs2717002	2	58142647	T	G	0.4002	2.40044e-05	17.8419	0.0286098	0.0067768	0.835898	rs7588492	8	VRK2	0	intronic	4.404	6	5	15	1	1	1
2:58143438:A:G	rs2717003	2	58143438	A	G	0.4002	2.25611e-05	17.9599	0.0287173	0.00677992	0.836845	rs7588492	8	VRK2	0	intronic	5.574	6	5	15	1	1	1
2:58143854:A:C	rs2717004	2	58143854	C	A	0.4005	2.23208e-05	17.9802	0.028728	0.00677859	0.837653	rs7588492	8	VRK2	0	intronic	7.044	7	5	15	1	1	1
2:58145483:A:AT	rs11410659	2	58145483	A	AT	0.4005	2.62132e-05	17.6744	0.0284877	0.00677976	0.837069	rs7588492	8	VRK2	0	intronic	16.03	NA	5	15	1	1	1
2:58148180:A:G	rs2465804	2	58148180	G	A	0.4004	2.82716e-05	17.5306	0.0283627	0.00677762	0.836033	rs7588492	8	VRK2	0	intronic	9.282	5	5	15	1	1	1
2:58149116:A:G	rs2717007	2	58149116	G	A	0.4005	2.70209e-05	17.6167	0.0284327	0.00677775	0.836044	rs7588492	8	VRK2	0	intronic	17.78	3a	7	15	1	1	1
2:58150941:A:C	rs2459982	2	58150941	A	C	0.4004	2.27222e-05	17.9463	0.0286943	0.00677702	0.83562	rs7588492	8	VRK2	0	intronic	2.071	5	9	15	1	1	1
2:58151817:A:G	rs2717010	2	58151817	A	G	0.4002	2.40331e-05	17.8396	0.0286153	0.00677856	0.834592	rs7588492	8	VRK2	0	intronic	3.02	6	9	15	1	1	1
2:58152075:C:T	rs2717011	2	58152075	T	C	0.4003	2.3485e-05	17.8835	0.0286594	0.00678066	0.834677	rs7588492	8	VRK2	0	intronic	10.13	6	9	15	1	1	1
2:58153374:A:C	rs2678869	2	58153374	A	C	0.406	6.06694e-05	16.0816	0.0274057	0.00683729	0.833348	rs7588492	8	VRK2	0	intronic	1.386	6	9	15	1	1	1
2:58153375:A:T	rs2678870	2	58153375	T	A	0.4057	6.14384e-05	16.0578	0.0273829	0.00683668	0.83388	rs7588492	8	VRK2	0	intronic	1.465	6	9	15	1	1	1
2:58153602:A:G	rs2678871	2	58153602	G	A	0.4056	2.054e-05	18.1386	0.0291768	0.00685421	0.833752	rs7588492	8	VRK2	0	intronic	0.776	7	9	15	1	1	1
2:58154132:C:CG	rs200493119	2	58154132	C	CG	0.3989	1.44271e-05	18.8118	0.029479	0.00680049	0.83647	rs7588492	8	VRK2	0	intronic	0.465	NA	9	15	1	1	1
2:58154133:T:TG	rs540927767	2	58154133	T	TG	0.3989	1.44271e-05	18.8118	0.029479	0.00680049	0.83647	rs7588492	8	VRK2	0	intronic	0.465	NA	9	15	1	1	1
2:58154249:C:T	rs2717014	2	58154249	T	C	0.4003	2.29308e-05	17.9289	0.0286782	0.00677651	0.835639	rs7588492	8	VRK2	0	intronic	1.226	6	9	15	1	1	1
2:58154601:A:G	rs2678873	2	58154601	G	A	0.4002	2.5307e-05	17.7413	0.0285379	0.0067789	0.835043	rs7588492	8	VRK2	0	intronic	1.328	7	9	15	1	1	1
2:58155253:C:T	rs2717015	2	58155253	T	C	0.4002	2.3059e-05	17.9183	0.0286784	0.00677856	0.835084	rs7588492	8	VRK2	0	intronic	8.182	7	5	15	1	1	1
2:58155358:A:T	rs2312141	2	58155358	A	T	0.4002	2.27882e-05	17.9408	0.0286962	0.00677851	0.835084	rs7588492	8	VRK2	0	intronic	5.643	6	5	15	1	1	1
2:58156583:A:C	rs2139054	2	58156583	A	C	0.4003	2.44929e-05	17.8035	0.0285852	0.00677826	0.834538	rs7588492	8	VRK2	0	intronic	4.367	6	5	15	1	1	1
2:58158152:A:G	rs2678879	2	58158152	A	G	0.3963	7.56815e-05	15.6632	0.0268573	0.00678965	0.816451	rs7588492	8	VRK2	0	intronic	0.22	6	9	15	1	1	1
2:58158283:C:T	rs2678880	2	58158283	C	T	0.4009	2.6614e-05	17.6455	0.028447	0.00677561	0.836144	rs7588492	8	VRK2	0	intronic	2.085	6	9	15	1	1	1
2:58159362:A:T	rs2678882	2	58159362	T	A	0.3968	8.82999e-05	15.3717	0.0265921	0.006786	0.818474	rs7588492	8	VRK2	0	intronic	3.749	6	9	15	1	1	1
2:58159473:G:T	rs2717019	2	58159473	T	G	0.3966	9.76945e-05	15.1807	0.0264313	0.00678725	0.817679	rs7588492	8	VRK2	0	intronic	3.11	6	9	15	1	1	1
2:58159670:A:G	rs2678883	2	58159670	A	G	0.3966	9.81454e-05	15.172	0.0264226	0.00678699	0.817735	rs7588492	8	VRK2	0	intronic	2.644	7	9	15	1	1	1
2:58160639:C:G	rs2717022	2	58160639	G	C	0.3966	8.86462e-05	15.3643	0.0265926	0.00678778	0.817928	rs7588492	8	VRK2	0	intronic	2.494	6	9	15	1	1	1
2:58160798:G:GT	rs34738965	2	58160798	G	GT	0.3974	6.37309e-05	15.9884	0.0272595	0.00682092	0.815214	rs7588492	8	VRK2	0	intronic	1.174	NA	9	15	1	1	1
2:58161221:A:G	rs2678886	2	58161221	A	G	0.3966	9.3532e-05	15.263	0.0265043	0.00678765	0.817951	rs7588492	8	VRK2	0	intronic	0.56	7	9	15	1	1	1
2:58161397:C:G	rs2717024	2	58161397	C	G	0.3966	9.35513e-05	15.2626	0.0265046	0.00678781	0.817736	rs7588492	8	VRK2	0	intronic	1.682	7	9	15	1	1	1
2:58162191:A:G	rs2678888	2	58162191	A	G	0.3966	9.55235e-05	15.2232	0.0264665	0.00678681	0.817952	rs7588492	8	VRK2	0	intronic	4.402	5	9	9	1	1	1
2:58164223:A:G	rs2678889	2	58164223	A	G	0.3968	8.56584e-05	15.4291	0.0266353	0.00678438	0.818891	rs7588492	8	VRK2	0	intronic	6.623	7	5	15	1	1	1
2:58164435:C:T	rs2678890	2	58164435	C	T	0.3964	5.90949e-05	16.1314	0.027221	0.00678107	0.819249	rs7588492	8	VRK2	0	intronic	0.565	7	7	15	1	1	1
2:58165967:T:TTC	2:58165967_TTC_T	2	58165967	TTC	T	0.3966	9.61878e-05	15.2101	0.0264545	0.00678666	0.819232	rs7588492	8	VRK2	0	intronic	9.394	NA	5	15	1	1	1
2:58166181:A:G	rs970941	2	58166181	G	A	0.3968	8.4384e-05	15.4574	0.0266599	0.00678442	0.818707	rs7588492	8	VRK2	0	intronic	2.082	6	5	15	1	1	1
2:58166468:C:T	rs2717031	2	58166468	T	C	0.3968	8.76981e-05	15.3847	0.0265988	0.00678486	0.818707	rs7588492	8	VRK2	0	intronic	3.981	7	5	15	1	1	1
2:58166643:G:T	rs2678891	2	58166643	T	G	0.3968	9.01218e-05	15.3331	0.026554	0.00678479	0.818891	rs7588492	8	VRK2	0	intronic	4.852	6	5	15	1	1	1
2:58166760:C:T	rs2717032	2	58166760	T	C	0.3962	6.08597e-05	16.0757	0.0272311	0.00679533	0.818142	rs7588492	8	VRK2	0	intronic	4.29	7	5	15	1	1	1
2:58166769:C:T	rs2717033	2	58166769	T	C	0.3962	6.17931e-05	16.0469	0.0272154	0.00679751	0.818055	rs7588492	8	VRK2	0	intronic	0.452	6	5	15	1	1	1
2:58167140:A:G	rs2678892	2	58167140	G	A	0.3959	4.8095e-05	16.5218	0.0277426	0.00682896	0.816362	rs7588492	8	VRK2	0	intronic	5.12	6	5	15	1	1	1
2:58167143:A:G	rs2678893	2	58167143	A	G	0.3973	2.07334e-05	18.1207	0.0291491	0.00685143	0.815493	rs7588492	8	VRK2	0	intronic	3.074	6	5	15	1	1	1
2:58167440:C:T	rs2717035	2	58167440	C	T	0.3982	9.60705e-05	15.2124	0.0264649	0.00678876	0.81408	rs7588492	8	VRK2	0	intronic	0.108	7	5	15	1	1	1
2:58167698:G:GA	2:58167698_GA_G	2	58167698	GA	G	0.3964	6.42525e-05	15.973	0.0272125	0.00681247	0.814312	rs7588492	8	VRK2	0	intronic	1.958	NA	5	15	1	1	1
2:58168856:G:T	rs1401100	2	58168856	G	T	0.3981	8.49435e-05	15.445	0.0266814	0.0067926	0.814515	rs7588492	8	VRK2	0	intronic	16.6	6	5	15	1	1	1
2:58169388:A:G	rs2678896	2	58169388	A	G	0.398	9.56335e-05	15.221	0.0264949	0.00679455	0.814083	rs7588492	8	VRK2	0	intronic	0.869	6	5	15	1	1	1
2:58169418:A:G	rs2678897	2	58169418	G	A	0.3926	9.85848e-05	15.1636	0.0266562	0.00684904	0.803977	rs7588492	8	VRK2	0	intronic	9.746	7	5	15	1	1	1
2:58169494:C:T	rs2717040	2	58169494	T	C	0.3979	8.11596e-05	15.5311	0.0267575	0.00679309	0.814151	rs7588492	8	VRK2	0	intronic	16.05	7	5	15	1	1	1
2:58170004:C:T	rs1568253	2	58170004	T	C	0.3965	9.7654e-05	15.1815	0.0264682	0.00679657	0.819128	rs7588492	8	VRK2	0	intronic	16.71	7	5	15	1	1	1
2:58171220:A:C	rs1518393	2	58171220	A	C	0.3799	6.11519e-05	16.0666	0.0280207	0.00699505	0.803275	rs7588492	8	VRK2	0	intronic	0.965	5	5	15	1	1	1
2:81278246:A:G	rs59918959	2	81278246	G	A	0.05738	3.32315e-05	17.2234	0.05932	0.014226	0.800098	rs17020020	9	AC105342.1	143214	intergenic	17.81	7	5	15	0	0	1
2:81299188:A:G	rs58673383	2	81299188	A	G	0.06553	4.87001e-06	20.8878	0.0611304	0.0133114	0.970864	rs17020020	9	AC105342.1	122272	intergenic	5.571	6	5	15	0	0	0
2:81302984:A:C	rs17019969	2	81302984	C	A	0.06553	NA	NA	NA	NA	0.964324	rs17020020	9	AC105342.1	118476	intergenic	0.287	5	2	15	0	0	0
2:81304073:A:AAATAGAGAATCT	rs747097822	2	81304073	AAATAGAGAATCT	A	0.06515	1.17536e-05	19.2029	0.0590091	0.0134034	0.970551	rs17020020	9	AC105342.1	117387	intergenic	1.002	NA	5	15	0	0	0
2:81307430:A:G	rs6712750	2	81307430	A	G	0.06544	NA	NA	NA	NA	0.964324	rs17020020	9	AC105342.1	114030	intergenic	5.271	6	8	15	0	0	0
2:81313557:C:T	rs79294772	2	81313557	T	C	0.06454	3.29997e-06	21.6337	0.0625197	0.0133757	0.975752	rs17020020	9	AC105342.1	107903	intergenic	4.364	6	9	15	0	0	0
2:81319214:G:T	rs75223868	2	81319214	T	G	0.06469	3.28209e-06	21.6442	0.062498	0.0133678	0.977452	rs17020020	9	AC105342.1	102246	intergenic	1.381	7	9	15	0	0	0
2:81324823:A:T	rs76487515	2	81324823	A	T	0.06475	NA	NA	NA	NA	0.979965	rs17020020	9	AC105342.1	96637	intergenic	3.168	6	9	15	0	0	0
2:81327469:A:G	rs77369876	2	81327469	A	G	0.06475	NA	NA	NA	NA	0.979964	rs17020020	9	AC105342.1	93991	intergenic	6.748	7	9	15	0	0	0
2:81327941:G:T	rs77554264	2	81327941	T	G	0.06479	1.79114e-06	22.807	0.0640741	0.0133494	0.979141	rs17020020	9	AC105342.1	93519	intergenic	2.42	6	9	15	0	0	0
2:81333884:A:T	rs74583119	2	81333884	T	A	0.06441	NA	NA	NA	NA	0.980767	rs17020020	9	AC105342.1	87576	intergenic	7.66	6	9	15	0	0	0
2:81334072:A:C	rs17020000	2	81334072	A	C	0.06456	1.85451e-06	22.7401	0.0640384	0.0133617	0.983274	rs17020020	9	AC105342.1	87388	intergenic	3.565	6	9	15	0	0	0
2:81334637:G:T	rs75048163	2	81334637	G	T	0.06441	1.63991e-06	22.9765	0.0643876	0.0133649	0.980767	rs17020020	9	AC105342.1	86823	intergenic	0.477	7	9	15	0	0	0
2:81335707:C:G	rs59052658	2	81335707	G	C	0.06329	NA	NA	NA	NA	0.97875	rs17020020	9	AC105342.1	85753	intergenic	0.057	6	9	15	0	0	0
2:81342398:C:T	rs114550902	2	81342398	C	T	0.06455	2.31372e-06	22.3152	0.063449	0.0133647	0.983275	rs17020020	9	AC105342.1	79062	intergenic	8.34	6	9	15	0	0	0
2:81342865:G:T	rs78825046	2	81342865	G	T	0.0646	2.42449e-06	22.2254	0.0633158	0.0133637	0.982445	rs17020020	9	AC105342.1	78595	intergenic	6.669	6	9	15	0	0	0
2:81347439:A:G	rs79941991	2	81347439	A	G	0.06458	2.22106e-06	22.3937	0.063558	0.0133641	0.983286	rs17020020	9	AC105342.1	74021	intergenic	14.99	7	9	15	0	0	0
2:81347587:C:T	rs75291033	2	81347587	C	T	0.06463	NA	NA	NA	NA	0.982456	rs17020020	9	AC105342.1	73873	intergenic	2.735	6	9	15	0	0	0
2:81350320:A:G	rs76953226	2	81350320	A	G	0.06458	NA	NA	NA	NA	0.983286	rs17020020	9	AC105342.1	71140	intergenic	0.963	6	9	15	0	0	0
2:81350444:A:T	rs79267376	2	81350444	T	A	0.06453	NA	NA	NA	NA	0.984116	rs17020020	9	AC105342.1	71016	intergenic	2.648	7	9	15	0	0	0
2:81351326:A:G	rs74703537	2	81351326	A	G	0.06458	NA	NA	NA	NA	0.983286	rs17020020	9	AC105342.1	70134	intergenic	8.668	6	9	15	0	0	0
2:81366131:A:C	rs60498364	2	81366131	C	A	0.06472	NA	NA	NA	NA	0.980769	rs17020020	9	AC105342.1	55329	intergenic	1.057	7	9	15	0	0	1
2:81384141:T:TA	rs35206960	2	81384141	T	TA	0.06548	NA	NA	NA	NA	0.992438	rs17020020	9	AC105342.1	37319	intergenic	0.687	NA	9	15	0	0	1
2:81385971:A:G	rs79779045	2	81385971	G	A	0.06497	NA	NA	NA	NA	1	rs17020020	9	AC105342.1	35489	intergenic	1.311	5	9	15	0	0	1
2:81386776:A:AC	rs531953986	2	81386776	A	AC	0.06548	NA	NA	NA	NA	0.992438	rs17020020	9	AC105342.1	34684	intergenic	2.552	NA	9	15	0	0	1
2:81396716:C:T	rs77804333	2	81396716	C	T	0.06499	NA	NA	NA	NA	1	rs17020020	9	AC105342.1	24744	intergenic	3.068	7	9	15	0	0	1
2:81408132:A:G	rs17020020	2	81408132	A	G	0.06491	7.55544e-07	24.468	0.0663611	0.013346	1	rs17020020	9	AC105342.1	13328	intergenic	1.573	7	9	15	0	0	1
2:81413161:A:G	rs78542574	2	81413161	G	A	0.06494	8.44228e-07	24.2542	0.0660472	0.0133417	1	rs17020020	9	AC105342.1	8299	intergenic	1.393	7	9	15	0	0	1
2:81422297:A:G	rs74573947	2	81422297	G	A	0.06506	NA	NA	NA	NA	0.997504	rs17020020	9	AC105342.1	0	ncRNA_exonic	1.043	5	8	9	0	0	1
2:81434592:C:T	rs140431641	2	81434592	C	T	0.06639	NA	NA	NA	NA	0.986754	rs17020020	9	AC105342.1	6283	intergenic	1.512	6	9	15	0	0	1
2:81436417:A:G	rs12614637	2	81436417	A	G	0.06661	3.50946e-06	21.5157	0.0616377	0.0132243	0.986754	rs17020020	9	AC105342.1	8108	intergenic	6.39	7	15	15	0	0	1
2:81439635:C:T	rs60443693	2	81439635	T	C	0.06743	5.99377e-06	20.4902	0.0598848	0.0131676	0.981135	rs17020020	9	AC105342.1	11326	intergenic	4.686	7	9	15	0	0	1
2:81472585:C:T	rs78696977	2	81472585	T	C	0.05423	NA	NA	NA	NA	0.98331	rs56703734	9	AC105342.1	44276	intergenic	0.657	7	5	15	0	0	0
2:81476152:A:C	rs80188268	2	81476152	C	A	0.05452	5.71084e-06	20.5828	0.0659563	0.0144615	0.984411	rs56703734	9	AC105342.1	47843	intergenic	0.512	6	5	15	0	0	0
2:81476172:C:T	rs74482864	2	81476172	T	C	0.05452	5.71084e-06	20.5828	0.0659563	0.0144615	0.984411	rs56703734	9	AC105342.1	47863	intergenic	3.364	7	5	15	0	0	0
2:81477500:A:G	rs75458066	2	81477500	A	G	0.05456	NA	NA	NA	NA	0.984423	rs56703734	9	AC105342.1	49191	intergenic	10.19	5	5	15	0	0	0
2:81479702:A:G	rs78095612	2	81479702	G	A	0.05513	NA	NA	NA	NA	0.973917	rs56703734	9	AC105342.1	51393	intergenic	0.147	7	9	15	0	0	0
2:81481034:A:T	rs80064317	2	81481034	T	A	0.05426	5.09519e-06	20.8012	0.0663714	0.0144754	0.987283	rs56703734	9	AC105342.1	52725	intergenic	3.539	6	9	15	0	0	0
2:81484834:A:G	rs79384027	2	81484834	A	G	0.05535	NA	NA	NA	NA	0.973958	rs56703734	9	AC105342.1	56525	intergenic	9.269	7	9	15	0	0	0
2:81489133:A:G	rs77017330	2	81489133	G	A	0.05438	NA	NA	NA	NA	0.993162	rs56703734	9	AC105342.1	60824	intergenic	0.887	7	9	15	0	0	0
2:81491137:C:G	rs75592090	2	81491137	C	G	0.05442	NA	NA	NA	NA	0.993167	rs56703734	9	AC105342.1	62828	intergenic	0.318	7	9	15	0	0	0
2:81498680:G:T	rs142542957	2	81498680	T	G	0.05461	2.7291e-06	21.9982	0.0679578	0.0144109	0.993194	rs56703734	9	AC105342.1	70371	intergenic	2.26	6	15	15	0	0	0
2:81499858:C:T	rs56812588	2	81499858	C	T	0.05461	NA	NA	NA	NA	0.993194	rs56703734	9	AC105342.1	71549	intergenic	6.36	7	9	15	0	0	0
2:81504834:A:G	rs79263487	2	81504834	G	A	0.05461	NA	NA	NA	NA	0.993194	rs56703734	9	AC105342.1	76525	intergenic	2.083	7	9	15	0	0	0
2:81513086:A:AT	2:81513086_AT_A	2	81513086	AT	A	0.05456	2.81261e-06	21.9403	0.0678932	0.0144162	0.995115	rs56703734	9	AC105342.1	84777	intergenic	2.882	NA	9	15	0	0	0
2:81516318:A:G	rs6754013	2	81516318	G	A	0.05451	4.08762e-06	21.2233	0.0667849	0.0144196	0.99125	rs56703734	9	AC105342.1	88009	intergenic	9.947	7	9	15	0	0	0
2:81517445:C:CT	rs74774124	2	81517445	C	CT	0.05447	3.61252e-06	21.4602	0.0671872	0.0144258	0.995108	rs56703734	9	AC105342.1	89136	intergenic	1.192	NA	9	15	0	0	0
2:81518384:A:G	rs77619985	2	81518384	A	G	0.05465	NA	NA	NA	NA	0.993199	rs56703734	9	AC105342.1	90075	intergenic	0.71	7	9	15	0	0	0
2:81522103:C:T	rs76051878	2	81522103	C	T	0.05486	NA	NA	NA	NA	0.996127	rs56703734	9	AC105342.1	93794	intergenic	0.819	7	9	15	0	0	1
2:81523574:A:G	rs76531832	2	81523574	A	G	0.0549	NA	NA	NA	NA	0.995163	rs56703734	9	AC105342.1	95265	intergenic	2.307	7	9	15	0	0	1
2:81529222:A:G	rs76049162	2	81529222	A	G	0.05486	NA	NA	NA	NA	0.996127	rs56703734	9	AC105342.1	100913	intergenic	2.74	6	9	15	0	0	1
2:81529763:C:T	rs79509008	2	81529763	T	C	0.05486	NA	NA	NA	NA	0.996127	rs56703734	9	AC105342.1	101454	intergenic	5.347	7	9	15	0	0	1
2:81531809:A:T	rs9677758	2	81531809	A	T	0.05486	NA	NA	NA	NA	0.996127	rs56703734	9	AC105342.1	103500	intergenic	2.448	2b	7	15	0	0	1
2:81533217:A:C	rs76154042	2	81533217	C	A	0.05486	NA	NA	NA	NA	0.996127	rs56703734	9	AC105342.1	104908	intergenic	0.334	7	9	15	0	0	1
2:81535029:G:GTT	rs36098444	2	81535029	GTT	G	0.05527	4.09987e-06	21.2176	0.066319	0.0143214	0.982588	rs56703734	9	AC105342.1	106720	intergenic	0.939	NA	9	15	0	0	1
2:81535034:A:T	rs200806058	2	81535034	T	A	0.05559	NA	NA	NA	NA	0.976922	rs56703734	9	AC105342.1	106725	intergenic	1.516	6	9	15	0	0	1
2:81536644:C:T	rs75812333	2	81536644	T	C	0.05486	NA	NA	NA	NA	0.996127	rs56703734	9	AC105342.1	108335	intergenic	4.432	7	9	15	0	0	1
2:81536956:A:C	rs77253846	2	81536956	A	C	0.05502	NA	NA	NA	NA	0.99324	rs56703734	9	AC105342.1	108647	intergenic	9.656	7	9	15	0	0	1
2:81539681:T:TC	rs771811972	2	81539681	TC	T	0.05434	3.76071e-06	21.3831	0.0671237	0.0144381	0.995096	rs56703734	9	AC012075.1	106165	intergenic	0.574	NA	9	15	0	0	1
2:81540048:A:G	rs56712096	2	81540048	G	A	0.05471	NA	NA	NA	NA	0.999029	rs56703734	9	AC012075.1	105798	intergenic	0.631	6	9	15	0	0	1
2:81545538:A:G	rs79219283	2	81545538	G	A	0.05471	NA	NA	NA	NA	0.999029	rs56703734	9	AC012075.1	100308	intergenic	3.1	6	9	15	0	0	1
2:81550886:A:T	rs78259888	2	81550886	T	A	0.05471	NA	NA	NA	NA	0.999029	rs56703734	9	AC012075.1	94960	intergenic	5.529	6	9	15	0	0	1
2:81553092:G:GTTTTC	rs774687367	2	81553092	GTTTTC	G	0.05443	NA	NA	NA	NA	0.995108	rs56703734	9	AC012075.1	92754	intergenic	6.609	NA	9	15	0	0	1
2:81553537:A:AGT	rs148421318	2	81553537	A	AGT	0.05504	NA	NA	NA	NA	0.986385	rs56703734	9	AC012075.1	92309	intergenic	1.107	NA	9	15	0	0	1
2:81554250:G:T	rs77118891	2	81554250	G	T	0.05467	NA	NA	NA	NA	0.999029	rs56703734	9	AC012075.1	91596	intergenic	0.802	7	9	15	0	0	1
2:81556126:A:G	rs56703734	2	81556126	G	A	0.05429	2.11013e-06	22.4921	0.0685639	0.0143772	1	rs56703734	9	AC012075.1	89720	intergenic	0.216	7	9	15	0	0	1
2:81557490:A:G	rs59070818	2	81557490	A	G	0.05472	NA	NA	NA	NA	0.99806	rs56703734	9	AC012075.1	88356	intergenic	0.56	6	9	15	0	0	1
2:81557996:A:G	rs77983292	2	81557996	G	A	0.05467	NA	NA	NA	NA	0.999029	rs56703734	9	AC012075.1	87850	intergenic	3.071	6	9	15	0	0	1
2:81561666:A:G	rs74487099	2	81561666	G	A	0.0458	NA	NA	NA	NA	0.834205	rs56703734	9	AC012075.1	84180	intergenic	12.92	6	9	15	0	0	1
2:81567991:C:CTT	2:81567991:C:CTT	2	81567991	CTT	C	0.04579	NA	NA	NA	NA	0.832447	rs56703734	9	AC012075.1	77855	intergenic	13.72	NA	9	15	0	0	1
2:81570687:A:G	rs78865132	2	81570687	G	A	0.04588	1.08545e-05	19.3548	0.0698392	0.0157846	0.837766	rs56703734	9	AC012075.1	75159	intergenic	0.236	6	9	15	0	0	1
2:81572297:A:G	rs77479894	2	81572297	A	G	0.04588	1.08695e-05	19.3522	0.0698345	0.0157847	0.837766	rs56703734	9	AC012075.1	73549	intergenic	4.106	6	5	15	0	0	1
2:81573065:G:T	rs56853224	2	81573065	G	T	0.04573	1.21621e-05	19.1376	0.0695246	0.0158028	0.840776	rs56703734	9	AC012075.1	72781	intergenic	0.934	6	5	15	0	0	1
2:81574255:A:T	rs78077186	2	81574255	T	A	0.04573	1.21605e-05	19.1379	0.0695251	0.0158028	0.840776	rs56703734	9	AC012075.1	71591	intergenic	3.038	7	5	15	0	0	1
2:81575412:C:T	rs13395298	2	81575412	T	C	0.04625	NA	NA	NA	NA	0.83081	rs56703734	9	AC012075.1	70434	intergenic	10.15	7	5	15	0	0	1
2:81577347:C:T	rs116051965	2	81577347	T	C	0.04588	1.16579e-05	19.2185	0.0696148	0.0157899	0.837766	rs56703734	9	AC012075.1	68499	intergenic	1.481	7	5	15	0	0	1
2:81578139:A:T	rs76461987	2	81578139	A	T	0.04588	1.16579e-05	19.2185	0.0696148	0.0157899	0.837766	rs56703734	9	AC012075.1	67707	intergenic	0.986	6	9	15	0	0	1
2:81583694:C:T	rs74496791	2	81583694	C	T	0.04605	1.05085e-05	19.4167	0.0699888	0.015793	0.828221	rs56703734	9	AC012075.1	62152	intergenic	4.911	7	9	15	0	0	1
2:81589470:C:G	rs13395642	2	81589470	G	C	0.04223	NA	NA	NA	NA	0.804954	rs56703734	9	AC012075.1	56376	intergenic	1.11	6	9	15	0	0	1
2:81589962:C:T	rs13409549	2	81589962	T	C	0.04191	2.07726e-05	18.1171	0.0711653	0.0166218	0.805005	rs56703734	9	AC012075.1	55884	intergenic	0.157	6	9	15	0	0	1
2:81590346:A:G	rs76838633	2	81590346	G	A	0.04142	NA	NA	NA	NA	0.810476	rs56703734	9	AC012075.1	55500	intergenic	0.375	7	9	15	0	0	1
2:81590894:A:G	rs76602858	2	81590894	A	G	0.04146	4.42976e-05	16.6778	0.0686599	0.0167176	0.809216	rs56703734	9	AC012075.1	54952	intergenic	8.013	7	9	15	0	0	1
2:81591362:A:C	rs78948797	2	81591362	A	C	0.04108	NA	NA	NA	NA	0.809449	rs56703734	9	AC012075.1	54484	intergenic	7.076	7	9	15	0	0	1
2:138930412:A:G	rs2375752	2	138930412	G	A	0.07893	3.66201e-06	21.4341	-0.0569684	0.0123612	1	rs2375752	10	AC069394.1	66936	intergenic	9.66	6	5	15	0	0	1
2:138979325:G:T	rs34885512	2	138979325	G	T	0.07839	NA	NA	NA	NA	0.902582	rs2375752	10	AC097523.1	56818	intergenic	0.58	5	5	15	0	0	1
2:138980892:C:T	rs34420258	2	138980892	C	T	0.07846	NA	NA	NA	NA	0.901913	rs2375752	10	AC097523.1	55251	intergenic	3.496	5	5	15	0	0	1
2:138981739:C:T	rs12990273	2	138981739	C	T	0.07884	2.37536e-05	17.8618	-0.0519626	0.0123461	0.893958	rs2375752	10	AC097523.1	54404	intergenic	10.66	7	5	15	0	0	1
2:138984388:G:T	rs71419571	2	138984388	G	T	0.07891	2.97653e-05	17.4328	-0.051284	0.0123333	0.888558	rs2375752	10	AC097523.1	51755	intergenic	0.409	6	5	15	0	0	1
2:138986466:C:CG	rs759101506	2	138986466	CG	C	0.07901	2.58762e-05	17.699	-0.0516581	0.0123298	0.88734	rs2375752	10	AC097523.1	49677	intergenic	0.631	NA	5	15	0	0	1
2:138987032:C:T	rs34948759	2	138987032	C	T	0.07891	NA	NA	NA	NA	0.888558	rs2375752	10	AC097523.1	49111	intergenic	0.161	6	5	15	0	0	1
2:138987333:A:C	rs35649150	2	138987333	C	A	0.07901	2.32247e-05	17.9047	-0.0519589	0.0123304	0.88734	rs2375752	10	AC097523.1	48810	intergenic	8.683	7	5	15	0	0	1
2:138988382:C:T	rs6747147	2	138988382	C	T	0.07895	NA	NA	NA	NA	0.885959	rs2375752	10	AC097523.1	47761	intergenic	5.714	5	5	15	0	0	1
2:138988629:C:G	rs6718268	2	138988629	G	C	0.07901	NA	NA	NA	NA	0.88734	rs2375752	10	AC097523.1	47514	intergenic	0.202	5	5	15	0	0	1
2:138989672:C:T	rs13027441	2	138989672	T	C	0.07901	NA	NA	NA	NA	0.88734	rs2375752	10	AC097523.1	46471	intergenic	2.727	7	5	15	0	0	1
2:138995163:C:T	rs11900455	2	138995163	C	T	0.07793	3.50292e-05	17.1234	-0.0511597	0.012414	0.885061	rs2375752	10	AC097523.1	40980	intergenic	1.419	6	5	15	0	0	1
2:139000529:C:T	rs35495142	2	139000529	C	T	0.07903	NA	NA	NA	NA	0.88664	rs2375752	10	AC097523.1	35614	intergenic	3.279	5	5	15	0	0	1
2:139001148:A:G	rs74884773	2	139001148	G	A	0.07895	2.88942e-05	17.4892	-0.0513804	0.0123366	0.887853	rs2375752	10	AC097523.1	34995	intergenic	9.263	5	5	15	0	0	1
2:139009303:A:G	rs142573158	2	139009303	A	G	0.07873	2.42086e-05	17.8258	-0.0519361	0.0123523	0.885481	rs2375752	10	AC097523.1	26840	intergenic	1.692	6	5	15	0	0	1
2:139009503:C:T	rs35035134	2	139009503	C	T	0.07905	NA	NA	NA	NA	0.886636	rs2375752	10	AC097523.1	26640	intergenic	0.315	6	5	15	0	0	1
2:139010037:G:T	rs56336850	2	139010037	G	T	0.07895	NA	NA	NA	NA	0.887853	rs2375752	10	AC097523.1	26106	intergenic	0.241	6	5	15	0	0	1
2:139012127:C:CG	rs55885836	2	139012127	C	CG	0.07889	NA	NA	NA	NA	0.888498	rs2375752	10	AC097523.1	24016	intergenic	1.375	NA	5	15	0	0	1
2:139019859:A:G	rs34267386	2	139019859	G	A	0.079	NA	NA	NA	NA	0.887278	rs2375752	10	AC097523.1	16284	intergenic	3.767	3a	4	15	0	0	1
2:139022658:A:G	rs11885046	2	139022658	G	A	0.079	2.32702e-05	17.901	-0.0519609	0.0123322	0.887278	rs2375752	10	AC097523.1	13485	intergenic	6.379	7	5	15	0	0	1
2:139029237:C:T	rs34500048	2	139029237	C	T	0.07888	NA	NA	NA	NA	0.887111	rs2375752	10	AC097523.1	6906	intergenic	1.692	3a	1	15	0	0	1
2:139034390:C:T	rs34806418	2	139034390	C	T	0.07884	NA	NA	NA	NA	0.887055	rs2375752	10	AC097523.1	1753	intergenic	3.775	4	1	15	0	0	1
2:139040613:A:C	rs12052903	2	139040613	C	A	0.07912	1.40725e-05	18.8593	-0.0532927	0.0123241	0.88203	rs2375752	10	AC097523.1	3832	intergenic	1.701	7	5	15	0	0	1
2:139041125:C:G	rs35490400	2	139041125	C	G	0.07912	NA	NA	NA	NA	0.88203	rs2375752	10	AC097523.1	4344	intergenic	11.45	7	5	15	0	0	1
2:139041532:A:G	rs11897900	2	139041532	G	A	0.07912	NA	NA	NA	NA	0.88203	rs2375752	10	YWHAEP5	4066	intergenic	8.767	7	5	15	0	0	1
2:139042712:C:CT	rs757560047	2	139042712	CT	C	0.0788	NA	NA	NA	NA	0.884822	rs2375752	10	YWHAEP5	2886	intergenic	1.471	NA	5	15	0	0	1
2:139043384:G:T	rs34823542	2	139043384	G	T	0.07912	NA	NA	NA	NA	0.88203	rs2375752	10	YWHAEP5	2214	intergenic	2.837	7	4	15	0	0	1
2:139044302:A:T	rs7575926	2	139044302	A	T	0.07959	NA	NA	NA	NA	0.880234	rs2375752	10	YWHAEP5	1296	intergenic	5.238	6	5	15	0	0	1
2:139044539:A:G	rs7588181	2	139044539	G	A	0.07913	1.43814e-05	18.8179	-0.0532352	0.0123243	0.882028	rs2375752	10	YWHAEP5	1059	intergenic	7.634	7	5	15	0	0	1
2:139044694:G:T	rs6430786	2	139044694	T	G	0.07913	1.42128e-05	18.8404	-0.0532669	0.0123243	0.882028	rs2375752	10	YWHAEP5	904	downstream	7.888	6	5	15	0	0	1
2:139045852:A:G	rs35211371	2	139045852	A	G	0.07858	1.59713e-05	18.6179	-0.0530863	0.0123555	0.882688	rs2375752	10	YWHAEP5	0	ncRNA_exonic	10.32	7	5	15	0	0	1
2:139046673:A:G	rs56386538	2	139046673	A	G	0.07825	4.53513e-06	21.0242	-0.0566679	0.0124151	0.884817	rs2375752	10	YWHAEP5	309	upstream	7.166	6	5	15	0	0	1
2:139048260:A:G	rs76775524	2	139048260	A	G	0.07913	NA	NA	NA	NA	0.882028	rs2375752	10	YWHAEP5	1896	intergenic	4.679	6	5	15	0	0	1
2:139056390:A:G	rs35560478	2	139056390	G	A	0.0779	NA	NA	NA	NA	0.882258	rs2375752	10	AC097523.3	8498	intergenic	2.154	5	5	15	0	0	1
2:139056672:C:G	rs35957194	2	139056672	G	C	0.07747	NA	NA	NA	NA	0.881142	rs2375752	10	AC097523.3	8216	intergenic	0.653	4	2	15	0	0	1
2:139056789:C:G	rs71419577	2	139056789	C	G	0.07662	NA	NA	NA	NA	0.865612	rs2375752	10	AC097523.3	8099	intergenic	1.464	2b	2	15	0	0	1
2:139070490:A:G	rs10209999	2	139070490	A	G	0.2375	NA	NA	NA	NA	0.925393	rs11900575	10	AC097523.3	4949	intergenic	1.604	5	5	15	0	0	1
2:139071961:A:G	rs4129833	2	139071961	A	G	0.2377	NA	NA	NA	NA	0.924375	rs11900575	10	AC097523.3	6420	intergenic	3.071	NA	5	15	0	0	1
2:139072713:C:T	rs62164254	2	139072713	C	T	0.2375	NA	NA	NA	NA	0.925514	rs11900575	10	AC097523.3	7172	intergenic	2.139	7	5	15	0	0	1
2:139080476:A:G	rs13397331	2	139080476	A	G	0.2381	NA	NA	NA	NA	0.927262	rs11900575	10	AC097523.3	14935	intergenic	1.497	7	5	15	0	0	1
2:139083620:A:G	rs7589985	2	139083620	A	G	0.2496	6.4677e-06	20.3445	0.0346437	0.00769332	0.99078	rs11900575	10	AC097523.3	18079	intergenic	0.637	6	5	15	0	0	1
2:139084063:G:GAA	2:139084063_GAA_G	2	139084063	GAA	G	0.2499	6.42007e-06	20.3587	0.0346694	0.00769636	0.99078	rs11900575	10	AC097523.3	18522	intergenic	3.3	NA	5	15	0	0	1
2:139085454:A:G	rs62164258	2	139085454	G	A	0.2481	NA	NA	NA	NA	0.996735	rs11900575	10	AC097523.3	19913	intergenic	6.731	6	5	15	0	0	1
2:139085690:A:C	rs11900575	2	139085690	C	A	0.2475	2.31361e-06	22.3153	0.0364188	0.00772293	1	rs11900575	10	AC097523.3	20149	intergenic	1.252	5	5	15	0	0	1
2:139089035:C:T	rs10182314	2	139089035	T	C	0.2496	5.0754e-06	20.8086	0.0350435	0.00769499	0.99187	rs11900575	10	AC097523.3	23494	intergenic	5.388	4	5	15	0	0	1
2:139089262:T:TA	rs35137339	2	139089262	T	TA	0.2481	4.91892e-06	20.8686	0.035293	0.00773883	0.989605	rs11900575	10	AC097523.3	23721	intergenic	0.839	NA	5	15	0	0	1
2:139089448:C:T	rs13401848	2	139089448	C	T	0.2501	NA	NA	NA	NA	0.989719	rs11900575	10	AC097523.3	23907	intergenic	0.343	6	5	15	0	0	1
2:139090742:A:G	rs11687839	2	139090742	G	A	0.2496	5.17762e-06	20.7705	0.0350174	0.00769632	0.991869	rs11900575	10	AC097523.3	25201	intergenic	2.368	5	5	15	0	0	1
2:139091023:C:CTTACAG	rs111232586	2	139091023	C	CTTACAG	0.2496	5.85963e-06	20.5335	0.0348347	0.00770016	0.991324	rs11900575	10	AC097523.3	25482	intergenic	0.849	NA	5	15	0	0	1
2:139091603:A:G	rs10200101	2	139091603	G	A	0.2501	NA	NA	NA	NA	0.989719	rs11900575	10	AC097523.3	26062	intergenic	0.779	7	5	15	0	0	1
2:139093710:C:T	rs10209359	2	139093710	T	C	0.2496	5.55405e-06	20.636	0.0349103	0.0076977	0.991869	rs11900575	10	AC097523.3	28169	intergenic	6.413	3a	5	15	0	0	1
2:139094375:G:T	rs56370841	2	139094375	G	T	0.2501	NA	NA	NA	NA	0.98862	rs11900575	10	AC097523.3	28834	intergenic	2.64	7	5	15	0	0	1
2:139094377:A:C	rs62165761	2	139094377	C	A	0.2501	NA	NA	NA	NA	0.98862	rs11900575	10	AC097523.3	28836	intergenic	2.403	7	5	15	0	0	1
2:139095933:A:C	rs4331568	2	139095933	A	C	0.2497	NA	NA	NA	NA	0.988044	rs11900575	10	AC097523.3	30392	intergenic	0.317	6	5	15	0	0	1
2:139097594:C:T	rs11888523	2	139097594	T	C	0.2488	6.37558e-06	20.372	0.0347741	0.00771719	0.991825	rs11900575	10	AC097523.3	32053	intergenic	0.404	7	5	15	0	0	1
2:139098367:C:T	rs7557487	2	139098367	T	C	0.2486	5.37403e-06	20.6991	0.0350667	0.0077205	0.990726	rs11900575	10	AC097523.3	32826	intergenic	5.118	6	5	15	0	0	1
2:139098905:A:T	rs4280510	2	139098905	A	T	0.2485	5.06349e-06	20.8131	0.0351644	0.00772082	0.990724	rs11900575	10	AC097523.3	33364	intergenic	17.36	7	5	15	0	0	1
2:139099364:T:TA	2:139099364:T:TA	2	139099364	T	TA	0.2472	NA	NA	NA	NA	0.986219	rs11900575	10	AC097523.3	33823	intergenic	0.021	NA	5	15	0	0	1
2:139100208:A:C	rs9287499	2	139100208	A	C	0.2487	3.63689e-06	21.4473	0.0356953	0.00772083	0.988278	rs11900575	10	AC097523.3	34667	intergenic	0.748	7	5	15	0	0	1
2:139100816:C:T	rs9287500	2	139100816	C	T	0.2484	4.9681e-06	20.8495	0.0352035	0.00772266	0.9899	rs11900575	10	AC097523.3	35275	intergenic	5.229	7	5	15	0	0	1
2:139102704:C:T	rs13393072	2	139102704	C	T	0.249	NA	NA	NA	NA	0.988558	rs11900575	10	AC097523.3	37163	intergenic	1.127	7	5	15	0	0	1
2:139102951:A:G	rs10182992	2	139102951	A	G	0.249	NA	NA	NA	NA	0.988558	rs11900575	10	AC097523.3	37410	intergenic	0.892	6	5	15	0	0	1
2:139104475:C:T	rs6430789	2	139104475	C	T	0.2485	5.7487e-06	20.5701	0.0349795	0.00772539	0.990717	rs11900575	10	AC097523.3	38934	intergenic	0.868	7	5	15	0	0	1
2:139106100:C:T	rs10172704	2	139106100	T	C	0.2493	NA	NA	NA	NA	0.987195	rs11900575	10	AC097523.3	40559	intergenic	6.21	7	5	15	0	0	1
2:162034851:A:G	rs112298585	2	162034851	A	G	0.008386	9.81884e-06	19.5463	0.155359	0.0346935	1	rs112298585	11	TANK	0	intronic	7.263	5	4	5	1	0	1
2:225023424:A:G	rs75295808	2	225023424	A	G	0.06668	7.45659e-06	20.0724	-0.0609733	0.0136776	1	rs75295808	12	AC019109.1	10956	intergenic	1.145	6	5	15	0	1	1
2:225023846:C:T	rs75110800	2	225023846	T	C	0.06664	NA	NA	NA	NA	1	rs75295808	12	AC019109.1	10534	intergenic	4.995	5	5	15	0	1	1
3:6147346:C:T	rs71315454	3	6147346	C	T	0.1325	1.65775e-06	22.9557	-0.0472486	0.00989358	0.828944	rs35291955	13	AC027119.1	0	ncRNA_intronic	0.284	7	9	15	0	0	1
3:6148104:A:G	rs71315455	3	6148104	A	G	0.1289	NA	NA	NA	NA	0.853565	rs35291955	13	AC027119.1	0	ncRNA_intronic	1.512	7	9	15	0	0	1
3:6149155:A:G	rs13083925	3	6149155	G	A	0.1282	NA	NA	NA	NA	0.85824	rs35291955	13	AC027119.1	0	ncRNA_intronic	0.869	5	9	15	0	0	1
3:6150103:C:G	rs1394161	3	6150103	C	G	0.1289	NA	NA	NA	NA	0.860191	rs35291955	13	AC027119.1	0	ncRNA_intronic	0.677	6	9	15	0	0	1
3:6150304:A:G	rs1394162	3	6150304	A	G	0.129	NA	NA	NA	NA	0.859469	rs35291955	13	AC027119.1	0	ncRNA_intronic	6.198	7	7	15	0	0	1
3:6152147:A:G	rs35291955	3	6152147	G	A	0.1261	9.49817e-07	24.0273	-0.0494411	0.0101214	1	rs35291955	13	AC027119.1	0	ncRNA_intronic	14.04	6	5	15	0	0	1
3:6153272:C:T	rs34978319	3	6153272	C	T	0.1401	2.97571e-06	21.8322	-0.0447991	0.00961671	0.887745	rs35291955	13	AC027119.1	0	ncRNA_intronic	2.065	7	9	15	0	0	1
3:6153324:C:T	rs34274406	3	6153324	C	T	0.14	3.0153e-06	21.8068	-0.0447781	0.0096178	0.887721	rs35291955	13	AC027119.1	0	ncRNA_intronic	0.351	7	9	15	0	0	1
3:6153719:A:T	rs35427663	3	6153719	A	T	0.1267	NA	NA	NA	NA	0.99726	rs35291955	13	AC027119.1	0	ncRNA_intronic	1.488	6	9	15	0	0	1
3:6156835:C:T	rs13096922	3	6156835	C	T	0.1556	8.72971e-07	24.1897	-0.045523	0.009283	0.824253	rs116208485	13	AC027119.1	0	ncRNA_intronic	4.855	6	9	15	0	0	1
[truncated: 7,260 more rows]

## Sheet: IndSigSNPs
Supplement File S2 –IndSigSNPs: The table presents the significant independent SNPs associated with the SIN phenotype.
[truncated: 225 more rows]

[truncated: 1 more sheets: Genomic Correlation]
