# Supplementary material for: A genome-wide association study reveals a polygenic architecture of speech-in-noise deficits in individuals with self-reported normal hearing
Source: Sci Rep. 2024 Jun 7;14:13089. doi: 10.1038/s41598-024-63972-2 (PMC11161523; doi:10.1038/s41598-024-63972-2)
Supplement: Supplementary file 5 — Supplementary Information 5. [file 41598_2024_63972_MOESM5_ESM.xlsx]

## Sheet: GS
Supplement File S2 – GS: The table presents the gene sets associated with the SIN phenotype after removing the HLA region (Chr:6, BP:25-34 GB).
Category	GeneSet	N_genes	N_overlap	p	adjP	genes	link
Curated_gene_sets	ROVERSI_GLIOMA_COPY_NUMBER_UP	96	19	1.84865e-08	0.00012007	EYS:MAPK8IP1:DGKZ:MDK:CHRM4:ARHGAP1:ZNF408:F2:CKAP5:LRP4:PACSIN3:DDB2:ACP2:NR1H3:MADD:MYBPC3:SPI1:PSMC3:PTPRJ	http://www.gsea-msigdb.org/gsea/msigdb/human/geneset/ROVERSI_GLIOMA_COPY_NUMBER_UP
Reactome	REACTOME_G_ALPHA_I_SIGNALLING_EVENTS	306	30	1.98954e-05	0.032907	TAS1R2:PTGER3:RGS18:RGS21:RGS1:RGS13:OXER1:CREB1:CX3CR1:CCR8:RGS12:NMUR2:GRM4:MCHR2:GPER1:GNAI1:GNAT3:GRM3:GNA14:GNAQ:PPP3CB:CAMK2G:SAA1:CHRM4:LPAR5:GNB3:ADCY9:GNG7:PLCB1:PLCB4	http://www.gsea-msigdb.org/gsea/msigdb/human/geneset/REACTOME_G_ALPHA_I_SIGNALLING_EVENTS
Reactome	REACTOME_G_ALPHA_Q_SIGNALLING_EVENTS	216	23	5.11303e-05	0.0422848	UTS2:RGS18:RGS21:RGS1:RGS13:RGS2:AVPR1B:GCG:CREB1:NMUR2:MCHR2:DAGLB:EGFR:GNA14:GNAQ:SAA1:DGKZ:F2:LPAR5:GNB3:GNG7:PLCB1:PLCB4	http://www.gsea-msigdb.org/gsea/msigdb/human/geneset/REACTOME_G_ALPHA_Q_SIGNALLING_EVENTS
TF_targets	ZIC3_01	248	28	2.62653e-06	0.00292858	VAMP3:NEGR1:NUCKS1:BCL11A:RBMS1:UCHL1:GABRA1:GABRG2:SLIT3:TEAD3:RAC1:KCND2:ASB15:ANGPTL2:ARL5B:ZSWIM8:PPRC1:ZNF384:PIANP:MAF:BECN1:DCAKD:NMT1:HEXIM2:FMNL1:SP6:CA10:FSTL3	http://www.gsea-msigdb.org/gsea/msigdb/human/geneset/ZIC3_01
TF_targets	TEF1_Q6	217	25	6.242e-06	0.00296354	UBXN10:CNN3:PBX1:MAPKAPK2:C1orf116:VCL:TLX1:KCNIP2:NFKB2:WBP1L:CNNM2:PGAP2:SAAL1:TMEM86A:PRMT3:MDK:MADD:SLC39A13:RAPSN:PTPRJ:JAM3:ZNF384:PTMS:CDCA3:USP5	http://www.gsea-msigdb.org/gsea/msigdb/human/geneset/TEF1_Q6
TF_targets	PAX8_B	104	16	7.97366e-06	0.00296354	ELK4:TANK:ALCAM:RGS12:BEND4:POU4F3:GABRA1:GABRG2:IARS:C10orf11:PDZD7:NPM3:IGSF22:MNT:SP6:HOXB7	http://www.gsea-msigdb.org/gsea/msigdb/human/geneset/PAX8_B
TF_targets	AFP1_Q6	257	26	4.1141e-05	0.0114681	DNAJC11:UTS2:C1orf116:EFEMP1:RBMS1:TANK:TBR1:PHOX2B:PRDM13:EGFR:SEMA3C:HGF:C10orf11:ARL3:SFXN2:INA:PACSIN3:ING4:C2CD5:PDZRN4:DTX3:C15orf41:MEIS2:RBFOX1:ADAM11:KIF2B	http://www.gsea-msigdb.org/gsea/msigdb/human/geneset/AFP1_Q6
TF_targets	MAZ_Q6	188	21	5.34339e-05	0.0119158	CNN3:PBX1:MYOZ1:CAMK2G:TLX1:LBX1:MGEA5:KCNIP2:PPRC1:TRIM8:KCNC1:HPS5:GTF2H1:PTPN5:MDK:F2:PACSIN3:NR1H3:MYBPC3:CELF1:PTPRJ	http://www.gsea-msigdb.org/gsea/msigdb/human/geneset/MAZ_Q6
TF_targets	RORA2_01	149	17	0.000207374	0.0375077	CTH:PLEKHH2:CREB1:BEND4:GABRB2:STEAP4:TDRP:TLE4:LRRC8A:FBXW4:MGEA5:C1QTNF4:MEIS2:SP6:HOXB2:ONECUT2:AP3D1	http://www.gsea-msigdb.org/gsea/msigdb/human/geneset/RORA2_01
TF_targets	AACTTT_UNKNOWN	1863	110	0.000235475	0.0375077	IGSF21:PAX7:ECHDC2:PBX1:LMX1A:BRINP3:NUAK2:AVPR1B:C1orf198:SIX3:SRBD1:BCL11A:LRRTM1:MARCH7:RBMS1:SLC4A10:GCG:CREB1:EOMES:RBMS3:SCN5A:CSRNP1:ALCAM:CBLB:PPARGC1A:PHOX2B:PRELID2:EBF1:RNF145:GABRA1:SLIT3:C6orf106:UHRF1BP1:TAF11:ANKS1A:TCP11:SCUBE3:PPARD:CCNC:PRDM13:SIM1:CYTH3:KDELR2:NXPH1:VSTM2A:GNAI1:GRM3:TMEM243:STEAP4:ING3:DNAJA1:PSAT1:TLE4:GARNL3:PRRX2:ARL5B:VCL:C10orf11:ERLIN1:LZTS2:BTRC:LDB1:PP…	http://www.gsea-msigdb.org/gsea/msigdb/human/geneset/AACTTT_UNKNOWN
TF_targets	LBP1_Q6	213	21	0.000312291	0.039379	VAMP3:RXRG:BRINP3:PPP3CB:CAMK2G:PKD2L1:LZTS2:DPCD:POLL:KCNIP2:PITX3:TRIM8:WBP1L:INA:PACSIN3:RAPSN:BARX2:GPR162:GNB3:SGCG:PCDH9	http://www.gsea-msigdb.org/gsea/msigdb/human/geneset/LBP1_Q6
TF_targets	SF1_Q6	244	23	0.000317857	0.039379	DNAJC11:RBMS1:CAMK2G:VCL:VDAC2:COMTD1:FBXW4:ACTR1A:WBP1L:KCNC1:PTPN5:ARFGAP2:MADD:MTCH2:ST8SIA1:FGF9:SUCLA2:NDRG2:STX1B:MNT:CLUH:FSTL3:DIRAS1	http://www.gsea-msigdb.org/gsea/msigdb/human/geneset/SF1_Q6
TF_targets	ARHGAP35_TARGET_GENES	90	12	0.000422568	0.0430181	SMEK2:BAZ2B:MARCH7:NOP14:GRK4:SLC25A4:RPL12:LRSAM1:GPR137:PLEKHG4:COX11:STXBP4	http://www.gsea-msigdb.org/gsea/msigdb/human/geneset/ARHGAP35_TARGET_GENES
TF_targets	PAX4_03	249	23	0.000424394	0.0430181	PBX1:SLC41A1:BCL11A:SLC4A10:SLC25A4:GLRA1:RPL10A:PRDM13:CAMK2G:PRMT3:PTMS:ST8SIA1:ACAN:CREBBP:RBFOX1:MNT:PAFAH1B1:PSME3:C1QL1:HEXIM2:KPNB1:CA10:PLCB1	http://www.gsea-msigdb.org/gsea/msigdb/human/geneset/PAX4_03
TF_targets	CETS1P54_01	251	23	0.000475062	0.0441412	MAPKAPK2:PLEKHH2:AZI2:GABRA1:TEAD3:DMTF1:ARL5B:SEC24C:DPCD:POLL:SPTY2D1:ARHGAP1:ZNF408:ACP2:SPI1:CELF1:ZNF384:LAG3:PYROXD1:PDZRN4:ZCRB1:GCNT3:TPGS1	http://www.gsea-msigdb.org/gsea/msigdb/human/geneset/CETS1P54_01
KEGG	KEGG_PYRUVATE_METABOLISM	39	8	0.000197948	0.0368184	ALDH7A1:AKR1B1:LDHA:LDHC:LDHAL6A:ME3:LDHB:ACYP1	http://www.gsea-msigdb.org/gsea/msigdb/human/geneset/KEGG_PYRUVATE_METABOLISM
GWAScatalog	Alzheimer's disease or fasting glucose levels (pleiotropy)	39	33	7.70916e-40	3.4113e-36	MAPK8IP1:DGKZ:MDK:CHRM4:HARBI1:ATG13:ARHGAP1:ZNF408:F2:CKAP5:LRP4:ARFGAP2:PACSIN3:DDB2:ACP2:NR1H3:MADD:MYBPC3:SPI1:SLC39A13:PSMC3:RAPSN:CELF1:NDUFS3:PTPMT1:KBTBD4:FAM180B:C1QTNF4:MTCH2:AGBL2:FNBP4:NUP160:PTPRJ
GWAScatalog	Neuroticism	119	35	2.73105e-20	6.04244e-17	SIM1:ASCC3:NXPH1:TMEM106B:GRM3:SOX6:DDB2:ACP2:NR1H3:MADD:MYBPC3:SPI1:SLC39A13:PSMC3:RAPSN:CELF1:NDUFS3:PTPMT1:KBTBD4:FAM180B:C1QTNF4:MTCH2:AGBL2:FNBP4:NUP160:EXD2:AGBL1:RBFOX1:PAFAH1B1:ARHGAP27:PLEKHM1:CRHR1:SPPL2C:MAPT:STH
GWAScatalog	Loneliness (MTAG)	60	18	2.99105e-11	4.41179e-08	NMUR2:MADD:MYBPC3:SPI1:SLC39A13:PSMC3:RAPSN:CELF1:NDUFS3:PTPMT1:KBTBD4:FAM180B:C1QTNF4:MTCH2:AGBL2:FNBP4:NUP160:C17orf58
GWAScatalog	Alcohol use disorder (total score)	26	12	1.81709e-10	2.01015e-07	SPI1:SLC39A13:PSMC3:RAPSN:CELF1:NDUFS3:PLEKHM1:CRHR1:SPPL2C:MAPT:STH:WNT3
GWAScatalog	Loneliness	84	19	1.76006e-09	1.55766e-06	NMUR2:MADD:MYBPC3:SPI1:SLC39A13:PSMC3:RAPSN:CELF1:NDUFS3:PTPMT1:KBTBD4:FAM180B:C1QTNF4:MTCH2:AGBL2:FNBP4:NUP160:AGBL1:C17orf58
GWAScatalog	Autism spectrum disorder or schizophrenia	355	42	2.14654e-09	1.58307e-06	SLC45A1:FANCL:ZNF391:NUDT1:GRM3:ARL5B:TMEM180:ACTR1A:SUFU:TRIM8:ARL3:SFXN2:WBP1L:CYP17A1:C10orf32:C10orf32-ASMT:AS3MT:CNNM2:NT5C2:RPEL1:INA:PCGF6:DGKZ:MDK:CHRM4:HARBI1:ATG13:ARHGAP1:ZNF408:F2:CKAP5:LRP4:ARFGAP2:PACSIN3:DDB2:ACP2:NR1H3:MADD:MYBPC3:SNX19:IGSF9B:TSR1:SGSM2
GWAScatalog	Refractive error	1381	105	3.34715e-09	2.11588e-06	PBX1:RGS18:NUAK2:KLHDC8A:ABCG8:LRPPRC:SLC3A1:PREPL:CAMKMT:SIX3:SIX2:PNPT1:EFEMP1:BCL11A:BAZ2B:PLA2R1:RBMS1:CREB1:SETMAR:CMC1:RBMS3:RBM6:PPARGC1A:BEND4:FAM13A:YIPF5:KCTD16:EBF1:ZNF391:NUDT3:RPS10-NUDT3:PACSIN1:SPDEF:SNRPC:ANKS1A:ZNF76:CCNC:PRDM13:MCHR2:C1GALT1:THSD7A:MAGI2:PCLO:GRM3:VCL:AP3M1:ADK:ERLIN1:PKD2L1:SFXN3:TLX1NB:TLX1:LBX1:ELOVL3:PITX3:GBF1:NFKB2:CUEDC2:ACTR1A:SUFU:TRIM8:ARL3:IGSF22:PTPN…
GWAScatalog	Global electrical heterogeneity phenotypes	16	9	3.83705e-09	2.12237e-06	SCN5A:SPI1:SLC39A13:PSMC3:RAPSN:CELF1:AGBL2:FNBP4:NUP160
GWAScatalog	Brain morphology (MOSTest)	1049	83	3.1455e-08	1.54654e-05	JTB:TMEM81:NUAK2:SLC45A3:NUCKS1:SLC41A1:PM20D1:THADA:PLEKHH2:SIX3:FANCL:BCL11A:TANK:PSMD14:TBR1:DPP4:MOBP:RBM6:ZNF391:ANKS1A:TCP11:CPED1:ZBTB34:RALGPS1:ANGPTL2:ACTR1A:SUFU:TRIM8:ARL3:SFXN2:WBP1L:CYP17A1:AS3MT:CNNM2:NT5C2:INA:PCGF6:MYBPC3:SPI1:SLC39A13:PSMC3:RAPSN:CELF1:NDUFS3:PTPMT1:KBTBD4:FAM180B:C1QTNF4:MTCH2:AGBL2:FNBP4:NUP160:WWOX:HIC1:TSR1:SGSM2:GRN:FAM171A2:ITGA2B:GPATCH8:FZD2:C1QL1:DCAKD:N…
GWAScatalog	Neurociticism	85	17	8.79354e-08	3.89114e-05	CAMTA1:NEGR1:TMEM33:SIM1:ASCC3:TMEM106B:GRM3:SOX6:ARHGAP1:DDB2:ACP2:NR1H3:IGSF9B:AGBL1:RBFOX1:PAFAH1B1:STH
GWAScatalog	Amyloid A serum levels	5	5	1.38107e-07	5.55569e-05	SAA1:HPS5:GTF2H1:LDHA:LDHC
GWAScatalog	Response to (pegylated) interferon in HBeAG-positive hepatitis B	8	6	1.51985e-07	5.60446e-05	YIPF5:KCTD16:PRELID2:GRXCR2:SH3RF2:PLAC8L1
GWAScatalog	Smoking status (ever vs never smokers)	167	24	1.74035e-07	5.9239e-05	NEGR1:LRRIQ3:LRPPRC:SIX3:FANCL:BCL11A:LRRTM1:TANK:TBR1:DPP4:EBF1:ASCC3:POM121L12:ACO1:BTRC:TRIM8:NT5C2:RPEL1:PLEKHB1:OPCML:TMEM132B:PCDH9:CA10:PIGU
GWAScatalog	Parkinson's disease	145	22	2.15327e-07	6.80587e-05	TAS1R2:SLC45A3:NUCKS1:SLC41A1:PM20D1:SFXN2:CYP17A1:CNNM2:IGSF9B:C12orf40:SLC2A13:LRRK2:STX1B:ARHGAP27:PLEKHM1:CRHR1:SPPL2C:MAPT:STH:WNT3:LSM7:USP25
GWAScatalog	Fruit consumption	112	19	2.43333e-07	7.17833e-05	NEGR1:JTB:SIX3:FANCL:MYBPC3:SPI1:SLC39A13:PSMC3:RAPSN:CELF1:NDUFS3:PTPMT1:KBTBD4:FAM180B:C1QTNF4:MTCH2:AGBL2:FNBP4:NUP160
GWAScatalog	Craniofacial microsomia	39	11	4.35997e-07	0.00012058	EFTUD2:CCDC103:FAM187A:GFAP:C1QL1:DCAKD:NMT1:PLCD3:ACBD4:HEXIM1:HEXIM2:FMNL1
GWAScatalog	Experiencing mood swings	35	10	1.28636e-06	0.000334831	NEGR1:EYS:TMEM106B:SOX6:ARHGAP1:MYBPC3:SPI1:PTPRJ:MAPT:HOXB2
GWAScatalog	Handedness (Left-handed vs. non-left-handed)	7	5	2.69944e-06	0.000663611	MAPT:STH:ARL17B:LRRC37A:LRRC37A2:ARL17A:WNT3
GWAScatalog	Reaction time	33	9	6.73251e-06	0.00156797	DPP4:DGKZ:ATG13:ARHGAP1:LRP4:MAPT:ARL17B:LRRC37A:LRRC37A2:ARL17A:WNT3
GWAScatalog	Mood instability	52	11	9.47473e-06	0.00209628	NEGR1:LRP4:NR1H3:RAPSN:NDUFS3:PTPMT1:KBTBD4:MTCH2:CRHR1:MAPT:WNT3
GWAScatalog	Household income (MTAG)	131	18	1.12175e-05	0.00236369	NEGR1:BCL11A:TANK:RBM6:ADD1:NOP14:GRK4:HTT:MSANTD1:GLCCI1:THSD7A:FGF8:HPS6:GBF1:SGSM2:CRHR1:MAPT:CDH2
GWAScatalog	Body mass index	1048	74	1.22739e-05	0.00246873	PAX7:DEPDC1:LRRC7:NEGR1:LRRIQ3:FPGT:FPGT-TNNI3K:TNNI3K:BRINP3:RGS18:NUCKS1:FANCL:REG3G:REG1B:CREB1:RBM6:SLIT3:GRM4:NUDT3:PACSIN1:EYS:CCZ1:CYTH3:FAM220A:RAC1:DAGLB:KDELR2:GRID2IP:CCZ1B:MAGI2:FPGS:ENG:AK1:ST6GALNAC6:PIP5KL1:DUSP13:SUFU:TRIM8:WBP1L:NT5C2:MYOD1:KCNC1:SERGEF:CELF1:NDUFS3:MTCH2:AGBL2:FNBP4:NUP160:CNTN1:PDZRN4:DMXL2:TCF12:DNASE1:ADCY9:RBFOX1:IQCK:STX1B:WNT3:WNT9B:GOSR2:RP11-156P1.2:RPRM…
GWAScatalog	Smoking initiation	109	16	1.47025e-05	0.00268047	NEGR1:LRRIQ3:FPGT-TNNI3K:TNNI3K:CAMKMT:SIX3:SLC4A10:CDH12:ASCC3:BTRC:NOLC1:ELOVL3:C10orf32:C10orf32-ASMT:CNNM2:PCDH9:MAPT:CA10
GWAScatalog	Alcohol consumption (drinks per week)	86	14	1.50408e-05	0.00268047	NEGR1:LMX1A:LRPPRC:SIX3:MSANTD1:BEND4:KCTD16:GARNL3:SERGEF:RAPSN:TCF12:CRHR1:MAPT:WNT3
GWAScatalog	Feeling miserable	28	8	1.51439e-05	0.00268047	FANCL:MDK:ARHGAP1:DDB2:ACP2:NR1H3:CNTN5:ACBD4
GWAScatalog	General factor of neuroticism	66	12	1.9305e-05	0.00328557	TMEM106B:SOX6:ARFGAP2:MADD:RAPSN:AGBL2:PCDH9:EXD2:ARHGAP27:CRHR1:MAPT:WNT3
GWAScatalog	Longevity (90 years and older)	10	5	2.90957e-05	0.00476846	LIMCH1:EBF1:GRIK2:SOX6:PFKM
GWAScatalog	Intelligence (MTAG)	214	23	4.42024e-05	0.00678788	PTGER3:NEGR1:TTC27:BCL11A:RBMS1:TBR1:SLC4A10:DPP4:RBM6:GLCCI1:FGF8:NPM3:HPS6:LDB1:ELOVL3:PITX3:GBF1:ARID2:EXD2:DMXL2:RBFOX1:WNT3:CDH2
GWAScatalog	Helping behaviour (self reported)	6	4	4.56449e-05	0.00678788	TMEM33:DCAF4L1:SLC30A9:BEND4
GWAScatalog	Night sleep phenotypes	289	28	4.60195e-05	0.00678788	PBX1:TANC1:WDSUB1:BAZ2B:RBMS3:TGFBR2:GADL1:ARHGAP26:HMHB1:WWC1:C1GALT1:COL28A1:GLCCI1:ICA1:PHTF2:MAGI2:GNAI1:CD36:GNAT3:MYOD1:KCNC1:BARX2:FOXB1:IL4R:COX11:STXBP4:RTTN:SGSM1
GWAScatalog	Immunoglobulin A	17	6	4.82699e-05	0.00689014	DGKZ:MDK:HARBI1:ATG13:F2:CKAP5
GWAScatalog	Cognitive decline rate in late mild cognitive impairment	96	14	5.35252e-05	0.00740153	DEPDC1:LRRC7:TGFBR2:TTC21A:CSRNP1:XIRP1:CX3CR1:PPARGC1A:EBF1:GABRA1:GABRG2:GNAI1:GNAT3:RBFOX1
GWAScatalog	Spherical equivalent or myopia (age of diagnosis)	135	17	6.08543e-05	0.00816	PBX1:CAMKMT:SIX3:PNPT1:EFEMP1:SETMAR:CCZ1:CCZ1B:SEMA3D:GRM3:NTM:GNB3:ST8SIA1:C2CD5:ARID2:RBFOX1:MAF:USP25
GWAScatalog	Forearm bone mineral density	3	3	7.68617e-05	0.0100033	CPED1:WNT16:FAM3C
GWAScatalog	Tourette syndrome	89	13	9.65021e-05	0.0119831	TANC1:WDSUB1:BAZ2B:LY75:LY75-CD302:PLA2R1:RBMS1:TANK:PSMD14:TBR1:SLC4A10:DPP4:THSD7A:TMEM106B
GWAScatalog	Lung function in never smokers (high FEV1 vs average FEV1)	7	4	0.000102906	0.0119831	IFI44L:KCTD16:PRELID2:EYS
GWAScatalog	Intracranial volume	7	4	0.000102906	0.0119831	GRN:CRHR1:MAPT:STH
GWAScatalog	Cortical surface area (global PC1)	7	4	0.000102906	0.0119831	RPEL1:ARHGAP27:CRHR1:WNT3
GWAScatalog	Sleep duration (short sleep)	78	12	0.000106737	0.0121105	RBM6:PSMC3:RAPSN:CELF1:NDUFS3:KBTBD4:C1QTNF4:MTCH2:AGBL2:FNBP4:NUP160:PTPRJ
GWAScatalog	Feeling worry	37	8	0.00013393	0.0144546	CAMTA1:GRM3:NTM:IGSF9B:RBFOX1:SPATA32:GOSR2:RP11-156P1.2:PALM
GWAScatalog	Regular attendance at a pub or social club	37	8	0.00013393	0.0144546	SLC4A10:DPP4:GCG:LZTS2:PDZD7:SFXN3:TLX1NB:TLX1
GWAScatalog	Systolic blood pressure	676	49	0.000202983	0.0213857	YOD1:THADA:PNPT1:RBMS1:SLC4A10:CREB1:EOMES:TGFBR2:FAM13A:EBF1:C1GALT1:PHTF2:SLC13A1:ADK:FGF8:SUFU:ARL3:WBP1L:CYP17A1:AS3MT:CNNM2:NT5C2:RPEL1:SOX6:LRP4:NR1H3:SLC39A13:PSMC3:RAPSN:MTCH2:AGBL2:NUP160:FGF9:SLC7A1:ADCY9:RBFOX1:NMT1:PLCD3:ACBD4:HEXIM1:HEXIM2:ARL17B:ARL17A:GOSR2:RP11-156P1.2:HOXB7:TOM1L1:STXBP4:WDR7:AP3D1:DOT1L
GWAScatalog	Metabolite levels	1242	79	0.000213041	0.0218169	ACTL8:HHLA3:IFI44:RXRG:RGS21:RGS13:TTC27:SIX3:SIX2:EFEMP1:PAPOLG:REG3G:LRRTM1:HNMT:NXPH2:WDSUB1:PSMD14:LMCD1:TGFBR2:ALCAM:LGI2:UCHL1:ALDH7A1:ARHGAP26:KCTD16:NMUR2:CCNG1:HMMR:WWC1:ASCC3:NXPH1:SCIN:VSTM2A:SEC61G:EGFR:PHTF2:MAGI2:SEMA3C:PCLO:SEMA3E:MYOM2:TOPORS:PSAT1:USP20:ANKRD30A:ZNF248:SCD:LBX1:PPRC1:PITX3:NFKB2:MYOD1:SLC6A5:SNX19:PFKM:GLS2:SACS:SLC7A1:PCDH9:REC8:AQP9:CCNB2:RBFOX1:WWOX:MAF:CDYL2:…
GWAScatalog	Waist-to-hip ratio adjusted for BMI (age >50)	178	19	0.000216936	0.0218169	ELOVL3:PITX3:GBF1:NFKB2:CUEDC2:C10orf95:ACTR1A:SUFU:TRIM8:ARL3:SFXN2:WBP1L:CYP17A1:AS3MT:CNNM2:NT5C2:RILPL1:CENPN:PIGU
GWAScatalog	Response to cognitive-behavioural therapy in major depressive disorder	31	7	0.000264838	0.0258269	CNNM2:NT5C2:RPEL1:INA:PCGF6:CALHM2:CALHM1
GWAScatalog	Insomnia symptoms (never/rarely vs. usually)	41	8	0.000285154	0.0258269	BCL11A:RBM6:ASCC3:ACTR1A:NT5C2:PSMC3:RBFOX1:HEXIM2
GWAScatalog	Pediatric bone mineral content (radius)	4	3	0.000297666	0.0258269	CPED1:WNT16:FAM3C
GWAScatalog	Mean arterial pressure (long-term average)	4	3	0.000297666	0.0258269	ARL3:WBP1L:AS3MT
GWAScatalog	Systolic blood pressure (long-term average)	4	3	0.000297666	0.0258269	ARL3:WBP1L:NT5C2
GWAScatalog	Extrinsic epigenetic age acceleration	4	3	0.000297666	0.0258269	ANKRD30A:ZNF248:ZNF25
GWAScatalog	Handedness (Right-handed vs. non-right-handed)	4	3	0.000297666	0.0258269	STH:ARL17B:LRRC37A:LRRC37A2:ARL17A
GWAScatalog	Nonsyndromic cleft lip with or without cleft palate	16	5	0.000407292	0.034659	PAX7:CREBBP:ADCY9:WNT3:WNT9B
GWAScatalog	Daytime sleep phenotypes	144	16	0.000425685	0.0355407	HNMT:CSRNP1:XIRP1:CX3CR1:CCR8:C1GALT1:COL28A1:SLC2A13:LRRK2:MUC19:WWOX:ZNF555:ZNF556:ZNF57:PLCB1:PLCB4
GWAScatalog	General cognitive ability	159	17	0.000448433	0.0360976	NEGR1:BCL11A:TANK:SLC4A10:DPP4:RBM6:ERLIN1:FGF8:LDB1:ELOVL3:PITX3:GBF1:MTCH2:RBFOX1:ARHGAP27:MAPT:WNT3
GWAScatalog	Bitter alcoholic beverage consumption	66	10	0.000448671	0.0360976	LRPPRC:KCTD16:TSPAN12:AGBL2:IGSF9B:MLF2:AGBL1:RBFOX1:ST8SIA3:PALM
GWAScatalog	Depression	67	10	0.000507608	0.040053	SLC45A1:NEGR1:DCAF4L1:SLC30A9:ASCC3:TMEM106B:VWDE:SOX6:RBFOX1:PAFAH1B1
GWAScatalog	Idiopathic pulmonary fibrosis	25	6	0.000515937	0.040053	FAM13A:CRHR1:SPPL2C:MAPT:STH:GOSR2:RP11-156P1.2
GWAScatalog	Primary tooth development (number of teeth)	17	5	0.000556884	0.0424864	VCL:AP3M1:ADK:HOXB1:HOXB2
GWAScatalog	Proportion of activated microglia (inferior temporal cortex)	26	6	0.000646786	0.0477005	HHLA3:CTH:BAZ2B:LY75:LY75-CD302:PLA2R1:SUCLA2
GWAScatalog	Social communication problems	26	6	0.000646786	0.0477005	WDR48:GORASP1:TTC21A:CSRNP1:XIRP1:PLCB1
Positional_gene_sets	chr10q24	117	46	1.18394e-32	3.55183e-30	ERLIN1:PKD2L1:SCD:LZTS2:PDZD7:SFXN3:TLX1NB:TLX1:LBX1:BTRC:DPCD:POLL:FBXW4:FGF8:NPM3:MGEA5:KCNIP2:C10orf76:HPS6:LDB1:PPRC1:NOLC1:ELOVL3:PITX3:GBF1:NFKB2:CUEDC2:C10orf95:TMEM180:ACTR1A:SUFU:TRIM8:ARL3:SFXN2:WBP1L:CYP17A1:C10orf32:C10orf32-ASMT:AS3MT:CNNM2:NT5C2:RPEL1:INA:PCGF6:USMG5:CALHM2:CALHM1	http://www.gsea-msigdb.org/gsea/msigdb/human/geneset/chr10q24
Positional_gene_sets	chr11p11	64	34	5.92422e-30	8.88633e-28	MAPK8IP1:DGKZ:MDK:CHRM4:HARBI1:ATG13:ARHGAP1:ZNF408:F2:CKAP5:LRP4:C11orf49:ARFGAP2:PACSIN3:DDB2:ACP2:NR1H3:MADD:MYBPC3:SPI1:SLC39A13:PSMC3:RAPSN:CELF1:NDUFS3:PTPMT1:KBTBD4:FAM180B:C1QTNF4:MTCH2:AGBL2:FNBP4:NUP160:PTPRJ	http://www.gsea-msigdb.org/gsea/msigdb/human/geneset/chr11p11
Positional_gene_sets	chr17q21	282	57	3.2774e-23	3.2774e-21	BECN1:PSME3:AOC2:DUSP3:C17orf105:MPP3:C17orf53:ASB16:RUNDC3A:SLC25A39:GRN:FAM171A2:ITGA2B:GPATCH8:FZD2:C17orf104:CCDC43:DBF4B:ADAM11:GJC1:HIGD1B:EFTUD2:CCDC103:FAM187A:GFAP:C1QL1:DCAKD:NMT1:PLCD3:ACBD4:HEXIM1:HEXIM2:FMNL1:SPATA32:ARHGAP27:PLEKHM1:CRHR1:SPPL2C:MAPT:STH:ARL17B:LRRC37A:LRRC37A2:ARL17A:WNT9B:GOSR2:RP11-156P1.2:RPRML:CDC27:MYL4:ITGB3:EFCAB13:KPNB1:TBKBP1:TBX21:SP6:PNPO:PRR15L:HOXB1:HO…	http://www.gsea-msigdb.org/gsea/msigdb/human/geneset/chr17q21
Positional_gene_sets	chr11q25	13	10	4.70786e-12	3.53089e-10	SNX19:NTM:OPCML:SPATA19:IGSF9B:JAM3:THYN1:ACAD8:GLB1L3:GLB1L2	http://www.gsea-msigdb.org/gsea/msigdb/human/geneset/chr11q25
Positional_gene_sets	chr5q34	13	9	2.69228e-10	1.61537e-08	ATP10B:GABRB2:GABRA6:GABRA1:GABRG2:CCNG1:NUDCD2:HMMR:WWC1	http://www.gsea-msigdb.org/gsea/msigdb/human/geneset/chr5q34
Positional_gene_sets	chr2q24	47	15	5.04032e-10	2.52016e-08	DAPL1:TANC1:WDSUB1:BAZ2B:MARCH7:LY75:LY75-CD302:PLA2R1:ITGB6:RBMS1:TANK:PSMD14:TBR1:SLC4A10:DPP4:GCG	http://www.gsea-msigdb.org/gsea/msigdb/human/geneset/chr2q24
Positional_gene_sets	chr10q22	91	20	1.13268e-09	4.77744e-08	NUDT13:PPP3CB:MYOZ1:SEC24C:CHCHD1:ZSWIM8:RP11-574K11.31:NDST2:CAMK2G:PLAU:C10orf55:VCL:AP3M1:ADK:KAT6B:DUPD1:DUSP13:SAMD8:VDAC2:COMTD1:C10orf11	http://www.gsea-msigdb.org/gsea/msigdb/human/geneset/chr10q22
Positional_gene_sets	chr2p21	36	13	1.27398e-09	4.77744e-08	OXER1:THADA:PLEKHH2:DYNC2LI1:ABCG5:ABCG8:LRPPRC:SLC3A1:PREPL:CAMKMT:SIX3:SIX2:SRBD1	http://www.gsea-msigdb.org/gsea/msigdb/human/geneset/chr2p21
Positional_gene_sets	chr12p12	54	15	4.39245e-09	1.46415e-07	SLCO1C1:SLCO1A2:IAPP:PYROXD1:RECQL:GOLT1B:C12orf39:GYS2:LDHB:KCNJ8:ABCC9:CMAS:ST8SIA1:C2CD5:ETNK1	http://www.gsea-msigdb.org/gsea/msigdb/human/geneset/chr12p12
Positional_gene_sets	chr7q21	76	17	1.50763e-08	4.52289e-07	MAGI2:GNAI1:CD36:GNAT3:SEMA3C:HGF:PCLO:SEMA3E:SEMA3D:GRM3:KIAA1324L:DMTF1:TMEM243:CROT:ADAM22:STEAP4:C7orf62	http://www.gsea-msigdb.org/gsea/msigdb/human/geneset/chr7q21
Positional_gene_sets	chr12q12	25	10	3.37443e-08	9.20299e-07	KIF21A:ABCD2:C12orf40:SLC2A13:LRRK2:MUC19:CNTN1:PDZRN4:ZCRB1:ARID2	http://www.gsea-msigdb.org/gsea/msigdb/human/geneset/chr12q12
Positional_gene_sets	chr1p31	78	16	1.45157e-07	3.62892e-06	RPE65:DEPDC1:LRRC7:LRRC40:SRSF11:ANKRD13C:HHLA3:CTH:PTGER3:ZRANB2:NEGR1:LRRIQ3:FPGT:FPGT-TNNI3K:TNNI3K:IFI44L:IFI44	http://www.gsea-msigdb.org/gsea/msigdb/human/geneset/chr1p31
Positional_gene_sets	chr4p13	12	7	1.62074e-07	3.74018e-06	UCHL1:LIMCH1:PHOX2B:TMEM33:DCAF4L1:SLC30A9:BEND4	http://www.gsea-msigdb.org/gsea/msigdb/human/geneset/chr4p13
Positional_gene_sets	chr7p22	66	14	5.64633e-07	1.20993e-05	GPER1:NUDT1:CCZ1:PMS2:AIMP2:ANKRD61:USP42:CYTH3:FAM220A:RAC1:DAGLB:KDELR2:GRID2IP:CCZ1B:C1GALT1	http://www.gsea-msigdb.org/gsea/msigdb/human/geneset/chr7p22
Positional_gene_sets	chr7q31	60	13	1.10554e-06	2.21108e-05	ANKRD7:KCND2:TSPAN12:ING3:CPED1:WNT16:FAM3C:PTPRZ1:AASS:RNF133:RNF148:SLC13A1:ASB15	http://www.gsea-msigdb.org/gsea/msigdb/human/geneset/chr7q31
Positional_gene_sets	chr7p21	37	10	2.25912e-06	4.23585e-05	COL28A1:MIOS:RPA3:GLCCI1:ICA1:NXPH1:THSD7A:TMEM106B:VWDE:SCIN	http://www.gsea-msigdb.org/gsea/msigdb/human/geneset/chr7p21
Positional_gene_sets	chr6q16	23	8	2.88725e-06	5.09515e-05	COQ3:PNISR:CCNC:PRDM13:MCHR2:SIM1:ASCC3:GRIK2	http://www.gsea-msigdb.org/gsea/msigdb/human/geneset/chr6q16
Positional_gene_sets	chr1q32	141	19	8.59676e-06	0.000143279	NFASC:TMEM81:NUAK2:KLHDC8A:MFSD4:ELK4:SLC45A3:NUCKS1:RAB7L1:SLC41A1:PM20D1:SLC26A9:AVPR1B:CTSE:EIF2D:MAPKAPK2:C1orf116:YOD1:PFKFB2	http://www.gsea-msigdb.org/gsea/msigdb/human/geneset/chr1q32
Positional_gene_sets	chr6p21	176	20	6.27079e-05	0.000990125	GRM4:NUDT3:RPS10-NUDT3:RPS10:PACSIN1:SPDEF:C6orf106:SNRPC:UHRF1BP1:TAF11:ANKS1A:TCP11:SCUBE3:ZNF76:DEF6:PPARD:RPL10A:TEAD3:LHFPL5:SRPK1	http://www.gsea-msigdb.org/gsea/msigdb/human/geneset/chr6p21
Positional_gene_sets	chr9q34	206	22	7.07236e-05	0.00106085	FAM129B:STXBP1:C9orf117:TTC16:TOR2A:FPGS:ENG:AK1:ST6GALNAC6:PIP5KL1:LCN2:C9orf16:CCBL1:LRRC8A:PHYHD1:NTMT1:C9orf50:ASB6:PRRX2:PTGES:C9orf78:USP20	http://www.gsea-msigdb.org/gsea/msigdb/human/geneset/chr9q34
Positional_gene_sets	chr2p16	33	7	0.000399524	0.00570749	SMEK2:PNPT1:EFEMP1:CCDC85A:FANCL:BCL11A:PAPOLG	http://www.gsea-msigdb.org/gsea/msigdb/human/geneset/chr2p16
Positional_gene_sets	chr3p22	78	11	0.000446426	0.00608763	SCN5A:WDR48:GORASP1:TTC21A:CSRNP1:XIRP1:CX3CR1:CCR8:SLC25A38:RPSA:MOBP	http://www.gsea-msigdb.org/gsea/msigdb/human/geneset/chr3p22
Positional_gene_sets	chr11p15	285	25	0.000528834	0.00689784	PGAP2:SOX6:MYOD1:KCNC1:SERGEF:TPH1:SAAL1:MRGPRX3:MRGPRX4:SAA4:SAA2:SAA1:HPS5:GTF2H1:LDHA:LDHC:LDHAL6A:TSG101:UEVLD:SPTY2D1:TMEM86A:IGSF22:PTPN5:PRMT3:SLC6A5	http://www.gsea-msigdb.org/gsea/msigdb/human/geneset/chr11p15
Positional_gene_sets	chr16p13	227	21	0.000726769	0.00908461	ZNF205:ZNF213:CASP16:OR1F1:ZNF200:MEFV:ZNF263:TIGD7:ZNF75A:OR2C1:NAA60:ZSCAN32:ZNF174:ZNF597:NAA60:C16orf90:CLUAP1:SLX4:DNASE1:CREBBP:ADCY9:RBFOX1	http://www.gsea-msigdb.org/gsea/msigdb/human/geneset/chr16p13
Positional_gene_sets	chr15q21	83	11	0.000764332	0.00917198	MYEF2:DMXL2:DYX1C1:RFX7:TEX9:MNS1:ZNF280D:TCF12:GCOM1:MYZAP:POLR2M:AQP9	http://www.gsea-msigdb.org/gsea/msigdb/human/geneset/chr15q21
Positional_gene_sets	chr3p24	31	6	0.00172567	0.0199116	EOMES:CMC1:AZI2:ZCWPW2:RBMS3:TGFBR2	http://www.gsea-msigdb.org/gsea/msigdb/human/geneset/chr3p24
Positional_gene_sets	chr10p11	22	5	0.00198587	0.0220652	FZD8:ANKRD30A:ZNF248:ZNF25:ZNF33A	http://www.gsea-msigdb.org/gsea/msigdb/human/geneset/chr10p11
Positional_gene_sets	chr19p13	547	38	0.00217215	0.023273	MADCAM1:TPGS1:CDC34:GZMM:BSG:HCN2:POLRMT:FGF22:RNF126:FSTL3:PRSS57:PALM:MISP:LPPR3:AZU1:MBD3:UQCR11:UQCR11:CSNK1G2:MOB3A:IZUMO4:AP3D1:DOT1L:PLEKHJ1:SF3A2:AMH:JSRP1:OAZ1:C19orf35:LINGO3:LSM7:TIMM13:GADD45B:GNG7:DIRAS1:SLC39A3:ZNF555:ZNF556:ZNF57	http://www.gsea-msigdb.org/gsea/msigdb/human/geneset/chr19p13
Positional_gene_sets	chr13q12	68	9	0.00227707	0.0235559	SAP18:MICU2:FGF9:SGCG:SACS:TNFRSF19:MIPEP:C1QTNF9B:C1QTNF9:SLC7A1	http://www.gsea-msigdb.org/gsea/msigdb/human/geneset/chr13q12
Positional_gene_sets	chr17q22	45	7	0.00272653	0.0272653	CA10:C17orf112:KIF2B:TOM1L1:COX11:STXBP4:MKS1	http://www.gsea-msigdb.org/gsea/msigdb/human/geneset/chr17q22
Positional_gene_sets	chr1q31	34	6	0.00282856	0.0273732	BRINP3:RGS18:RGS21:RGS1:RGS13:RGS2	http://www.gsea-msigdb.org/gsea/msigdb/human/geneset/chr1q31
Positional_gene_sets	chr9p21	47	7	0.00351141	0.0329194	ACO1:DDX58:TOPORS:NDUFB6:APTX:DNAJA1:B4GALT1	http://www.gsea-msigdb.org/gsea/msigdb/human/geneset/chr9p21
Positional_gene_sets	chr3p23	3	2	0.00527612	0.0469102	GADL1:STT3B	http://www.gsea-msigdb.org/gsea/msigdb/human/geneset/chr3p23
Positional_gene_sets	chr9q33	77	9	0.00531649	0.0469102	ZBTB43:ZBTB34:RALGPS1:ANGPTL2:GARNL3:SLC2A8:ZNF79:RPL12:LRSAM1	http://www.gsea-msigdb.org/gsea/msigdb/human/geneset/chr9q33
Positional_gene_sets	chr16q23	51	7	0.00558387	0.0478617	NUDT7:VAT1L:CLEC3A:WWOX:MAF:CDYL2:CENPN	http://www.gsea-msigdb.org/gsea/msigdb/human/geneset/chr16q23
Cell_type_signature	HAY_BONE_MARROW_CD34_POS_GRAN	26	7	7.97715e-05	0.0400484	HGF:ERLIN1:C1QTNF4:PRSS57:LPPR3:AZU1:CLEC11A	http://www.gsea-msigdb.org/gsea/msigdb/human/geneset/HAY_BONE_MARROW_CD34_POS_GRAN
Cell_type_signature	ZHONG_PFC_MAJOR_TYPES_OPC	89	13	9.65021e-05	0.0400484	BRINP3:SERPINE2:ALCAM:NXPH1:PTPRZ1:PSAT1:ANGPTL2:SOX6:PLEKHB1:CNTN1:CA10:GNG7:SEZ6L	http://www.gsea-msigdb.org/gsea/msigdb/human/geneset/ZHONG_PFC_MAJOR_TYPES_OPC
Cell_type_signature	MANNO_MIDBRAIN_NEUROTYPES_HGABA	1036	68	0.000248348	0.0445793	CAMTA1:LRRC7:NEGR1:NFASC:PREPL:SIX3:CCDC85A:BCL11A:NXPH2:RBMS3:PPARGC1A:LGI2:UCHL1:BEND4:EBF1:GABRB2:GABRA1:GABRG2:GRM4:GRIK2:NXPH1:THSD7A:SCIN:VSTM2A:MAGI2:SEMA3C:PCLO:SEMA3E:GRM3:GNAQ:ZBTB43:RALGPS1:STXBP1:ZNF248:PPP3CB:SAMD8:COMTD1:PDZD7:INA:KCNC1:PTPN5:CELF1:CNTN5:NTM:OPCML:IGSF9B:PIANP:C2CD5:KIF21A:LRRK2:MUC19:CNTN1:PDZRN4:TMEM132B:FGF9:PCDH9:BIVM:RTN1:RFX7:NTRK3:RBFOX1:RAP1GAP2:MPP3:RUNDC3A…	http://www.gsea-msigdb.org/gsea/msigdb/human/geneset/MANNO_MIDBRAIN_NEUROTYPES_HGABA
Cell_type_signature	MANNO_MIDBRAIN_NEUROTYPES_HOMTN	369	31	0.000259359	0.0445793	RXRG:NFASC:RBMS3:ALCAM:UCHL1:PHOX2B:GABRG2:SLIT3:VSTM2A:SEMA3C:SEMA3E:SEMA3D:ADAM22:TLE4:GARNL3:STXBP1:TRIM8:INA:PIANP:KIF21A:PFKM:FGF9:PCDH9:RTN1:RBFOX1:VAT1L:MPP3:RUNDC3A:ST8SIA3:TMX4:PLCB1	http://www.gsea-msigdb.org/gsea/msigdb/human/geneset/MANNO_MIDBRAIN_NEUROTYPES_HOMTN
Cell_type_signature	MANNO_MIDBRAIN_NEUROTYPES_HNBGABA	648	47	0.00026855	0.0445793	LRRC7:NEGR1:BRINP3:NFASC:CCDC85A:RBMS3:PPARGC1A:LGI2:UCHL1:GABRB2:GABRA1:GABRG2:GRM4:GRIK2:VSTM2A:SEMA3C:PCLO:SEMA3E:KCND2:RALGPS1:STXBP1:ZNF248:PPP3CB:CHCHD1:COMTD1:PDZD7:INA:KCNC1:PTPN5:NTM:OPCML:PIANP:KIF21A:MUC19:TMEM132B:FGF9:PCDH9:RTN1:MEIS2:RBFOX1:VAT1L:RAP1GAP2:MPP3:RUNDC3A:ST8SIA3:ONECUT2:PLCB4	http://www.gsea-msigdb.org/gsea/msigdb/human/geneset/MANNO_MIDBRAIN_NEUROTYPES_HNBGABA
Cell_type_signature	MANNO_MIDBRAIN_NEUROTYPES_HNBML1	309	27	0.000342952	0.0474417	NEGR1:NFASC:BCL11A:UCHL1:EBF1:GABRG2:GRM4:SIM1:THSD7A:VWDE:SEMA3E:PDZD7:INA:PTPN5:KIF21A:TMEM132B:FGF9:PCDH9:RTN1:RAP1GAP2:MPP3:RUNDC3A:C1QL1:ST8SIA3:ONECUT2:LPPR3:SEZ6L	http://www.gsea-msigdb.org/gsea/msigdb/human/geneset/MANNO_MIDBRAIN_NEUROTYPES_HNBML1
Chemical_and_Genetic_pertubation	ROVERSI_GLIOMA_COPY_NUMBER_UP	96	19	1.84865e-08	6.29466e-05	EYS:MAPK8IP1:DGKZ:MDK:CHRM4:ARHGAP1:ZNF408:F2:CKAP5:LRP4:PACSIN3:DDB2:ACP2:NR1H3:MADD:MYBPC3:SPI1:PSMC3:PTPRJ	http://www.gsea-msigdb.org/gsea/msigdb/human/geneset/ROVERSI_GLIOMA_COPY_NUMBER_UP

## Sheet: gtex_v8_ts_DEG
Supplement File S2 – gtex_v8_ts_DEG: The table presents the results of the tissue enrichment analysis for the SIN phenotype after removing the HLA region (Chr:6, BP:25-34 GB).
Category	GeneSet	N_genes	N_overlap	p	adjP	genes
DEG.up	Adipose_Subcutaneous	1689	71	0.803322	1	ENSG00000050628:ENSG00000172260:ENSG00000137959:ENSG00000137965:ENSG00000162761:ENSG00000152527:ENSG00000055813:ENSG00000150540:ENSG00000153250:ENSG00000136560:ENSG00000197635:ENSG00000170364:ENSG00000071282:ENSG00000163512:ENSG00000144642:ENSG00000114423:ENSG00000138640:ENSG00000137628:ENSG00000164330:ENSG00000184347:ENSG00000112246:ENSG00000164850:ENSG00000008256:ENSG00000003147:ENSG00000005108…
DEG.up	Adipose_Visceral_Omentum	1428	53	0.960406	1	ENSG00000050628:ENSG00000172260:ENSG00000170577:ENSG00000055813:ENSG00000150540:ENSG00000153250:ENSG00000197635:ENSG00000071282:ENSG00000163512:ENSG00000144642:ENSG00000114423:ENSG00000164330:ENSG00000184347:ENSG00000005108:ENSG00000127955:ENSG00000135218:ENSG00000075223:ENSG00000019991:ENSG00000164659:ENSG00000127954:ENSG00000122729:ENSG00000136859:ENSG00000165997:ENSG00000122861:ENSG00000120049…
DEG.up	Adrenal_Gland	1204	49	0.832176	1	ENSG00000049247:ENSG00000197568:ENSG00000162873:ENSG00000115392:ENSG00000143954:ENSG00000163331:ENSG00000041880:ENSG00000109132:ENSG00000154162:ENSG00000122674:ENSG00000164535:ENSG00000122584:ENSG00000106460:ENSG00000019991:ENSG00000127954:ENSG00000106025:ENSG00000122729:ENSG00000135069:ENSG00000156345:ENSG00000136856:ENSG00000148335:ENSG00000148655:ENSG00000185745:ENSG00000099194:ENSG00000148795…
DEG.up	Artery_Aorta	2103	100	0.366253	1	ENSG00000162426:ENSG00000050628:ENSG00000090104:ENSG00000158715:ENSG00000117280:ENSG00000133065:ENSG00000162881:ENSG00000152527:ENSG00000138078:ENSG00000170577:ENSG00000150540:ENSG00000144228:ENSG00000115183:ENSG00000054219:ENSG00000153246:ENSG00000153250:ENSG00000135905:ENSG00000170364:ENSG00000071282:ENSG00000144642:ENSG00000170017:ENSG00000163956:ENSG00000154277:ENSG00000064042:ENSG00000138646…
DEG.up	Artery_Coronary	1593	64	0.887541	1	ENSG00000050628:ENSG00000090104:ENSG00000163531:ENSG00000150540:ENSG00000144228:ENSG00000115183:ENSG00000054219:ENSG00000153246:ENSG00000153250:ENSG00000135905:ENSG00000170364:ENSG00000071282:ENSG00000182533:ENSG00000144642:ENSG00000170017:ENSG00000153012:ENSG00000154277:ENSG00000064042:ENSG00000151729:ENSG00000164330:ENSG00000184347:ENSG00000146197:ENSG00000007866:ENSG00000008256:ENSG00000006576…
DEG.up	Artery_Tibial	2175	102	0.42264	1	ENSG00000171735:ENSG00000049246:ENSG00000162426:ENSG00000116761:ENSG00000050628:ENSG00000172260:ENSG00000185630:ENSG00000090104:ENSG00000018699:ENSG00000152527:ENSG00000138078:ENSG00000028116:ENSG00000150540:ENSG00000144228:ENSG00000153246:ENSG00000153250:ENSG00000118260:ENSG00000135905:ENSG00000170364:ENSG00000071282:ENSG00000206559:ENSG00000144642:ENSG00000170017:ENSG00000114423:ENSG00000153012…
DEG.up	Bladder	728	39	0.177657	1	ENSG00000185630:ENSG00000090104:ENSG00000162881:ENSG00000170364:ENSG00000071282:ENSG00000041880:ENSG00000114423:ENSG00000184347:ENSG00000064999:ENSG00000007866:ENSG00000005108:ENSG00000075223:ENSG00000170381:ENSG00000156049:ENSG00000156345:ENSG00000136859:ENSG00000136856:ENSG00000196152:ENSG00000148344:ENSG00000136878:ENSG00000148660:ENSG00000107882:ENSG00000138172:ENSG00000110492:ENSG00000151376…
DEG.up	Brain_Amygdala	1438	81	0.0310506	1	ENSG00000117154:ENSG00000033122:ENSG00000162670:ENSG00000174514:ENSG00000138078:ENSG00000138083:ENSG00000055813:ENSG00000162951:ENSG00000144227:ENSG00000136535:ENSG00000144290:ENSG00000135919:ENSG00000196277:ENSG00000168329:ENSG00000168314:ENSG00000154277:ENSG00000164904:ENSG00000183775:ENSG00000145864:ENSG00000022355:ENSG00000113327:ENSG00000113645:ENSG00000272325:ENSG00000124507:ENSG00000164418…
DEG.up	Brain_Anterior_cingulate_cortex_BA24	1866	116	0.00039949	0.0215724	ENSG00000171735:ENSG00000162426:ENSG00000117154:ENSG00000033122:ENSG00000172260:ENSG00000188859:ENSG00000162670:ENSG00000174514:ENSG00000138078:ENSG00000055813:ENSG00000119866:ENSG00000162951:ENSG00000144227:ENSG00000136535:ENSG00000144290:ENSG00000135919:ENSG00000196277:ENSG00000168314:ENSG00000154277:ENSG00000059691:ENSG00000145526:ENSG00000164904:ENSG00000183775:ENSG00000145864:ENSG00000022355…
DEG.up	Brain_Caudate_basal_ganglia	1703	92	0.0546873	1	ENSG00000171735:ENSG00000033122:ENSG00000197568:ENSG00000143171:ENSG00000162670:ENSG00000163531:ENSG00000138078:ENSG00000138083:ENSG00000119866:ENSG00000162951:ENSG00000144290:ENSG00000135919:ENSG00000196277:ENSG00000168329:ENSG00000168314:ENSG00000188981:ENSG00000154277:ENSG00000164904:ENSG00000183775:ENSG00000145864:ENSG00000022355:ENSG00000113327:ENSG00000113645:ENSG00000124493:ENSG00000124507…
DEG.up	Brain_Cerebellar_Hemisphere	4248	232	0.00129197	0.0697664	ENSG00000171735:ENSG00000049246:ENSG00000162426:ENSG00000117154:ENSG00000066557:ENSG00000118454:ENSG00000172260:ENSG00000116783:ENSG00000188859:ENSG00000162670:ENSG00000163531:ENSG00000174529:ENSG00000162873:ENSG00000174514:ENSG00000133065:ENSG00000138078:ENSG00000143919:ENSG00000138035:ENSG00000115421:ENSG00000204822:ENSG00000196151:ENSG00000123636:ENSG00000144290:ENSG00000135919:ENSG00000163508…
DEG.up	Brain_Cerebellum	4055	223	0.00115509	0.062375	ENSG00000171735:ENSG00000049246:ENSG00000162426:ENSG00000117154:ENSG00000066557:ENSG00000118454:ENSG00000172260:ENSG00000116783:ENSG00000188859:ENSG00000162670:ENSG00000163531:ENSG00000174529:ENSG00000162873:ENSG00000174514:ENSG00000133065:ENSG00000138078:ENSG00000204822:ENSG00000123636:ENSG00000144290:ENSG00000135919:ENSG00000163508:ENSG00000114742:ENSG00000168314:ENSG00000114423:ENSG00000125388…
DEG.up	Brain_Cortex	2159	137	4.24285e-05	0.00229114	ENSG00000171735:ENSG00000162426:ENSG00000117154:ENSG00000009709:ENSG00000033122:ENSG00000172260:ENSG00000158882:ENSG00000188859:ENSG00000162670:ENSG00000163531:ENSG00000174529:ENSG00000174514:ENSG00000138078:ENSG00000055813:ENSG00000119866:ENSG00000162951:ENSG00000144227:ENSG00000136535:ENSG00000144290:ENSG00000135919:ENSG00000196277:ENSG00000168314:ENSG00000159788:ENSG00000154277:ENSG00000059691…
DEG.up	Brain_Frontal_Cortex_BA9	2422	142	0.00105566	0.0570057	ENSG00000171735:ENSG00000162426:ENSG00000117154:ENSG00000009709:ENSG00000033122:ENSG00000197568:ENSG00000172260:ENSG00000158882:ENSG00000188859:ENSG00000162670:ENSG00000163531:ENSG00000174529:ENSG00000174514:ENSG00000138078:ENSG00000055813:ENSG00000119866:ENSG00000162951:ENSG00000144227:ENSG00000136535:ENSG00000144290:ENSG00000135919:ENSG00000196277:ENSG00000168314:ENSG00000159788:ENSG00000154277…
DEG.up	Brain_Hippocampus	1542	85	0.0429504	1	ENSG00000117154:ENSG00000033122:ENSG00000162670:ENSG00000163531:ENSG00000162873:ENSG00000174514:ENSG00000158715:ENSG00000138078:ENSG00000119866:ENSG00000162951:ENSG00000136535:ENSG00000144290:ENSG00000135919:ENSG00000135905:ENSG00000196277:ENSG00000168329:ENSG00000168314:ENSG00000154277:ENSG00000164904:ENSG00000183775:ENSG00000145864:ENSG00000022355:ENSG00000113327:ENSG00000113645:ENSG00000124507…
DEG.up	Brain_Hypothalamus	1979	112	0.0107633	0.581216	ENSG00000171735:ENSG00000049247:ENSG00000162426:ENSG00000117154:ENSG00000116745:ENSG00000033122:ENSG00000197568:ENSG00000143171:ENSG00000162670:ENSG00000163531:ENSG00000162873:ENSG00000174514:ENSG00000138078:ENSG00000138083:ENSG00000055813:ENSG00000115392:ENSG00000162951:ENSG00000144290:ENSG00000135919:ENSG00000196277:ENSG00000168329:ENSG00000168314:ENSG00000170017:ENSG00000188981:ENSG00000154277…
DEG.up	Brain_Nucleus_accumbens_basal_ganglia	1834	110	0.00196644	0.106188	ENSG00000171735:ENSG00000162426:ENSG00000033122:ENSG00000197568:ENSG00000143171:ENSG00000188859:ENSG00000162670:ENSG00000162873:ENSG00000138078:ENSG00000143919:ENSG00000138083:ENSG00000119866:ENSG00000162951:ENSG00000144290:ENSG00000135919:ENSG00000196277:ENSG00000168329:ENSG00000168314:ENSG00000188981:ENSG00000154277:ENSG00000154162:ENSG00000164904:ENSG00000183775:ENSG00000145864:ENSG00000022355…
DEG.up	Brain_Putamen_basal_ganglia	1346	79	0.0138729	0.749138	ENSG00000171735:ENSG00000033122:ENSG00000143171:ENSG00000162670:ENSG00000163531:ENSG00000138083:ENSG00000119866:ENSG00000162951:ENSG00000144290:ENSG00000135919:ENSG00000196277:ENSG00000168329:ENSG00000168314:ENSG00000154277:ENSG00000164904:ENSG00000183775:ENSG00000145864:ENSG00000022355:ENSG00000113327:ENSG00000113645:ENSG00000124493:ENSG00000124507:ENSG00000146409:ENSG00000122584:ENSG00000170419…
DEG.up	Brain_Spinal_cord_cervical_c-1	1611	85	0.0955375	1	ENSG00000049247:ENSG00000117154:ENSG00000116745:ENSG00000197568:ENSG00000137959:ENSG00000143171:ENSG00000090104:ENSG00000163531:ENSG00000158715:ENSG00000138078:ENSG00000055813:ENSG00000115392:ENSG00000135905:ENSG00000168329:ENSG00000168314:ENSG00000170017:ENSG00000154277:ENSG00000064042:ENSG00000059691:ENSG00000154162:ENSG00000164904:ENSG00000173261:ENSG00000132911:ENSG00000118322:ENSG00000145863…
DEG.up	Brain_Substantia_nigra	1277	69	0.0872431	1	ENSG00000117154:ENSG00000116745:ENSG00000197568:ENSG00000162670:ENSG00000163531:ENSG00000162873:ENSG00000158715:ENSG00000055813:ENSG00000135919:ENSG00000135905:ENSG00000168329:ENSG00000168314:ENSG00000154277:ENSG00000064042:ENSG00000164904:ENSG00000145888:ENSG00000022355:ENSG00000113327:ENSG00000113645:ENSG00000272325:ENSG00000124507:ENSG00000146409:ENSG00000122584:ENSG00000198822:ENSG00000164659…
DEG.up	Breast_Mammary_Tissue	1428	54	0.946879	1	ENSG00000050628:ENSG00000137965:ENSG00000055813:ENSG00000150540:ENSG00000054219:ENSG00000115221:ENSG00000136560:ENSG00000197635:ENSG00000170364:ENSG00000071282:ENSG00000144642:ENSG00000114423:ENSG00000138640:ENSG00000164330:ENSG00000184347:ENSG00000124664:ENSG00000008256:ENSG00000003147:ENSG00000005108:ENSG00000146648:ENSG00000135218:ENSG00000170381:ENSG00000164659:ENSG00000127954:ENSG00000008311…
DEG.up	Cells_Cultured_fibroblasts	3686	147	0.978669	1	ENSG00000007923:ENSG00000117395:ENSG00000024526:ENSG00000066557:ENSG00000118454:ENSG00000172260:ENSG00000254685:ENSG00000137959:ENSG00000117280:ENSG00000018699:ENSG00000115970:ENSG00000068784:ENSG00000138035:ENSG00000028116:ENSG00000150540:ENSG00000153250:ENSG00000136560:ENSG00000197635:ENSG00000135919:ENSG00000135905:ENSG00000071282:ENSG00000163512:ENSG00000041880:ENSG00000170017:ENSG00000087269…
DEG.up	Cells_EBV-transformed_lymphocytes	3833	149	0.992336	1	ENSG00000007923:ENSG00000049249:ENSG00000117395:ENSG00000024526:ENSG00000066557:ENSG00000116761:ENSG00000137959:ENSG00000137965:ENSG00000090104:ENSG00000127074:ENSG00000158711:ENSG00000018699:ENSG00000162881:ENSG00000068784:ENSG00000138035:ENSG00000028116:ENSG00000115392:ENSG00000119866:ENSG00000144228:ENSG00000196151:ENSG00000054219:ENSG00000136560:ENSG00000118260:ENSG00000135905:ENSG00000187118…
DEG.up	Cervix_Ectocervix	187	8	0.630824	1	ENSG00000007866:ENSG00000167157:ENSG00000148344:ENSG00000110492:ENSG00000165912:ENSG00000186073:ENSG00000077238:ENSG00000178573
DEG.up	Cervix_Endocervix	1723	65	0.964062	1	ENSG00000185630:ENSG00000018699:ENSG00000115970:ENSG00000152527:ENSG00000138078:ENSG00000068784:ENSG00000115183:ENSG00000153250:ENSG00000118260:ENSG00000114742:ENSG00000163956:ENSG00000007866:ENSG00000005108:ENSG00000135185:ENSG00000106034:ENSG00000008311:ENSG00000156345:ENSG00000136859:ENSG00000136877:ENSG00000167157:ENSG00000136878:ENSG00000175395:ENSG00000166507:ENSG00000107566:ENSG00000107819…
DEG.up	Colon_Sigmoid	1264	57	0.576707	1	ENSG00000049246:ENSG00000187980:ENSG00000162543:ENSG00000050628:ENSG00000172260:ENSG00000185630:ENSG00000090104:ENSG00000163531:ENSG00000152527:ENSG00000119866:ENSG00000162951:ENSG00000041880:ENSG00000114455:ENSG00000154277:ENSG00000109132:ENSG00000151729:ENSG00000064999:ENSG00000007866:ENSG00000164850:ENSG00000215018:ENSG00000075223:ENSG00000170381:ENSG00000106025:ENSG00000106034:ENSG00000156049…
DEG.up	Colon_Transverse	1128	40	0.9681	1	ENSG00000187980:ENSG00000162543:ENSG00000090104:ENSG00000123836:ENSG00000138079:ENSG00000115263:ENSG00000114455:ENSG00000120756:ENSG00000109132:ENSG00000137628:ENSG00000186314:ENSG00000118322:ENSG00000124664:ENSG00000215018:ENSG00000006747:ENSG00000075223:ENSG00000106025:ENSG00000148346:ENSG00000110492:ENSG00000149418:ENSG00000149328:ENSG00000139192:ENSG00000184574:ENSG00000165966:ENSG00000184992…
DEG.up	Esophagus_Gastroesophageal_Junction	1016	45	0.621791	1	ENSG00000049246:ENSG00000162426:ENSG00000162543:ENSG00000172260:ENSG00000185630:ENSG00000162670:ENSG00000163531:ENSG00000152527:ENSG00000144644:ENSG00000153012:ENSG00000151729:ENSG00000184347:ENSG00000064999:ENSG00000007866:ENSG00000215018:ENSG00000146648:ENSG00000075223:ENSG00000170381:ENSG00000008311:ENSG00000122729:ENSG00000136859:ENSG00000148660:ENSG00000138172:ENSG00000080854:ENSG00000166086…
DEG.up	Esophagus_Mucosa	1755	64	0.98211	1	ENSG00000024526:ENSG00000163545:ENSG00000182795:ENSG00000180667:ENSG00000119866:ENSG00000163331:ENSG00000115221:ENSG00000120756:ENSG00000159788:ENSG00000156463:ENSG00000164611:ENSG00000118322:ENSG00000072571:ENSG00000113645:ENSG00000023892:ENSG00000112033:ENSG00000007866:ENSG00000096063:ENSG00000112237:ENSG00000146409:ENSG00000106392:ENSG00000164654:ENSG00000006747:ENSG00000005469:ENSG00000197353…
DEG.up	Esophagus_Muscularis	1043	45	0.690958	1	ENSG00000049246:ENSG00000162426:ENSG00000162543:ENSG00000172260:ENSG00000185630:ENSG00000162670:ENSG00000163531:ENSG00000117280:ENSG00000153250:ENSG00000144644:ENSG00000153012:ENSG00000151729:ENSG00000064999:ENSG00000007866:ENSG00000215018:ENSG00000146648:ENSG00000075223:ENSG00000170381:ENSG00000008311:ENSG00000122729:ENSG00000148660:ENSG00000021300:ENSG00000080854:ENSG00000166086:ENSG00000121361…
DEG.up	Fallopian_Tube	451	14	0.956317	1	ENSG00000185630:ENSG00000007866:ENSG00000136854:ENSG00000136877:ENSG00000138175:ENSG00000138172:ENSG00000110492:ENSG00000030066:ENSG00000178498:ENSG00000134138:ENSG00000177374:ENSG00000260027:ENSG00000099864:ENSG00000105472
DEG.up	Heart_Atrial_Appendage	572	31	0.192033	1	ENSG00000116783:ENSG00000133065:ENSG00000174502:ENSG00000182533:ENSG00000183873:ENSG00000168334:ENSG00000109819:ENSG00000059691:ENSG00000151729:ENSG00000156463:ENSG00000146530:ENSG00000135218:ENSG00000146809:ENSG00000036448:ENSG00000177791:ENSG00000120049:ENSG00000214435:ENSG00000165912:ENSG00000134571:ENSG00000182667:ENSG00000188026:ENSG00000102683:ENSG00000127863:ENSG00000027001:ENSG00000263155…
DEG.up	Heart_Left_Ventricle	395	29	0.00885854	0.478361	ENSG00000116783:ENSG00000133065:ENSG00000174502:ENSG00000182533:ENSG00000183873:ENSG00000168334:ENSG00000109819:ENSG00000059691:ENSG00000151729:ENSG00000156463:ENSG00000132423:ENSG00000135218:ENSG00000146809:ENSG00000036448:ENSG00000079393:ENSG00000120049:ENSG00000214435:ENSG00000165912:ENSG00000134571:ENSG00000121361:ENSG00000188026:ENSG00000102683:ENSG00000186073:ENSG00000263155:ENSG00000161647…
DEG.up	Kidney_Cortex	948	38	0.830753	1	ENSG00000050628:ENSG00000163531:ENSG00000163545:ENSG00000174514:ENSG00000117280:ENSG00000162881:ENSG00000138079:ENSG00000143954:ENSG00000144227:ENSG00000153246:ENSG00000115221:ENSG00000197635:ENSG00000114455:ENSG00000120756:ENSG00000216560:ENSG00000109819:ENSG00000113645:ENSG00000112246:ENSG00000005108:ENSG00000006747:ENSG00000106025:ENSG00000081800:ENSG00000135069:ENSG00000156398:ENSG00000148795…
DEG.up	Kidney_Medulla	93	1	0.987486	1	ENSG00000154277
DEG.up	Liver	1090	31	0.999031	1	ENSG00000116761:ENSG00000158715:ENSG00000162881:ENSG00000138075:ENSG00000143921:ENSG00000150540:ENSG00000109819:ENSG00000122729:ENSG00000135069:ENSG00000156110:ENSG00000107566:ENSG00000156398:ENSG00000214435:ENSG00000148965:ENSG00000134339:ENSG00000173432:ENSG00000110756:ENSG00000180210:ENSG00000134575:ENSG00000025434:ENSG00000010610:ENSG00000111713:ENSG00000135423:ENSG00000103569:ENSG00000228146…
DEG.up	Lung	3029	120	0.970214	1	ENSG00000162543:ENSG00000137959:ENSG00000137965:ENSG00000150681:ENSG00000090104:ENSG00000127074:ENSG00000163545:ENSG00000158711:ENSG00000174502:ENSG00000196188:ENSG00000182795:ENSG00000180667:ENSG00000123836:ENSG00000152527:ENSG00000138036:ENSG00000055813:ENSG00000115183:ENSG00000054219:ENSG00000115221:ENSG00000153250:ENSG00000136560:ENSG00000197635:ENSG00000071282:ENSG00000163508:ENSG00000144642…
DEG.up	Minor_Salivary_Gland	1285	55	0.728467	1	ENSG00000090104:ENSG00000174514:ENSG00000174502:ENSG00000182795:ENSG00000170577:ENSG00000163331:ENSG00000054219:ENSG00000153246:ENSG00000170017:ENSG00000120756:ENSG00000109819:ENSG00000154162:ENSG00000113645:ENSG00000124664:ENSG00000112237:ENSG00000106392:ENSG00000003147:ENSG00000146530:ENSG00000006747:ENSG00000170381:ENSG00000106025:ENSG00000148346:ENSG00000148344:ENSG00000107807:ENSG00000156398…
DEG.up	Muscle_Skeletal	879	54	0.0177916	0.960744	ENSG00000009709:ENSG00000143171:ENSG00000123836:ENSG00000170577:ENSG00000115221:ENSG00000071282:ENSG00000182533:ENSG00000144644:ENSG00000168334:ENSG00000109819:ENSG00000064042:ENSG00000151729:ENSG00000156463:ENSG00000065060:ENSG00000106305:ENSG00000178397:ENSG00000164654:ENSG00000006576:ENSG00000135218:ENSG00000146809:ENSG00000036448:ENSG00000169155:ENSG00000148335:ENSG00000107758:ENSG00000177791…
DEG.up	Nerve_Tibial	4157	163	0.992378	1	ENSG00000041988:ENSG00000049246:ENSG00000162426:ENSG00000033122:ENSG00000118454:ENSG00000116761:ENSG00000172260:ENSG00000254685:ENSG00000116783:ENSG00000137959:ENSG00000137965:ENSG00000143171:ENSG00000090104:ENSG00000163531:ENSG00000162873:ENSG00000158711:ENSG00000018699:ENSG00000115970:ENSG00000152527:ENSG00000138078:ENSG00000068784:ENSG00000162951:ENSG00000115183:ENSG00000123636:ENSG00000153250…
DEG.up	Ovary	3674	146	0.980807	1	ENSG00000041988:ENSG00000049246:ENSG00000118454:ENSG00000197568:ENSG00000116761:ENSG00000254685:ENSG00000185630:ENSG00000163531:ENSG00000162873:ENSG00000133065:ENSG00000018699:ENSG00000162881:ENSG00000152527:ENSG00000138036:ENSG00000138078:ENSG00000115392:ENSG00000115421:ENSG00000204822:ENSG00000150540:ENSG00000144228:ENSG00000144227:ENSG00000196151:ENSG00000123636:ENSG00000153246:ENSG00000153250…
DEG.up	Pancreas	549	19	0.922201	1	ENSG00000162877:ENSG00000138079:ENSG00000143954:ENSG00000172023:ENSG00000115263:ENSG00000197753:ENSG00000003147:ENSG00000135069:ENSG00000148346:ENSG00000165644:ENSG00000149418:ENSG00000121351:ENSG00000134548:ENSG00000135423:ENSG00000132359:ENSG00000167183:ENSG00000119547:ENSG00000132623:ENSG00000128294
DEG.up	Pituitary	3253	166	0.0682414	1	ENSG00000049246:ENSG00000162426:ENSG00000162543:ENSG00000117395:ENSG00000197568:ENSG00000162761:ENSG00000143171:ENSG00000188859:ENSG00000163531:ENSG00000162873:ENSG00000158715:ENSG00000198049:ENSG00000123836:ENSG00000138036:ENSG00000138078:ENSG00000138083:ENSG00000170577:ENSG00000115392:ENSG00000204822:ENSG00000163331:ENSG00000196151:ENSG00000123636:ENSG00000168026:ENSG00000120756:ENSG00000125388…
DEG.up	Prostate	2019	80	0.933641	1	ENSG00000049247:ENSG00000116745:ENSG00000185630:ENSG00000090104:ENSG00000163531:ENSG00000158711:ENSG00000158715:ENSG00000182795:ENSG00000162881:ENSG00000170577:ENSG00000204822:ENSG00000115221:ENSG00000197635:ENSG00000170364:ENSG00000159788:ENSG00000188848:ENSG00000113645:ENSG00000124664:ENSG00000065029:ENSG00000023892:ENSG00000007866:ENSG00000219545:ENSG00000003147:ENSG00000005108:ENSG00000146530…
DEG.up	Skin_Not_Sun_Exposed_Suprapubic	2037	83	0.893149	1	ENSG00000163545:ENSG00000158711:ENSG00000162877:ENSG00000174502:ENSG00000182795:ENSG00000180667:ENSG00000119866:ENSG00000163331:ENSG00000115183:ENSG00000054219:ENSG00000153246:ENSG00000087266:ENSG00000087269:ENSG00000159788:ENSG00000138640:ENSG00000156463:ENSG00000164611:ENSG00000118322:ENSG00000113645:ENSG00000124664:ENSG00000023892:ENSG00000007866:ENSG00000096063:ENSG00000122512:ENSG00000164535…
DEG.up	Skin_Sun_Exposed_Lower_leg	2163	95	0.696285	1	ENSG00000050628:ENSG00000163545:ENSG00000174514:ENSG00000158711:ENSG00000162877:ENSG00000174502:ENSG00000182795:ENSG00000180667:ENSG00000119866:ENSG00000163331:ENSG00000115183:ENSG00000054219:ENSG00000153246:ENSG00000087266:ENSG00000087269:ENSG00000159788:ENSG00000109819:ENSG00000138640:ENSG00000156463:ENSG00000164611:ENSG00000118322:ENSG00000113645:ENSG00000184347:ENSG00000124664:ENSG00000023892…
DEG.up	Small_Intestine_Terminal_Ileum	1855	68	0.982906	1	ENSG00000162670:ENSG00000090104:ENSG00000127074:ENSG00000163545:ENSG00000158715:ENSG00000196188:ENSG00000123836:ENSG00000162881:ENSG00000138075:ENSG00000143921:ENSG00000138079:ENSG00000119866:ENSG00000204822:ENSG00000143954:ENSG00000172023:ENSG00000054219:ENSG00000197635:ENSG00000115263:ENSG00000135905:ENSG00000125046:ENSG00000114455:ENSG00000120756:ENSG00000216560:ENSG00000109132:ENSG00000188848…
DEG.up	Spleen	2666	101	0.987349	1	ENSG00000049247:ENSG00000049249:ENSG00000117154:ENSG00000137959:ENSG00000137965:ENSG00000150681:ENSG00000090104:ENSG00000174529:ENSG00000163545:ENSG00000158715:ENSG00000117280:ENSG00000123836:ENSG00000162881:ENSG00000119866:ENSG00000204822:ENSG00000054219:ENSG00000197635:ENSG00000135905:ENSG00000163508:ENSG00000187118:ENSG00000168329:ENSG00000087266:ENSG00000064042:ENSG00000188848:ENSG00000138646…
DEG.up	Stomach	780	29	0.902316	1	ENSG00000050628:ENSG00000174514:ENSG00000158715:ENSG00000162877:ENSG00000174502:ENSG00000196188:ENSG00000182795:ENSG00000170577:ENSG00000120756:ENSG00000186314:ENSG00000156463:ENSG00000113645:ENSG00000124664:ENSG00000164850:ENSG00000219545:ENSG00000003147:ENSG00000148346:ENSG00000129167:ENSG00000149177:ENSG00000149418:ENSG00000100918:ENSG00000140297:ENSG00000132359:ENSG00000167183:ENSG00000260027…
DEG.up	Testis	5947	241	0.993405	1	ENSG00000117148:ENSG00000162543:ENSG00000117395:ENSG00000024526:ENSG00000162620:ENSG00000116783:ENSG00000162761:ENSG00000162763:ENSG00000188859:ENSG00000162670:ENSG00000174529:ENSG00000162873:ENSG00000133065:ENSG00000018699:ENSG00000138036:ENSG00000143919:ENSG00000138083:ENSG00000068784:ENSG00000115392:ENSG00000204822:ENSG00000143954:ENSG00000123636:ENSG00000115221:ENSG00000118260:ENSG00000135919…
DEG.up	Thyroid	3732	169	0.593833	1	ENSG00000041988:ENSG00000162543:ENSG00000033122:ENSG00000197568:ENSG00000116761:ENSG00000254685:ENSG00000137959:ENSG00000137965:ENSG00000163545:ENSG00000117280:ENSG00000133065:ENSG00000196188:ENSG00000123836:ENSG00000115970:ENSG00000138036:ENSG00000138078:ENSG00000055813:ENSG00000115392:ENSG00000115421:ENSG00000204822:ENSG00000163331:ENSG00000115183:ENSG00000196151:ENSG00000123636:ENSG00000054219…
DEG.up	Uterus	3999	165	0.949935	1	ENSG00000041988:ENSG00000049246:ENSG00000162426:ENSG00000050628:ENSG00000185630:ENSG00000188859:ENSG00000163531:ENSG00000018699:ENSG00000162881:ENSG00000115970:ENSG00000152527:ENSG00000138036:ENSG00000138078:ENSG00000068784:ENSG00000055813:ENSG00000028116:ENSG00000115392:ENSG00000115421:ENSG00000204822:ENSG00000150540:ENSG00000115183:ENSG00000123636:ENSG00000153246:ENSG00000153250:ENSG00000118260…
DEG.up	Vagina	2013	76	0.974272	1	ENSG00000185630:ENSG00000090104:ENSG00000163545:ENSG00000158711:ENSG00000182795:ENSG00000180667:ENSG00000162881:ENSG00000170577:ENSG00000115392:ENSG00000119866:ENSG00000163331:ENSG00000115221:ENSG00000120756:ENSG00000159788:ENSG00000156463:ENSG00000164611:ENSG00000118322:ENSG00000023892:ENSG00000007866:ENSG00000112249:ENSG00000215018:ENSG00000164654:ENSG00000005108:ENSG00000146648:ENSG00000075223…
DEG.up	Whole_Blood	1299	43	0.992878	1	ENSG00000049247:ENSG00000049249:ENSG00000150681:ENSG00000163545:ENSG00000123836:ENSG00000162881:ENSG00000163508:ENSG00000168329:ENSG00000087266:ENSG00000145819:ENSG00000023892:ENSG00000096063:ENSG00000177125:ENSG00000167094:ENSG00000160404:ENSG00000148346:ENSG00000134571:ENSG00000066336:ENSG00000149177:ENSG00000089692:ENSG00000010610:ENSG00000188906:ENSG00000103569:ENSG00000103313:ENSG00000077238…
DEG.down	Adipose_Subcutaneous	1307	78	0.00992383	0.535887	ENSG00000117154:ENSG00000143171:ENSG00000163531:ENSG00000174529:ENSG00000163545:ENSG00000158715:ENSG00000123836:ENSG00000143954:ENSG00000172023:ENSG00000163331:ENSG00000135919:ENSG00000170017:ENSG00000109819:ENSG00000151729:ENSG00000156463:ENSG00000164611:ENSG00000023892:ENSG00000096063:ENSG00000215018:ENSG00000006747:ENSG00000036448:ENSG00000135069:ENSG00000156345:ENSG00000136828:ENSG00000148346…
DEG.down	Adipose_Visceral_Omentum	1400	75	0.088599	1	ENSG00000171735:ENSG00000117154:ENSG00000162543:ENSG00000116783:ENSG00000163545:ENSG00000158715:ENSG00000180667:ENSG00000123836:ENSG00000162881:ENSG00000135919:ENSG00000170017:ENSG00000159788:ENSG00000109819:ENSG00000164904:ENSG00000156463:ENSG00000164611:ENSG00000005469:ENSG00000008277:ENSG00000106278:ENSG00000036448:ENSG00000135069:ENSG00000136828:ENSG00000136895:ENSG00000148346:ENSG00000171097…
DEG.down	Adrenal_Gland	2994	126	0.873438	1	ENSG00000171735:ENSG00000049246:ENSG00000162426:ENSG00000116783:ENSG00000158711:ENSG00000119280:ENSG00000115758:ENSG00000162881:ENSG00000152527:ENSG00000150540:ENSG00000144228:ENSG00000054219:ENSG00000153246:ENSG00000153250:ENSG00000118260:ENSG00000135919:ENSG00000071282:ENSG00000168026:ENSG00000170017:ENSG00000087266:ENSG00000159788:ENSG00000109819:ENSG00000145819:ENSG00000164330:ENSG00000164611…
DEG.down	Artery_Aorta	1323	70	0.116716	1	ENSG00000163545:ENSG00000174514:ENSG00000180667:ENSG00000123836:ENSG00000055813:ENSG00000197635:ENSG00000120756:ENSG00000087266:ENSG00000059691:ENSG00000164611:ENSG00000023892:ENSG00000146409:ENSG00000106415:ENSG00000003147:ENSG00000005108:ENSG00000186088:ENSG00000127955:ENSG00000135218:ENSG00000106278:ENSG00000180190:ENSG00000156049:ENSG00000135069:ENSG00000106829:ENSG00000156345:ENSG00000136828…
DEG.down	Artery_Coronary	863	44	0.253996	1	ENSG00000163545:ENSG00000174514:ENSG00000180667:ENSG00000123836:ENSG00000197635:ENSG00000159788:ENSG00000109819:ENSG00000164611:ENSG00000106415:ENSG00000003147:ENSG00000008277:ENSG00000036448:ENSG00000135069:ENSG00000136828:ENSG00000148346:ENSG00000138111:ENSG00000148985:ENSG00000134569:ENSG00000172247:ENSG00000021300:ENSG00000149328:ENSG00000139116:ENSG00000018236:ENSG00000184992:ENSG00000100918…
DEG.down	Artery_Tibial	1746	88	0.186824	1	ENSG00000143171:ENSG00000188859:ENSG00000163545:ENSG00000174514:ENSG00000158715:ENSG00000180667:ENSG00000123836:ENSG00000172023:ENSG00000163331:ENSG00000197635:ENSG00000183873:ENSG00000168026:ENSG00000087266:ENSG00000109819:ENSG00000059691:ENSG00000156463:ENSG00000164611:ENSG00000023892:ENSG00000146409:ENSG00000215018:ENSG00000106415:ENSG00000003147:ENSG00000186088:ENSG00000180190:ENSG00000182372…
DEG.down	Bladder	103	8	0.100904	1	ENSG00000163545:ENSG00000123836:ENSG00000109819:ENSG00000106278:ENSG00000139970:ENSG00000099365:ENSG00000170558:ENSG00000128203
DEG.down	Brain_Amygdala	6995	290	0.98975	1	ENSG00000041988:ENSG00000007923:ENSG00000121310:ENSG00000116754:ENSG00000118454:ENSG00000116761:ENSG00000050628:ENSG00000132485:ENSG00000254685:ENSG00000116783:ENSG00000137965:ENSG00000185630:ENSG00000090104:ENSG00000116741:ENSG00000158711:ENSG00000117280:ENSG00000133065:ENSG00000143486:ENSG00000162889:ENSG00000180667:ENSG00000115758:ENSG00000018699:ENSG00000115970:ENSG00000152527:ENSG00000138095…
DEG.down	Brain_Anterior_cingulate_cortex_BA24	6003	244	0.992638	1	ENSG00000041988:ENSG00000007923:ENSG00000121310:ENSG00000116754:ENSG00000050628:ENSG00000254685:ENSG00000137959:ENSG00000137965:ENSG00000090104:ENSG00000116741:ENSG00000158711:ENSG00000158715:ENSG00000117280:ENSG00000143486:ENSG00000162889:ENSG00000180667:ENSG00000123836:ENSG00000115758:ENSG00000018699:ENSG00000115970:ENSG00000152527:ENSG00000068784:ENSG00000028116:ENSG00000115421:ENSG00000204822…
DEG.down	Brain_Caudate_basal_ganglia	6174	241	0.999431	1	ENSG00000041988:ENSG00000007923:ENSG00000121310:ENSG00000116754:ENSG00000118454:ENSG00000116761:ENSG00000254685:ENSG00000116783:ENSG00000137965:ENSG00000185630:ENSG00000163545:ENSG00000158711:ENSG00000143486:ENSG00000162889:ENSG00000180667:ENSG00000115758:ENSG00000018699:ENSG00000162881:ENSG00000115970:ENSG00000152527:ENSG00000138095:ENSG00000068784:ENSG00000028116:ENSG00000115421:ENSG00000204822…
DEG.down	Brain_Cerebellar_Hemisphere	2381	96	0.928222	1	ENSG00000254685:ENSG00000137959:ENSG00000137965:ENSG00000090104:ENSG00000158715:ENSG00000117280:ENSG00000143486:ENSG00000162889:ENSG00000123836:ENSG00000119280:ENSG00000018699:ENSG00000162881:ENSG00000115970:ENSG00000152527:ENSG00000068784:ENSG00000115380:ENSG00000150540:ENSG00000115183:ENSG00000153250:ENSG00000136560:ENSG00000135905:ENSG00000170364:ENSG00000071282:ENSG00000163513:ENSG00000144655…
DEG.down	Brain_Cerebellum	2483	98	0.957606	1	ENSG00000254685:ENSG00000137959:ENSG00000137965:ENSG00000090104:ENSG00000116741:ENSG00000158715:ENSG00000117280:ENSG00000143486:ENSG00000123836:ENSG00000119280:ENSG00000018699:ENSG00000162881:ENSG00000115970:ENSG00000152527:ENSG00000068784:ENSG00000115380:ENSG00000150540:ENSG00000115183:ENSG00000153250:ENSG00000136560:ENSG00000135905:ENSG00000170364:ENSG00000071282:ENSG00000163513:ENSG00000144655…
DEG.down	Brain_Cortex	4957	194	0.997016	1	ENSG00000121310:ENSG00000254685:ENSG00000137965:ENSG00000185630:ENSG00000090104:ENSG00000116741:ENSG00000163545:ENSG00000158711:ENSG00000143486:ENSG00000162889:ENSG00000180667:ENSG00000115758:ENSG00000018699:ENSG00000115970:ENSG00000152527:ENSG00000138083:ENSG00000068784:ENSG00000028116:ENSG00000115421:ENSG00000150540:ENSG00000144228:ENSG00000115183:ENSG00000123636:ENSG00000136536:ENSG00000153250…
DEG.down	Brain_Frontal_Cortex_BA9	4429	170	0.99775	1	ENSG00000121310:ENSG00000254685:ENSG00000137965:ENSG00000090104:ENSG00000158711:ENSG00000158715:ENSG00000143486:ENSG00000162889:ENSG00000180667:ENSG00000018699:ENSG00000115970:ENSG00000152527:ENSG00000068784:ENSG00000028116:ENSG00000204822:ENSG00000150540:ENSG00000144228:ENSG00000115183:ENSG00000123636:ENSG00000136536:ENSG00000153250:ENSG00000136560:ENSG00000197635:ENSG00000118260:ENSG00000170364…
DEG.down	Brain_Hippocampus	6806	276	0.996811	1	ENSG00000041988:ENSG00000007923:ENSG00000049246:ENSG00000121310:ENSG00000116754:ENSG00000118454:ENSG00000116761:ENSG00000254685:ENSG00000116783:ENSG00000137965:ENSG00000185630:ENSG00000116741:ENSG00000163545:ENSG00000158711:ENSG00000117280:ENSG00000133065:ENSG00000143486:ENSG00000162889:ENSG00000180667:ENSG00000115758:ENSG00000018699:ENSG00000115970:ENSG00000152527:ENSG00000138095:ENSG00000068784…
DEG.down	Brain_Hypothalamus	5303	210	0.996318	1	ENSG00000007923:ENSG00000121310:ENSG00000254685:ENSG00000185630:ENSG00000163545:ENSG00000158711:ENSG00000117280:ENSG00000133065:ENSG00000143486:ENSG00000162889:ENSG00000180667:ENSG00000123836:ENSG00000018699:ENSG00000162881:ENSG00000115970:ENSG00000152527:ENSG00000068784:ENSG00000028116:ENSG00000204822:ENSG00000150540:ENSG00000144228:ENSG00000115183:ENSG00000123636:ENSG00000136536:ENSG00000153250…
DEG.down	Brain_Nucleus_accumbens_basal_ganglia	5801	225	0.999367	1	ENSG00000041988:ENSG00000007923:ENSG00000121310:ENSG00000116754:ENSG00000254685:ENSG00000137965:ENSG00000090104:ENSG00000158711:ENSG00000117280:ENSG00000143486:ENSG00000162889:ENSG00000180667:ENSG00000115758:ENSG00000018699:ENSG00000162881:ENSG00000115970:ENSG00000152527:ENSG00000068784:ENSG00000028116:ENSG00000115421:ENSG00000204822:ENSG00000143954:ENSG00000172023:ENSG00000150540:ENSG00000144228…
DEG.down	Brain_Putamen_basal_ganglia	7081	295	0.987251	1	ENSG00000041988:ENSG00000007923:ENSG00000121310:ENSG00000116754:ENSG00000118454:ENSG00000116761:ENSG00000132485:ENSG00000172260:ENSG00000254685:ENSG00000116783:ENSG00000137965:ENSG00000185630:ENSG00000090104:ENSG00000158711:ENSG00000117280:ENSG00000133065:ENSG00000143486:ENSG00000162889:ENSG00000180667:ENSG00000115758:ENSG00000018699:ENSG00000115970:ENSG00000152527:ENSG00000138095:ENSG00000068784…
DEG.down	Brain_Spinal_cord_cervical_c-1	4547	202	0.72089	1	ENSG00000007923:ENSG00000121310:ENSG00000116761:ENSG00000158882:ENSG00000185630:ENSG00000163545:ENSG00000158711:ENSG00000133065:ENSG00000143486:ENSG00000180667:ENSG00000018699:ENSG00000162881:ENSG00000115970:ENSG00000152527:ENSG00000068784:ENSG00000115380:ENSG00000204822:ENSG00000172023:ENSG00000163331:ENSG00000136536:ENSG00000054219:ENSG00000153250:ENSG00000197635:ENSG00000170364:ENSG00000071282…
DEG.down	Brain_Substantia_nigra	6489	260	0.997933	1	ENSG00000041988:ENSG00000007923:ENSG00000117395:ENSG00000121310:ENSG00000116754:ENSG00000118454:ENSG00000116761:ENSG00000254685:ENSG00000116783:ENSG00000185630:ENSG00000116741:ENSG00000163545:ENSG00000158711:ENSG00000133065:ENSG00000143486:ENSG00000162889:ENSG00000180667:ENSG00000115758:ENSG00000018699:ENSG00000162881:ENSG00000115970:ENSG00000152527:ENSG00000138036:ENSG00000138095:ENSG00000068784…
DEG.down	Breast_Mammary_Tissue	912	54	0.0328097	1	ENSG00000143171:ENSG00000163531:ENSG00000174529:ENSG00000163545:ENSG00000123836:ENSG00000119866:ENSG00000135919:ENSG00000135905:ENSG00000109819:ENSG00000153012:ENSG00000173261:ENSG00000164611:ENSG00000106278:ENSG00000036448:ENSG00000135069:ENSG00000186862:ENSG00000138111:ENSG00000148795:ENSG00000110786:ENSG00000121653:ENSG00000134569:ENSG00000134571:ENSG00000149177:ENSG00000021300:ENSG00000182667…
DEG.down	Cells_Cultured_fibroblasts	1713	80	0.45168	1	ENSG00000131584:ENSG00000049246:ENSG00000121310:ENSG00000116741:ENSG00000163531:ENSG00000158715:ENSG00000123836:ENSG00000152527:ENSG00000170577:ENSG00000123636:ENSG00000054219:ENSG00000168026:ENSG00000144655:ENSG00000087266:ENSG00000159788:ENSG00000109819:ENSG00000064042:ENSG00000151729:ENSG00000145819:ENSG00000064999:ENSG00000065029:ENSG00000023892:ENSG00000146409:ENSG00000164850:ENSG00000106415…
DEG.down	Cells_EBV-transformed_lymphocytes	2063	95	0.503021	1	ENSG00000131584:ENSG00000049245:ENSG00000049246:ENSG00000121310:ENSG00000117519:ENSG00000188859:ENSG00000116741:ENSG00000174529:ENSG00000163545:ENSG00000174514:ENSG00000133065:ENSG00000123836:ENSG00000119280:ENSG00000115183:ENSG00000153250:ENSG00000135919:ENSG00000170364:ENSG00000071282:ENSG00000163513:ENSG00000114745:ENSG00000168026:ENSG00000125388:ENSG00000159788:ENSG00000163956:ENSG00000138640…
DEG.down	Cervix_Ectocervix	2	0	1	1
DEG.down	Cervix_Endocervix	5	1	0.209384	1	ENSG00000135218
DEG.down	Colon_Sigmoid	1530	70	0.53037	1	ENSG00000117154:ENSG00000116761:ENSG00000163545:ENSG00000174514:ENSG00000158715:ENSG00000123836:ENSG00000162881:ENSG00000170577:ENSG00000055813:ENSG00000054219:ENSG00000135905:ENSG00000071282:ENSG00000109819:ENSG00000064042:ENSG00000156463:ENSG00000164611:ENSG00000124507:ENSG00000023892:ENSG00000003147:ENSG00000153993:ENSG00000008277:ENSG00000182372:ENSG00000036448:ENSG00000135069:ENSG00000148346…
DEG.down	Colon_Transverse	1404	78	0.0441826	1	ENSG00000117154:ENSG00000116783:ENSG00000137959:ENSG00000133065:ENSG00000182795:ENSG00000138078:ENSG00000170577:ENSG00000055813:ENSG00000163331:ENSG00000135905:ENSG00000071282:ENSG00000125388:ENSG00000159788:ENSG00000064042:ENSG00000164330:ENSG00000113645:ENSG00000124507:ENSG00000164418:ENSG00000019991:ENSG00000153993:ENSG00000008277:ENSG00000127954:ENSG00000106278:ENSG00000180190:ENSG00000036448…
DEG.down	Esophagus_Gastroesophageal_Junction	1406	69	0.294921	1	ENSG00000117154:ENSG00000163545:ENSG00000162873:ENSG00000174514:ENSG00000123836:ENSG00000055813:ENSG00000119866:ENSG00000153246:ENSG00000197635:ENSG00000135905:ENSG00000087266:ENSG00000064042:ENSG00000156463:ENSG00000164611:ENSG00000124507:ENSG00000146197:ENSG00000023892:ENSG00000164418:ENSG00000106392:ENSG00000106415:ENSG00000003147:ENSG00000008277:ENSG00000182372:ENSG00000197353:ENSG00000156017…
DEG.down	Esophagus_Mucosa	3122	149	0.309511	1	ENSG00000171735:ENSG00000162426:ENSG00000162543:ENSG00000050628:ENSG00000172260:ENSG00000137959:ENSG00000137965:ENSG00000163531:ENSG00000174514:ENSG00000158715:ENSG00000117280:ENSG00000133065:ENSG00000119280:ENSG00000115758:ENSG00000152527:ENSG00000138036:ENSG00000138078:ENSG00000150540:ENSG00000197635:ENSG00000135905:ENSG00000071282:ENSG00000144642:ENSG00000168026:ENSG00000144659:ENSG00000170017…
DEG.down	Esophagus_Muscularis	1582	78	0.265952	1	ENSG00000117154:ENSG00000116761:ENSG00000163545:ENSG00000162873:ENSG00000174514:ENSG00000158715:ENSG00000180667:ENSG00000123836:ENSG00000170577:ENSG00000119866:ENSG00000150540:ENSG00000153246:ENSG00000197635:ENSG00000135905:ENSG00000168026:ENSG00000087266:ENSG00000164904:ENSG00000164611:ENSG00000113645:ENSG00000023892:ENSG00000106392:ENSG00000106415:ENSG00000003147:ENSG00000106025:ENSG00000182372…
DEG.down	Fallopian_Tube	1	0	1	1
DEG.down	Heart_Atrial_Appendage	7365	314	0.962599	1	ENSG00000041988:ENSG00000049246:ENSG00000162426:ENSG00000117154:ENSG00000117395:ENSG00000066557:ENSG00000118454:ENSG00000197568:ENSG00000116761:ENSG00000185630:ENSG00000174529:ENSG00000163545:ENSG00000158711:ENSG00000158715:ENSG00000117280:ENSG00000143486:ENSG00000180667:ENSG00000018699:ENSG00000162881:ENSG00000115970:ENSG00000152527:ENSG00000138036:ENSG00000143919:ENSG00000170577:ENSG00000068784…
DEG.down	Heart_Left_Ventricle	8514	377	0.845577	1	ENSG00000131584:ENSG00000041988:ENSG00000171735:ENSG00000049245:ENSG00000049246:ENSG00000162426:ENSG00000117395:ENSG00000066557:ENSG00000116754:ENSG00000118454:ENSG00000197568:ENSG00000132485:ENSG00000172260:ENSG00000254685:ENSG00000137959:ENSG00000137965:ENSG00000185630:ENSG00000143171:ENSG00000090104:ENSG00000116741:ENSG00000163531:ENSG00000174529:ENSG00000158711:ENSG00000158715:ENSG00000117280…
DEG.down	Kidney_Cortex	5049	226	0.687957	1	ENSG00000049246:ENSG00000117154:ENSG00000066557:ENSG00000118454:ENSG00000172260:ENSG00000116783:ENSG00000185630:ENSG00000133065:ENSG00000182795:ENSG00000180667:ENSG00000119280:ENSG00000018699:ENSG00000115970:ENSG00000138078:ENSG00000068784:ENSG00000138035:ENSG00000028116:ENSG00000115392:ENSG00000115421:ENSG00000144228:ENSG00000115183:ENSG00000123636:ENSG00000136536:ENSG00000054219:ENSG00000136560…
DEG.down	Kidney_Medulla	0	0	1	1
DEG.down	Liver	7196	310	0.934921	1	ENSG00000131584:ENSG00000041988:ENSG00000007923:ENSG00000171735:ENSG00000049245:ENSG00000118454:ENSG00000132485:ENSG00000254685:ENSG00000137959:ENSG00000137965:ENSG00000185630:ENSG00000090104:ENSG00000116741:ENSG00000163531:ENSG00000163545:ENSG00000158711:ENSG00000133065:ENSG00000143486:ENSG00000180667:ENSG00000123836:ENSG00000119280:ENSG00000018699:ENSG00000152527:ENSG00000138036:ENSG00000138095…
DEG.down	Lung	820	49	0.0354651	1	ENSG00000162426:ENSG00000050628:ENSG00000116783:ENSG00000182533:ENSG00000168334:ENSG00000154277:ENSG00000059691:ENSG00000124664:ENSG00000146197:ENSG00000132423:ENSG00000215018:ENSG00000008277:ENSG00000106278:ENSG00000036448:ENSG00000197353:ENSG00000135069:ENSG00000136895:ENSG00000120049:ENSG00000148795:ENSG00000110786:ENSG00000121653:ENSG00000165917:ENSG00000172247:ENSG00000080854:ENSG00000184574…
DEG.down	Minor_Salivary_Gland	1666	87	0.110016	1	ENSG00000171735:ENSG00000162426:ENSG00000117154:ENSG00000116761:ENSG00000172260:ENSG00000116783:ENSG00000137959:ENSG00000158882:ENSG00000143171:ENSG00000163531:ENSG00000174529:ENSG00000162873:ENSG00000133065:ENSG00000115758:ENSG00000162881:ENSG00000055813:ENSG00000135919:ENSG00000135905:ENSG00000125388:ENSG00000154277:ENSG00000059691:ENSG00000164330:ENSG00000124507:ENSG00000064999:ENSG00000164850…
DEG.down	Muscle_Skeletal	6093	261	0.925846	1	ENSG00000131584:ENSG00000041988:ENSG00000171735:ENSG00000049246:ENSG00000162426:ENSG00000121310:ENSG00000066557:ENSG00000118454:ENSG00000197568:ENSG00000116761:ENSG00000172260:ENSG00000254685:ENSG00000116783:ENSG00000137959:ENSG00000137965:ENSG00000117519:ENSG00000090104:ENSG00000116741:ENSG00000163531:ENSG00000158715:ENSG00000117280:ENSG00000174502:ENSG00000180667:ENSG00000115970:ENSG00000152527…
DEG.down	Nerve_Tibial	784	30	0.872791	1	ENSG00000050628:ENSG00000163545:ENSG00000174514:ENSG00000158715:ENSG00000170577:ENSG00000109819:ENSG00000156463:ENSG00000124507:ENSG00000036448:ENSG00000156049:ENSG00000149418:ENSG00000080854:ENSG00000139200:ENSG00000134548:ENSG00000184992:ENSG00000102683:ENSG00000134138:ENSG00000263155:ENSG00000157766:ENSG00000166446:ENSG00000005961:ENSG00000186868:ENSG00000108379:ENSG00000198336:ENSG00000141198…
DEG.down	Ovary	1429	77	0.0775455	1	ENSG00000117154:ENSG00000162543:ENSG00000050628:ENSG00000172260:ENSG00000158882:ENSG00000143171:ENSG00000163545:ENSG00000174514:ENSG00000180667:ENSG00000123836:ENSG00000055813:ENSG00000163331:ENSG00000054219:ENSG00000109819:ENSG00000145819:ENSG00000164611:ENSG00000124507:ENSG00000146197:ENSG00000023892:ENSG00000164850:ENSG00000106305:ENSG00000215018:ENSG00000003147:ENSG00000135218:ENSG00000019991…
DEG.down	Pancreas	8671	390	0.7269	1	ENSG00000131584:ENSG00000041988:ENSG00000007923:ENSG00000171735:ENSG00000049245:ENSG00000049246:ENSG00000117395:ENSG00000066557:ENSG00000118454:ENSG00000197568:ENSG00000050628:ENSG00000254685:ENSG00000137965:ENSG00000158882:ENSG00000090104:ENSG00000163531:ENSG00000174529:ENSG00000174514:ENSG00000158711:ENSG00000069275:ENSG00000117280:ENSG00000143486:ENSG00000162889:ENSG00000180667:ENSG00000123836…
DEG.down	Pituitary	1752	63	0.986524	1	ENSG00000172260:ENSG00000163545:ENSG00000119280:ENSG00000152527:ENSG00000055813:ENSG00000119866:ENSG00000150540:ENSG00000054219:ENSG00000135919:ENSG00000135905:ENSG00000071282:ENSG00000144642:ENSG00000156463:ENSG00000164330:ENSG00000164611:ENSG00000184347:ENSG00000146197:ENSG00000007866:ENSG00000106268:ENSG00000106305:ENSG00000008256:ENSG00000146648:ENSG00000127955:ENSG00000135218:ENSG00000075223…
DEG.down	Prostate	698	37	0.202628	1	ENSG00000050628:ENSG00000172260:ENSG00000116783:ENSG00000143171:ENSG00000163545:ENSG00000123836:ENSG00000054219:ENSG00000135905:ENSG00000153012:ENSG00000059691:ENSG00000164611:ENSG00000124507:ENSG00000106392:ENSG00000127955:ENSG00000135218:ENSG00000106278:ENSG00000106829:ENSG00000177283:ENSG00000110786:ENSG00000134571:ENSG00000172247:ENSG00000123892:ENSG00000182667:ENSG00000184574:ENSG00000139116…
DEG.down	Skin_Not_Sun_Exposed_Suprapubic	2330	126	0.026312	1	ENSG00000171735:ENSG00000162426:ENSG00000117154:ENSG00000162543:ENSG00000116761:ENSG00000172260:ENSG00000116783:ENSG00000137959:ENSG00000137965:ENSG00000185630:ENSG00000143171:ENSG00000188859:ENSG00000163531:ENSG00000158715:ENSG00000117280:ENSG00000133065:ENSG00000138078:ENSG00000055813:ENSG00000172023:ENSG00000150540:ENSG00000135919:ENSG00000135905:ENSG00000144642:ENSG00000168026:ENSG00000041880…
DEG.down	Skin_Sun_Exposed_Lower_leg	2123	109	0.112019	1	ENSG00000171735:ENSG00000162426:ENSG00000117154:ENSG00000162543:ENSG00000116761:ENSG00000137959:ENSG00000137965:ENSG00000185630:ENSG00000143171:ENSG00000163531:ENSG00000158715:ENSG00000117280:ENSG00000133065:ENSG00000138078:ENSG00000055813:ENSG00000172023:ENSG00000150540:ENSG00000135919:ENSG00000135905:ENSG00000144642:ENSG00000168026:ENSG00000041880:ENSG00000125388:ENSG00000154277:ENSG00000064042…
DEG.down	Small_Intestine_Terminal_Ileum	1257	73	0.0218762	1	ENSG00000171735:ENSG00000049246:ENSG00000116761:ENSG00000172260:ENSG00000116783:ENSG00000143171:ENSG00000162873:ENSG00000133065:ENSG00000119280:ENSG00000138078:ENSG00000055813:ENSG00000071282:ENSG00000144642:ENSG00000125388:ENSG00000159788:ENSG00000064042:ENSG00000164904:ENSG00000146197:ENSG00000164850:ENSG00000178397:ENSG00000005108:ENSG00000127955:ENSG00000019991:ENSG00000164659:ENSG00000008277…
DEG.down	Spleen	1930	85	0.676871	1	ENSG00000049246:ENSG00000162426:ENSG00000116761:ENSG00000116783:ENSG00000185630:ENSG00000174514:ENSG00000119280:ENSG00000138036:ENSG00000138078:ENSG00000055813:ENSG00000115183:ENSG00000163512:ENSG00000170017:ENSG00000125388:ENSG00000159788:ENSG00000154277:ENSG00000138640:ENSG00000151729:ENSG00000164904:ENSG00000184347:ENSG00000008256:ENSG00000178397:ENSG00000005108:ENSG00000146648:ENSG00000127955…
DEG.down	Stomach	2290	105	0.520903	1	ENSG00000171735:ENSG00000162426:ENSG00000197568:ENSG00000116783:ENSG00000137959:ENSG00000143171:ENSG00000163531:ENSG00000174529:ENSG00000163545:ENSG00000162881:ENSG00000055813:ENSG00000054219:ENSG00000153246:ENSG00000197635:ENSG00000135919:ENSG00000135905:ENSG00000144642:ENSG00000168026:ENSG00000125388:ENSG00000159788:ENSG00000109819:ENSG00000153012:ENSG00000154277:ENSG00000064042:ENSG00000059691…
DEG.down	Testis	2599	117	0.607239	1	ENSG00000118454:ENSG00000172260:ENSG00000137965:ENSG00000158882:ENSG00000185630:ENSG00000143171:ENSG00000163531:ENSG00000174514:ENSG00000117280:ENSG00000182795:ENSG00000119280:ENSG00000162881:ENSG00000115380:ENSG00000055813:ENSG00000119866:ENSG00000150540:ENSG00000144228:ENSG00000163331:ENSG00000115183:ENSG00000153246:ENSG00000153250:ENSG00000136560:ENSG00000197635:ENSG00000135905:ENSG00000071282…
DEG.down	Thyroid	976	50	0.226703	1	ENSG00000162426:ENSG00000117154:ENSG00000050628:ENSG00000172260:ENSG00000143171:ENSG00000163531:ENSG00000162873:ENSG00000174514:ENSG00000170577:ENSG00000119866:ENSG00000197635:ENSG00000106268:ENSG00000215018:ENSG00000075223:ENSG00000106034:ENSG00000036448:ENSG00000148344:ENSG00000099194:ENSG00000186862:ENSG00000120049:ENSG00000134339:ENSG00000173432:ENSG00000172247:ENSG00000182667:ENSG00000139200…
DEG.down	Uterus	788	39	0.334981	1	ENSG00000117154:ENSG00000143171:ENSG00000163545:ENSG00000174514:ENSG00000123836:ENSG00000054219:ENSG00000135919:ENSG00000135905:ENSG00000109819:ENSG00000064042:ENSG00000164611:ENSG00000146197:ENSG00000023892:ENSG00000215018:ENSG00000135218:ENSG00000036448:ENSG00000135069:ENSG00000148346:ENSG00000177791:ENSG00000099194:ENSG00000173432:ENSG00000149177:ENSG00000021300:ENSG00000149418:ENSG00000184574…
DEG.down	Vagina	598	33	0.15736	1	ENSG00000117154:ENSG00000174514:ENSG00000123836:ENSG00000170017:ENSG00000109819:ENSG00000153012:ENSG00000064042:ENSG00000151729:ENSG00000145819:ENSG00000146197:ENSG00000036448:ENSG00000177283:ENSG00000120049:ENSG00000138111:ENSG00000148798:ENSG00000134339:ENSG00000121653:ENSG00000149177:ENSG00000021300:ENSG00000182667:ENSG00000250510:ENSG00000139970:ENSG00000104177:ENSG00000103569:ENSG00000099365…
DEG.down	Whole_Blood	6321	280	0.785418	1	ENSG00000131584:ENSG00000041988:ENSG00000007923:ENSG00000171735:ENSG00000117395:ENSG00000121310:ENSG00000066557:ENSG00000116754:ENSG00000118454:ENSG00000197568:ENSG00000132485:ENSG00000254685:ENSG00000137959:ENSG00000137965:ENSG00000117519:ENSG00000090104:ENSG00000158711:ENSG00000158715:ENSG00000069275:ENSG00000133065:ENSG00000196188:ENSG00000143486:ENSG00000119280:ENSG00000115758:ENSG00000018699…
DEG.twoside	Adipose_Subcutaneous	2996	149	0.146747	1	ENSG00000117154:ENSG00000050628:ENSG00000172260:ENSG00000137959:ENSG00000137965:ENSG00000162761:ENSG00000143171:ENSG00000163531:ENSG00000174529:ENSG00000163545:ENSG00000158715:ENSG00000123836:ENSG00000152527:ENSG00000055813:ENSG00000143954:ENSG00000172023:ENSG00000150540:ENSG00000163331:ENSG00000153250:ENSG00000136560:ENSG00000197635:ENSG00000135919:ENSG00000170364:ENSG00000071282:ENSG00000163512…
DEG.twoside	Adipose_Visceral_Omentum	2828	128	0.585106	1	ENSG00000171735:ENSG00000117154:ENSG00000162543:ENSG00000050628:ENSG00000172260:ENSG00000116783:ENSG00000163545:ENSG00000158715:ENSG00000180667:ENSG00000123836:ENSG00000162881:ENSG00000170577:ENSG00000055813:ENSG00000150540:ENSG00000153250:ENSG00000197635:ENSG00000135919:ENSG00000071282:ENSG00000163512:ENSG00000144642:ENSG00000170017:ENSG00000114423:ENSG00000159788:ENSG00000109819:ENSG00000164904…
DEG.twoside	Adrenal_Gland	4198	175	0.938278	1	ENSG00000171735:ENSG00000049246:ENSG00000049247:ENSG00000162426:ENSG00000197568:ENSG00000116783:ENSG00000162873:ENSG00000158711:ENSG00000119280:ENSG00000115758:ENSG00000162881:ENSG00000152527:ENSG00000115392:ENSG00000143954:ENSG00000150540:ENSG00000144228:ENSG00000163331:ENSG00000054219:ENSG00000153246:ENSG00000153250:ENSG00000118260:ENSG00000135919:ENSG00000071282:ENSG00000168026:ENSG00000041880…
DEG.twoside	Artery_Aorta	3426	170	0.133404	1	ENSG00000162426:ENSG00000050628:ENSG00000090104:ENSG00000163545:ENSG00000174514:ENSG00000158715:ENSG00000117280:ENSG00000133065:ENSG00000180667:ENSG00000123836:ENSG00000162881:ENSG00000152527:ENSG00000138078:ENSG00000170577:ENSG00000055813:ENSG00000150540:ENSG00000144228:ENSG00000115183:ENSG00000054219:ENSG00000153246:ENSG00000153250:ENSG00000197635:ENSG00000135905:ENSG00000170364:ENSG00000071282…
DEG.twoside	Artery_Coronary	2456	108	0.703231	1	ENSG00000050628:ENSG00000090104:ENSG00000163531:ENSG00000163545:ENSG00000174514:ENSG00000180667:ENSG00000123836:ENSG00000150540:ENSG00000144228:ENSG00000115183:ENSG00000054219:ENSG00000153246:ENSG00000153250:ENSG00000197635:ENSG00000135905:ENSG00000170364:ENSG00000071282:ENSG00000182533:ENSG00000144642:ENSG00000170017:ENSG00000159788:ENSG00000109819:ENSG00000153012:ENSG00000154277:ENSG00000064042…
DEG.twoside	Artery_Tibial	3921	190	0.204519	1	ENSG00000171735:ENSG00000049246:ENSG00000162426:ENSG00000116761:ENSG00000050628:ENSG00000172260:ENSG00000185630:ENSG00000143171:ENSG00000188859:ENSG00000090104:ENSG00000163545:ENSG00000174514:ENSG00000158715:ENSG00000180667:ENSG00000123836:ENSG00000018699:ENSG00000152527:ENSG00000138078:ENSG00000028116:ENSG00000172023:ENSG00000150540:ENSG00000144228:ENSG00000163331:ENSG00000153246:ENSG00000153250…
DEG.twoside	Bladder	831	47	0.0809952	1	ENSG00000185630:ENSG00000090104:ENSG00000163545:ENSG00000123836:ENSG00000162881:ENSG00000170364:ENSG00000071282:ENSG00000041880:ENSG00000114423:ENSG00000109819:ENSG00000184347:ENSG00000064999:ENSG00000007866:ENSG00000005108:ENSG00000075223:ENSG00000170381:ENSG00000106278:ENSG00000156049:ENSG00000156345:ENSG00000136859:ENSG00000136856:ENSG00000196152:ENSG00000148344:ENSG00000136878:ENSG00000148660…
DEG.twoside	Brain_Amygdala	8433	371	0.881278	1	ENSG00000041988:ENSG00000007923:ENSG00000117154:ENSG00000121310:ENSG00000033122:ENSG00000116754:ENSG00000118454:ENSG00000116761:ENSG00000050628:ENSG00000132485:ENSG00000254685:ENSG00000116783:ENSG00000137965:ENSG00000185630:ENSG00000162670:ENSG00000090104:ENSG00000116741:ENSG00000174514:ENSG00000158711:ENSG00000117280:ENSG00000133065:ENSG00000143486:ENSG00000162889:ENSG00000180667:ENSG00000115758…
DEG.twoside	Brain_Anterior_cingulate_cortex_BA24	7869	360	0.546902	1	ENSG00000041988:ENSG00000007923:ENSG00000171735:ENSG00000162426:ENSG00000117154:ENSG00000121310:ENSG00000033122:ENSG00000116754:ENSG00000050628:ENSG00000172260:ENSG00000254685:ENSG00000137959:ENSG00000137965:ENSG00000188859:ENSG00000162670:ENSG00000090104:ENSG00000116741:ENSG00000174514:ENSG00000158711:ENSG00000158715:ENSG00000117280:ENSG00000143486:ENSG00000162889:ENSG00000180667:ENSG00000123836…
DEG.twoside	Brain_Caudate_basal_ganglia	7877	333	0.981666	1	ENSG00000041988:ENSG00000007923:ENSG00000171735:ENSG00000121310:ENSG00000033122:ENSG00000116754:ENSG00000118454:ENSG00000197568:ENSG00000116761:ENSG00000254685:ENSG00000116783:ENSG00000137965:ENSG00000185630:ENSG00000143171:ENSG00000162670:ENSG00000163531:ENSG00000163545:ENSG00000158711:ENSG00000143486:ENSG00000162889:ENSG00000180667:ENSG00000115758:ENSG00000018699:ENSG00000162881:ENSG00000115970…
DEG.twoside	Brain_Cerebellar_Hemisphere	6629	328	0.0434676	1	ENSG00000171735:ENSG00000049246:ENSG00000162426:ENSG00000117154:ENSG00000066557:ENSG00000118454:ENSG00000172260:ENSG00000254685:ENSG00000116783:ENSG00000137959:ENSG00000137965:ENSG00000188859:ENSG00000162670:ENSG00000090104:ENSG00000163531:ENSG00000174529:ENSG00000162873:ENSG00000174514:ENSG00000158715:ENSG00000117280:ENSG00000133065:ENSG00000143486:ENSG00000162889:ENSG00000123836:ENSG00000119280…
DEG.twoside	Brain_Cerebellum	6538	321	0.0656067	1	ENSG00000171735:ENSG00000049246:ENSG00000162426:ENSG00000117154:ENSG00000066557:ENSG00000118454:ENSG00000172260:ENSG00000254685:ENSG00000116783:ENSG00000137959:ENSG00000137965:ENSG00000188859:ENSG00000162670:ENSG00000090104:ENSG00000116741:ENSG00000163531:ENSG00000174529:ENSG00000162873:ENSG00000174514:ENSG00000158715:ENSG00000117280:ENSG00000133065:ENSG00000143486:ENSG00000123836:ENSG00000119280…
DEG.twoside	Brain_Cortex	7116	331	0.387344	1	ENSG00000171735:ENSG00000162426:ENSG00000117154:ENSG00000009709:ENSG00000121310:ENSG00000033122:ENSG00000172260:ENSG00000254685:ENSG00000137965:ENSG00000158882:ENSG00000185630:ENSG00000188859:ENSG00000162670:ENSG00000090104:ENSG00000116741:ENSG00000163531:ENSG00000174529:ENSG00000163545:ENSG00000174514:ENSG00000158711:ENSG00000143486:ENSG00000162889:ENSG00000180667:ENSG00000115758:ENSG00000018699…
DEG.twoside	Brain_Frontal_Cortex_BA9	6851	312	0.58431	1	ENSG00000171735:ENSG00000162426:ENSG00000117154:ENSG00000009709:ENSG00000121310:ENSG00000033122:ENSG00000197568:ENSG00000172260:ENSG00000254685:ENSG00000137965:ENSG00000158882:ENSG00000188859:ENSG00000162670:ENSG00000090104:ENSG00000163531:ENSG00000174529:ENSG00000174514:ENSG00000158711:ENSG00000158715:ENSG00000143486:ENSG00000162889:ENSG00000180667:ENSG00000018699:ENSG00000115970:ENSG00000152527…
DEG.twoside	Brain_Hippocampus	8348	361	0.947275	1	ENSG00000041988:ENSG00000007923:ENSG00000049246:ENSG00000117154:ENSG00000121310:ENSG00000033122:ENSG00000116754:ENSG00000118454:ENSG00000116761:ENSG00000254685:ENSG00000116783:ENSG00000137965:ENSG00000185630:ENSG00000162670:ENSG00000116741:ENSG00000163531:ENSG00000163545:ENSG00000162873:ENSG00000174514:ENSG00000158711:ENSG00000158715:ENSG00000117280:ENSG00000133065:ENSG00000143486:ENSG00000162889…
DEG.twoside	Brain_Hypothalamus	7282	322	0.821929	1	ENSG00000007923:ENSG00000171735:ENSG00000049247:ENSG00000162426:ENSG00000117154:ENSG00000121310:ENSG00000116745:ENSG00000033122:ENSG00000197568:ENSG00000254685:ENSG00000185630:ENSG00000143171:ENSG00000162670:ENSG00000163531:ENSG00000163545:ENSG00000162873:ENSG00000174514:ENSG00000158711:ENSG00000117280:ENSG00000133065:ENSG00000143486:ENSG00000162889:ENSG00000180667:ENSG00000123836:ENSG00000018699…
DEG.twoside	Brain_Nucleus_accumbens_basal_ganglia	7635	335	0.874517	1	ENSG00000041988:ENSG00000007923:ENSG00000171735:ENSG00000162426:ENSG00000121310:ENSG00000033122:ENSG00000116754:ENSG00000197568:ENSG00000254685:ENSG00000137965:ENSG00000143171:ENSG00000188859:ENSG00000162670:ENSG00000090104:ENSG00000162873:ENSG00000158711:ENSG00000117280:ENSG00000143486:ENSG00000162889:ENSG00000180667:ENSG00000115758:ENSG00000018699:ENSG00000162881:ENSG00000115970:ENSG00000152527…
DEG.twoside	Brain_Putamen_basal_ganglia	8427	374	0.828241	1	ENSG00000041988:ENSG00000007923:ENSG00000171735:ENSG00000121310:ENSG00000033122:ENSG00000116754:ENSG00000118454:ENSG00000116761:ENSG00000132485:ENSG00000172260:ENSG00000254685:ENSG00000116783:ENSG00000137965:ENSG00000185630:ENSG00000143171:ENSG00000162670:ENSG00000090104:ENSG00000163531:ENSG00000158711:ENSG00000117280:ENSG00000133065:ENSG00000143486:ENSG00000162889:ENSG00000180667:ENSG00000115758…
DEG.twoside	Brain_Spinal_cord_cervical_c-1	6158	287	0.384471	1	ENSG00000007923:ENSG00000049247:ENSG00000117154:ENSG00000121310:ENSG00000116745:ENSG00000197568:ENSG00000116761:ENSG00000137959:ENSG00000158882:ENSG00000185630:ENSG00000143171:ENSG00000090104:ENSG00000163531:ENSG00000163545:ENSG00000158711:ENSG00000158715:ENSG00000133065:ENSG00000143486:ENSG00000180667:ENSG00000018699:ENSG00000162881:ENSG00000115970:ENSG00000152527:ENSG00000138078:ENSG00000068784…
DEG.twoside	Brain_Substantia_nigra	7766	329	0.977999	1	ENSG00000041988:ENSG00000007923:ENSG00000117154:ENSG00000117395:ENSG00000121310:ENSG00000116745:ENSG00000116754:ENSG00000118454:ENSG00000197568:ENSG00000116761:ENSG00000254685:ENSG00000116783:ENSG00000185630:ENSG00000162670:ENSG00000116741:ENSG00000163531:ENSG00000163545:ENSG00000162873:ENSG00000158711:ENSG00000158715:ENSG00000133065:ENSG00000143486:ENSG00000162889:ENSG00000180667:ENSG00000115758…
DEG.twoside	Breast_Mammary_Tissue	2340	108	0.49095	1	ENSG00000050628:ENSG00000137965:ENSG00000143171:ENSG00000163531:ENSG00000174529:ENSG00000163545:ENSG00000123836:ENSG00000055813:ENSG00000119866:ENSG00000150540:ENSG00000054219:ENSG00000115221:ENSG00000136560:ENSG00000197635:ENSG00000135919:ENSG00000135905:ENSG00000170364:ENSG00000071282:ENSG00000144642:ENSG00000114423:ENSG00000109819:ENSG00000153012:ENSG00000138640:ENSG00000173261:ENSG00000164330…
DEG.twoside	Cells_Cultured_fibroblasts	5399	227	0.951949	1	ENSG00000131584:ENSG00000007923:ENSG00000049246:ENSG00000117395:ENSG00000121310:ENSG00000024526:ENSG00000066557:ENSG00000118454:ENSG00000172260:ENSG00000254685:ENSG00000137959:ENSG00000116741:ENSG00000163531:ENSG00000158715:ENSG00000117280:ENSG00000123836:ENSG00000018699:ENSG00000115970:ENSG00000152527:ENSG00000170577:ENSG00000068784:ENSG00000138035:ENSG00000028116:ENSG00000150540:ENSG00000123636…
DEG.twoside	Cells_EBV-transformed_lymphocytes	5896	244	0.980823	1	ENSG00000131584:ENSG00000007923:ENSG00000049245:ENSG00000049246:ENSG00000049249:ENSG00000117395:ENSG00000121310:ENSG00000024526:ENSG00000066557:ENSG00000116761:ENSG00000137959:ENSG00000137965:ENSG00000117519:ENSG00000188859:ENSG00000090104:ENSG00000127074:ENSG00000116741:ENSG00000174529:ENSG00000163545:ENSG00000174514:ENSG00000158711:ENSG00000133065:ENSG00000123836:ENSG00000119280:ENSG00000018699…
DEG.twoside	Cervix_Ectocervix	189	8	0.642671	1	ENSG00000007866:ENSG00000167157:ENSG00000148344:ENSG00000110492:ENSG00000165912:ENSG00000186073:ENSG00000077238:ENSG00000178573
DEG.twoside	Cervix_Endocervix	1728	66	0.955333	1	ENSG00000185630:ENSG00000018699:ENSG00000115970:ENSG00000152527:ENSG00000138078:ENSG00000068784:ENSG00000115183:ENSG00000153250:ENSG00000118260:ENSG00000114742:ENSG00000163956:ENSG00000007866:ENSG00000005108:ENSG00000135218:ENSG00000135185:ENSG00000106034:ENSG00000008311:ENSG00000156345:ENSG00000136859:ENSG00000136877:ENSG00000167157:ENSG00000136878:ENSG00000175395:ENSG00000166507:ENSG00000107566…
DEG.twoside	Colon_Sigmoid	2794	127	0.563812	1	ENSG00000049246:ENSG00000117154:ENSG00000187980:ENSG00000162543:ENSG00000116761:ENSG00000050628:ENSG00000172260:ENSG00000185630:ENSG00000090104:ENSG00000163531:ENSG00000163545:ENSG00000174514:ENSG00000158715:ENSG00000123836:ENSG00000162881:ENSG00000152527:ENSG00000170577:ENSG00000055813:ENSG00000119866:ENSG00000162951:ENSG00000054219:ENSG00000135905:ENSG00000071282:ENSG00000041880:ENSG00000114455…
DEG.twoside	Colon_Transverse	2532	118	0.443111	1	ENSG00000117154:ENSG00000187980:ENSG00000162543:ENSG00000116783:ENSG00000137959:ENSG00000090104:ENSG00000133065:ENSG00000182795:ENSG00000123836:ENSG00000138079:ENSG00000138078:ENSG00000170577:ENSG00000055813:ENSG00000163331:ENSG00000115263:ENSG00000135905:ENSG00000071282:ENSG00000114455:ENSG00000120756:ENSG00000125388:ENSG00000159788:ENSG00000064042:ENSG00000109132:ENSG00000137628:ENSG00000186314…
DEG.twoside	Esophagus_Gastroesophageal_Junction	2422	114	0.399393	1	ENSG00000049246:ENSG00000162426:ENSG00000117154:ENSG00000162543:ENSG00000172260:ENSG00000185630:ENSG00000162670:ENSG00000163531:ENSG00000163545:ENSG00000162873:ENSG00000174514:ENSG00000123836:ENSG00000152527:ENSG00000055813:ENSG00000119866:ENSG00000153246:ENSG00000197635:ENSG00000135905:ENSG00000144644:ENSG00000087266:ENSG00000153012:ENSG00000064042:ENSG00000151729:ENSG00000156463:ENSG00000164611…
DEG.twoside	Esophagus_Mucosa	4877	213	0.817972	1	ENSG00000171735:ENSG00000162426:ENSG00000162543:ENSG00000024526:ENSG00000050628:ENSG00000172260:ENSG00000137959:ENSG00000137965:ENSG00000163531:ENSG00000163545:ENSG00000174514:ENSG00000158715:ENSG00000117280:ENSG00000133065:ENSG00000182795:ENSG00000180667:ENSG00000119280:ENSG00000115758:ENSG00000152527:ENSG00000138036:ENSG00000138078:ENSG00000119866:ENSG00000150540:ENSG00000163331:ENSG00000115221…
DEG.twoside	Esophagus_Muscularis	2625	123	0.415133	1	ENSG00000049246:ENSG00000162426:ENSG00000117154:ENSG00000162543:ENSG00000116761:ENSG00000172260:ENSG00000185630:ENSG00000162670:ENSG00000163531:ENSG00000163545:ENSG00000162873:ENSG00000174514:ENSG00000158715:ENSG00000117280:ENSG00000180667:ENSG00000123836:ENSG00000170577:ENSG00000119866:ENSG00000150540:ENSG00000153246:ENSG00000153250:ENSG00000197635:ENSG00000135905:ENSG00000144644:ENSG00000168026…
DEG.twoside	Fallopian_Tube	452	14	0.957214	1	ENSG00000185630:ENSG00000007866:ENSG00000136854:ENSG00000136877:ENSG00000138175:ENSG00000138172:ENSG00000110492:ENSG00000030066:ENSG00000178498:ENSG00000134138:ENSG00000177374:ENSG00000260027:ENSG00000099864:ENSG00000105472
DEG.twoside	Heart_Atrial_Appendage	7937	345	0.922283	1	ENSG00000041988:ENSG00000049246:ENSG00000162426:ENSG00000117154:ENSG00000117395:ENSG00000066557:ENSG00000118454:ENSG00000197568:ENSG00000116761:ENSG00000116783:ENSG00000185630:ENSG00000174529:ENSG00000163545:ENSG00000158711:ENSG00000158715:ENSG00000117280:ENSG00000133065:ENSG00000174502:ENSG00000143486:ENSG00000180667:ENSG00000018699:ENSG00000162881:ENSG00000115970:ENSG00000152527:ENSG00000138036…
DEG.twoside	Heart_Left_Ventricle	8909	406	0.595441	1	ENSG00000131584:ENSG00000041988:ENSG00000171735:ENSG00000049245:ENSG00000049246:ENSG00000162426:ENSG00000117395:ENSG00000066557:ENSG00000116754:ENSG00000118454:ENSG00000197568:ENSG00000132485:ENSG00000172260:ENSG00000254685:ENSG00000116783:ENSG00000137959:ENSG00000137965:ENSG00000185630:ENSG00000143171:ENSG00000090104:ENSG00000116741:ENSG00000163531:ENSG00000174529:ENSG00000158711:ENSG00000158715…
DEG.twoside	Kidney_Cortex	5997	264	0.812326	1	ENSG00000049246:ENSG00000117154:ENSG00000066557:ENSG00000118454:ENSG00000050628:ENSG00000172260:ENSG00000116783:ENSG00000185630:ENSG00000163531:ENSG00000163545:ENSG00000174514:ENSG00000117280:ENSG00000133065:ENSG00000182795:ENSG00000180667:ENSG00000119280:ENSG00000018699:ENSG00000162881:ENSG00000115970:ENSG00000138079:ENSG00000138078:ENSG00000068784:ENSG00000138035:ENSG00000028116:ENSG00000115392…
DEG.twoside	Kidney_Medulla	93	1	0.987486	1	ENSG00000154277
DEG.twoside	Liver	8286	341	0.99783	1	ENSG00000131584:ENSG00000041988:ENSG00000007923:ENSG00000171735:ENSG00000049245:ENSG00000118454:ENSG00000116761:ENSG00000132485:ENSG00000254685:ENSG00000137959:ENSG00000137965:ENSG00000185630:ENSG00000090104:ENSG00000116741:ENSG00000163531:ENSG00000163545:ENSG00000158711:ENSG00000158715:ENSG00000133065:ENSG00000143486:ENSG00000180667:ENSG00000123836:ENSG00000119280:ENSG00000018699:ENSG00000162881…
DEG.twoside	Lung	3849	169	0.759516	1	ENSG00000162426:ENSG00000162543:ENSG00000050628:ENSG00000116783:ENSG00000137959:ENSG00000137965:ENSG00000150681:ENSG00000090104:ENSG00000127074:ENSG00000163545:ENSG00000158711:ENSG00000174502:ENSG00000196188:ENSG00000182795:ENSG00000180667:ENSG00000123836:ENSG00000152527:ENSG00000138036:ENSG00000055813:ENSG00000115183:ENSG00000054219:ENSG00000115221:ENSG00000153250:ENSG00000136560:ENSG00000197635…
DEG.twoside	Minor_Salivary_Gland	2951	142	0.277802	1	ENSG00000171735:ENSG00000162426:ENSG00000117154:ENSG00000116761:ENSG00000172260:ENSG00000116783:ENSG00000137959:ENSG00000158882:ENSG00000143171:ENSG00000090104:ENSG00000163531:ENSG00000174529:ENSG00000162873:ENSG00000174514:ENSG00000133065:ENSG00000174502:ENSG00000182795:ENSG00000115758:ENSG00000162881:ENSG00000170577:ENSG00000055813:ENSG00000163331:ENSG00000054219:ENSG00000153246:ENSG00000135919…
DEG.twoside	Muscle_Skeletal	6972	315	0.655186	1	ENSG00000131584:ENSG00000041988:ENSG00000171735:ENSG00000049246:ENSG00000162426:ENSG00000009709:ENSG00000121310:ENSG00000066557:ENSG00000118454:ENSG00000197568:ENSG00000116761:ENSG00000172260:ENSG00000254685:ENSG00000116783:ENSG00000137959:ENSG00000137965:ENSG00000117519:ENSG00000143171:ENSG00000090104:ENSG00000116741:ENSG00000163531:ENSG00000158715:ENSG00000117280:ENSG00000174502:ENSG00000180667…
DEG.twoside	Nerve_Tibial	4941	193	0.997236	1	ENSG00000041988:ENSG00000049246:ENSG00000162426:ENSG00000033122:ENSG00000118454:ENSG00000116761:ENSG00000050628:ENSG00000172260:ENSG00000254685:ENSG00000116783:ENSG00000137959:ENSG00000137965:ENSG00000143171:ENSG00000090104:ENSG00000163531:ENSG00000163545:ENSG00000162873:ENSG00000174514:ENSG00000158711:ENSG00000158715:ENSG00000018699:ENSG00000115970:ENSG00000152527:ENSG00000138078:ENSG00000170577…
DEG.twoside	Ovary	5103	223	0.82245	1	ENSG00000041988:ENSG00000049246:ENSG00000117154:ENSG00000162543:ENSG00000118454:ENSG00000197568:ENSG00000116761:ENSG00000050628:ENSG00000172260:ENSG00000254685:ENSG00000158882:ENSG00000185630:ENSG00000143171:ENSG00000163531:ENSG00000163545:ENSG00000162873:ENSG00000174514:ENSG00000133065:ENSG00000180667:ENSG00000123836:ENSG00000018699:ENSG00000162881:ENSG00000152527:ENSG00000138036:ENSG00000138078…
DEG.twoside	Pancreas	9220	409	0.852025	1	ENSG00000131584:ENSG00000041988:ENSG00000007923:ENSG00000171735:ENSG00000049245:ENSG00000049246:ENSG00000117395:ENSG00000066557:ENSG00000118454:ENSG00000197568:ENSG00000050628:ENSG00000254685:ENSG00000137965:ENSG00000158882:ENSG00000090104:ENSG00000163531:ENSG00000174529:ENSG00000174514:ENSG00000158711:ENSG00000069275:ENSG00000117280:ENSG00000162877:ENSG00000143486:ENSG00000162889:ENSG00000180667…
DEG.twoside	Pituitary	5005	229	0.536278	1	ENSG00000049246:ENSG00000162426:ENSG00000162543:ENSG00000117395:ENSG00000197568:ENSG00000172260:ENSG00000162761:ENSG00000143171:ENSG00000188859:ENSG00000163531:ENSG00000163545:ENSG00000162873:ENSG00000158715:ENSG00000198049:ENSG00000123836:ENSG00000119280:ENSG00000152527:ENSG00000138036:ENSG00000138078:ENSG00000138083:ENSG00000170577:ENSG00000055813:ENSG00000115392:ENSG00000119866:ENSG00000204822…
DEG.twoside	Prostate	2717	117	0.791737	1	ENSG00000049247:ENSG00000116745:ENSG00000050628:ENSG00000172260:ENSG00000116783:ENSG00000185630:ENSG00000143171:ENSG00000090104:ENSG00000163531:ENSG00000163545:ENSG00000158711:ENSG00000158715:ENSG00000182795:ENSG00000123836:ENSG00000162881:ENSG00000170577:ENSG00000204822:ENSG00000054219:ENSG00000115221:ENSG00000197635:ENSG00000135905:ENSG00000170364:ENSG00000159788:ENSG00000153012:ENSG00000188848…
DEG.twoside	Skin_Not_Sun_Exposed_Suprapubic	4367	209	0.250126	1	ENSG00000171735:ENSG00000162426:ENSG00000117154:ENSG00000162543:ENSG00000116761:ENSG00000172260:ENSG00000116783:ENSG00000137959:ENSG00000137965:ENSG00000185630:ENSG00000143171:ENSG00000188859:ENSG00000163531:ENSG00000163545:ENSG00000158711:ENSG00000158715:ENSG00000117280:ENSG00000133065:ENSG00000162877:ENSG00000174502:ENSG00000182795:ENSG00000180667:ENSG00000138078:ENSG00000055813:ENSG00000119866…
DEG.twoside	Skin_Sun_Exposed_Lower_leg	4286	204	0.283635	1	ENSG00000171735:ENSG00000162426:ENSG00000117154:ENSG00000162543:ENSG00000116761:ENSG00000050628:ENSG00000137959:ENSG00000137965:ENSG00000185630:ENSG00000143171:ENSG00000163531:ENSG00000163545:ENSG00000174514:ENSG00000158711:ENSG00000158715:ENSG00000117280:ENSG00000133065:ENSG00000162877:ENSG00000174502:ENSG00000182795:ENSG00000180667:ENSG00000138078:ENSG00000055813:ENSG00000119866:ENSG00000172023…
DEG.twoside	Small_Intestine_Terminal_Ileum	3112	141	0.583379	1	ENSG00000171735:ENSG00000049246:ENSG00000116761:ENSG00000172260:ENSG00000116783:ENSG00000143171:ENSG00000162670:ENSG00000090104:ENSG00000127074:ENSG00000163545:ENSG00000162873:ENSG00000158715:ENSG00000133065:ENSG00000196188:ENSG00000123836:ENSG00000119280:ENSG00000162881:ENSG00000138075:ENSG00000143921:ENSG00000138079:ENSG00000138078:ENSG00000055813:ENSG00000119866:ENSG00000204822:ENSG00000143954…
DEG.twoside	Spleen	4596	186	0.982125	1	ENSG00000049246:ENSG00000049247:ENSG00000049249:ENSG00000162426:ENSG00000117154:ENSG00000116761:ENSG00000116783:ENSG00000137959:ENSG00000137965:ENSG00000185630:ENSG00000150681:ENSG00000090104:ENSG00000174529:ENSG00000163545:ENSG00000174514:ENSG00000158715:ENSG00000117280:ENSG00000123836:ENSG00000119280:ENSG00000162881:ENSG00000138036:ENSG00000138078:ENSG00000055813:ENSG00000119866:ENSG00000204822…
DEG.twoside	Stomach	3070	134	0.756842	1	ENSG00000171735:ENSG00000162426:ENSG00000197568:ENSG00000050628:ENSG00000116783:ENSG00000137959:ENSG00000143171:ENSG00000163531:ENSG00000174529:ENSG00000163545:ENSG00000174514:ENSG00000158715:ENSG00000162877:ENSG00000174502:ENSG00000196188:ENSG00000182795:ENSG00000162881:ENSG00000170577:ENSG00000055813:ENSG00000054219:ENSG00000153246:ENSG00000197635:ENSG00000135919:ENSG00000135905:ENSG00000144642…
DEG.twoside	Testis	8546	358	0.993459	1	ENSG00000117148:ENSG00000162543:ENSG00000117395:ENSG00000024526:ENSG00000118454:ENSG00000172260:ENSG00000162620:ENSG00000116783:ENSG00000137965:ENSG00000158882:ENSG00000185630:ENSG00000162761:ENSG00000143171:ENSG00000162763:ENSG00000188859:ENSG00000162670:ENSG00000163531:ENSG00000174529:ENSG00000162873:ENSG00000174514:ENSG00000117280:ENSG00000133065:ENSG00000182795:ENSG00000119280:ENSG00000018699…
DEG.twoside	Thyroid	4708	219	0.420087	1	ENSG00000041988:ENSG00000162426:ENSG00000117154:ENSG00000162543:ENSG00000033122:ENSG00000197568:ENSG00000116761:ENSG00000050628:ENSG00000172260:ENSG00000254685:ENSG00000137959:ENSG00000137965:ENSG00000143171:ENSG00000163531:ENSG00000163545:ENSG00000162873:ENSG00000174514:ENSG00000117280:ENSG00000133065:ENSG00000196188:ENSG00000123836:ENSG00000115970:ENSG00000138036:ENSG00000138078:ENSG00000170577…
DEG.twoside	Uterus	4787	204	0.905041	1	ENSG00000041988:ENSG00000049246:ENSG00000162426:ENSG00000117154:ENSG00000050628:ENSG00000185630:ENSG00000143171:ENSG00000188859:ENSG00000163531:ENSG00000163545:ENSG00000174514:ENSG00000123836:ENSG00000018699:ENSG00000162881:ENSG00000115970:ENSG00000152527:ENSG00000138036:ENSG00000138078:ENSG00000068784:ENSG00000055813:ENSG00000028116:ENSG00000115392:ENSG00000115421:ENSG00000204822:ENSG00000150540…
DEG.twoside	Vagina	2611	109	0.875	1	ENSG00000117154:ENSG00000185630:ENSG00000090104:ENSG00000163545:ENSG00000174514:ENSG00000158711:ENSG00000182795:ENSG00000180667:ENSG00000123836:ENSG00000162881:ENSG00000170577:ENSG00000115392:ENSG00000119866:ENSG00000163331:ENSG00000115221:ENSG00000170017:ENSG00000120756:ENSG00000159788:ENSG00000109819:ENSG00000153012:ENSG00000064042:ENSG00000151729:ENSG00000145819:ENSG00000156463:ENSG00000164611…
DEG.twoside	Whole_Blood	7620	323	0.9755	1	ENSG00000131584:ENSG00000041988:ENSG00000007923:ENSG00000171735:ENSG00000049247:ENSG00000049249:ENSG00000117395:ENSG00000121310:ENSG00000066557:ENSG00000116754:ENSG00000118454:ENSG00000197568:ENSG00000132485:ENSG00000254685:ENSG00000137959:ENSG00000137965:ENSG00000117519:ENSG00000150681:ENSG00000090104:ENSG00000163545:ENSG00000158711:ENSG00000158715:ENSG00000069275:ENSG00000133065:ENSG00000196188…

## Sheet: IndSigSNPs
Supplement File S2 –IndSigSNPs: The table presents the significant independent SNPs associated with the SIN phenotype after removing the HLA region (Chr:6, BP:25-34 GB).
No	GenomicLocus	uniqID	rsID	chr	pos	p	nSNPs	nGWASSNPs
1	1	1:7829107:A:G	rs1044245	1	7829107	2.49684e-06	1	1
2	2	1:18395025:A:G	rs9662741	1	18395025	9.31987e-06	9	7
3	3	1:71487785:G:T	rs10749799	1	71487785	7.94145e-06	44	44
4	3	1:71494365:A:G	rs8179390	1	71494365	3.65191e-07	31	31
5	3	1:71511515:A:G	rs1005747	1	71511515	2.05854e-06	62	62
6	3	1:71725353:G:GTATATTATATATAATATATATAATA	rs537548369	1	71725353	3.17651e-07	47	47
7	3	1:71728900:G:T	rs11209757	1	71728900	9.37994e-06	1	1
8	4	1:163696162:G:GA	rs748495813	1	163696162	1.57091e-06	54	54
9	4	1:163714865:C:T	rs1932358	1	163714865	4.8337e-06	8	8
10	4	1:163722075:A:G	rs139429135	1	163722075	4.40961e-06	44	42
11	4	1:163722378:C:T	rs144258679	1	163722378	2.79197e-06	115	115
12	4	1:163753754:A:C	rs10917848	1	163753754	1.69989e-06	3	3
13	4	1:163764928:A:G	rs2033967	1	163764928	2.58678e-06	24	24
14	5	1:190291562:A:G	rs147935374	1	190291562	1.55632e-07	7	6
15	5	1:190582369:A:G	rs184817888	1	190582369	4.40768e-06	5	4
16	6	1:205722958:C:T	rs11240565	1	205722958	1.17641e-06	9	9
17	6	1:205723898:A:AT	1:205723898_AT_A	1	205723898	8.35718e-06	14	14
18	6	1:205735891:A:G	rs7522056	1	205735891	9.00285e-06	2	2
19	6	1:205739266:C:T	rs708723	1	205739266	2.67116e-06	5	4
20	7	2:44154139:C:T	rs62138283	2	44154139	2.01934e-06	115	61
21	8	2:57995852:A:G	rs7588492	2	57995852	4.85501e-06	149	149
22	8	2:58124471:C:T	rs13392894	2	58124471	5.9406e-06	2	2
23	9	2:81408132:A:G	rs17020020	2	81408132	7.55544e-07	32	15
24	9	2:81556126:A:G	rs56703734	2	81556126	2.11013e-06	51	19
25	10	2:138930412:A:G	rs2375752	2	138930412	3.66201e-06	36	14
26	10	2:139085690:A:C	rs11900575	2	139085690	2.31361e-06	28	14
27	11	2:162034851:A:G	rs112298585	2	162034851	9.81884e-06	1	1
28	12	2:225023424:A:G	rs75295808	2	225023424	7.45659e-06	2	1
29	13	3:6152147:A:G	rs35291955	3	6152147	9.49817e-07	9	4
30	13	3:6182793:A:G	rs7638535	3	6182793	7.7922e-06	11	9
31	13	3:6189009:C:T	rs116208485	3	6189009	7.74177e-08	25	14
32	13	3:6223568:A:T	rs73113483	3	6223568	1.95637e-07	8	6
33	14	3:27835299:A:G	rs9868880	3	27835299	8.81272e-06	1	1
34	15	3:28715194:G:T	rs4680774	3	28715194	4.83014e-06	5	5
35	15	3:28719312:C:G	rs9861037	3	28719312	1.44491e-06	1	1
36	16	3:39349253:G:GT	3:39349253_GT_G	3	39349253	6.67683e-06	48	4
37	17	3:105273620:A:AT	rs3832196	3	105273620	6.27321e-06	3	3
38	18	4:3015553:A:G	rs1140085	4	3015553	9.53696e-06	1	1
39	19	4:24269622:G:T	rs4697446	4	24269622	2.86583e-06	1	1
40	20	4:41878316:A:T	rs79372473	4	41878316	9.43322e-06	12	4
41	20	4:41935345:A:G	rs73810438	4	41935345	8.85177e-06	31	14
42	21	5:22233058:A:C	rs6894437	5	22233058	3.67029e-06	23	20
43	21	5:22247475:A:T	rs7737946	5	22247475	5.19075e-06	40	34
44	21	5:22270715:A:T	rs74737881	5	22270715	2.08233e-06	35	32
45	21	5:22307882:C:T	rs7715535	5	22307882	8.66323e-07	52	52
46	21	5:22323369:C:T	rs2920759	5	22323369	7.7861e-06	12	10
47	22	5:143401496:A:G	rs116458160	5	143401496	8.05212e-06	1	1
48	23	5:151685001:A:G	rs141451432	5	151685001	2.60735e-06	1	1
49	24	5:158025747:C:T	rs181851613	5	158025747	7.96691e-06	3	2
50	25	5:161246930:A:G	rs75007390	5	161246930	2.92334e-06	2	2
51	26	5:168613713:A:G	rs10462982	5	168613713	2.27054e-06	1	1
52	27	6:35048434:C:T	rs707967	6	35048434	4.76157e-06	48	48
53	28	6:65937376:C:T	rs77199564	6	65937376	4.26619e-06	8	5
54	29	6:100890654:A:T	rs3798491	6	100890654	3.18515e-06	1	1
55	29	6:100929516:C:T	rs6903206	6	100929516	9.619e-07	36	22
56	29	6:101065792:G:T	rs240154	6	101065792	8.58499e-06	249	228
57	29	6:101191397:C:T	rs1039033	6	101191397	9.89236e-07	177	140
58	29	6:101431069:C:T	rs4840172	6	101431069	7.47223e-06	82	28
59	30	7:6464147:C:G	rs12539027	7	6464147	3.80908e-06	1	1
60	31	7:7451625:C:T	rs575129532	7	7451625	9.44757e-06	1	1
61	32	7:11713200:A:C	rs1526529	7	11713200	1.72377e-06	15	15
62	32	7:11738599:A:ATTT	7:11738599_ATTT_A	7	11738599	8.73917e-06	8	8
63	32	7:11766173:A:AT	7:11766173_AT_A	7	11766173	7.69325e-06	27	27
64	33	7:51988932:C:T	rs1479688	7	51988932	8.02435e-06	22	21
65	34	7:54925645:C:T	rs78031751	7	54925645	2.13378e-06	15	9
66	34	7:55015505:C:T	rs6979446	7	55015505	8.82816e-06	4	4
67	35	7:79769674:G:T	rs73149541	7	79769674	2.94178e-06	3	1
68	36	7:82932669:A:C	rs2522332	7	82932669	5.14932e-06	1	1
69	37	7:86022550:A:G	rs62471677	7	86022550	6.17362e-06	4	3
70	37	7:86201832:A:C	rs10248985	7	86201832	3.56246e-07	6	6
71	37	7:86253638:C:T	rs274637	7	86253638	5.70729e-09	75	75
72	37	7:86264151:C:G	rs274626	7	86264151	9.00181e-06	2	1
73	37	7:86278937:A:T	rs274615	7	86278937	1.13975e-07	3	3
74	37	7:86327158:G:T	rs2463398	7	86327158	3.26618e-08	72	71
75	38	7:120676536:G:GGT	rs201932126	7	120676536	4.36214e-06	21	20
76	39	8:1027232:G:T	rs142132790	8	1027232	5.8015e-06	1	1
77	40	8:106182330:T:TTTTA	rs150189168	8	106182330	3.93052e-06	1	1
78	41	9:32440404:C:G	rs45454698	9	32440404	4.48394e-06	13	10
79	42	9:80297819:C:T	rs7859752	9	80297819	7.12213e-06	22	20
80	42	9:80319769:C:CTT	rs34239497	9	80319769	6.32514e-07	95	23
81	42	9:80448888:G:T	rs7861914	9	80448888	6.29506e-06	85	26
82	42	9:80647059:A:G	rs140941229	9	80647059	6.6653e-07	32	24
83	42	9:80661256:T:TC	rs780664070	9	80661256	4.06827e-07	37	5
84	42	9:80664089:G:GAGAAGAGAAGAGAAA	rs200637411	9	80664089	4.05929e-06	46	36
85	43	9:130286150:A:G	rs2251409	9	130286150	7.68953e-06	19	19
86	44	9:132400660:C:T	rs151279028	9	132400660	7.7366e-06	1	1
87	45	10:37543482:G:GT	10:37543482_GT_G	10	37543482	8.35526e-06	10	10
88	46	10:38486141:A:C	rs2474558	10	38486141	6.77423e-06	1	1
89	47	10:75917474:T:TA	rs35499084	10	75917474	3.65746e-06	183	77
90	48	10:103824920:C:T	rs11191203	10	103824920	2.66667e-06	8	5
91	48	10:103838497:A:G	rs11191208	10	103838497	7.47188e-06	5	5
92	48	10:103880118:G:T	rs61874768	10	103880118	5.22649e-06	1	1
93	49	10:104532485:C:T	rs141742516	10	104532485	3.20177e-06	1	1
94	50	11:18284389:G:T	rs2896522	11	18284389	1.23106e-06	2	1
95	50	11:18286113:C:T	rs2403276	11	18286113	2.92092e-06	1	1
96	50	11:18366163:C:CAA	11:18366163_CAA_C	11	18366163	3.69148e-06	20	20
97	51	11:46856522:A:AT	11:46856522_AT_A	11	46856522	9.27321e-06	124	60
98	51	11:47068968:G:GA	11:47068968_GA_G	11	47068968	3.49454e-06	78	68
99	51	11:47186424:A:C	rs1055447	11	47186424	9.84804e-06	1	1
100	51	11:47306630:C:T	rs35233100	11	47306630	3.31719e-07	1	1
101	51	11:47808980:C:CTT	rs760997712	11	47808980	2.05821e-06	184	93
102	51	11:47921105:A:G	rs34814128	11	47921105	4.772e-06	3	1
103	52	11:87589141:A:ATCTG	rs199620772	11	87589141	5.99984e-06	1	1
104	53	11:97179965:A:G	rs146385063	11	97179965	2.89621e-07	1	1
105	54	11:99087021:G:T	rs4550188	11	99087021	5.20259e-06	4	4
106	55	11:131295184:C:CA	11:131295184_CA_C	11	131295184	1.48802e-06	13	13
107	55	11:131436564:C:T	rs318950	11	131436564	8.48379e-06	43	40
108	56	11:132786771:C:G	rs2725443	11	132786771	2.43646e-06	5	5
109	57	12:6864890:A:G	rs67385163	12	6864890	4.62605e-06	4	4
110	57	12:6871709:A:G	rs11064373	12	6871709	1.50886e-06	1	1
111	58	12:21808881:C:T	rs192757611	12	21808881	7.11656e-06	1	1
112	59	12:40695791:G:T	rs35124455	12	40695791	7.62044e-06	7	7
113	60	12:125594245:A:G	rs35941060	12	125594245	4.66659e-06	16	16
114	60	12:125622060:A:G	rs55675340	12	125622060	2.28749e-06	3	1
115	60	12:125624320:G:T	rs34151902	12	125624320	7.4547e-06	1	1
116	60	12:125630997:A:C	rs34615808	12	125630997	3.31246e-07	1	1
117	61	13:23885283:C:G	rs10162179	13	23885283	1.36971e-06	2	2
118	62	13:67204131:C:T	rs9571607	13	67204131	9.20534e-06	1	1
119	63	15:36029438:A:G	rs2683115	15	36029438	6.06834e-06	2	2
120	64	15:57300234:C:G	rs28637136	15	57300234	9.166e-06	3	1
121	65	15:57871943:C:T	rs937249	15	57871943	7.36004e-06	18	18
122	65	15:57920810:A:G	rs35947886	15	57920810	5.76527e-06	18	18
123	66	15:86821324:A:G	rs903970	15	86821324	3.09179e-06	21	21
124	67	16:3406478:A:G	rs113396384	16	3406478	3.13314e-06	2	1
125	68	16:5688375:A:G	rs878514	16	5688375	6.77563e-06	17	1
126	69	16:80203882:C:T	rs11643917	16	80203882	5.34343e-06	5	5
127	70	17:2555592:C:T	rs7219015	17	2555592	2.26621e-07	7	5
128	70	17:2574821:A:G	rs12938775	17	2574821	2.27473e-07	1	1
129	70	17:2590598:C:T	rs9893575	17	2590598	5.76926e-07	1	1
130	71	17:42779633:G:GGCCATCTCA	rs138093101	17	42779633	3.40581e-07	11	11
131	71	17:42818395:C:T	rs9894486	17	42818395	9.23613e-06	12	12
132	71	17:42834091:C:T	rs35818943	17	42834091	3.52103e-06	26	26
133	72	17:43316520:C:T	rs1023995	17	43316520	1.34147e-06	1	1
134	73	17:43670696:C:G	rs1706731	17	43670696	6.46145e-07	2980	2717
135	73	17:43829404:C:T	rs1880755	17	43829404	7.65649e-06	4	4
136	73	17:43847569:T:TTTTGTTTG	rs570010559	17	43847569	1.60598e-07	8	6
137	73	17:43855603:A:G	rs4076453	17	43855603	8.31055e-06	2	1
138	73	17:43991553:A:G	rs9915721	17	43991553	3.51285e-06	8	8
139	73	17:44065263:C:T	rs713522	17	44065263	2.30144e-08	4	4
140	73	17:44787312:C:T	rs1378358	17	44787312	2.83296e-06	2549	2346
141	73	17:44863133:C:T	rs916888	17	44863133	9.51722e-06	20	20
142	74	17:50331063:C:T	rs35029765	17	50331063	3.33803e-06	29	23
143	75	18:54778235:C:G	rs76720119	18	54778235	6.23677e-06	19	8
144	76	19:588860:C:T	rs3814895	19	588860	6.64416e-06	2	2
145	76	19:658335:C:T	rs116941761	19	658335	4.87674e-06	2	1
146	77	19:2200243:C:T	rs76569620	19	2200243	8.25411e-06	3	3
147	78	19:51195936:C:T	rs144724875	19	51195936	1.48659e-06	4	3
148	79	20:8937405:A:G	rs6086705	20	8937405	7.17827e-06	25	25
149	80	21:15636753:A:G	rs11911517	21	15636753	5.90323e-06	1	1
150	81	22:25464192:C:T	rs113541629	22	25464192	4.2126e-06	1	1
151	81	22:25473685:A:C	rs113338345	22	25473685	2.99261e-06	35	28

## Sheet: Genomic Correlation
Results of the LDSC regression based cell-type enrichment analysis after removing the HLA region (Chr:6, BP:25-34 GB) (adjust p-value threshold=0.05/1458 = 0.000034).
p2	p1	rg	se	z	p	h2_obs	h2_obs_se	h2_int	h2_int_se	gcov_int	gcov_int_se	phenotype	N	NCases	NControls	Cohort	URL	Notes
binary.2257.txt	SIN deficits (Chr:6, BP:25-34 GB removed)	-0.8788	0.01719	-51.11	0	0.05249	0.002511	1.017	0.008824	-0.5866	0.007218	Hearing difficulty/problems with background noise	353983	134141	219842	UK Biobank	https://docs.google.com/spreadsheets/d/1kvPoupSzsSFBNSztMzl04xMoSC3Kcx3CrjVf4yBmESU/edit?ts=5b5f17db#gid=227859291	PHESANT Transformation:2257_0|| CAT-SINGLE || Inc(>=10): 0(219842) || Inc(>=10): 1(134141) || CAT-SINGLE-BINARY || sample 219842/134141(353983) ||-Notes:ACE touchscreen question Do you find it difficult to follow a conversation if there is background noise (such as TV, radio, children playing)? ~F2257~ was collected from all participants except those who indicated they were completely deaf, as de…
binary.2000.txt	SIN deficits (Chr:6, BP:25-34 GB removed)	-0.4113	0.03546	-11.6	4.226e-31	0.06554	0.003291	1.021	0.01042	-0.07458	0.006984	Worry too long after embarrassment	346527	165310	181217	UK Biobank	https://docs.google.com/spreadsheets/d/1kvPoupSzsSFBNSztMzl04xMoSC3Kcx3CrjVf4yBmESU/edit?ts=5b5f17db#gid=227859291	PHESANT Transformation:2000_0|| CAT-SINGLE || Inc(>=10): 0(181217) || Inc(>=10): 1(165310) || CAT-SINGLE-BINARY || sample 181217/165310(346527) ||-Notes:ACE touchscreen question Do you worry too long after an embarrassing experience? If the participant activated the Help button they were shown the message: Work through these questions quickly and do not think about the exact meaning of the questi…
binary.2247_1.txt	SIN deficits (Chr:6, BP:25-34 GB removed)	-0.4139	0.03584	-11.55	7.445e-31	0.04162	0.002527	1.016	0.008806	-0.006551	0.005579	Hearing difficulty/problems: Yes	346635	90710	255925	UK Biobank	https://docs.google.com/spreadsheets/d/1kvPoupSzsSFBNSztMzl04xMoSC3Kcx3CrjVf4yBmESU/edit?ts=5b5f17db#gid=227859291	PHESANT Transformation:2247_0 || CAT-SINGLE || CAT-SINGLE-BINARY-VAR: 1 || Inc(>=10): 1(90710) ||-Notes:ACE touchscreen question Do you have any difficulty with your hearing? The option to identify oneself as completely deaf was added in 2009 alongside the introduction of the speech-in-noise test.-Variable type:binary
binary.2247_0.txt	SIN deficits (Chr:6, BP:25-34 GB removed)	0.4151	0.03599	11.53	8.829e-31	0.04156	0.002538	1.016	0.008825	0.006475	0.005591	Hearing difficulty/problems: No	346635	255838	90797	UK Biobank	https://docs.google.com/spreadsheets/d/1kvPoupSzsSFBNSztMzl04xMoSC3Kcx3CrjVf4yBmESU/edit?ts=5b5f17db#gid=227859291	PHESANT Transformation:2247_0 || CAT-SINGLE || CAT-SINGLE-BINARY-VAR: 0 || Inc(>=10): 0(255838) ||-Notes:ACE touchscreen question Do you have any difficulty with your hearing? The option to identify oneself as completely deaf was added in 2009 alongside the introduction of the speech-in-noise test.-Variable type:binary
binary.2030.txt	SIN deficits (Chr:6, BP:25-34 GB removed)	-0.3805	0.03474	-10.95	6.538e-28	0.05198	0.00262	1.005	0.009125	-0.06576	0.005795	Guilty feelings	351907	100128	251779	UK Biobank	https://docs.google.com/spreadsheets/d/1kvPoupSzsSFBNSztMzl04xMoSC3Kcx3CrjVf4yBmESU/edit?ts=5b5f17db#gid=227859291	PHESANT Transformation:2030_0|| CAT-SINGLE || Inc(>=10): 0(251779) || Inc(>=10): 1(100128) || CAT-SINGLE-BINARY || sample 251779/100128(351907) ||-Notes:ACE touchscreen question Are you often troubled by feelings of guilt? If the participant activated the Help button they were shown the message: Work through these questions quickly and do not think about the exact meaning of the question-Variable…
20127_raw.txt	SIN deficits (Chr:6, BP:25-34 GB removed)	-0.3358	0.03103	-10.82	2.751e-27	0.1188	0.006458	1.021	0.01473	-0.09855	0.006859	Neuroticism score	293006	NA	NA	UK Biobank	https://docs.google.com/spreadsheets/d/1kvPoupSzsSFBNSztMzl04xMoSC3Kcx3CrjVf4yBmESU/edit?ts=5b5f17db#gid=227859291	PHESANT Transformation:20127_0|| INTEGER || CONTINUOUS || ||-Notes:This is an externally derived summary score of neuroticism, based on 12 neurotic behaviour domains as reported from fields 1920, 1930, 1940, 1950, 1960, 1970, 1980, 1990, 2000, 2010, 2020 and 2030 from the touchscreen questionnaire at baseline. Participants were assessed for twelve domains of neurotic behaviours via the touchscree…
binary.1930.txt	SIN deficits (Chr:6, BP:25-34 GB removed)	-0.3136	0.03489	-8.99	2.474e-19	0.06448	0.003695	1.013	0.01152	-0.06225	0.006628	Miserableness	355182	151752	203430	UK Biobank	https://docs.google.com/spreadsheets/d/1kvPoupSzsSFBNSztMzl04xMoSC3Kcx3CrjVf4yBmESU/edit?ts=5b5f17db#gid=227859291	PHESANT Transformation:1930_0|| CAT-SINGLE || Inc(>=10): 0(203430) || Inc(>=10): 1(151752) || CAT-SINGLE-BINARY || sample 203430/151752(355182) ||-Notes:ACE touchscreen question Do you ever feel 'just miserable' for no reason? If the participant activated the Help button they were shown the message: Work through these questions quickly and do not think about the exact meaning of the question-Vari…
1666964087006yyVL_DepressionNN.gz	SIN deficits (Chr:6, BP:25-34 GB removed)	-0.2759	0.03074	-8.973	2.883e-19	0.04255	0.001585	1.004	0.01169	-0.03077	0.006487	Depression	670257	88328	581929	MVP+UKB+FinnGen	https://medicine.yale.edu/lab/gelernter/stats/	Bi-ancestral depression GWAS in the Million Veteran Program and meta-analysis (Excluding 23andMe)
binary.1970.txt	SIN deficits (Chr:6, BP:25-34 GB removed)	-0.3061	0.03468	-8.825	1.09e-18	0.06473	0.003842	1.022	0.0118	-0.06766	0.006526	Nervous feelings	351829	83120	268709	UK Biobank	https://docs.google.com/spreadsheets/d/1kvPoupSzsSFBNSztMzl04xMoSC3Kcx3CrjVf4yBmESU/edit?ts=5b5f17db#gid=227859291	PHESANT Transformation:1970_0|| CAT-SINGLE || Inc(>=10): 0(268709) || Inc(>=10): 1(83120) || CAT-SINGLE-BINARY || sample 268709/83120(351829) ||-Notes:ACE touchscreen question Would you call yourself a nervous person? If the participant activated the Help button they were shown the message: Work through these questions quickly and do not think about the exact meaning of the question-Variable type…
binary.1950.txt	SIN deficits (Chr:6, BP:25-34 GB removed)	-0.308	0.03511	-8.774	1.727e-18	0.06294	0.00337	1.018	0.01016	-0.06207	0.006203	Sensitivity / hurt feelings	350821	194755	156066	UK Biobank	https://docs.google.com/spreadsheets/d/1kvPoupSzsSFBNSztMzl04xMoSC3Kcx3CrjVf4yBmESU/edit?ts=5b5f17db#gid=227859291	PHESANT Transformation:1950_0|| CAT-SINGLE || Inc(>=10): 0(156066) || Inc(>=10): 1(194755) || CAT-SINGLE-BINARY || sample 156066/194755(350821) ||-Notes:ACE touchscreen question Are your feelings easily hurt? If the participant activated the Help button they were shown the message: Work through these questions quickly and do not think about the exact meaning of the question-Variable type:binary
1568940179895depression.ctgvl.input.gz	SIN deficits (Chr:6, BP:25-34 GB removed)	-0.2896	0.03412	-8.486	2.133e-17	0.03859	0.001739	1.009	0.01355	-0.04661	0.007866	Major Depresive Disorder	480359	135458	344901	Psychiatric Genomics Consortium	http://dx.doi.org/10.1038/s41588-018-0090-3
binary.2090.txt	SIN deficits (Chr:6, BP:25-34 GB removed)	-0.3056	0.0366	-8.352	6.722e-17	0.06261	0.002978	1.014	0.009968	-0.04501	0.005984	Seen doctor (GP) for nerves, anxiety, tension or depression	358693	123528	235165	UK Biobank	https://docs.google.com/spreadsheets/d/1kvPoupSzsSFBNSztMzl04xMoSC3Kcx3CrjVf4yBmESU/edit?ts=5b5f17db#gid=227859291	PHESANT Transformation:2090_0|| CAT-SINGLE || Inc(>=10): 0(235165) || Inc(>=10): 1(123528) || CAT-SINGLE-BINARY || sample 235165/123528(358693) ||-Notes:ACE touchscreen question Have you ever seen a general practitioner (GP) for nerves, anxiety, tension or depression?-Variable type:binary
ckqny.scz2snpres.ctgvl	SIN deficits (Chr:6, BP:25-34 GB removed)	-0.2632	0.03184	-8.265	1.397e-16	0.2469	0.009526	1.042	0.01152	0.004723	0.006537	Schizophrenia	150064	36989	113075	PGC	https://www.med.unc.edu/pgc/results-and-downloads/	GWAS made available by PGC. Please go to reference for details
binary.1990.txt	SIN deficits (Chr:6, BP:25-34 GB removed)	-0.2746	0.03527	-7.785	6.946e-15	0.05718	0.0032	0.9983	0.009779	-0.06021	0.006463	Tense / 'highly strung'	350159	60513	289646	UK Biobank	https://docs.google.com/spreadsheets/d/1kvPoupSzsSFBNSztMzl04xMoSC3Kcx3CrjVf4yBmESU/edit?ts=5b5f17db#gid=227859291	PHESANT Transformation:1990_0|| CAT-SINGLE || Inc(>=10): 0(289646) || Inc(>=10): 1(60513) || CAT-SINGLE-BINARY || sample 289646/60513(350159) ||-Notes:ACE touchscreen question Would you call yourself tense or 'highly strung'? If the participant activated the Help button they were shown the message: Work through these questions quickly and do not think about the exact meaning of the question-Varia…
binary.1980.txt	SIN deficits (Chr:6, BP:25-34 GB removed)	-0.2322	0.03351	-6.929	4.244e-12	0.0804	0.005072	1.002	0.01359	-0.05625	0.006778	Worrier / anxious feelings	351833	199463	152370	UK Biobank	https://docs.google.com/spreadsheets/d/1kvPoupSzsSFBNSztMzl04xMoSC3Kcx3CrjVf4yBmESU/edit?ts=5b5f17db#gid=227859291	PHESANT Transformation:1980_0|| CAT-SINGLE || Inc(>=10): 0(152370) || Inc(>=10): 1(199463) || CAT-SINGLE-BINARY || sample 152370/199463(351833) ||-Notes:ACE touchscreen question Are you a worrier? If the participant activated the Help button they were shown the message: Work through these questions quickly and do not think about the exact meaning of the question-Variable type:binary
binary.20111_12.txt	SIN deficits (Chr:6, BP:25-34 GB removed)	-0.3919	0.0575	-6.816	9.373e-12	0.01604	0.00183	1.001	0.006914	-0.01614	0.005595	Illnesses of siblings: Severe depression	279858	20107	259751	UK Biobank	https://docs.google.com/spreadsheets/d/1kvPoupSzsSFBNSztMzl04xMoSC3Kcx3CrjVf4yBmESU/edit?ts=5b5f17db#gid=227859291	PHESANT Transformation:20111_0 || CAT-MUL-BINARY-VAR 12 || NO_NAN Remove NA participants 52692 || Removed 28645 examples != 12 but with missing value (<0) || sample 259751/20107(279858) ||-Notes:This field contains the combined results of 2 ACE touchscreen questions, both asked Have any of your brothers or sisters suffered from any of the following diseases? (You can select more than one answer) …
binary.20421.txt	SIN deficits (Chr:6, BP:25-34 GB removed)	-0.3278	0.04914	-6.672	2.527e-11	0.06053	0.00505	0.9876	0.006713	-0.01764	0.005291	Ever felt worried, tense, or anxious for most of a month or longer	110315	29351	80964	UK Biobank	https://docs.google.com/spreadsheets/d/1kvPoupSzsSFBNSztMzl04xMoSC3Kcx3CrjVf4yBmESU/edit?ts=5b5f17db#gid=227859291	PHESANT Transformation:20421_0|| CAT-SINGLE || Inc(>=10): 1(29351) || Inc(>=10): 0(80964) || CAT-SINGLE-BINARY || sample 80964/29351(110315) ||-Notes:Question asked: Have you ever had a period lasting one month or longer when most of the time you felt worried, tense, or anxious?-Variable type:binary
binary.2020.txt	SIN deficits (Chr:6, BP:25-34 GB removed)	-0.2656	0.04078	-6.512	7.433e-11	0.03625	0.002166	1.024	0.008134	-0.05307	0.005671	Loneliness, isolation	355583	63508	292075	UK Biobank	https://docs.google.com/spreadsheets/d/1kvPoupSzsSFBNSztMzl04xMoSC3Kcx3CrjVf4yBmESU/edit?ts=5b5f17db#gid=227859291	PHESANT Transformation:2020_0|| CAT-SINGLE || Inc(>=10): 0(292075) || Inc(>=10): 1(63508) || CAT-SINGLE-BINARY || sample 292075/63508(355583) ||-Notes:ACE touchscreen question Do you often feel lonely? If the participant activated the Help button they were shown the message: Work through these questions quickly and do not think about the exact meaning of the question-Variable type:binary
binary.20446.txt	SIN deficits (Chr:6, BP:25-34 GB removed)	-0.3661	0.05629	-6.504	7.841e-11	0.05729	0.005037	1.002	0.006863	-0.0152	0.005554	Ever had prolonged feelings of sadness or depression	117763	64374	53389	UK Biobank	https://docs.google.com/spreadsheets/d/1kvPoupSzsSFBNSztMzl04xMoSC3Kcx3CrjVf4yBmESU/edit?ts=5b5f17db#gid=227859291	PHESANT Transformation:20446_0|| CAT-SINGLE || Inc(>=10): 1(64374) || Inc(>=10): 0(53389) || CAT-SINGLE-BINARY || sample 53389/64374(117763) ||-Notes:Question asked: Have you ever had a time in your life when you felt sad, blue, or depressed for two weeks or more in a row?-Variable type:binary
binary.1940.txt	SIN deficits (Chr:6, BP:25-34 GB removed)	-0.2253	0.03581	-6.292	3.133e-10	0.06832	0.004445	1.001	0.01256	-0.06343	0.006621	Irritability	345231	96862	248369	UK Biobank	https://docs.google.com/spreadsheets/d/1kvPoupSzsSFBNSztMzl04xMoSC3Kcx3CrjVf4yBmESU/edit?ts=5b5f17db#gid=227859291	PHESANT Transformation:1940_0|| CAT-SINGLE || Inc(>=10): 0(248369) || Inc(>=10): 1(96862) || CAT-SINGLE-BINARY || sample 248369/96862(345231) ||-Notes:ACE touchscreen question Are you an irritable person? If the participant activated the Help button they were shown the message: Work through these questions quickly and do not think about the exact meaning of the question-Variable type:binary
binary.20499.txt	SIN deficits (Chr:6, BP:25-34 GB removed)	-0.3337	0.05413	-6.165	7.063e-10	0.06751	0.005561	1.013	0.007989	-0.02192	0.006387	Ever sought or received professional help for mental distress	117677	46020	71657	UK Biobank	https://docs.google.com/spreadsheets/d/1kvPoupSzsSFBNSztMzl04xMoSC3Kcx3CrjVf4yBmESU/edit?ts=5b5f17db#gid=227859291	PHESANT Transformation:20499_0|| CAT-SINGLE || Inc(>=10): 0(71657) || Inc(>=10): 1(46020) || CAT-SINGLE-BINARY || sample 71657/46020(117677) ||-Notes:Question asked: In your life, did you seek or receive help from a professional (medical doctor, psychologist, social worker, counsellor, nurse, clergy, or other helping professional) for mental distress, psychological problems or unusual experiences…
binary.2010.txt	SIN deficits (Chr:6, BP:25-34 GB removed)	-0.2621	0.04277	-6.128	8.909e-10	0.04483	0.003047	0.9982	0.01022	-0.05349	0.006356	Suffer from 'nerves'	348082	73938	274144	UK Biobank	https://docs.google.com/spreadsheets/d/1kvPoupSzsSFBNSztMzl04xMoSC3Kcx3CrjVf4yBmESU/edit?ts=5b5f17db#gid=227859291	PHESANT Transformation:2010_0|| CAT-SINGLE || Inc(>=10): 0(274144) || Inc(>=10): 1(73938) || CAT-SINGLE-BINARY || sample 274144/73938(348082) ||-Notes:ACE touchscreen question Do you suffer from 'nerves'? If the participant activated the Help button they were shown the message: Work through these questions quickly and do not think about the exact meaning of the question-Variable type:binary
binary.2100.txt	SIN deficits (Chr:6, BP:25-34 GB removed)	-0.2617	0.04294	-6.094	1.098e-09	0.032	0.002073	1.004	0.007975	-0.04419	0.005687	Seen a psychiatrist for nerves, anxiety, tension or depression	359535	41233	318302	UK Biobank	https://docs.google.com/spreadsheets/d/1kvPoupSzsSFBNSztMzl04xMoSC3Kcx3CrjVf4yBmESU/edit?ts=5b5f17db#gid=227859291	PHESANT Transformation:2100_0|| CAT-SINGLE || Inc(>=10): 0(318302) || Inc(>=10): 1(41233) || CAT-SINGLE-BINARY || sample 318302/41233(359535) ||-Notes:ACE touchscreen question Have you ever seen a psychiatrist for nerves, anxiety, tension or depression?-Variable type:binary
binary.6159_100.txt	SIN deficits (Chr:6, BP:25-34 GB removed)	0.2043	0.03353	6.094	1.102e-09	0.05446	0.002591	1.032	0.008547	0.04543	0.005267	Pain type(s) experienced in last month: None of the above	360391	145514	214877	UK Biobank	https://docs.google.com/spreadsheets/d/1kvPoupSzsSFBNSztMzl04xMoSC3Kcx3CrjVf4yBmESU/edit?ts=5b5f17db#gid=227859291	PHESANT Transformation:6159_0 || CAT-MUL-BINARY-VAR 100 || NO_NAN Remove NA participants 180 || Removed 623 examples != 100 but with missing value (<0) || sample 214877/145514(360391) ||-Notes:ACE touchscreen question In the last month have you experienced any of the following that interfered with your usual activites? (You can select more than one answer) The following checks were performed: If …
binary.20425.txt	SIN deficits (Chr:6, BP:25-34 GB removed)	-0.3215	0.05397	-5.958	2.555e-09	0.06341	0.006843	1.003	0.007839	-0.03186	0.005813	Ever worried more than most people would in similar situation	98990	25623	73367	UK Biobank	https://docs.google.com/spreadsheets/d/1kvPoupSzsSFBNSztMzl04xMoSC3Kcx3CrjVf4yBmESU/edit?ts=5b5f17db#gid=227859291	PHESANT Transformation:20425_0|| CAT-SINGLE || Inc(>=10): 0(73367) || Inc(>=10): 1(25623) || CAT-SINGLE-BINARY || sample 73367/25623(98990) ||-Notes:Question asked: People differ a lot in how much they worry about things. Did you ever have a time when you worried a lot more than most people would in your situation?-Variable type:binary
chronic_pain-bgen.stats.all	SIN deficits (Chr:6, BP:25-34 GB removed)	-0.1992	0.03348	-5.95	2.686e-09	0.07579	0.002921	1.04	0.01062	-0.05508	0.006363	Multisite chronic pain	380000	NA	NA	UK Biobank	http://researchdata.gla.ac.uk/822/	large-scale genome-wide association study (GWAS) of Multisite chronic pain (MCP) in ~380,000 UK Biobank participants. MCP was defined as the sum of body sites at which chronic pain (at least 3 months duration) was recorded: 0 to 7 sites. Those who answered that they had chronic pain ‘all over the body’ were excluded from the GWAS as there is some evidence that this phenotype relating to widesprea…
binary.20547_1.txt	SIN deficits (Chr:6, BP:25-34 GB removed)	-0.3258	0.05476	-5.948	2.708e-09	0.0523	0.005485	1.004	0.007594	-0.01398	0.005397	Activities undertaken to treat depression: Talking therapies, such as psychotherapy, counselling, group therapy or CBT	117763	25960	91803	UK Biobank	https://docs.google.com/spreadsheets/d/1kvPoupSzsSFBNSztMzl04xMoSC3Kcx3CrjVf4yBmESU/edit?ts=5b5f17db#gid=227859291	PHESANT Transformation:20547_0 || CAT-MUL-BINARY-VAR 1 || Indicator name x20446_0_0 || Remove indicator var NAs: 243128 || Remove indicator var <0: 303 || Removed 0 examples != 1 but with missing value (<0) || sample 91803/25960(117763) ||-Notes:Question asked: Did you ever try talking therapies for these problems, or other structured activities you regard as therapeutic? Include only those you a…
binary.1960.txt	SIN deficits (Chr:6, BP:25-34 GB removed)	-0.2035	0.03437	-5.923	3.168e-09	0.07172	0.003403	1.026	0.01064	-0.0506	0.006108	Fed-up feelings	353764	143332	210432	UK Biobank	https://docs.google.com/spreadsheets/d/1kvPoupSzsSFBNSztMzl04xMoSC3Kcx3CrjVf4yBmESU/edit?ts=5b5f17db#gid=227859291	PHESANT Transformation:1960_0|| CAT-SINGLE || Inc(>=10): 0(210432) || Inc(>=10): 1(143332) || CAT-SINGLE-BINARY || sample 210432/143332(353764) ||-Notes:ACE touchscreen question Do you often feel 'fed-up'? If the participant activated the Help button they were shown the message: Work through these questions quickly and do not think about the exact meaning of the question-Variable type:binary
binary.22502.txt	SIN deficits (Chr:6, BP:25-34 GB removed)	-0.3161	0.05465	-5.784	7.316e-09	0.04923	0.006362	0.9951	0.007827	-0.002226	0.005216	Cough on most days	91787	12593	79194	UK Biobank	https://docs.google.com/spreadsheets/d/1kvPoupSzsSFBNSztMzl04xMoSC3Kcx3CrjVf4yBmESU/edit?ts=5b5f17db#gid=227859291	PHESANT Transformation:22502_0|| CAT-SINGLE || reassignments: 9=NA || Inc(>=10): 1(12593) || Inc(>=10): 0(79194) || CAT-SINGLE-BINARY || sample 79194/12593(91787) ||-Notes:Participant asked Do you cough on most days?-Variable type:binary
binary.20160.txt	SIN deficits (Chr:6, BP:25-34 GB removed)	-0.1882	0.03292	-5.717	1.084e-08	0.07703	0.003534	1.021	0.01166	-0.01958	0.006504	Ever smoked	359751	218191	141560	UK Biobank	https://docs.google.com/spreadsheets/d/1kvPoupSzsSFBNSztMzl04xMoSC3Kcx3CrjVf4yBmESU/edit?ts=5b5f17db#gid=227859291	PHESANT Transformation:20160_0|| CAT-SINGLE || reassignments: 9=NA || Inc(>=10): 1(218191) || Inc(>=10): 0(141560) || CAT-SINGLE-BINARY || sample 141560/218191(359751) ||-Notes:Derived using variables Current tobacco smoking (~F1239~) and Past tobacco smoking (~F1249~). Individual classed as Eversmoker if Current tobacco smoking= most days (1) or occasionally (2) OR Past tobacco smoking= most day…
155142041596720170921_crude_pain_450K_cleaned.txt	SIN deficits (Chr:6, BP:25-34 GB removed)	-0.2054	0.03599	-5.706	1.154e-08	0.04299	0.00205	1.034	0.01028	-0.03276	0.006349	Back pain	509000	145000	364000	UK Biobank + CHARGE	https://zenodo.org/record/1319332	Meta-analysis results from UK Biobank and CHARGE provided in Freidin et al (2019) Insight into the genetic architecture of back pain and its risk factors from a study of 509,000 individuals
1737.gwas.imputed_v3.both_sexes.tsv	SIN deficits (Chr:6, BP:25-34 GB removed)	0.2305	0.04068	5.667	1.456e-08	0.07947	0.01542	1.014	0.03567	0.02969	0.00564	Childhood sunburn occasions	269734	NA	NA	UK Biobank	https://docs.google.com/spreadsheets/d/1kvPoupSzsSFBNSztMzl04xMoSC3Kcx3CrjVf4yBmESU/edit?ts=5b5f17db#gid=227859291	PHESANT Transformation:1737_0|| INTEGER || reassignments: -1=NA|-3=NA || CONTINUOUS || >20% IN ONE CATEGORY || Split into three bins: 0: [0,0], 1: (0,2), 2: >=2 ||cat N: 139410, 40935, 89389 || CAT-ORD || order: 0|1|2 || num categories: 3 ||-Notes:ACE touchscreen question Before the age of 15, how many times did you suffer sunburn that was painful for at least 2 days or caused blistering? The fol…
binary.20544_11.txt	SIN deficits (Chr:6, BP:25-34 GB removed)	-0.3329	0.05884	-5.658	1.529e-08	0.04985	0.005288	1.007	0.007509	-0.01854	0.005718	Mental health problems ever diagnosed by a professional: Depression	117782	25087	92695	UK Biobank	https://docs.google.com/spreadsheets/d/1kvPoupSzsSFBNSztMzl04xMoSC3Kcx3CrjVf4yBmESU/edit?ts=5b5f17db#gid=227859291	PHESANT Transformation:20544_0 || CAT-MUL-BINARY-VAR 11 || Indicator name x20400_0_0 || Remove indicator var NAs: 243105 || Removed 307 examples != 11 but with missing value (<0) || sample 92695/25087(117782) ||-Notes:Question asked: Have you been diagnosed with one or more of the following mental health problems by a professional, even if you don't have it currently? (tick all that apply): Parti…
binary.1920.txt	SIN deficits (Chr:6, BP:25-34 GB removed)	-0.2025	0.03645	-5.556	2.763e-08	0.07159	0.003306	1.02	0.0104	-0.06285	0.006283	Mood swings	352604	158982	193622	UK Biobank	https://docs.google.com/spreadsheets/d/1kvPoupSzsSFBNSztMzl04xMoSC3Kcx3CrjVf4yBmESU/edit?ts=5b5f17db#gid=227859291	PHESANT Transformation:1920_0|| CAT-SINGLE || Inc(>=10): 0(193622) || Inc(>=10): 1(158982) || CAT-SINGLE-BINARY || sample 193622/158982(352604) ||-Notes:ACE touchscreen question Does your mood often go up and down? If the participant activated the Help button they were shown the message: Work through these questions quickly and do not think about the exact meaning of the question-Variable type:bi…
binary.20500.txt	SIN deficits (Chr:6, BP:25-34 GB removed)	-0.2921	0.05307	-5.503	3.729e-08	0.06336	0.005367	1.012	0.007783	-0.02268	0.005697	Ever suffered mental distress preventing usual activities	116527	38681	77846	UK Biobank	https://docs.google.com/spreadsheets/d/1kvPoupSzsSFBNSztMzl04xMoSC3Kcx3CrjVf4yBmESU/edit?ts=5b5f17db#gid=227859291	PHESANT Transformation:20500_0|| CAT-SINGLE || Inc(>=10): 0(77846) || Inc(>=10): 1(38681) || CAT-SINGLE-BINARY || sample 77846/38681(116527) ||-Notes:Question asked: In your life, have you suffered from a period of mental distress that prevented you from doing your usual activities?-Variable type:binary
1438_raw.txt	SIN deficits (Chr:6, BP:25-34 GB removed)	-0.1846	0.0336	-5.494	3.925e-08	0.04732	0.002915	1.012	0.009964	-0.01093	0.006009	Bread intake	353030	NA	NA	UK Biobank	https://docs.google.com/spreadsheets/d/1kvPoupSzsSFBNSztMzl04xMoSC3Kcx3CrjVf4yBmESU/edit?ts=5b5f17db#gid=227859291	PHESANT Transformation:1438_0|| INTEGER || reassignments: -1=NA|-3=NA|-10=NA || CONTINUOUS || ||-Notes:ACE touchscreen question How many slices of bread do you eat each WEEK? The following checks were performed: If answer If answer > 250 then rejected If answer > 50 then participant asked to confirm If the participant activated the Help button they were shown the message: For other types of bread…
binary.2227.txt	SIN deficits (Chr:6, BP:25-34 GB removed)	-0.4189	0.07708	-5.435	5.466e-08	0.008792	0.001614	1.027	0.007407	-0.01792	0.005415	Other eye problems	360134	51720	308414	UK Biobank	https://docs.google.com/spreadsheets/d/1kvPoupSzsSFBNSztMzl04xMoSC3Kcx3CrjVf4yBmESU/edit?ts=5b5f17db#gid=227859291	PHESANT Transformation:2227_0|| CAT-SINGLE || Inc(>=10): 1(51720) || Inc(>=10): 0(308414) || CAT-SINGLE-BINARY || sample 308414/51720(360134) ||-Notes:ACE touchscreen question Do you have any other problems with your eyes or eyesight?-Variable type:binary
binary.20450.txt	SIN deficits (Chr:6, BP:25-34 GB removed)	-0.3825	0.07408	-5.163	2.427e-07	0.04532	0.009247	1.012	0.007358	-0.01605	0.005767	Feelings of worthlessness during worst period of depression	62128	31593	30535	UK Biobank	https://docs.google.com/spreadsheets/d/1kvPoupSzsSFBNSztMzl04xMoSC3Kcx3CrjVf4yBmESU/edit?ts=5b5f17db#gid=227859291	PHESANT Transformation:20450_0|| CAT-SINGLE || Inc(>=10): 0(30535) || Inc(>=10): 1(31593) || CAT-SINGLE-BINARY || sample 30535/31593(62128) ||-Notes:Question asked: People sometimes feel down on themselves, no good, worthless. Did you feel this way? Question was asked when ~F20446~ was Yes or ~F20441~ was Yes.-Variable type:binary
binary.4631.txt	SIN deficits (Chr:6, BP:25-34 GB removed)	-0.2734	0.05307	-5.152	2.572e-07	0.05709	0.005646	1.002	0.007482	-0.02257	0.005201	Ever unenthusiastic/disinterested for a whole week	115145	42374	72771	UK Biobank	https://docs.google.com/spreadsheets/d/1kvPoupSzsSFBNSztMzl04xMoSC3Kcx3CrjVf4yBmESU/edit?ts=5b5f17db#gid=227859291	PHESANT Transformation:4631_0|| CAT-SINGLE || Inc(>=10): 0(72771) || Inc(>=10): 1(42374) || CAT-SINGLE-BINARY || sample 72771/42374(115145) ||-Notes:ACE touchscreen question Have you ever had a time when you were uninterested in things or unable to enjoy the things you used to for at least a whole week?-Variable type:binary
binary.6159_5.txt	SIN deficits (Chr:6, BP:25-34 GB removed)	-0.2586	0.05064	-5.107	3.265e-07	0.0207	0.001679	1.01	0.007563	-0.03238	0.00527	Pain type(s) experienced in last month: Stomach or abdominal pain	360391	30306	330085	UK Biobank	https://docs.google.com/spreadsheets/d/1kvPoupSzsSFBNSztMzl04xMoSC3Kcx3CrjVf4yBmESU/edit?ts=5b5f17db#gid=227859291	PHESANT Transformation:6159_0 || CAT-MUL-BINARY-VAR 5 || NO_NAN Remove NA participants 180 || Removed 623 examples != 5 but with missing value (<0) || sample 330085/30306(360391) ||-Notes:ACE touchscreen question In the last month have you experienced any of the following that interfered with your usual activites? (You can select more than one answer) The following checks were performed: If code …
binary.6159_1.txt	SIN deficits (Chr:6, BP:25-34 GB removed)	-0.1755	0.03441	-5.1	3.393e-07	0.04487	0.002855	1.004	0.00983	-0.03898	0.00542	Pain type(s) experienced in last month: Headache	360391	71672	288719	UK Biobank	https://docs.google.com/spreadsheets/d/1kvPoupSzsSFBNSztMzl04xMoSC3Kcx3CrjVf4yBmESU/edit?ts=5b5f17db#gid=227859291	PHESANT Transformation:6159_0 || CAT-MUL-BINARY-VAR 1 || NO_NAN Remove NA participants 180 || Removed 623 examples != 1 but with missing value (<0) || sample 288719/71672(360391) ||-Notes:ACE touchscreen question In the last month have you experienced any of the following that interfered with your usual activites? (You can select more than one answer) The following checks were performed: If code …
binary.4803_0.txt	SIN deficits (Chr:6, BP:25-34 GB removed)	0.288	0.0573	5.026	5.006e-07	0.05624	0.004831	1.011	0.007647	0.03956	0.005649	Tinnitus: No, never	117882	83615	34267	UK Biobank	https://docs.google.com/spreadsheets/d/1kvPoupSzsSFBNSztMzl04xMoSC3Kcx3CrjVf4yBmESU/edit?ts=5b5f17db#gid=227859291	PHESANT Transformation:4803_0 || CAT-SINGLE || CAT-SINGLE-BINARY-VAR: 0 || Inc(>=10): 0(83615) ||-Notes:ACE touchscreen question Do you get or have you had noises (such as ringing or buzzing) in your head or in one or both ears that lasts for more than five minutes at a time? ~F4803~ was collected from all participants except those who indicated they were completely deaf, as defined by their answ…
binary.4598.txt	SIN deficits (Chr:6, BP:25-34 GB removed)	-0.2664	0.053	-5.026	5.008e-07	0.0628	0.005352	0.9946	0.007388	-0.02507	0.005738	Ever depressed for a whole week	117705	63119	54586	UK Biobank	https://docs.google.com/spreadsheets/d/1kvPoupSzsSFBNSztMzl04xMoSC3Kcx3CrjVf4yBmESU/edit?ts=5b5f17db#gid=227859291	PHESANT Transformation:4598_0|| CAT-SINGLE || Inc(>=10): 0(54586) || Inc(>=10): 1(63119) || CAT-SINGLE-BINARY || sample 54586/63119(117705) ||-Notes:ACE touchscreen question Looking back over your life, have you ever had a time when you were feeling depressed or down for at least a whole week?-Variable type:binary
binary.6159_4.txt	SIN deficits (Chr:6, BP:25-34 GB removed)	-0.1901	0.03806	-4.994	5.924e-07	0.03847	0.002052	1.026	0.00848	-0.03039	0.005411	Pain type(s) experienced in last month: Back pain	360391	91349	269042	UK Biobank	https://docs.google.com/spreadsheets/d/1kvPoupSzsSFBNSztMzl04xMoSC3Kcx3CrjVf4yBmESU/edit?ts=5b5f17db#gid=227859291	PHESANT Transformation:6159_0 || CAT-MUL-BINARY-VAR 4 || NO_NAN Remove NA participants 180 || Removed 623 examples != 4 but with missing value (<0) || sample 269042/91349(360391) ||-Notes:ACE touchscreen question In the last month have you experienced any of the following that interfered with your usual activites? (You can select more than one answer) The following checks were performed: If code …
binary.20111_101.txt	SIN deficits (Chr:6, BP:25-34 GB removed)	0.3556	0.07186	4.949	7.462e-07	0.00982	0.002018	0.9991	0.008055	0.01182	0.005167	Illnesses of siblings: None of the above (group 2)	284896	240056	44840	UK Biobank	https://docs.google.com/spreadsheets/d/1kvPoupSzsSFBNSztMzl04xMoSC3Kcx3CrjVf4yBmESU/edit?ts=5b5f17db#gid=227859291	PHESANT Transformation:20111_0 || CAT-MUL-BINARY-VAR 101 || NO_NAN Remove NA participants 52692 || Removed 23607 examples != 101 but with missing value (<0) || sample 44840/240056(284896) || SKIP_val:-21 < 0 || SKIP_val:-23 < 0 ||-Notes:This field contains the combined results of 2 ACE touchscreen questions, both asked Have any of your brothers or sisters suffered from any of the following diseas…
binary.2335.txt	SIN deficits (Chr:6, BP:25-34 GB removed)	-0.2053	0.04154	-4.941	7.763e-07	0.0343	0.002197	1.013	0.008196	-0.0521	0.00568	Chest pain or discomfort	357507	56233	301274	UK Biobank	https://docs.google.com/spreadsheets/d/1kvPoupSzsSFBNSztMzl04xMoSC3Kcx3CrjVf4yBmESU/edit?ts=5b5f17db#gid=227859291	PHESANT Transformation:2335_0|| CAT-SINGLE || Inc(>=10): 0(301274) || Inc(>=10): 1(56233) || CAT-SINGLE-BINARY || sample 301274/56233(357507) ||-Notes:ACE touchscreen question Do you ever have any pain or discomfort in your chest?-Variable type:binary
binary.6159_6.txt	SIN deficits (Chr:6, BP:25-34 GB removed)	-0.2166	0.04454	-4.862	1.161e-06	0.02432	0.001955	1.022	0.007942	-0.02184	0.00547	Pain type(s) experienced in last month: Hip pain	360391	40500	319891	UK Biobank	https://docs.google.com/spreadsheets/d/1kvPoupSzsSFBNSztMzl04xMoSC3Kcx3CrjVf4yBmESU/edit?ts=5b5f17db#gid=227859291	PHESANT Transformation:6159_0 || CAT-MUL-BINARY-VAR 6 || NO_NAN Remove NA participants 180 || Removed 623 examples != 6 but with missing value (<0) || sample 319891/40500(360391) ||-Notes:ACE touchscreen question In the last month have you experienced any of the following that interfered with your usual activites? (You can select more than one answer) The following checks were performed: If code …
binary.20529.txt	SIN deficits (Chr:6, BP:25-34 GB removed)	-0.3475	0.07305	-4.757	1.967e-06	0.02786	0.005121	1.006	0.007538	-0.006108	0.005058	Victim of physically violent crime	117846	21926	95920	UK Biobank	https://docs.google.com/spreadsheets/d/1kvPoupSzsSFBNSztMzl04xMoSC3Kcx3CrjVf4yBmESU/edit?ts=5b5f17db#gid=227859291	PHESANT Transformation:20529_0|| CAT-SINGLE || reassignments: 2=1 || Inc(>=10): 1(21926) || Inc(>=10): 0(95920) || CAT-SINGLE-BINARY || sample 95920/21926(117846) ||-Notes:Question asked: In your life, have you...? Been attacked, mugged, robbed, or been the victim of a physically violent crime-Variable type:binary
binary.22504.txt	SIN deficits (Chr:6, BP:25-34 GB removed)	-0.4044	0.08622	-4.691	2.721e-06	0.02521	0.005436	1.016	0.007447	-0.001448	0.005221	Bring up phlegm/sputum/mucus on most days	91787	7808	83979	UK Biobank	https://docs.google.com/spreadsheets/d/1kvPoupSzsSFBNSztMzl04xMoSC3Kcx3CrjVf4yBmESU/edit?ts=5b5f17db#gid=227859291	PHESANT Transformation:22504_0|| CAT-SINGLE || reassignments: 9=NA || Inc(>=10): 1(7808) || Inc(>=10): 0(83979) || CAT-SINGLE-BINARY || sample 83979/7808(91787) ||-Notes:Participant asked Do you bring up phlegm/sputum/mucus on most days?-Variable type:binary
binary.22616_1.txt	SIN deficits (Chr:6, BP:25-34 GB removed)	-0.3428	0.07328	-4.678	2.9e-06	0.03037	0.00582	1.009	0.007419	-0.004224	0.004762	Breathing problems during period of job: Yes	91149	6697	84452	UK Biobank	https://docs.google.com/spreadsheets/d/1kvPoupSzsSFBNSztMzl04xMoSC3Kcx3CrjVf4yBmESU/edit?ts=5b5f17db#gid=227859291	PHESANT Transformation:22616_0 || CAT-MUL-BINARY-VAR 1 || NO_NAN Remove NA participants 270045 || Removed 0 examples != 1 but with missing value (<0) || sample 84452/6697(91149) ||-Notes:Particpant asked: When you had this job, did you have problems with your breathing?-Variable type:binary
binary.20550_1.txt	SIN deficits (Chr:6, BP:25-34 GB removed)	-0.2868	0.06186	-4.637	3.536e-06	0.04419	0.005168	0.9897	0.00723	-0.01751	0.00533	Activities undertaken to treat anxiety: Talking therapies, such as psychotherapy, counselling, group therapy or CBT	98990	12858	86132	UK Biobank	https://docs.google.com/spreadsheets/d/1kvPoupSzsSFBNSztMzl04xMoSC3Kcx3CrjVf4yBmESU/edit?ts=5b5f17db#gid=227859291	PHESANT Transformation:20550_0 || CAT-MUL-BINARY-VAR 1 || Indicator name x20425_0_0 || Remove indicator var NAs: 243128 || Remove indicator var <0: 19076 || Removed 0 examples != 1 but with missing value (<0) || sample 86132/12858(98990) ||-Notes:Question asked: Did you ever try talking therapies for these problems, or other structured activities you regard as therapeutic? Include only those you …
EUR_ulcers.txt.pre_ctgvl.freqs.ctgvl	SIN deficits (Chr:6, BP:25-34 GB removed)	-0.1665	0.03599	-4.626	3.734e-06	0.08119	0.009924	1.039	0.01386	-0.02654	0.005848	Mouth ulcers	461031	47091	413940	UK Biobank	https://data.bris.ac.uk/data/dataset/2j2rqgzedxlq02oqbb4vmycnc2	UK Biobank GWAS on mouth ulcerls
binary.20002_1286.txt	SIN deficits (Chr:6, BP:25-34 GB removed)	-0.2456	0.05326	-4.611	4.002e-06	0.01762	0.001651	1.003	0.007326	-0.04058	0.005614	Non-cancer illness code, self-reported: depression	361141	20648	340493	UK Biobank	https://docs.google.com/spreadsheets/d/1kvPoupSzsSFBNSztMzl04xMoSC3Kcx3CrjVf4yBmESU/edit?ts=5b5f17db#gid=227859291	PHESANT Transformation:20002_0 || CAT-MUL-BINARY-VAR 1286 || Indicator name x135_0_0 || Remove indicator var NAs: 53 || Remove indicator var <0: 0 || Removed 0 examples != 1286 but with missing value (<0) || sample 340493/20648(361141) ||-Notes:Code for non-cancer illness. If the participant was uncertain of the type of illness they had had, then they described it to the interviewer (a trained nu…
binary.20441.txt	SIN deficits (Chr:6, BP:25-34 GB removed)	-0.2344	0.05094	-4.601	4.2e-06	0.06803	0.004892	0.9924	0.007487	-0.023	0.005641	Ever had prolonged loss of interest in normal activities	117727	46330	71397	UK Biobank	https://docs.google.com/spreadsheets/d/1kvPoupSzsSFBNSztMzl04xMoSC3Kcx3CrjVf4yBmESU/edit?ts=5b5f17db#gid=227859291	PHESANT Transformation:20441_0|| CAT-SINGLE || Inc(>=10): 1(46330) || Inc(>=10): 0(71397) || CAT-SINGLE-BINARY || sample 71397/46330(117727) ||-Notes:Question asked: Have you ever had a time in your life lasting two weeks or more when you lost interest in most things like hobbies, work, or activities that usually give you pleasure?-Variable type:binary
binary.22619_0.txt	SIN deficits (Chr:6, BP:25-34 GB removed)	-0.3168	0.0692	-4.578	4.697e-06	0.03174	0.005767	1.006	0.006894	-0.004653	0.004641	Breathing problems responsible for leaving job: No	91149	5412	85737	UK Biobank	https://docs.google.com/spreadsheets/d/1kvPoupSzsSFBNSztMzl04xMoSC3Kcx3CrjVf4yBmESU/edit?ts=5b5f17db#gid=227859291	PHESANT Transformation:22619_0 || CAT-MUL-BINARY-VAR 0 || Indicator name x22616_0_0 || Remove indicator var NAs: 270045 || Remove indicator var <0: 0 || Removed 0 examples != 0 but with missing value (<0) || sample 85737/5412(91149) ||-Notes:Participants who indicated they had breathing problems during a job were asked: Did you leave this job because of breathing problems? Question only asked if …
binary.20110_12.txt	SIN deficits (Chr:6, BP:25-34 GB removed)	-0.3266	0.07151	-4.567	4.952e-06	0.009733	0.001653	1.006	0.007112	-0.02984	0.00515	Illnesses of mother: Severe depression	330653	22004	308649	UK Biobank	https://docs.google.com/spreadsheets/d/1kvPoupSzsSFBNSztMzl04xMoSC3Kcx3CrjVf4yBmESU/edit?ts=5b5f17db#gid=227859291	PHESANT Transformation:20110_0 || CAT-MUL-BINARY-VAR 12 || NO_NAN Remove NA participants 6165 || Removed 24376 examples != 12 but with missing value (<0) || sample 308649/22004(330653) ||-Notes:This field contains the combined results of 2 ACE touchscreen questions, both asked Has/did your mother ever suffer from? (You can select more than one answer) for different sets of illnesses. For convenie…
binary.20401.txt	SIN deficits (Chr:6, BP:25-34 GB removed)	-0.3763	0.08294	-4.536	5.722e-06	0.0191	0.004993	0.9998	0.007742	-0.005491	0.004949	Ever addicted to any substance or behaviour	116746	7023	109723	UK Biobank	https://docs.google.com/spreadsheets/d/1kvPoupSzsSFBNSztMzl04xMoSC3Kcx3CrjVf4yBmESU/edit?ts=5b5f17db#gid=227859291	PHESANT Transformation:20401_0|| CAT-SINGLE || Inc(>=10): 0(109723) || Inc(>=10): 1(7023) || CAT-SINGLE-BINARY || sample 109723/7023(116746) ||-Notes:Question asked: Have you been addicted to or dependent on one or more things, including substances (not cigarettes/coffee) or behaviours (such as gambling)?-Variable type:binary
binary.6149_1.txt	SIN deficits (Chr:6, BP:25-34 GB removed)	-0.1832	0.04144	-4.422	9.777e-06	0.02912	0.003785	1.024	0.01167	-0.02206	0.005998	Mouth/teeth dental problems: Mouth ulcers	359841	36831	323010	UK Biobank	https://docs.google.com/spreadsheets/d/1kvPoupSzsSFBNSztMzl04xMoSC3Kcx3CrjVf4yBmESU/edit?ts=5b5f17db#gid=227859291	PHESANT Transformation:6149_0 || CAT-MUL-BINARY-VAR 1 || NO_NAN Remove NA participants 512 || Removed 841 examples != 1 but with missing value (<0) || sample 323010/36831(359841) ||-Notes:ACE touchscreen question Do you have any of the following? (You can select more than one answer) The following checks were performed: If code -7 was selected, then no additional choices were allowed. If code -3 …
binary.20126_0.txt	SIN deficits (Chr:6, BP:25-34 GB removed)	0.2589	0.05882	4.401	1.076e-05	0.06408	0.006498	1.004	0.007196	0.02416	0.005495	Bipolar and major depression status: No Bipolar or Depression	86895	62825	24070	UK Biobank	https://docs.google.com/spreadsheets/d/1kvPoupSzsSFBNSztMzl04xMoSC3Kcx3CrjVf4yBmESU/edit?ts=5b5f17db#gid=227859291	PHESANT Transformation:20126_0 || CAT-SINGLE || CAT-SINGLE-BINARY-VAR: 0 || Inc(>=10): 0(62825) ||-Notes:Bipolar and major depression status. This derived data field has come from Professor Jill Pell from the Institute of Health &amp; Wellbeing, University of Glasgow. Methods on how these fields were derived can be found in the Additional Resources tab.-Variable type:binary
binary.2188.txt	SIN deficits (Chr:6, BP:25-34 GB removed)	-0.1356	0.0311	-4.361	1.298e-05	0.05335	0.002399	1.022	0.009115	-0.03069	0.004825	Long-standing illness, disability or infirmity	352798	114798	238000	UK Biobank	https://docs.google.com/spreadsheets/d/1kvPoupSzsSFBNSztMzl04xMoSC3Kcx3CrjVf4yBmESU/edit?ts=5b5f17db#gid=227859291	PHESANT Transformation:2188_0|| CAT-SINGLE || Inc(>=10): 0(238000) || Inc(>=10): 1(114798) || CAT-SINGLE-BINARY || sample 238000/114798(352798) ||-Notes:ACE touchscreen question Do you have any long-standing illness, disability or infirmity?-Variable type:binary
20433_raw.txt	SIN deficits (Chr:6, BP:25-34 GB removed)	0.3451	0.07964	4.333	1.473e-05	0.0449	0.009156	1.002	0.006814	0.01986	0.005761	Age at first episode of depression	61033	NA	NA	UK Biobank	https://docs.google.com/spreadsheets/d/1kvPoupSzsSFBNSztMzl04xMoSC3Kcx3CrjVf4yBmESU/edit?ts=5b5f17db#gid=227859291	PHESANT Transformation:20433_0|| INTEGER || reassignments: -121=NA|-818=NA || CONTINUOUS || ||-Notes:Question asked: About how old were you the FIRST time you had a period of two weeks like this? (Whether or not you received any help for it.) Question was asked when ~F20446~ was Yes or ~F20441~ was Yes.-Variable type:continuous_raw
binary.20549_3.txt	SIN deficits (Chr:6, BP:25-34 GB removed)	-0.2655	0.06336	-4.191	2.775e-05	0.04572	0.005536	1	0.007443	-0.01163	0.00571	Substances taken for anxiety: Medication prescribed to you (for at least two weeks)	98990	12942	86048	UK Biobank	https://docs.google.com/spreadsheets/d/1kvPoupSzsSFBNSztMzl04xMoSC3Kcx3CrjVf4yBmESU/edit?ts=5b5f17db#gid=227859291	PHESANT Transformation:20549_0 || CAT-MUL-BINARY-VAR 3 || Indicator name x20425_0_0 || Remove indicator var NAs: 243128 || Remove indicator var <0: 19076 || Removed 0 examples != 3 but with missing value (<0) || sample 86048/12942(98990) ||-Notes:Question asked: Did you ever use the following for the worry or the problems it caused? (tick all that apply): Participant was offered a set of options …
binary.20002_1452.txt	SIN deficits (Chr:6, BP:25-34 GB removed)	-0.3254	0.07783	-4.181	2.903e-05	0.007996	0.002354	1.019	0.007731	-0.007644	0.004921	Non-cancer illness code, self-reported: eczema/dermatitis	361141	9321	351820	UK Biobank	https://docs.google.com/spreadsheets/d/1kvPoupSzsSFBNSztMzl04xMoSC3Kcx3CrjVf4yBmESU/edit?ts=5b5f17db#gid=227859291	PHESANT Transformation:20002_0 || CAT-MUL-BINARY-VAR 1452 || Indicator name x135_0_0 || Remove indicator var NAs: 53 || Remove indicator var <0: 0 || Removed 0 examples != 1452 but with missing value (<0) || sample 351820/9321(361141) ||-Notes:Code for non-cancer illness. If the participant was uncertain of the type of illness they had had, then they described it to the interviewer (a trained nur…
binary.20546_3.txt	SIN deficits (Chr:6, BP:25-34 GB removed)	-0.241	0.05778	-4.17	3.046e-05	0.05483	0.005134	1.005	0.007515	-0.01689	0.005831	Substances taken for depression: Medication prescribed to you (for at least two weeks)	117763	28351	89412	UK Biobank	https://docs.google.com/spreadsheets/d/1kvPoupSzsSFBNSztMzl04xMoSC3Kcx3CrjVf4yBmESU/edit?ts=5b5f17db#gid=227859291	PHESANT Transformation:20546_0 || CAT-MUL-BINARY-VAR 3 || Indicator name x20446_0_0 || Remove indicator var NAs: 243128 || Remove indicator var <0: 303 || Removed 0 examples != 3 but with missing value (<0) || sample 89412/28351(117763) ||-Notes:Question asked: Did you ever try the following for these problems? (tick all that apply) Participant was offered a set of options which have been combine…
binary.20502.txt	SIN deficits (Chr:6, BP:25-34 GB removed)	-0.2373	0.05703	-4.161	3.162e-05	0.06015	0.005382	1.002	0.007374	-0.02546	0.005729	Ever had period extreme irritability	114422	29747	84675	UK Biobank	https://docs.google.com/spreadsheets/d/1kvPoupSzsSFBNSztMzl04xMoSC3Kcx3CrjVf4yBmESU/edit?ts=5b5f17db#gid=227859291	PHESANT Transformation:20502_0|| CAT-SINGLE || Inc(>=10): 1(29747) || Inc(>=10): 0(84675) || CAT-SINGLE-BINARY || sample 84675/29747(114422) ||-Notes:Question asked: Have you ever had a period of time when you were so irritable that you found yourself shouting at people or starting fights or arguments?-Variable type:binary
1708626196792GCST90244787_buildGRCh37.tsv.maf.ctg.gz	SIN deficits (Chr:6, BP:25-34 GB removed)	-0.1524	0.03676	-4.147	3.37e-05	0.1705	0.0247	1.027	0.01353	-0.002386	0.005066	Atopic Dermatitis	864982	60653	804329	European individuals	https://www.ebi.ac.uk/gwas/studies/GCST90244787	GWAS meta-analysis of 864982 European (Estonia, Spain, Sweden, Netherlands, U.S., Norway, Finland, Denmark, U.K., Australia, Switzerland, Germany) individuals
biomarkers-30740-both_sexes-irnt.tsv.bgz	SIN deficits (Chr:6, BP:25-34 GB removed)	0.1174	0.02949	3.98	6.882e-05	0.07239	0.01442	1.122	0.02997	0.003722	0.006214	Glucose	366759	366759	NA	UK Biobank (EUR)	https://pan-ukb-us-east-1.s3.amazonaws.com/sumstats_flat_files/biomarkers-30740-both_sexes-irnt.tsv.bgz	EUR: biomarkers : 30740 : Biological samples > Assay results > Blood assays > Blood biochemistry
20023_raw.txt	SIN deficits (Chr:6, BP:25-34 GB removed)	-0.1179	0.02979	-3.958	7.548e-05	0.06609	0.002708	1.025	0.009668	-0.01658	0.005576	Mean time to correctly identify matches	358695	NA	NA	UK Biobank	https://docs.google.com/spreadsheets/d/1kvPoupSzsSFBNSztMzl04xMoSC3Kcx3CrjVf4yBmESU/edit?ts=5b5f17db#gid=227859291	PHESANT Transformation:20023_0|| INTEGER || CONTINUOUS || ||-Notes:This field is the mean duration to first press of snap-button summed over rounds in which both cards matched. It gives a crude measure of the raw processing+reaction speed of a participant. The following data points were excluded when forming the average: Rounds 0-4 were regarded as training; Times under 50ms must be due to antici…
EUR_painfulgums.txt.pre_ctgvl.freqs.ctgvl	SIN deficits (Chr:6, BP:25-34 GB removed)	-0.3076	0.07984	-3.853	0.0001167	0.0503	0.01071	1.027	0.007125	-0.0275	0.004905	Painful gums	461031	13311	447720	UK Biobank	https://data.bris.ac.uk/data/dataset/2j2rqgzedxlq02oqbb4vmycnc2	UK Biobank GWAS on painful gums
binary.20116_1.txt	SIN deficits (Chr:6, BP:25-34 GB removed)	-0.1392	0.03613	-3.852	0.000117	0.0527	0.002996	1.029	0.01037	-0.01636	0.00624	Smoking status: Previous	359706	127550	232156	UK Biobank	https://docs.google.com/spreadsheets/d/1kvPoupSzsSFBNSztMzl04xMoSC3Kcx3CrjVf4yBmESU/edit?ts=5b5f17db#gid=227859291	PHESANT Transformation:20116_0 || CAT-SINGLE || CAT-SINGLE-BINARY-VAR: 1 || Inc(>=10): 1(127550) ||-Notes:This field summarises the current/past smoking status of the participant.-Variable type:binary
binary.20531.txt	SIN deficits (Chr:6, BP:25-34 GB removed)	-0.2084	0.05548	-3.757	0.000172	0.03985	0.004972	0.9965	0.006949	-0.01843	0.005267	Victim of sexual assault	116671	17230	99441	UK Biobank	https://docs.google.com/spreadsheets/d/1kvPoupSzsSFBNSztMzl04xMoSC3Kcx3CrjVf4yBmESU/edit?ts=5b5f17db#gid=227859291	PHESANT Transformation:20531_0|| CAT-SINGLE || reassignments: 2=1 || Inc(>=10): 1(17230) || Inc(>=10): 0(99441) || CAT-SINGLE-BINARY || sample 99441/17230(116671) ||-Notes:Question asked: In your life, have you...? Been a victim of a sexual assault, whether by a stranger or someone you knew-Variable type:binary
EUR_toothache.txt.pre_ctgvl.freqs.ctgvl	SIN deficits (Chr:6, BP:25-34 GB removed)	-0.2681	0.07148	-3.75	0.0001769	0.04662	0.007312	1.028	0.007326	-0.0201	0.005715	Toothache	461031	18959	442072	UK Biobank	https://data.bris.ac.uk/data/dataset/2j2rqgzedxlq02oqbb4vmycnc2	UK Biobank GWAS on toothache
binary.6155_3.txt	SIN deficits (Chr:6, BP:25-34 GB removed)	-0.2328	0.06212	-3.748	0.0001781	0.0136	0.001592	0.9919	0.007305	0.002169	0.005524	Vitamin and mineral supplements: Vitamin C	359245	30950	328295	UK Biobank	https://docs.google.com/spreadsheets/d/1kvPoupSzsSFBNSztMzl04xMoSC3Kcx3CrjVf4yBmESU/edit?ts=5b5f17db#gid=227859291	PHESANT Transformation:6155_0 || CAT-MUL-BINARY-VAR 3 || NO_NAN Remove NA participants 514 || Removed 1435 examples != 3 but with missing value (<0) || sample 328295/30950(359245) ||-Notes:ACE touchscreen question Do you regularly take any of the following? (You can select more than one answer) The following checks were performed: If code -7 was selected, then no additional choices were allowed. …
binary.6179_4.txt	SIN deficits (Chr:6, BP:25-34 GB removed)	-0.2318	0.06235	-3.717	0.0002018	0.01062	0.001407	0.9904	0.006046	-0.00562	0.005052	Mineral and other dietary supplements: Zinc	360016	14402	345614	UK Biobank	https://docs.google.com/spreadsheets/d/1kvPoupSzsSFBNSztMzl04xMoSC3Kcx3CrjVf4yBmESU/edit?ts=5b5f17db#gid=227859291	PHESANT Transformation:6179_0 || CAT-MUL-BINARY-VAR 4 || NO_NAN Remove NA participants 514 || Removed 664 examples != 4 but with missing value (<0) || sample 345614/14402(360016) ||-Notes:ACE touchscreen question Do you regularly take any of the following? (You can select more than one answer) The following checks were performed: If code -7 was selected, then no additional choices were allowed. I…
binary.6155_100.txt	SIN deficits (Chr:6, BP:25-34 GB removed)	0.1644	0.04458	3.689	0.0002251	0.03041	0.001917	0.9982	0.007453	0.001356	0.005714	Vitamin and mineral supplements: None of the above	359245	246781	112464	UK Biobank	https://docs.google.com/spreadsheets/d/1kvPoupSzsSFBNSztMzl04xMoSC3Kcx3CrjVf4yBmESU/edit?ts=5b5f17db#gid=227859291	PHESANT Transformation:6155_0 || CAT-MUL-BINARY-VAR 100 || NO_NAN Remove NA participants 514 || Removed 1435 examples != 100 but with missing value (<0) || sample 112464/246781(359245) ||-Notes:ACE touchscreen question Do you regularly take any of the following? (You can select more than one answer) The following checks were performed: If code -7 was selected, then no additional choices were allo…
binary.2664_3.txt	SIN deficits (Chr:6, BP:25-34 GB removed)	-0.1809	0.04929	-3.671	0.000242	0.04701	0.004386	0.9976	0.00722	-0.009502	0.005153	Reason for reducing amount of alcohol drunk: Health precaution	134033	43868	90165	UK Biobank	https://docs.google.com/spreadsheets/d/1kvPoupSzsSFBNSztMzl04xMoSC3Kcx3CrjVf4yBmESU/edit?ts=5b5f17db#gid=227859291	PHESANT Transformation:2664_0 || CAT-SINGLE || CAT-SINGLE-BINARY-VAR: 3 || Inc(>=10): 3(43868) ||-Notes:ACE touchscreen question Why did you reduce the amount you drank? ~F2664~ was collected from participants who indicated they drink alcohol, as defined by their answers to ~F1558~ and they drink less nowadays than 10 years ago, as defined by their answers to ~F1558~-Variable type:binary
binary.6149_5.txt	SIN deficits (Chr:6, BP:25-34 GB removed)	-0.2843	0.07862	-3.616	0.0002987	0.007782	0.001502	1.005	0.00779	-0.02101	0.005714	Mouth/teeth dental problems: Toothache	359841	14477	345364	UK Biobank	https://docs.google.com/spreadsheets/d/1kvPoupSzsSFBNSztMzl04xMoSC3Kcx3CrjVf4yBmESU/edit?ts=5b5f17db#gid=227859291	PHESANT Transformation:6149_0 || CAT-MUL-BINARY-VAR 5 || NO_NAN Remove NA participants 512 || Removed 841 examples != 5 but with missing value (<0) || sample 345364/14477(359841) || SKIP_val:-3 < 0 ||-Notes:ACE touchscreen question Do you have any of the following? (You can select more than one answer) The following checks were performed: If code -7 was selected, then no additional choices were a…
binary.20116_0.txt	SIN deficits (Chr:6, BP:25-34 GB removed)	0.107	0.02993	3.573	0.0003523	0.09951	0.00405	1.034	0.01199	0.01327	0.006261	Smoking status: Never	359706	195068	164638	UK Biobank	https://docs.google.com/spreadsheets/d/1kvPoupSzsSFBNSztMzl04xMoSC3Kcx3CrjVf4yBmESU/edit?ts=5b5f17db#gid=227859291	PHESANT Transformation:20116_0 || CAT-SINGLE || CAT-SINGLE-BINARY-VAR: 0 || Inc(>=10): 0(195068) ||-Notes:This field summarises the current/past smoking status of the participant.-Variable type:binary
binary.20544_15.txt	SIN deficits (Chr:6, BP:25-34 GB removed)	-0.2329	0.066	-3.529	0.0004166	0.03662	0.004535	0.9981	0.007346	-0.01579	0.005384	Mental health problems ever diagnosed by a professional: Anxiety, nerves or generalized anxiety disorder	117751	16730	101021	UK Biobank	https://docs.google.com/spreadsheets/d/1kvPoupSzsSFBNSztMzl04xMoSC3Kcx3CrjVf4yBmESU/edit?ts=5b5f17db#gid=227859291	PHESANT Transformation:20544_0 || CAT-MUL-BINARY-VAR 15 || Indicator name x20400_0_0 || Remove indicator var NAs: 243105 || Removed 338 examples != 15 but with missing value (<0) || sample 101021/16730(117751) ||-Notes:Question asked: Have you been diagnosed with one or more of the following mental health problems by a professional, even if you don't have it currently? (tick all that apply): Part…
binary.6155_2.txt	SIN deficits (Chr:6, BP:25-34 GB removed)	-0.2646	0.07535	-3.511	0.0004456	0.007346	0.001504	1.005	0.006929	-0.008055	0.00531	Vitamin and mineral supplements: Vitamin B	359245	14792	344453	UK Biobank	https://docs.google.com/spreadsheets/d/1kvPoupSzsSFBNSztMzl04xMoSC3Kcx3CrjVf4yBmESU/edit?ts=5b5f17db#gid=227859291	PHESANT Transformation:6155_0 || CAT-MUL-BINARY-VAR 2 || NO_NAN Remove NA participants 514 || Removed 1435 examples != 2 but with missing value (<0) || sample 344453/14792(359245) ||-Notes:ACE touchscreen question Do you regularly take any of the following? (You can select more than one answer) The following checks were performed: If code -7 was selected, then no additional choices were allowed. …
binary.20547_3.txt	SIN deficits (Chr:6, BP:25-34 GB removed)	-0.2498	0.0714	-3.498	0.0004685	0.02802	0.004905	1.001	0.008128	-0.009657	0.005108	Activities undertaken to treat depression: Other therapeutic activities such as mindfulness, yoga or art classes	117763	9199	108564	UK Biobank	https://docs.google.com/spreadsheets/d/1kvPoupSzsSFBNSztMzl04xMoSC3Kcx3CrjVf4yBmESU/edit?ts=5b5f17db#gid=227859291	PHESANT Transformation:20547_0 || CAT-MUL-BINARY-VAR 3 || Indicator name x20446_0_0 || Remove indicator var NAs: 243128 || Remove indicator var <0: 303 || Removed 0 examples != 3 but with missing value (<0) || sample 108564/9199(117763) ||-Notes:Question asked: Did you ever try talking therapies for these problems, or other structured activities you regard as therapeutic? Include only those you a…
daner_PGC_BIP32b_mds7a_0416a.tsv	SIN deficits (Chr:6, BP:25-34 GB removed)	-0.1253	0.03651	-3.431	0.0006006	0.7667	0.03877	1.026	0.008372	0.001703	0.005851	Bipolar Disorder	51710	20352	31358	Psychiatric Genomics Consortium	https://www.med.unc.edu/pgc/results-and-downloads/
404_raw.txt	SIN deficits (Chr:6, BP:25-34 GB removed)	-0.1078	0.0317	-3.401	0.000671	0.06134	0.002572	1.019	0.009422	-0.01756	0.005488	Duration to first press of snap-button in each round	358500	NA	NA	UK Biobank	https://docs.google.com/spreadsheets/d/1kvPoupSzsSFBNSztMzl04xMoSC3Kcx3CrjVf4yBmESU/edit?ts=5b5f17db#gid=227859291	PHESANT Transformation:404_0|| INTEGER || CONTINUOUS || ||-Notes:This gives the interval between the cards being displayed and the participant pressing the snap-button to indicate a match. Note that the time is recorded regardless of whether the cards shown formed a matching pair. ~F401~ and ~F402~ need to be compared to determine if the cards were the same. Each pair was displayed for 2 seconds,…
binary.6162_3.txt	SIN deficits (Chr:6, BP:25-34 GB removed)	-0.1725	0.05079	-3.396	0.0006844	0.02384	0.001882	1.015	0.007289	-0.009955	0.006108	Types of transport used (excluding work): Public transport	359324	107727	251597	UK Biobank	https://docs.google.com/spreadsheets/d/1kvPoupSzsSFBNSztMzl04xMoSC3Kcx3CrjVf4yBmESU/edit?ts=5b5f17db#gid=227859291	PHESANT Transformation:6162_0 || CAT-MUL-BINARY-VAR 3 || NO_NAN Remove NA participants 1769 || Removed 101 examples != 3 but with missing value (<0) || sample 251597/107727(359324) ||-Notes:ACE touchscreen question In the last 4 weeks, which forms of transport have you used most often to get about? (Not including any journeys to and from work; you can select more than one answer) The following ch…
binary.20003_1140879760.txt	SIN deficits (Chr:6, BP:25-34 GB removed)	0.2514	0.07464	3.368	0.0007571	0.00631	0.001384	0.9962	0.006664	-0.008141	0.004977	Treatment/medication code: bisoprolol	361141	5304	355837	UK Biobank	https://docs.google.com/spreadsheets/d/1kvPoupSzsSFBNSztMzl04xMoSC3Kcx3CrjVf4yBmESU/edit?ts=5b5f17db#gid=227859291	PHESANT Transformation:20003_0 || CAT-MUL-BINARY-VAR 1140879760 || Indicator name x137_0_0 || Remove indicator var NAs: 53 || Remove indicator var <0: 0 || Removed 0 examples != 1140879760 but with missing value (<0) || sample 355837/5304(361141) ||-Notes:Code for treatment Negative codes indicate free-text entry.-Variable type:binary
binary.1468_5.txt	SIN deficits (Chr:6, BP:25-34 GB removed)	0.1437	0.04277	3.359	0.0007819	0.03676	0.002267	1.015	0.008206	0.008507	0.005318	Cereal type: Other (e.g. Cornflakes, Frosties)	299898	58105	241793	UK Biobank	https://docs.google.com/spreadsheets/d/1kvPoupSzsSFBNSztMzl04xMoSC3Kcx3CrjVf4yBmESU/edit?ts=5b5f17db#gid=227859291	PHESANT Transformation:1468_0 || CAT-SINGLE || CAT-SINGLE-BINARY-VAR: 5 || Inc(>=10): 5(58105) ||-Notes:ACE touchscreen question What type of cereal do you mainly eat? If the participant activated the Help button they were shown the message: If you eat more than one type of cereal, please select the one that you eat the most. If you are unsure, select Do not know. ~F1468~ was collected from all p…
lymph_N171643_narrow_form.txt.common	SIN deficits (Chr:6, BP:25-34 GB removed)	0.08979	0.02677	3.353	0.0007981	0.1792	0.01351	0.9837	0.02178	-0.008493	0.005501	Lymphocyte count	173495	NA	NA	UK Biobank and INTERVAL	http://www.bloodcellgenetics.org/	Aggregate count of lymphoid cells per unit volume of blood
102_raw.txt	SIN deficits (Chr:6, BP:25-34 GB removed)	0.096	0.0287	3.345	0.0008219	0.1454	0.009672	1.068	0.02917	0.01563	0.00643	Pulse rate, automated reading	340162	NA	NA	UK Biobank	https://docs.google.com/spreadsheets/d/1kvPoupSzsSFBNSztMzl04xMoSC3Kcx3CrjVf4yBmESU/edit?ts=5b5f17db#gid=227859291	PHESANT Transformation:102_0|| INTEGER || CONTINUOUS || ||-Notes:This is the pulse rate measured during the automated blood pressure readings.-Variable type:continuous_raw
binary.22618_1.txt	SIN deficits (Chr:6, BP:25-34 GB removed)	-0.3499	0.105	-3.334	0.0008553	0.01701	0.005715	1.001	0.006726	0.001584	0.005163	Breathing problems improved/stopped away from workplace or on holiday: Yes	91149	2688	88461	UK Biobank	https://docs.google.com/spreadsheets/d/1kvPoupSzsSFBNSztMzl04xMoSC3Kcx3CrjVf4yBmESU/edit?ts=5b5f17db#gid=227859291	PHESANT Transformation:22618_0 || CAT-MUL-BINARY-VAR 1 || Indicator name x22616_0_0 || Remove indicator var NAs: 270045 || Remove indicator var <0: 0 || Removed 0 examples != 1 but with missing value (<0) || sample 88461/2688(91149) ||-Notes:Participants who indicated they had breathing problems during a job were asked: Did these problems improve or stop when you were away from the workplace or o…
binary.2316.txt	SIN deficits (Chr:6, BP:25-34 GB removed)	-0.1256	0.03787	-3.316	0.0009138	0.06025	0.00323	1.034	0.01047	-0.03634	0.006091	Wheeze or whistling in the chest in last year	354523	73828	280695	UK Biobank	https://docs.google.com/spreadsheets/d/1kvPoupSzsSFBNSztMzl04xMoSC3Kcx3CrjVf4yBmESU/edit?ts=5b5f17db#gid=227859291	PHESANT Transformation:2316_0|| CAT-SINGLE || Inc(>=10): 0(280695) || Inc(>=10): 1(73828) || CAT-SINGLE-BINARY || sample 280695/73828(354523) ||-Notes:ACE touchscreen question In the last year have you ever had wheeze or whistling in the chest?-Variable type:binary
binary.22601_22113066.txt	SIN deficits (Chr:6, BP:25-34 GB removed)	-0.2615	0.07893	-3.313	0.0009235	0.02685	0.005677	0.9957	0.006702	0.0155	0.005071	Job coding: medical doctor, general practitioner, hospital consultant	89866	1467	88399	UK Biobank	https://docs.google.com/spreadsheets/d/1kvPoupSzsSFBNSztMzl04xMoSC3Kcx3CrjVf4yBmESU/edit?ts=5b5f17db#gid=227859291	PHESANT Transformation:22601_0 || CAT-MUL-BINARY-VAR 22113066 || Indicator name x22599_0_0 || Remove indicator var NAs: 271328 || Remove indicator var <0: 0 || Removed 0 examples != 22113066 but with missing value (<0) || sample 88399/1467(89866) ||-Notes:Participants were asked to select a job group by navigating down a three-level tree. This field records the code they selected at the final lev…
binary.6141_1.txt	SIN deficits (Chr:6, BP:25-34 GB removed)	0.1426	0.04309	3.309	0.0009379	0.02636	0.001816	1.007	0.007526	0.001915	0.005434	How are people in household related to participant: Husband, wife or partner	358963	265738	93225	UK Biobank	https://docs.google.com/spreadsheets/d/1kvPoupSzsSFBNSztMzl04xMoSC3Kcx3CrjVf4yBmESU/edit?ts=5b5f17db#gid=227859291	PHESANT Transformation:6141_0 || CAT-MUL-BINARY-VAR 1 || Indicator name x709_0_0 || Remove indicator var NAs: 1076 || Remove indicator var <0: 1155 || Removed 0 examples != 1 but with missing value (<0) || sample 93225/265738(358963) ||-Notes:ACE touchscreen question How are the other people who live with you related to you? (You can select more than one answer) The following checks were performe…
binary.1468_4.txt	SIN deficits (Chr:6, BP:25-34 GB removed)	-0.122	0.03689	-3.308	0.0009407	0.05259	0.00258	1.024	0.007777	-0.0219	0.005594	Cereal type: Muesli	299898	61523	238375	UK Biobank	https://docs.google.com/spreadsheets/d/1kvPoupSzsSFBNSztMzl04xMoSC3Kcx3CrjVf4yBmESU/edit?ts=5b5f17db#gid=227859291	PHESANT Transformation:1468_0 || CAT-SINGLE || CAT-SINGLE-BINARY-VAR: 4 || Inc(>=10): 4(61523) ||-Notes:ACE touchscreen question What type of cereal do you mainly eat? If the participant activated the Help button they were shown the message: If you eat more than one type of cereal, please select the one that you eat the most. If you are unsure, select Do not know. ~F1468~ was collected from all p…
binary.22611_2.txt	SIN deficits (Chr:6, BP:25-34 GB removed)	-0.268	0.08104	-3.307	0.0009431	0.02842	0.00643	1.01	0.007906	0.0003737	0.005569	Workplace had a lot of cigarette smoke from other people smoking: Often	89803	14941	74862	UK Biobank	https://docs.google.com/spreadsheets/d/1kvPoupSzsSFBNSztMzl04xMoSC3Kcx3CrjVf4yBmESU/edit?ts=5b5f17db#gid=227859291	PHESANT Transformation:22611_0 || CAT-MUL-BINARY-VAR 2 || NO_NAN Remove NA participants 270296 || Removed 1096 examples != 2 but with missing value (<0) || sample 74862/14941(89803) || SKIP_val:-121 < 0 ||-Notes:Participant asked Thinking about the place where you worked: Was there a lot of cigarette smoke from other people smoking? Participants were allowed to skip answering this question.-Varia…
binary.2040.txt	SIN deficits (Chr:6, BP:25-34 GB removed)	-0.1242	0.03771	-3.295	0.0009858	0.05577	0.002987	1.01	0.01027	7.363e-05	0.006138	Risk taking	348549	90500	258049	UK Biobank	https://docs.google.com/spreadsheets/d/1kvPoupSzsSFBNSztMzl04xMoSC3Kcx3CrjVf4yBmESU/edit?ts=5b5f17db#gid=227859291	PHESANT Transformation:2040_0|| CAT-SINGLE || Inc(>=10): 0(258049) || Inc(>=10): 1(90500) || CAT-SINGLE-BINARY || sample 258049/90500(348549) ||-Notes:ACE touchscreen question Would you describe yourself as someone who takes risks? If the participant activated the Help button they were shown the message: Work through these questions quickly and do not think about the exact meaning of the question…
binary.20107_12.txt	SIN deficits (Chr:6, BP:25-34 GB removed)	-0.2848	0.08655	-3.29	0.001001	0.007351	0.001609	1.002	0.007107	-0.01603	0.005567	Illnesses of father: Severe depression	312437	11921	300516	UK Biobank	https://docs.google.com/spreadsheets/d/1kvPoupSzsSFBNSztMzl04xMoSC3Kcx3CrjVf4yBmESU/edit?ts=5b5f17db#gid=227859291	PHESANT Transformation:20107_0 || CAT-MUL-BINARY-VAR 12 || NO_NAN Remove NA participants 9656 || Removed 39101 examples != 12 but with missing value (<0) || sample 300516/11921(312437) ||-Notes:This field contains the combined results of 2 ACE touchscreen questions, both asked Has/did your father ever suffer from? (You can select more than one answer) for different sets of illnesses. For convenie…
binary.20544_1.txt	SIN deficits (Chr:6, BP:25-34 GB removed)	-0.386	0.1176	-3.283	0.001029	0.01163	0.004104	0.9984	0.007262	-0.003833	0.004595	Mental health problems ever diagnosed by a professional: Social anxiety or social phobia	117716	1474	116242	UK Biobank	https://docs.google.com/spreadsheets/d/1kvPoupSzsSFBNSztMzl04xMoSC3Kcx3CrjVf4yBmESU/edit?ts=5b5f17db#gid=227859291	PHESANT Transformation:20544_0 || CAT-MUL-BINARY-VAR 1 || Indicator name x20400_0_0 || Remove indicator var NAs: 243105 || Removed 373 examples != 1 but with missing value (<0) || sample 116242/1474(117716) ||-Notes:Question asked: Have you been diagnosed with one or more of the following mental health problems by a professional, even if you don't have it currently? (tick all that apply): Partici…
binary.22617_2211.txt	SIN deficits (Chr:6, BP:25-34 GB removed)	-0.2508	0.07663	-3.273	0.001063	0.02715	0.005499	0.9981	0.006756	0.01486	0.005029	Job SOC coding: Medical practitioners	91149	1500	89649	UK Biobank	https://docs.google.com/spreadsheets/d/1kvPoupSzsSFBNSztMzl04xMoSC3Kcx3CrjVf4yBmESU/edit?ts=5b5f17db#gid=227859291	PHESANT Transformation:22617_0 || CAT-MUL-BINARY-VAR 2211 || NO_NAN Remove NA participants 270045 || Removed 0 examples != 2211 but with missing value (<0) || sample 89649/1500(91149) ||-Notes:Each self-coded job group was mapped to a 4-digit SOC2003 coding. In some cases several self-coded job groups map to the same SOC2003 coding as the input interface was designed to help untrained users class…
binary.6154_2.txt	SIN deficits (Chr:6, BP:25-34 GB removed)	-0.1635	0.0502	-3.258	0.001123	0.02075	0.001671	1.004	0.006941	-0.004591	0.005257	Medication for pain relief, constipation, heartburn: Ibuprofen (e.g. Nurofen)	357084	53049	304035	UK Biobank	https://docs.google.com/spreadsheets/d/1kvPoupSzsSFBNSztMzl04xMoSC3Kcx3CrjVf4yBmESU/edit?ts=5b5f17db#gid=227859291	PHESANT Transformation:6154_0 || CAT-MUL-BINARY-VAR 2 || NO_NAN Remove NA participants 514 || Removed 3596 examples != 2 but with missing value (<0) || sample 304035/53049(357084) ||-Notes:ACE touchscreen question Do you regularly take any of the following? (You can select more than one answer) The following checks were performed: If code -7 was selected, then no additional choices were allowed. …
biomarkers-30860-both_sexes-irnt.tsv.bgz	SIN deficits (Chr:6, BP:25-34 GB removed)	0.1031	0.0317	3.252	0.001146	0.1227	0.008294	1.338	0.04341	0.01562	0.006667	Total protein	366758	366758	NA	UK Biobank (EUR)	https://pan-ukb-us-east-1.s3.amazonaws.com/sumstats_flat_files/biomarkers-30860-both_sexes-irnt.tsv.bgz	EUR: biomarkers : 30860 : Biological samples > Assay results > Blood assays > Blood biochemistry
binary.20546_4.txt	SIN deficits (Chr:6, BP:25-34 GB removed)	-0.2225	0.06869	-3.24	0.001197	0.0252	0.004513	1.001	0.007384	-0.009952	0.004513	Substances taken for depression: Drugs or alcohol (more than once)	117763	8627	109136	UK Biobank	https://docs.google.com/spreadsheets/d/1kvPoupSzsSFBNSztMzl04xMoSC3Kcx3CrjVf4yBmESU/edit?ts=5b5f17db#gid=227859291	PHESANT Transformation:20546_0 || CAT-MUL-BINARY-VAR 4 || Indicator name x20446_0_0 || Remove indicator var NAs: 243128 || Remove indicator var <0: 303 || Removed 0 examples != 4 but with missing value (<0) || sample 109136/8627(117763) ||-Notes:Question asked: Did you ever try the following for these problems? (tick all that apply) Participant was offered a set of options which have been combine…
binary.4653.txt	SIN deficits (Chr:6, BP:25-34 GB removed)	-0.1787	0.05525	-3.235	0.001218	0.0523	0.005137	0.9931	0.007567	-0.02249	0.005294	Ever highly irritable/argumentative for 2 days	117359	20930	96429	UK Biobank	https://docs.google.com/spreadsheets/d/1kvPoupSzsSFBNSztMzl04xMoSC3Kcx3CrjVf4yBmESU/edit?ts=5b5f17db#gid=227859291	PHESANT Transformation:4653_0|| CAT-SINGLE || Inc(>=10): 0(96429) || Inc(>=10): 1(20930) || CAT-SINGLE-BINARY || sample 96429/20930(117359) ||-Notes:ACE touchscreen question Have you ever had a period of time lasting at least two days when you were so irritable that you found yourself shouting at people or starting fights or arguments?-Variable type:binary
binary.20550_3.txt	SIN deficits (Chr:6, BP:25-34 GB removed)	-0.2646	0.08204	-3.225	0.001258	0.02401	0.005037	1.006	0.005931	-0.0118	0.005028	Activities undertaken to treat anxiety: Other therapeutic activities such as mindfulness, yoga or art classes	98990	5735	93255	UK Biobank	https://docs.google.com/spreadsheets/d/1kvPoupSzsSFBNSztMzl04xMoSC3Kcx3CrjVf4yBmESU/edit?ts=5b5f17db#gid=227859291	PHESANT Transformation:20550_0 || CAT-MUL-BINARY-VAR 3 || Indicator name x20425_0_0 || Remove indicator var NAs: 243128 || Remove indicator var <0: 19076 || Removed 0 examples != 3 but with missing value (<0) || sample 93255/5735(98990) ||-Notes:Question asked: Did you ever try talking therapies for these problems, or other structured activities you regard as therapeutic? Include only those you a…
4241_raw.txt	SIN deficits (Chr:6, BP:25-34 GB removed)	-0.2878	0.08947	-3.216	0.001298	0.01813	0.004377	1.011	0.007239	0.001552	0.005619	Signal-to-noise-ratio (SNR) of triplet (right)	116755	NA	NA	UK Biobank	https://docs.google.com/spreadsheets/d/1kvPoupSzsSFBNSztMzl04xMoSC3Kcx3CrjVf4yBmESU/edit?ts=5b5f17db#gid=227859291	PHESANT Transformation:4241_0|| INTEGER || CONTINUOUS || ||-Notes:This is the signal-to-noise ratio for each round (right ear)-Variable type:continuous_raw
binary.2664_5.txt	SIN deficits (Chr:6, BP:25-34 GB removed)	0.1723	0.05369	3.209	0.001332	0.0399	0.004106	1.009	0.007174	0.0205	0.005663	Reason for reducing amount of alcohol drunk: Other reason	134033	70609	63424	UK Biobank	https://docs.google.com/spreadsheets/d/1kvPoupSzsSFBNSztMzl04xMoSC3Kcx3CrjVf4yBmESU/edit?ts=5b5f17db#gid=227859291	PHESANT Transformation:2664_0 || CAT-SINGLE || CAT-SINGLE-BINARY-VAR: 5 || Inc(>=10): 5(70609) ||-Notes:ACE touchscreen question Why did you reduce the amount you drank? ~F2664~ was collected from participants who indicated they drink alcohol, as defined by their answers to ~F1558~ and they drink less nowadays than 10 years ago, as defined by their answers to ~F1558~-Variable type:binary
binary.22506_114.txt	SIN deficits (Chr:6, BP:25-34 GB removed)	0.167	0.0521	3.205	0.001351	0.09571	0.008878	1.014	0.00815	-0.002345	0.005972	Tobacco smoking: Never smoked	91353	54520	36833	UK Biobank	https://docs.google.com/spreadsheets/d/1kvPoupSzsSFBNSztMzl04xMoSC3Kcx3CrjVf4yBmESU/edit?ts=5b5f17db#gid=227859291	PHESANT Transformation:22506_0 || CAT-SINGLE || CAT-SINGLE-BINARY-VAR: 114 || Inc(>=10): 114(54520) ||-Notes:Participants asked Do you smoke tobacco now?-Variable type:binary
categorical.I9_DVTANDPULM.txt	SIN deficits (Chr:6, BP:25-34 GB removed)	0.2009	0.06329	3.174	0.001502	0.0112	0.002015	1.006	0.009804	-0.008016	0.005141	DVT of lower extremities and pulmonary embolism	361194	4319	356875	UK Biobank	https://docs.google.com/spreadsheets/d/1kvPoupSzsSFBNSztMzl04xMoSC3Kcx3CrjVf4yBmESU/edit?ts=5b5f17db#gid=227859291	PHESANT Transformation:NA-Notes:NA-Variable type:categorical-Phenotype ID:I9_DVTANDPULM
binary.22618_0.txt	SIN deficits (Chr:6, BP:25-34 GB removed)	-0.3625	0.1144	-3.17	0.001526	0.01532	0.005495	1.012	0.006669	-0.006027	0.004772	Breathing problems improved/stopped away from workplace or on holiday: No	91149	4382	86767	UK Biobank	https://docs.google.com/spreadsheets/d/1kvPoupSzsSFBNSztMzl04xMoSC3Kcx3CrjVf4yBmESU/edit?ts=5b5f17db#gid=227859291	PHESANT Transformation:22618_0 || CAT-MUL-BINARY-VAR 0 || Indicator name x22616_0_0 || Remove indicator var NAs: 270045 || Remove indicator var <0: 0 || Removed 0 examples != 0 but with missing value (<0) || sample 86767/4382(91149) ||-Notes:Participants who indicated they had breathing problems during a job were asked: Did these problems improve or stop when you were away from the workplace or o…
binary.6162_4.txt	SIN deficits (Chr:6, BP:25-34 GB removed)	-0.1379	0.04401	-3.134	0.001725	0.02673	0.001719	1.019	0.006801	-0.02644	0.005477	Types of transport used (excluding work): Cycle	359324	26059	333265	UK Biobank	https://docs.google.com/spreadsheets/d/1kvPoupSzsSFBNSztMzl04xMoSC3Kcx3CrjVf4yBmESU/edit?ts=5b5f17db#gid=227859291	PHESANT Transformation:6162_0 || CAT-MUL-BINARY-VAR 4 || NO_NAN Remove NA participants 1769 || Removed 101 examples != 4 but with missing value (<0) || sample 333265/26059(359324) ||-Notes:ACE touchscreen question In the last 4 weeks, which forms of transport have you used most often to get about? (Not including any journeys to and from work; you can select more than one answer) The following che…
categorical.I9_VTE.txt	SIN deficits (Chr:6, BP:25-34 GB removed)	0.1905	0.06096	3.125	0.00178	0.01214	0.002215	1.005	0.0102	-0.007271	0.005134	Venous thromboembolism	361194	4620	356574	UK Biobank	https://docs.google.com/spreadsheets/d/1kvPoupSzsSFBNSztMzl04xMoSC3Kcx3CrjVf4yBmESU/edit?ts=5b5f17db#gid=227859291	PHESANT Transformation:NA-Notes:NA-Variable type:categorical-Phenotype ID:I9_VTE
binary.1150_1.txt	SIN deficits (Chr:6, BP:25-34 GB removed)	-0.1551	0.04967	-3.122	0.001795	0.02259	0.003044	1.011	0.00946	-0.002391	0.005463	Usual side of head for mobile phone use: Left	303009	107802	195207	UK Biobank	https://docs.google.com/spreadsheets/d/1kvPoupSzsSFBNSztMzl04xMoSC3Kcx3CrjVf4yBmESU/edit?ts=5b5f17db#gid=227859291	PHESANT Transformation:1150_0 || CAT-SINGLE || CAT-SINGLE-BINARY-VAR: 1 || Inc(>=10): 1(107802) ||-Notes:ACE touchscreen question On what side of the head do you usually use a mobile phone? If the participant activated the Help button they were shown the message: If you are unsure, please provide an estimate or select Do not know. ~F1150~ was collected from participants who indicated they have us…
400_raw.txt	SIN deficits (Chr:6, BP:25-34 GB removed)	-0.1057	0.03399	-3.112	0.001861	0.06217	0.002736	1.026	0.01023	-0.01979	0.005566	Time to complete round	354739	NA	NA	UK Biobank	https://docs.google.com/spreadsheets/d/1kvPoupSzsSFBNSztMzl04xMoSC3Kcx3CrjVf4yBmESU/edit?ts=5b5f17db#gid=227859291	PHESANT Transformation:400_0|| INTEGER || reassignments: 0=NA || CONTINUOUS || ||-Notes:-Variable type:continuous_raw
binary.20548_2.txt	SIN deficits (Chr:6, BP:25-34 GB removed)	-0.2098	0.0675	-3.108	0.001886	0.03408	0.004793	0.9975	0.006915	-0.01924	0.005387	Manifestations of mania or irritability: I was more restless than usual	114422	12876	101546	UK Biobank	https://docs.google.com/spreadsheets/d/1kvPoupSzsSFBNSztMzl04xMoSC3Kcx3CrjVf4yBmESU/edit?ts=5b5f17db#gid=227859291	PHESANT Transformation:20548_0 || CAT-MUL-BINARY-VAR 2 || Indicator name x20502_0_0 || Remove indicator var NAs: 243128 || Remove indicator var <0: 3644 || Removed 0 examples != 2 but with missing value (<0) || sample 101546/12876(114422) ||-Notes:Question asked: Please try to remember a period when you were in a high or irritable state and select all of the following that apply: Participant was …
binary.6155_4.txt	SIN deficits (Chr:6, BP:25-34 GB removed)	-0.3054	0.09949	-3.07	0.002142	0.004439	0.001437	1.006	0.006882	-0.002968	0.005497	Vitamin and mineral supplements: Vitamin D	359245	13687	345558	UK Biobank	https://docs.google.com/spreadsheets/d/1kvPoupSzsSFBNSztMzl04xMoSC3Kcx3CrjVf4yBmESU/edit?ts=5b5f17db#gid=227859291	PHESANT Transformation:6155_0 || CAT-MUL-BINARY-VAR 4 || NO_NAN Remove NA participants 514 || Removed 1435 examples != 4 but with missing value (<0) || sample 345558/13687(359245) ||-Notes:ACE touchscreen question Do you regularly take any of the following? (You can select more than one answer) The following checks were performed: If code -7 was selected, then no additional choices were allowed. …
binary.1418_4.txt	SIN deficits (Chr:6, BP:25-34 GB removed)	-0.2016	0.06569	-3.069	0.002148	0.01027	0.001597	1.013	0.007557	-0.01415	0.005208	Milk type used: Soya	360806	13147	347659	UK Biobank	https://docs.google.com/spreadsheets/d/1kvPoupSzsSFBNSztMzl04xMoSC3Kcx3CrjVf4yBmESU/edit?ts=5b5f17db#gid=227859291	PHESANT Transformation:1418_0 || CAT-SINGLE || CAT-SINGLE-BINARY-VAR: 4 || Inc(>=10): 4(13147) ||-Notes:ACE touchscreen question What type of milk do you mainly use? If the participant activated the Help button they were shown the message: If you use more than one type of milk, please select the one that you drink the most. If you are unsure, select Do not know.-Variable type:binary
binary.22506_113.txt	SIN deficits (Chr:6, BP:25-34 GB removed)	-0.1699	0.05554	-3.06	0.002212	0.07669	0.008275	1.012	0.007851	-0.0001069	0.00599	Tobacco smoking: Ex-smoker	91353	33335	58018	UK Biobank	https://docs.google.com/spreadsheets/d/1kvPoupSzsSFBNSztMzl04xMoSC3Kcx3CrjVf4yBmESU/edit?ts=5b5f17db#gid=227859291	PHESANT Transformation:22506_0 || CAT-SINGLE || CAT-SINGLE-BINARY-VAR: 113 || Inc(>=10): 113(33335) ||-Notes:Participants asked Do you smoke tobacco now?-Variable type:binary
binary.20534.txt	SIN deficits (Chr:6, BP:25-34 GB removed)	-0.2867	0.09423	-3.043	0.002344	0.03827	0.01125	0.9992	0.006893	3.026e-05	0.005424	Sleeping too much	45540	9354	36186	UK Biobank	https://docs.google.com/spreadsheets/d/1kvPoupSzsSFBNSztMzl04xMoSC3Kcx3CrjVf4yBmESU/edit?ts=5b5f17db#gid=227859291	PHESANT Transformation:20534_0|| CAT-SINGLE || Inc(>=10): 0(36186) || Inc(>=10): 1(9354) || CAT-SINGLE-BINARY || sample 36186/9354(45540) ||-Notes:Question asked: Was that: [re sleep change] Sleeping too much Question was asked when ~F20532~ was Yes.-Variable type:binary
binary.4803_14.txt	SIN deficits (Chr:6, BP:25-34 GB removed)	-0.2682	0.08889	-3.017	0.002552	0.01731	0.004301	0.9937	0.007058	-0.03362	0.004967	Tinnitus: Yes, but not now, but have in the past	117882	13080	104802	UK Biobank	https://docs.google.com/spreadsheets/d/1kvPoupSzsSFBNSztMzl04xMoSC3Kcx3CrjVf4yBmESU/edit?ts=5b5f17db#gid=227859291	PHESANT Transformation:4803_0 || CAT-SINGLE || CAT-SINGLE-BINARY-VAR: 14 || Inc(>=10): 14(13080) ||-Notes:ACE touchscreen question Do you get or have you had noises (such as ringing or buzzing) in your head or in one or both ears that lasts for more than five minutes at a time? ~F4803~ was collected from all participants except those who indicated they were completely deaf, as defined by their an…
23127_raw.txt	SIN deficits (Chr:6, BP:25-34 GB removed)	0.07816	0.02607	2.998	0.00272	0.2145	0.007043	1.089	0.01984	0.008399	0.006737	Trunk fat percentage	354619	NA	NA	UK Biobank	https://docs.google.com/spreadsheets/d/1kvPoupSzsSFBNSztMzl04xMoSC3Kcx3CrjVf4yBmESU/edit?ts=5b5f17db#gid=227859291	PHESANT Transformation:23127_0|| CONTINUOUS MAIN || CONTINUOUS || ||-Notes:Body composition estimation by impedance measurement. Trunk fat percentages Range 1-75% in 0.1% increments.-Variable type:continuous_raw
binary.6160_4.txt	SIN deficits (Chr:6, BP:25-34 GB removed)	-0.1561	0.05234	-2.982	0.002867	0.01873	0.001739	0.9893	0.007456	-0.006237	0.005231	Leisure/social activities: Adult education class	360063	25842	334221	UK Biobank	https://docs.google.com/spreadsheets/d/1kvPoupSzsSFBNSztMzl04xMoSC3Kcx3CrjVf4yBmESU/edit?ts=5b5f17db#gid=227859291	PHESANT Transformation:6160_0 || CAT-MUL-BINARY-VAR 4 || NO_NAN Remove NA participants 177 || Removed 954 examples != 4 but with missing value (<0) || sample 334221/25842(360063) || SKIP_val:-3 < 0 ||-Notes:ACE touchscreen question Which of the following do you attend once a week or more often? (You can select more than one) The following checks were performed: If code -7 was selected, then no ad…
binary.20126_4.txt	SIN deficits (Chr:6, BP:25-34 GB removed)	-0.2549	0.08563	-2.977	0.002914	0.02984	0.005806	0.9949	0.006474	-0.01305	0.005584	Bipolar and major depression status: Probable Recurrent major depression (moderate)	86895	10902	75993	UK Biobank	https://docs.google.com/spreadsheets/d/1kvPoupSzsSFBNSztMzl04xMoSC3Kcx3CrjVf4yBmESU/edit?ts=5b5f17db#gid=227859291	PHESANT Transformation:20126_0 || CAT-SINGLE || CAT-SINGLE-BINARY-VAR: 4 || Inc(>=10): 4(10902) ||-Notes:Bipolar and major depression status. This derived data field has come from Professor Jill Pell from the Institute of Health &amp; Wellbeing, University of Glasgow. Methods on how these fields were derived can be found in the Additional Resources tab.-Variable type:binary
100011_raw.txt	SIN deficits (Chr:6, BP:25-34 GB removed)	-0.2357	0.07986	-2.951	0.003165	0.04229	0.009755	1.006	0.006745	-0.001997	0.005065	Iron	51453	NA	NA	UK Biobank	https://docs.google.com/spreadsheets/d/1kvPoupSzsSFBNSztMzl04xMoSC3Kcx3CrjVf4yBmESU/edit?ts=5b5f17db#gid=227859291	PHESANT Transformation:100011_0|| CONTINUOUS MAIN || CONTINUOUS || ||-Notes:Iron. Estimated intake, based on food and beverage consumption yesterday, excluding any supplements.-Variable type:continuous_raw
binary.6155_5.txt	SIN deficits (Chr:6, BP:25-34 GB removed)	-0.2333	0.07928	-2.942	0.003259	0.007042	0.001494	0.9967	0.007087	-0.002658	0.005187	Vitamin and mineral supplements: Vitamin E	359245	10356	348889	UK Biobank	https://docs.google.com/spreadsheets/d/1kvPoupSzsSFBNSztMzl04xMoSC3Kcx3CrjVf4yBmESU/edit?ts=5b5f17db#gid=227859291	PHESANT Transformation:6155_0 || CAT-MUL-BINARY-VAR 5 || NO_NAN Remove NA participants 514 || Removed 1435 examples != 5 but with missing value (<0) || sample 348889/10356(359245) ||-Notes:ACE touchscreen question Do you regularly take any of the following? (You can select more than one answer) The following checks were performed: If code -7 was selected, then no additional choices were allowed. …
categorical.K62.txt	SIN deficits (Chr:6, BP:25-34 GB removed)	-0.3444	0.1172	-2.937	0.00331	0.003481	0.001429	1.008	0.00711	-0.009655	0.004859	Diagnoses - main ICD10: K62 Other diseases of anus and rectum	361194	13882	347312	UK Biobank	https://docs.google.com/spreadsheets/d/1kvPoupSzsSFBNSztMzl04xMoSC3Kcx3CrjVf4yBmESU/edit?ts=5b5f17db#gid=227859291	PHESANT Transformation:NA-Notes:NA-Variable type:categorical-Phenotype ID:K62
binary.6152_9.txt	SIN deficits (Chr:6, BP:25-34 GB removed)	-0.09681	0.03299	-2.934	0.003342	0.06984	0.005491	1.053	0.017	-0.02601	0.005909	Blood clot, DVT, bronchitis, emphysema, asthma, rhinitis, eczema, allergy diagnosed by doctor: Hayfever, allergic rhinitis or eczema	360527	83407	277120	UK Biobank	https://docs.google.com/spreadsheets/d/1kvPoupSzsSFBNSztMzl04xMoSC3Kcx3CrjVf4yBmESU/edit?ts=5b5f17db#gid=227859291	PHESANT Transformation:6152_0 || CAT-MUL-BINARY-VAR 9 || NO_NAN Remove NA participants 181 || Removed 486 examples != 9 but with missing value (<0) || sample 277120/83407(360527) ||-Notes:ACE touchscreen question Has a doctor ever told you that you have had any of the following conditions? (You can select more than one answer) The following checks were performed: If code -7 was selected, then no …
binary.20003_1140871310.txt	SIN deficits (Chr:6, BP:25-34 GB removed)	-0.1647	0.05638	-2.922	0.003482	0.01636	0.001549	1.003	0.006336	-0.003821	0.005386	Treatment/medication code: ibuprofen	361141	45005	316136	UK Biobank	https://docs.google.com/spreadsheets/d/1kvPoupSzsSFBNSztMzl04xMoSC3Kcx3CrjVf4yBmESU/edit?ts=5b5f17db#gid=227859291	PHESANT Transformation:20003_0 || CAT-MUL-BINARY-VAR 1140871310 || Indicator name x137_0_0 || Remove indicator var NAs: 53 || Remove indicator var <0: 0 || Removed 0 examples != 1140871310 but with missing value (<0) || sample 316136/45005(361141) ||-Notes:Code for treatment Negative codes indicate free-text entry.-Variable type:binary
binary.20002_1111.txt	SIN deficits (Chr:6, BP:25-34 GB removed)	-0.09518	0.03271	-2.909	0.003621	0.05349	0.00583	1.047	0.01628	-0.01313	0.00615	Non-cancer illness code, self-reported: asthma	361141	41934	319207	UK Biobank	https://docs.google.com/spreadsheets/d/1kvPoupSzsSFBNSztMzl04xMoSC3Kcx3CrjVf4yBmESU/edit?ts=5b5f17db#gid=227859291	PHESANT Transformation:20002_0 || CAT-MUL-BINARY-VAR 1111 || Indicator name x135_0_0 || Remove indicator var NAs: 53 || Remove indicator var <0: 0 || Removed 0 examples != 1111 but with missing value (<0) || sample 319207/41934(361141) ||-Notes:Code for non-cancer illness. If the participant was uncertain of the type of illness they had had, then they described it to the interviewer (a trained nu…
binary.22127.txt	SIN deficits (Chr:6, BP:25-34 GB removed)	-0.1372	0.04724	-2.905	0.003672	0.06037	0.009745	1.01	0.008931	-0.003599	0.004498	Doctor diagnosed asthma	91787	11717	80070	UK Biobank	https://docs.google.com/spreadsheets/d/1kvPoupSzsSFBNSztMzl04xMoSC3Kcx3CrjVf4yBmESU/edit?ts=5b5f17db#gid=227859291	PHESANT Transformation:22127_0|| CAT-SINGLE || reassignments: 9=NA || Inc(>=10): 0(80070) || Inc(>=10): 1(11717) || CAT-SINGLE-BINARY || sample 80070/11717(91787) ||-Notes:User asked Has a doctor ever told you that you have had any of the conditions below? asthma was one of the options listed.-Variable type:binary
binary.20546_1.txt	SIN deficits (Chr:6, BP:25-34 GB removed)	-0.515	0.1783	-2.889	0.003868	0.007978	0.004001	0.998	0.006922	-0.006542	0.005225	Substances taken for depression: Unprescribed medication (more than once)	117763	4111	113652	UK Biobank	https://docs.google.com/spreadsheets/d/1kvPoupSzsSFBNSztMzl04xMoSC3Kcx3CrjVf4yBmESU/edit?ts=5b5f17db#gid=227859291	PHESANT Transformation:20546_0 || CAT-MUL-BINARY-VAR 1 || Indicator name x20446_0_0 || Remove indicator var NAs: 243128 || Remove indicator var <0: 303 || Removed 0 examples != 1 but with missing value (<0) || sample 113652/4111(117763) ||-Notes:Question asked: Did you ever try the following for these problems? (tick all that apply) Participant was offered a set of options which have been combine…
binary.20548_7.txt	SIN deficits (Chr:6, BP:25-34 GB removed)	-0.2707	0.09376	-2.888	0.003882	0.02103	0.004566	0.9994	0.006504	-0.02008	0.005844	Manifestations of mania or irritability: I was easily distracted	114422	9162	105260	UK Biobank	https://docs.google.com/spreadsheets/d/1kvPoupSzsSFBNSztMzl04xMoSC3Kcx3CrjVf4yBmESU/edit?ts=5b5f17db#gid=227859291	PHESANT Transformation:20548_0 || CAT-MUL-BINARY-VAR 7 || Indicator name x20502_0_0 || Remove indicator var NAs: 243128 || Remove indicator var <0: 3644 || Removed 0 examples != 7 but with missing value (<0) || sample 105260/9162(114422) ||-Notes:Question asked: Please try to remember a period when you were in a high or irritable state and select all of the following that apply: Participant was o…
binary.2473.txt	SIN deficits (Chr:6, BP:25-34 GB removed)	-0.1237	0.04286	-2.886	0.0039	0.02612	0.001867	1.016	0.008046	-0.02929	0.004994	Other serious medical condition/disability diagnosed by doctor	354588	72965	281623	UK Biobank	https://docs.google.com/spreadsheets/d/1kvPoupSzsSFBNSztMzl04xMoSC3Kcx3CrjVf4yBmESU/edit?ts=5b5f17db#gid=227859291	PHESANT Transformation:2473_0|| CAT-SINGLE || Inc(>=10): 0(281623) || Inc(>=10): 1(72965) || CAT-SINGLE-BINARY || sample 281623/72965(354588) ||-Notes:ACE touchscreen question Has a doctor ever told you that you have had any other serious medical conditions or disabilities? If the participant activated the Help button they were shown the message: If you are not sure if you have a serious illness …
binary.6149_2.txt	SIN deficits (Chr:6, BP:25-34 GB removed)	-0.2729	0.09479	-2.879	0.003984	0.005395	0.001451	1.011	0.006713	-0.03014	0.005045	Mouth/teeth dental problems: Painful gums	359841	10115	349726	UK Biobank	https://docs.google.com/spreadsheets/d/1kvPoupSzsSFBNSztMzl04xMoSC3Kcx3CrjVf4yBmESU/edit?ts=5b5f17db#gid=227859291	PHESANT Transformation:6149_0 || CAT-MUL-BINARY-VAR 2 || NO_NAN Remove NA participants 512 || Removed 841 examples != 2 but with missing value (<0) || sample 349726/10115(359841) ||-Notes:ACE touchscreen question Do you have any of the following? (You can select more than one answer) The following checks were performed: If code -7 was selected, then no additional choices were allowed. If code -3 …
100004_raw.txt	SIN deficits (Chr:6, BP:25-34 GB removed)	-0.2518	0.08778	-2.869	0.004124	0.03609	0.009868	1.002	0.006247	-0.001591	0.005531	Fat	51453	NA	NA	UK Biobank	https://docs.google.com/spreadsheets/d/1kvPoupSzsSFBNSztMzl04xMoSC3Kcx3CrjVf4yBmESU/edit?ts=5b5f17db#gid=227859291	PHESANT Transformation:100004_0|| CONTINUOUS MAIN || CONTINUOUS || ||-Notes:Total fat. Estimated intake, based on food and beverage consumption yesterday, excluding any supplements.-Variable type:continuous_raw
binary.6152_8.txt	SIN deficits (Chr:6, BP:25-34 GB removed)	-0.09385	0.03275	-2.866	0.004161	0.05291	0.005708	1.046	0.01599	-0.0135	0.006047	Blood clot, DVT, bronchitis, emphysema, asthma, rhinitis, eczema, allergy diagnosed by doctor: Asthma	360527	41633	318894	UK Biobank	https://docs.google.com/spreadsheets/d/1kvPoupSzsSFBNSztMzl04xMoSC3Kcx3CrjVf4yBmESU/edit?ts=5b5f17db#gid=227859291	PHESANT Transformation:6152_0 || CAT-MUL-BINARY-VAR 8 || NO_NAN Remove NA participants 181 || Removed 486 examples != 8 but with missing value (<0) || sample 318894/41633(360527) ||-Notes:ACE touchscreen question Has a doctor ever told you that you have had any of the following conditions? (You can select more than one answer) The following checks were performed: If code -7 was selected, then no …
24019_raw.txt	SIN deficits (Chr:6, BP:25-34 GB removed)	-0.1553	0.05432	-2.859	0.00425	0.01986	0.002274	1.152	0.008793	0.0006647	0.006079	Particulate matter air pollution (pm10); 2007	355245	NA	NA	UK Biobank	https://docs.google.com/spreadsheets/d/1kvPoupSzsSFBNSztMzl04xMoSC3Kcx3CrjVf4yBmESU/edit?ts=5b5f17db#gid=227859291	PHESANT Transformation:24019_0|| CONTINUOUS MAIN || CONTINUOUS || ||-Notes:PM10 (particulate matter with diameter less than or equal to 10 micrometres); Land Use Regression (LUR) estimate for annual average 2007.-Variable type:continuous_raw
30190_raw.txt	SIN deficits (Chr:6, BP:25-34 GB removed)	-0.08536	0.03009	-2.837	0.004555	0.09479	0.01271	1.163	0.04067	0.005592	0.00605	Monocyte percentage	349861	NA	NA	UK Biobank	https://docs.google.com/spreadsheets/d/1kvPoupSzsSFBNSztMzl04xMoSC3Kcx3CrjVf4yBmESU/edit?ts=5b5f17db#gid=227859291	PHESANT Transformation:30190_0|| CONTINUOUS MAIN || CONTINUOUS || ||-Notes:Result of Monocytes Percentage assay, performed on blood sample, obtained from UK Biobank assessment centre visit. Monocytes (percentage) is calculated as the proportion of monocytes in the leukocytes.-Variable type:continuous_raw
binary.6143_4.txt	SIN deficits (Chr:6, BP:25-34 GB removed)	-0.1563	0.0551	-2.836	0.004569	0.0314	0.003112	1.015	0.00772	-0.02531	0.005728	Transport type for commuting to job workplace: Cycle	190832	14885	175947	UK Biobank	https://docs.google.com/spreadsheets/d/1kvPoupSzsSFBNSztMzl04xMoSC3Kcx3CrjVf4yBmESU/edit?ts=5b5f17db#gid=227859291	PHESANT Transformation:6143_0 || CAT-MUL-BINARY-VAR 4 || NO_NAN Remove NA participants 170220 || Removed 142 examples != 4 but with missing value (<0) || sample 175947/14885(190832) ||-Notes:ACE touchscreen question What types of transport do you use to get to and from work? (You can select more than one answer) The following checks were performed: If code -7 was selected, then no additional choi…
23099_raw.txt	SIN deficits (Chr:6, BP:25-34 GB removed)	0.0736	0.02596	2.836	0.004575	0.2292	0.007305	1.09	0.02011	0.009883	0.006856	Body fat percentage	354628	NA	NA	UK Biobank	https://docs.google.com/spreadsheets/d/1kvPoupSzsSFBNSztMzl04xMoSC3Kcx3CrjVf4yBmESU/edit?ts=5b5f17db#gid=227859291	PHESANT Transformation:23099_0|| CONTINUOUS MAIN || CONTINUOUS || ||-Notes:Body composition estimation by impedance measurement. Body fat percentage Body fat percentage. Range 1% - 75% in 0.1% increments.-Variable type:continuous_raw
wbc_N172435_narrow_form.txt.common	SIN deficits (Chr:6, BP:25-34 GB removed)	0.08706	0.0308	2.827	0.004704	0.1813	0.01795	0.9694	0.02079	-0.002248	0.005903	White blood cell count	173515	NA	NA	UK Biobank and INTERVAL	http://www.bloodcellgenetics.org/	Aggregate count of white cells per unit volume of blood
100002_raw.txt	SIN deficits (Chr:6, BP:25-34 GB removed)	-0.2484	0.08837	-2.811	0.004943	0.0443	0.009782	1.003	0.006355	-0.001446	0.005638	Energy	51453	NA	NA	UK Biobank	https://docs.google.com/spreadsheets/d/1kvPoupSzsSFBNSztMzl04xMoSC3Kcx3CrjVf4yBmESU/edit?ts=5b5f17db#gid=227859291	PHESANT Transformation:100002_0|| CONTINUOUS MAIN || CONTINUOUS || ||-Notes:Total energy. Estimated intake, based on food and beverage consumption yesterday, excluding any supplements.-Variable type:continuous_raw
binary.2345.txt	SIN deficits (Chr:6, BP:25-34 GB removed)	-0.1657	0.05942	-2.788	0.005296	0.01362	0.001633	1.014	0.006817	-0.01454	0.005297	Ever had bowel cancer screening	355353	114475	240878	UK Biobank	https://docs.google.com/spreadsheets/d/1kvPoupSzsSFBNSztMzl04xMoSC3Kcx3CrjVf4yBmESU/edit?ts=5b5f17db#gid=227859291	PHESANT Transformation:2345_0|| CAT-SINGLE || Inc(>=10): 1(114475) || Inc(>=10): 0(240878) || CAT-SINGLE-BINARY || sample 240878/114475(355353) ||-Notes:ACE touchscreen question Have you ever had a screening test for bowel (colorectal) cancer? (Please include tests for blood in the stool/faeces or a colonoscopy or a sigmoidoscopy) If the participant activated the Help button they were shown the m…
binary.6179_100.txt	SIN deficits (Chr:6, BP:25-34 GB removed)	0.1297	0.04666	2.781	0.005424	0.03043	0.001961	1.011	0.007375	0.005521	0.005864	Mineral and other dietary supplements: None of the above	360016	204810	155206	UK Biobank	https://docs.google.com/spreadsheets/d/1kvPoupSzsSFBNSztMzl04xMoSC3Kcx3CrjVf4yBmESU/edit?ts=5b5f17db#gid=227859291	PHESANT Transformation:6179_0 || CAT-MUL-BINARY-VAR 100 || NO_NAN Remove NA participants 514 || Removed 664 examples != 100 but with missing value (<0) || sample 155206/204810(360016) ||-Notes:ACE touchscreen question Do you regularly take any of the following? (You can select more than one answer) The following checks were performed: If code -7 was selected, then no additional choices were allow…
categorical.VII_EYE_ADNEXA.txt	SIN deficits (Chr:6, BP:25-34 GB removed)	-0.1566	0.05653	-2.77	0.005609	0.01336	0.001578	1.005	0.006993	0.007619	0.004725	Diseases of the eye and adnexa	361194	29878	331316	UK Biobank	https://docs.google.com/spreadsheets/d/1kvPoupSzsSFBNSztMzl04xMoSC3Kcx3CrjVf4yBmESU/edit?ts=5b5f17db#gid=227859291	PHESANT Transformation:NA-Notes:NA-Variable type:categorical-Phenotype ID:VII_EYE_ADNEXA
binary.20003_1141146234.txt	SIN deficits (Chr:6, BP:25-34 GB removed)	0.1677	0.06067	2.765	0.005699	0.01308	0.002202	1.03	0.01198	-0.01024	0.005401	Treatment/medication code: atorvastatin	361141	10805	350336	UK Biobank	https://docs.google.com/spreadsheets/d/1kvPoupSzsSFBNSztMzl04xMoSC3Kcx3CrjVf4yBmESU/edit?ts=5b5f17db#gid=227859291	PHESANT Transformation:20003_0 || CAT-MUL-BINARY-VAR 1141146234 || Indicator name x137_0_0 || Remove indicator var NAs: 53 || Remove indicator var <0: 0 || Removed 0 examples != 1141146234 but with missing value (<0) || sample 350336/10805(361141) ||-Notes:Code for treatment Negative codes indicate free-text entry.-Variable type:binary
23123_raw.txt	SIN deficits (Chr:6, BP:25-34 GB removed)	0.07143	0.02599	2.749	0.005984	0.2222	0.007559	1.079	0.01906	0.006	0.006941	Arm fat percentage (left)	354707	NA	NA	UK Biobank	https://docs.google.com/spreadsheets/d/1kvPoupSzsSFBNSztMzl04xMoSC3Kcx3CrjVf4yBmESU/edit?ts=5b5f17db#gid=227859291	PHESANT Transformation:23123_0|| CONTINUOUS MAIN || CONTINUOUS || ||-Notes:Body composition estimation by impedance measurement. Left arm fat percentage Range 1-75% in 0.1% increments.-Variable type:continuous_raw
binary.20544_6.txt	SIN deficits (Chr:6, BP:25-34 GB removed)	-0.2236	0.08143	-2.745	0.006042	0.02218	0.004483	1.007	0.007687	-0.001711	0.00557	Mental health problems ever diagnosed by a professional: Panic attacks	117722	6518	111204	UK Biobank	https://docs.google.com/spreadsheets/d/1kvPoupSzsSFBNSztMzl04xMoSC3Kcx3CrjVf4yBmESU/edit?ts=5b5f17db#gid=227859291	PHESANT Transformation:20544_0 || CAT-MUL-BINARY-VAR 6 || Indicator name x20400_0_0 || Remove indicator var NAs: 243105 || Removed 367 examples != 6 but with missing value (<0) || sample 111204/6518(117722) || SKIP_val:-818 < 0 ||-Notes:Question asked: Have you been diagnosed with one or more of the following mental health problems by a professional, even if you don't have it currently? (tick all…
biomarkers-30760-both_sexes-irnt.tsv.bgz	SIN deficits (Chr:6, BP:25-34 GB removed)	-0.07345	0.02676	-2.745	0.006045	0.1982	0.02238	1.712	0.1496	0.02618	0.008347	HDL cholesterol	367021	367021	NA	UK Biobank (EUR)	https://pan-ukb-us-east-1.s3.amazonaws.com/sumstats_flat_files/biomarkers-30760-both_sexes-irnt.tsv.bgz	EUR: biomarkers : 30760 : Biological samples > Assay results > Blood assays > Blood biochemistry
POAG_Bothsex_inv_var_meta_GBMI_052021_nbbkgt1.txt.gz.ctgvl	SIN deficits (Chr:6, BP:25-34 GB removed)	-0.1101	0.04028	-2.733	0.006277	0.00767	0.0006609	1.01	0.01081	0.008094	0.005205	POAG (All Biobanks)	1487447	26848	1460599	Global Biobank Meta-analysis Initiative Meta-analysis Initiative: powering genetic discovery across human diseases. 2038	https://www.globalbiobankmeta.org/resources	https://www.sciencedirect.com/science/article/pii/S2666979X22001410?via%3Dihub
binary.6162_2.txt	SIN deficits (Chr:6, BP:25-34 GB removed)	-0.1138	0.04171	-2.728	0.006378	0.03317	0.002269	1.029	0.008896	0.003743	0.005618	Types of transport used (excluding work): Walk	359324	176934	182390	UK Biobank	https://docs.google.com/spreadsheets/d/1kvPoupSzsSFBNSztMzl04xMoSC3Kcx3CrjVf4yBmESU/edit?ts=5b5f17db#gid=227859291	PHESANT Transformation:6162_0 || CAT-MUL-BINARY-VAR 2 || NO_NAN Remove NA participants 1769 || Removed 101 examples != 2 but with missing value (<0) || sample 182390/176934(359324) ||-Notes:ACE touchscreen question In the last 4 weeks, which forms of transport have you used most often to get about? (Not including any journeys to and from work; you can select more than one answer) The following ch…
20021_raw.txt	SIN deficits (Chr:6, BP:25-34 GB removed)	-0.2631	0.09682	-2.718	0.006574	0.01882	0.004481	1.005	0.007017	0.0001423	0.005497	Speech-reception-threshold (SRT) estimate (right)	114720	NA	NA	UK Biobank	https://docs.google.com/spreadsheets/d/1kvPoupSzsSFBNSztMzl04xMoSC3Kcx3CrjVf4yBmESU/edit?ts=5b5f17db#gid=227859291	PHESANT Transformation:20021_0|| CONTINUOUS MAIN || CONTINUOUS || ||-Notes:SRT is the Speech Reception Threshold, defined here as the signal-to-noise ratio at which half of the presented speech can be understood correctly. This was estimated as the value of the last round of the signal-to-noise ratio measurement for participants who completed all 15 rounds of the test (right-ear).-Variable type:c…
binary.670_2.txt	SIN deficits (Chr:6, BP:25-34 GB removed)	-0.1569	0.05789	-2.71	0.006722	0.01277	0.001515	1.017	0.006494	-0.00898	0.005494	Type of accommodation lived in: A flat, maisonette or apartment	360088	31851	328237	UK Biobank	https://docs.google.com/spreadsheets/d/1kvPoupSzsSFBNSztMzl04xMoSC3Kcx3CrjVf4yBmESU/edit?ts=5b5f17db#gid=227859291	PHESANT Transformation:670_0 || CAT-SINGLE || CAT-SINGLE-BINARY-VAR: 2 || Inc(>=10): 2(31851) ||-Notes:ACE touchscreen question What type of accommodation do you live in? If the participant activated the Help button they were shown the message: Please select: A house or bungalow for any whole, detached, semi-detached or terraced (including end-terrace) house or bungalow. A flat, maisonette, or ap…
binary.20480.txt	SIN deficits (Chr:6, BP:25-34 GB removed)	-0.201	0.0743	-2.706	0.006814	0.02314	0.004447	1.012	0.007158	-0.01402	0.005169	Ever self-harmed	117733	5099	112634	UK Biobank	https://docs.google.com/spreadsheets/d/1kvPoupSzsSFBNSztMzl04xMoSC3Kcx3CrjVf4yBmESU/edit?ts=5b5f17db#gid=227859291	PHESANT Transformation:20480_0|| CAT-SINGLE || Inc(>=10): 0(112634) || Inc(>=10): 1(5099) || CAT-SINGLE-BINARY || sample 112634/5099(117733) ||-Notes:Question asked: Have you deliberately harmed yourself, whether or not you meant to end your life?-Variable type:binary
binary.6152_100.txt	SIN deficits (Chr:6, BP:25-34 GB removed)	0.08981	0.03341	2.688	0.007189	0.07347	0.006699	1.055	0.01835	0.02767	0.006325	Blood clot, DVT, bronchitis, emphysema, asthma, rhinitis, eczema, allergy diagnosed by doctor: None of the above	360527	244522	116005	UK Biobank	https://docs.google.com/spreadsheets/d/1kvPoupSzsSFBNSztMzl04xMoSC3Kcx3CrjVf4yBmESU/edit?ts=5b5f17db#gid=227859291	PHESANT Transformation:6152_0 || CAT-MUL-BINARY-VAR 100 || NO_NAN Remove NA participants 181 || Removed 486 examples != 100 but with missing value (<0) || sample 116005/244522(360527) ||-Notes:ACE touchscreen question Has a doctor ever told you that you have had any of the following conditions? (You can select more than one answer) The following checks were performed: If code -7 was selected, the…
binary.6164_4.txt	SIN deficits (Chr:6, BP:25-34 GB removed)	-0.09838	0.03667	-2.683	0.007297	0.03785	0.002182	1.007	0.008849	-0.01054	0.005575	Types of physical activity in last 4 weeks: Light DIY (eg: pruning, watering the lawn)	359263	186679	172584	UK Biobank	https://docs.google.com/spreadsheets/d/1kvPoupSzsSFBNSztMzl04xMoSC3Kcx3CrjVf4yBmESU/edit?ts=5b5f17db#gid=227859291	PHESANT Transformation:6164_0 || CAT-MUL-BINARY-VAR 4 || NO_NAN Remove NA participants 1592 || Removed 339 examples != 4 but with missing value (<0) || sample 172584/186679(359263) ||-Notes:ACE touchscreen question In the last 4 weeks did you spend any time doing the following? (You can select more than one answer) The following checks were performed: If code -7 was selected, then no additional c…
mono_p_N170494_narrow_form.txt.common	SIN deficits (Chr:6, BP:25-34 GB removed)	-0.07998	0.02984	-2.68	0.007355	0.1701	0.02271	1.054	0.03716	0.00861	0.005924	Monocyte percentage of white cells	173501	NA	NA	UK Biobank and INTERVAL	http://www.bloodcellgenetics.org/	Percentage of white cells that are monocytes
categorical.K52.txt	SIN deficits (Chr:6, BP:25-34 GB removed)	-0.2194	0.08196	-2.677	0.007422	0.006786	0.00133	0.996	0.006376	0.001251	0.005037	Diagnoses - main ICD10: K52 Other non-infective gastro-enteritis and colitis	361194	8757	352437	UK Biobank	https://docs.google.com/spreadsheets/d/1kvPoupSzsSFBNSztMzl04xMoSC3Kcx3CrjVf4yBmESU/edit?ts=5b5f17db#gid=227859291	PHESANT Transformation:NA-Notes:NA-Variable type:categorical-Phenotype ID:K52
binary.20549_4.txt	SIN deficits (Chr:6, BP:25-34 GB removed)	-0.2783	0.1041	-2.674	0.007506	0.01577	0.004496	1.015	0.006953	-0.01966	0.005219	Substances taken for anxiety: Drugs or alcohol (more than once)	98990	5402	93588	UK Biobank	https://docs.google.com/spreadsheets/d/1kvPoupSzsSFBNSztMzl04xMoSC3Kcx3CrjVf4yBmESU/edit?ts=5b5f17db#gid=227859291	PHESANT Transformation:20549_0 || CAT-MUL-BINARY-VAR 4 || Indicator name x20425_0_0 || Remove indicator var NAs: 243128 || Remove indicator var <0: 19076 || Removed 0 examples != 4 but with missing value (<0) || sample 93588/5402(98990) ||-Notes:Question asked: Did you ever use the following for the worry or the problems it caused? (tick all that apply): Participant was offered a set of options w…
EDUCATION_ATTAINMENT.Lee_et_al_2018.txt	SIN deficits (Chr:6, BP:25-34 GB removed)	-0.06957	0.02614	-2.661	0.007795	0.1144	0.003368	0.9971	0.01693	-0.008343	0.007183	Educational Attainment	766000	NA	NA	SSGAC	https://www.thessgac.org/data	Educational attainment (EA) meta-analysis of all discovery cohorts except 23andMe.
binary.20003_1140879540.txt	SIN deficits (Chr:6, BP:25-34 GB removed)	-0.2638	0.09977	-2.644	0.008191	0.004684	0.001201	0.9986	0.006223	-0.01597	0.004882	Treatment/medication code: fluoxetine	361141	4140	357001	UK Biobank	https://docs.google.com/spreadsheets/d/1kvPoupSzsSFBNSztMzl04xMoSC3Kcx3CrjVf4yBmESU/edit?ts=5b5f17db#gid=227859291	PHESANT Transformation:20003_0 || CAT-MUL-BINARY-VAR 1140879540 || Indicator name x137_0_0 || Remove indicator var NAs: 53 || Remove indicator var <0: 0 || Removed 0 examples != 1140879540 but with missing value (<0) || sample 357001/4140(361141) ||-Notes:Code for treatment Negative codes indicate free-text entry.-Variable type:binary
binary.6153_3.txt	SIN deficits (Chr:6, BP:25-34 GB removed)	0.295	0.1119	2.636	0.008388	0.007464	0.002769	1.002	0.007257	-0.01361	0.005359	Medication for cholesterol, blood pressure, diabetes, or take exogenous hormones: Insulin	193148	1476	191672	UK Biobank	https://docs.google.com/spreadsheets/d/1kvPoupSzsSFBNSztMzl04xMoSC3Kcx3CrjVf4yBmESU/edit?ts=5b5f17db#gid=227859291	PHESANT Transformation:6153_0 || CAT-MUL-BINARY-VAR 3 || NO_NAN Remove NA participants 167294 || Removed 752 examples != 3 but with missing value (<0) || sample 191672/1476(193148) || SKIP_val:-1 < 0 || SKIP_val:-3 < 0 ||-Notes:ACE touchscreen question Do you regularly take any of the following medications? (You can select more than one answer) The following checks were performed: If code -7 was …
100025_raw.txt	SIN deficits (Chr:6, BP:25-34 GB removed)	-0.264	0.1002	-2.634	0.008443	0.02457	0.009311	1.001	0.00646	-0.003684	0.005126	Vitamin E	51453	NA	NA	UK Biobank	https://docs.google.com/spreadsheets/d/1kvPoupSzsSFBNSztMzl04xMoSC3Kcx3CrjVf4yBmESU/edit?ts=5b5f17db#gid=227859291	PHESANT Transformation:100025_0|| CONTINUOUS MAIN || CONTINUOUS || ||-Notes:Vitamin E. Estimated intake, based on food and beverage consumption yesterday, excluding any supplements.-Variable type:continuous_raw
biomarkers-30710-both_sexes-irnt.tsv.bgz	SIN deficits (Chr:6, BP:25-34 GB removed)	0.06463	0.02459	2.628	0.008593	0.1621	0.03307	1.347	0.1284	0.005929	0.007857	C-reactive protein	400094	400094	NA	UK Biobank (EUR)	https://pan-ukb-us-east-1.s3.amazonaws.com/sumstats_flat_files/biomarkers-30710-both_sexes-irnt.tsv.bgz	EUR: biomarkers : 30710 : Biological samples > Assay results > Blood assays > Blood biochemistry
binary.4803_11.txt	SIN deficits (Chr:6, BP:25-34 GB removed)	-0.1804	0.06903	-2.613	0.008971	0.03318	0.004722	1.004	0.007173	-0.01639	0.005848	Tinnitus: Yes, now most or all of the time	117882	7739	110143	UK Biobank	https://docs.google.com/spreadsheets/d/1kvPoupSzsSFBNSztMzl04xMoSC3Kcx3CrjVf4yBmESU/edit?ts=5b5f17db#gid=227859291	PHESANT Transformation:4803_0 || CAT-SINGLE || CAT-SINGLE-BINARY-VAR: 11 || Inc(>=10): 11(7739) ||-Notes:ACE touchscreen question Do you get or have you had noises (such as ringing or buzzing) in your head or in one or both ears that lasts for more than five minutes at a time? ~F4803~ was collected from all participants except those who indicated they were completely deaf, as defined by their ans…
categorical.K44.txt	SIN deficits (Chr:6, BP:25-34 GB removed)	0.2086	0.07996	2.609	0.00908	0.005997	0.001379	1.012	0.007082	-0.01976	0.004952	Diagnoses - main ICD10: K44 Diaphragmatic hernia	361194	8042	353152	UK Biobank	https://docs.google.com/spreadsheets/d/1kvPoupSzsSFBNSztMzl04xMoSC3Kcx3CrjVf4yBmESU/edit?ts=5b5f17db#gid=227859291	PHESANT Transformation:NA-Notes:NA-Variable type:categorical-Phenotype ID:K44
binary.6143_2.txt	SIN deficits (Chr:6, BP:25-34 GB removed)	-0.186	0.07169	-2.595	0.009458	0.01619	0.00289	1.002	0.006737	-0.001733	0.00492	Transport type for commuting to job workplace: Walk	190832	30287	160545	UK Biobank	https://docs.google.com/spreadsheets/d/1kvPoupSzsSFBNSztMzl04xMoSC3Kcx3CrjVf4yBmESU/edit?ts=5b5f17db#gid=227859291	PHESANT Transformation:6143_0 || CAT-MUL-BINARY-VAR 2 || NO_NAN Remove NA participants 170220 || Removed 142 examples != 2 but with missing value (<0) || sample 160545/30287(190832) ||-Notes:ACE touchscreen question What types of transport do you use to get to and from work? (You can select more than one answer) The following checks were performed: If code -7 was selected, then no additional choi…
binary.3005.txt	SIN deficits (Chr:6, BP:25-34 GB removed)	0.2692	0.1038	2.594	0.009484	0.04484	0.01455	0.9925	0.007363	-0.009896	0.004915	Fracture resulting from simple fall	34310	20384	13926	UK Biobank	https://docs.google.com/spreadsheets/d/1kvPoupSzsSFBNSztMzl04xMoSC3Kcx3CrjVf4yBmESU/edit?ts=5b5f17db#gid=227859291	PHESANT Transformation:3005_0|| CAT-SINGLE || Inc(>=10): 1(20384) || Inc(>=10): 0(13926) || CAT-SINGLE-BINARY || sample 13926/20384(34310) ||-Notes:ACE touchscreen question Did the fracture result from a simple fall (i.e. from standing height)? If the participant activated the Help button they were shown the message: A simple fall is any fall from standing height or lower. For example if you trip…
binary.20003_1140883066.txt	SIN deficits (Chr:6, BP:25-34 GB removed)	0.1972	0.07622	2.587	0.00967	0.007514	0.001867	1.016	0.008249	-0.01226	0.00524	Treatment/medication code: insulin product	361141	3545	357596	UK Biobank	https://docs.google.com/spreadsheets/d/1kvPoupSzsSFBNSztMzl04xMoSC3Kcx3CrjVf4yBmESU/edit?ts=5b5f17db#gid=227859291	PHESANT Transformation:20003_0 || CAT-MUL-BINARY-VAR 1140883066 || Indicator name x137_0_0 || Remove indicator var NAs: 53 || Remove indicator var <0: 0 || Removed 0 examples != 1140883066 but with missing value (<0) || sample 357596/3545(361141) ||-Notes:Code for treatment Negative codes indicate free-text entry.-Variable type:binary
binary.20405_0.txt	SIN deficits (Chr:6, BP:25-34 GB removed)	0.1773	0.06854	2.587	0.009693	0.02671	0.004519	1.009	0.006922	0.01838	0.00489	Ever had known person concerned about, or recommend reduction of, alcohol consumption: No	117880	107474	10406	UK Biobank	https://docs.google.com/spreadsheets/d/1kvPoupSzsSFBNSztMzl04xMoSC3Kcx3CrjVf4yBmESU/edit?ts=5b5f17db#gid=227859291	PHESANT Transformation:20405_0 || CAT-SINGLE || CAT-SINGLE-BINARY-VAR: 0 || Inc(>=10): 0(107474) ||-Notes:Question asked: Has a relative or friend or a doctor or another health worker been concerned about your drinking or suggested you cut down?-Variable type:binary
perio_looseteeth_combined.ctgvl	SIN deficits (Chr:6, BP:25-34 GB removed)	-0.1359	0.05271	-2.578	0.009942	0.04851	0.005471	0.9939	0.007401	0.004662	0.005451	Periodontitis + loose teeth	506594	36332	470262	UK Biobank +GLIDE	https://data.bris.ac.uk/data/dataset/2j2rqgzedxlq02oqbb4vmycnc2	Single-variant association statistics from GLIDE and UKB were combined using a z-score genome-wide meta-analysis weighted by effective sample size combining periodontitis (ncases = 17,353, ncontrols = 28,210 from seven studies) and loose teeth (ncases = 18,979, ncontrols = 442,052)
23115_raw.txt	SIN deficits (Chr:6, BP:25-34 GB removed)	0.06716	0.02624	2.559	0.01048	0.2307	0.007068	1.1	0.0194	0.01119	0.007053	Leg fat percentage (left)	354791	NA	NA	UK Biobank	https://docs.google.com/spreadsheets/d/1kvPoupSzsSFBNSztMzl04xMoSC3Kcx3CrjVf4yBmESU/edit?ts=5b5f17db#gid=227859291	PHESANT Transformation:23115_0|| CONTINUOUS MAIN || CONTINUOUS || ||-Notes:Body composition estimation by impedance measurement. Left leg fat percentage Range 1-75% in 0.1% increments.-Variable type:continuous_raw
EUR_looseteeth.txt.pre_ctgvl.freqs.ctgvl	SIN deficits (Chr:6, BP:25-34 GB removed)	-0.135	0.05306	-2.544	0.01095	0.07998	0.008868	1.039	0.007893	0.0008535	0.005502	Loose teeth	461031	18979	442052	UK Biobank	https://data.bris.ac.uk/data/dataset/2j2rqgzedxlq02oqbb4vmycnc2	UK Biobank GWAS on loose teeth
binary.20553_4.txt	SIN deficits (Chr:6, BP:25-34 GB removed)	-0.2618	0.103	-2.542	0.01101	0.01357	0.003701	1.021	0.006646	-0.009297	0.005541	Methods of self-harm used: Ingesting a medication in excess of the normal dose	117733	2937	114796	UK Biobank	https://docs.google.com/spreadsheets/d/1kvPoupSzsSFBNSztMzl04xMoSC3Kcx3CrjVf4yBmESU/edit?ts=5b5f17db#gid=227859291	PHESANT Transformation:20553_0 || CAT-MUL-BINARY-VAR 4 || Indicator name x20480_0_0 || Remove indicator var NAs: 243128 || Remove indicator var <0: 333 || Removed 0 examples != 4 but with missing value (<0) || sample 114796/2937(117733) ||-Notes:Question asked: Have you done any of the following to harm or endanger yourself? (tick all that apply): Participant was offered a set of options which ha…
binary.22601_23293164.txt	SIN deficits (Chr:6, BP:25-34 GB removed)	0.2752	0.1084	2.54	0.0111	0.01736	0.005783	0.9723	0.007511	-0.005633	0.006061	Job coding: researcher in broadcasting, journalism, photography, printing and publishing	89866	162	89704	UK Biobank	https://docs.google.com/spreadsheets/d/1kvPoupSzsSFBNSztMzl04xMoSC3Kcx3CrjVf4yBmESU/edit?ts=5b5f17db#gid=227859291	PHESANT Transformation:22601_0 || CAT-MUL-BINARY-VAR 23293164 || Indicator name x22599_0_0 || Remove indicator var NAs: 271328 || Remove indicator var <0: 0 || Removed 0 examples != 23293164 but with missing value (<0) || sample 89704/162(89866) ||-Notes:Participants were asked to select a job group by navigating down a three-level tree. This field records the code they selected at the final leve…
23119_raw.txt	SIN deficits (Chr:6, BP:25-34 GB removed)	0.06486	0.02574	2.52	0.01173	0.2176	0.007482	1.082	0.01899	0.003866	0.006906	Arm fat percentage (right)	354760	NA	NA	UK Biobank	https://docs.google.com/spreadsheets/d/1kvPoupSzsSFBNSztMzl04xMoSC3Kcx3CrjVf4yBmESU/edit?ts=5b5f17db#gid=227859291	PHESANT Transformation:23119_0|| CONTINUOUS MAIN || CONTINUOUS || ||-Notes:Body composition estimation by impedance measurement. Right arm fat percentage Range 1-75% in 0.1% increments.-Variable type:continuous_raw
binary.6159_2.txt	SIN deficits (Chr:6, BP:25-34 GB removed)	-0.2057	0.08224	-2.501	0.01237	0.007033	0.001347	0.998	0.006555	-0.01718	0.005074	Pain type(s) experienced in last month: Facial pain	360391	6599	353792	UK Biobank	https://docs.google.com/spreadsheets/d/1kvPoupSzsSFBNSztMzl04xMoSC3Kcx3CrjVf4yBmESU/edit?ts=5b5f17db#gid=227859291	PHESANT Transformation:6159_0 || CAT-MUL-BINARY-VAR 2 || NO_NAN Remove NA participants 180 || Removed 623 examples != 2 but with missing value (<0) || sample 353792/6599(360391) ||-Notes:ACE touchscreen question In the last month have you experienced any of the following that interfered with your usual activites? (You can select more than one answer) The following checks were performed: If code 8…
biomarkers-30830-both_sexes-irnt.tsv.bgz	SIN deficits (Chr:6, BP:25-34 GB removed)	-0.06704	0.02695	-2.488	0.01284	0.1983	0.02423	1.39	0.1007	0.0162	0.00818	SHBG	363650	363650	NA	UK Biobank (EUR)	https://pan-ukb-us-east-1.s3.amazonaws.com/sumstats_flat_files/biomarkers-30830-both_sexes-irnt.tsv.bgz	EUR: biomarkers : 30830 : Biological samples > Assay results > Blood assays > Blood biochemistry
binary.20002_1196.txt	SIN deficits (Chr:6, BP:25-34 GB removed)	-0.2261	0.09089	-2.488	0.01286	0.004624	0.001231	0.9832	0.006519	0.00109	0.005506	Non-cancer illness code, self-reported: urinary tract infection/kidney infection	361141	1698	359443	UK Biobank	https://docs.google.com/spreadsheets/d/1kvPoupSzsSFBNSztMzl04xMoSC3Kcx3CrjVf4yBmESU/edit?ts=5b5f17db#gid=227859291	PHESANT Transformation:20002_0 || CAT-MUL-BINARY-VAR 1196 || Indicator name x135_0_0 || Remove indicator var NAs: 53 || Remove indicator var <0: 0 || Removed 0 examples != 1196 but with missing value (<0) || sample 359443/1698(361141) ||-Notes:Code for non-cancer illness. If the participant was uncertain of the type of illness they had had, then they described it to the interviewer (a trained nur…
categorical.ICDMAIN_ANY_ENTRY.txt	SIN deficits (Chr:6, BP:25-34 GB removed)	-0.1022	0.04135	-2.472	0.01343	0.02682	0.001869	1.022	0.008037	-0.01205	0.004934	Any ICDMAIN event in hilmo or causes of death	361194	282009	79185	UK Biobank	https://docs.google.com/spreadsheets/d/1kvPoupSzsSFBNSztMzl04xMoSC3Kcx3CrjVf4yBmESU/edit?ts=5b5f17db#gid=227859291	PHESANT Transformation:NA-Notes:NA-Variable type:categorical-Phenotype ID:ICDMAIN_ANY_ENTRY
binary.1747_1.txt	SIN deficits (Chr:6, BP:25-34 GB removed)	0.08232	0.03333	2.47	0.01351	0.08488	0.01526	1.126	0.06566	-0.005131	0.006911	Hair colour (natural, before greying): Blonde	360270	41178	319092	UK Biobank	https://docs.google.com/spreadsheets/d/1kvPoupSzsSFBNSztMzl04xMoSC3Kcx3CrjVf4yBmESU/edit?ts=5b5f17db#gid=227859291	PHESANT Transformation:1747_0 || CAT-SINGLE || CAT-SINGLE-BINARY-VAR: 1 || Inc(>=10): 1(41178) ||-Notes:ACE touchscreen question What best describes your natural hair colour? (If your hair colour is grey, the colour before you went grey) If the participant activated the Help button they were shown the message: If you are unsure, please select the colour closest to your natural adult hair colour o…
binary.670_1.txt	SIN deficits (Chr:6, BP:25-34 GB removed)	0.1324	0.05393	2.455	0.01407	0.01409	0.001608	1.015	0.006837	0.01264	0.00554	Type of accommodation lived in: A house or bungalow	360088	326854	33234	UK Biobank	https://docs.google.com/spreadsheets/d/1kvPoupSzsSFBNSztMzl04xMoSC3Kcx3CrjVf4yBmESU/edit?ts=5b5f17db#gid=227859291	PHESANT Transformation:670_0 || CAT-SINGLE || CAT-SINGLE-BINARY-VAR: 1 || Inc(>=10): 1(326854) ||-Notes:ACE touchscreen question What type of accommodation do you live in? If the participant activated the Help button they were shown the message: Please select: A house or bungalow for any whole, detached, semi-detached or terraced (including end-terrace) house or bungalow. A flat, maisonette, or a…
binary.6144_1.txt	SIN deficits (Chr:6, BP:25-34 GB removed)	0.1708	0.07006	2.438	0.01476	0.007656	0.001411	1.001	0.006846	-0.00878	0.005207	Never eat eggs, dairy, wheat, sugar: Eggs or foods containing eggs	359777	9315	350462	UK Biobank	https://docs.google.com/spreadsheets/d/1kvPoupSzsSFBNSztMzl04xMoSC3Kcx3CrjVf4yBmESU/edit?ts=5b5f17db#gid=227859291	PHESANT Transformation:6144_0 || CAT-MUL-BINARY-VAR 1 || NO_NAN Remove NA participants 1417 || Removed 0 examples != 1 but with missing value (<0) || sample 350462/9315(359777) ||-Notes:ACE touchscreen question Which of the following do you NEVER eat? (You can select more than one answer) The following checks were performed: If code 5 was selected, then no additional choices were allowed. If code…
Asthma_Bothsex_eur_inv_var_meta_GBMI_052021_nbbkgt1.txt.gz.ctgvl	SIN deficits (Chr:6, BP:25-34 GB removed)	-0.06723	0.02758	-2.437	0.01479	0.02595	0.002006	1.085	0.01919	-0.01209	0.006645	Asthma (EUR Biobanks)	1376071	121940	1254131	Global Biobank Meta-analysis Initiative Meta-analysis Initiative: powering genetic discovery across human diseases. 2026	https://www.globalbiobankmeta.org/resources	https://www.sciencedirect.com/science/article/pii/S2666979X22001410?via%3Dihub
binary.20126_3.txt	SIN deficits (Chr:6, BP:25-34 GB removed)	-0.215	0.08837	-2.433	0.01498	0.02427	0.006454	1.005	0.00742	-0.01519	0.004872	Bipolar and major depression status: Probable Recurrent major depression (severe)	86895	6304	80591	UK Biobank	https://docs.google.com/spreadsheets/d/1kvPoupSzsSFBNSztMzl04xMoSC3Kcx3CrjVf4yBmESU/edit?ts=5b5f17db#gid=227859291	PHESANT Transformation:20126_0 || CAT-SINGLE || CAT-SINGLE-BINARY-VAR: 3 || Inc(>=10): 3(6304) ||-Notes:Bipolar and major depression status. This derived data field has come from Professor Jill Pell from the Institute of Health &amp; Wellbeing, University of Glasgow. Methods on how these fields were derived can be found in the Additional Resources tab.-Variable type:binary
4230_raw.txt	SIN deficits (Chr:6, BP:25-34 GB removed)	-0.1731	0.07117	-2.432	0.01502	0.02366	0.004733	1.001	0.006871	-0.006948	0.004782	Signal-to-noise-ratio (SNR) of triplet (left)	116790	NA	NA	UK Biobank	https://docs.google.com/spreadsheets/d/1kvPoupSzsSFBNSztMzl04xMoSC3Kcx3CrjVf4yBmESU/edit?ts=5b5f17db#gid=227859291	PHESANT Transformation:4230_0|| INTEGER || CONTINUOUS || ||-Notes:This is the signal-to-noise ratio for each round (left ear)-Variable type:continuous_raw
binary.22610_2.txt	SIN deficits (Chr:6, BP:25-34 GB removed)	-0.2404	0.099	-2.429	0.01515	0.0173	0.005011	0.998	0.006346	-0.004471	0.004724	Workplace full of chemical or other fumes: Often	88735	5872	82863	UK Biobank	https://docs.google.com/spreadsheets/d/1kvPoupSzsSFBNSztMzl04xMoSC3Kcx3CrjVf4yBmESU/edit?ts=5b5f17db#gid=227859291	PHESANT Transformation:22610_0 || CAT-MUL-BINARY-VAR 2 || NO_NAN Remove NA participants 270338 || Removed 2122 examples != 2 but with missing value (<0) || sample 82863/5872(88735) || SKIP_val:-121 < 0 ||-Notes:Participant asked Thinking about the place where you worked: Was it full of chemical or other fumes? Participants were allowed to skip answering this question.-Variable type:binary
5201_raw.txt	SIN deficits (Chr:6, BP:25-34 GB removed)	0.2092	0.0863	2.424	0.01534	0.02478	0.006861	0.9976	0.007426	-0.004571	0.005235	logMAR, final (right)	79293	NA	NA	UK Biobank	https://docs.google.com/spreadsheets/d/1kvPoupSzsSFBNSztMzl04xMoSC3Kcx3CrjVf4yBmESU/edit?ts=5b5f17db#gid=227859291	PHESANT Transformation:5201_0|| CONTINUOUS MAIN || CONTINUOUS || ||-Notes:Visual acuity (right), final logMAR-Variable type:continuous_raw
binary.4990.txt	SIN deficits (Chr:6, BP:25-34 GB removed)	-0.1069	0.04413	-2.422	0.01544	0.09437	0.006557	1.003	0.007838	-0.004321	0.005668	FI6 : conditional arithmetic	102181	69944	32237	UK Biobank	https://docs.google.com/spreadsheets/d/1kvPoupSzsSFBNSztMzl04xMoSC3Kcx3CrjVf4yBmESU/edit?ts=5b5f17db#gid=227859291	PHESANT Transformation:4990_0|| CAT-SINGLE || reassignments: 68=0|69=1|70=0|71=0|72=0|-1=0 || Inc(>=10): 0(32237) || Inc(>=10): 1(69944) || CAT-SINGLE-BINARY || sample 32237/69944(102181) ||-Notes:ACE touchscreen question If sixty is more than half of seventy-five, multiply twenty-three by three. If not subtract 15 from eighty-five. Is the answer?. Part 6 of Fluid Intelligence test. Offered choic…
binary.41231_1.txt	SIN deficits (Chr:6, BP:25-34 GB removed)	-0.1171	0.04854	-2.413	0.01583	0.01882	0.001872	1.106	0.008174	-0.006858	0.005068	Hospital episode type: General episode	361194	246807	114387	UK Biobank	https://docs.google.com/spreadsheets/d/1kvPoupSzsSFBNSztMzl04xMoSC3Kcx3CrjVf4yBmESU/edit?ts=5b5f17db#gid=227859291	PHESANT Transformation:41231_0 || CAT-MUL-BINARY-VAR 1 || ALL || Removed 0 examples != 1 but with missing value (<0) || sample 114387/246807(361194) ||-Notes:This field is a summary of the distinct episode type codes a participant has had recorded across all their episodes in hospital. Hospital episode type identifies whether the period of care in hospital was a general episode or a psychiatric e…
23128_raw.txt	SIN deficits (Chr:6, BP:25-34 GB removed)	0.06039	0.02508	2.408	0.01604	0.2355	0.008286	1.085	0.0206	0.008533	0.006891	Trunk fat mass	354597	NA	NA	UK Biobank	https://docs.google.com/spreadsheets/d/1kvPoupSzsSFBNSztMzl04xMoSC3Kcx3CrjVf4yBmESU/edit?ts=5b5f17db#gid=227859291	PHESANT Transformation:23128_0|| CONTINUOUS MAIN || CONTINUOUS || ||-Notes:Body composition estimation by impedance measurement. Trunk fat mass Trunk fat mass in Kg, 0.1 increments.-Variable type:continuous_raw
4288_raw.txt	SIN deficits (Chr:6, BP:25-34 GB removed)	-0.1814	0.07544	-2.404	0.0162	0.02549	0.004856	1.067	0.007109	-0.006455	0.005149	Time to answer	119729	NA	NA	UK Biobank	https://docs.google.com/spreadsheets/d/1kvPoupSzsSFBNSztMzl04xMoSC3Kcx3CrjVf4yBmESU/edit?ts=5b5f17db#gid=227859291	PHESANT Transformation:4288_0|| INTEGER || CONTINUOUS || ||-Notes:Time between completing initial prompt and displaying answer-Variable type:continuous_raw
categorical.R79.txt	SIN deficits (Chr:6, BP:25-34 GB removed)	-0.2326	0.09679	-2.403	0.01626	0.004533	0.001384	1.002	0.007714	0.009579	0.004978	Diagnoses - main ICD10: R79 Other abnormal findings of blood chemistry	361194	2622	358572	UK Biobank	https://docs.google.com/spreadsheets/d/1kvPoupSzsSFBNSztMzl04xMoSC3Kcx3CrjVf4yBmESU/edit?ts=5b5f17db#gid=227859291	PHESANT Transformation:NA-Notes:NA-Variable type:categorical-Phenotype ID:R79
gran_p_myeloid_wbc_N169545_narrow_form.txt.common	SIN deficits (Chr:6, BP:25-34 GB removed)	0.07157	0.02982	2.4	0.01639	0.1589	0.0197	1.028	0.03162	-0.005522	0.005957	Granulocyte percentage of myeloid white cells	173485	NA	NA	UK Biobank and INTERVAL	http://www.bloodcellgenetics.org/	Percentage of myeloid white cells that are granulocytes
categorical.N84.txt	SIN deficits (Chr:6, BP:25-34 GB removed)	-0.2119	0.08874	-2.388	0.01695	0.004867	0.001806	0.9917	0.008191	0.003007	0.005571	Diagnoses - main ICD10: N84 Polyp of female genital tract	361194	6986	354208	UK Biobank	https://docs.google.com/spreadsheets/d/1kvPoupSzsSFBNSztMzl04xMoSC3Kcx3CrjVf4yBmESU/edit?ts=5b5f17db#gid=227859291	PHESANT Transformation:NA-Notes:NA-Variable type:categorical-Phenotype ID:N84
20022_raw.txt	SIN deficits (Chr:6, BP:25-34 GB removed)	-0.07311	0.03067	-2.384	0.01714	0.09624	0.005919	1.053	0.01442	0.002128	0.00551	Birth weight	205475	NA	NA	UK Biobank	https://docs.google.com/spreadsheets/d/1kvPoupSzsSFBNSztMzl04xMoSC3Kcx3CrjVf4yBmESU/edit?ts=5b5f17db#gid=227859291	PHESANT Transformation:20022_0|| CONTINUOUS MAIN || CONTINUOUS || ||-Notes:Participants were asked to enter their own birth-weight. The weight could be entered either in Kg or in Imperial pounds+ounces. Values entered as Imperial units are held in ~F121~ and ~F122~, and their values have been converted into Kg and incorporated into this field.-Variable type:continuous_raw
20455_raw.txt	SIN deficits (Chr:6, BP:25-34 GB removed)	-0.2888	0.1216	-2.375	0.01756	0.04226	0.01972	0.9947	0.006927	0.01151	0.004958	Age when last took cannabis	25698	NA	NA	UK Biobank	https://docs.google.com/spreadsheets/d/1kvPoupSzsSFBNSztMzl04xMoSC3Kcx3CrjVf4yBmESU/edit?ts=5b5f17db#gid=227859291	PHESANT Transformation:20455_0|| INTEGER || CONTINUOUS || ||-Notes:Question asked: About how old were you when you last had cannabis? Question was asked unless the answer to ~F20453~ was No.-Variable type:continuous_raw
binary.1618.txt	SIN deficits (Chr:6, BP:25-34 GB removed)	0.08544	0.03612	2.365	0.01801	0.1012	0.004837	1.038	0.009011	-0.01619	0.005749	Alcohol usually taken with meals	184716	125164	59552	UK Biobank	https://docs.google.com/spreadsheets/d/1kvPoupSzsSFBNSztMzl04xMoSC3Kcx3CrjVf4yBmESU/edit?ts=5b5f17db#gid=227859291	PHESANT Transformation:1618_0|| CAT-SINGLE || Inc(>=10): 0(59552) || Inc(>=10): 1(125164) || CAT-SINGLE-BINARY || sample 59552/125164(184716) ||-Notes:ACE touchscreen question When you drink alcohol is it usually with meals? ~F1618~ was collected from participants who indicated they drink alcohol, as defined by their answers to ~F1558~-Variable type:binary
categorical.I9_PHLETHROMBDVTLOW.txt	SIN deficits (Chr:6, BP:25-34 GB removed)	0.1699	0.07188	2.364	0.0181	0.009039	0.001688	0.9964	0.008562	-0.004136	0.005279	DVT of lower extremities	361194	2116	359078	UK Biobank	https://docs.google.com/spreadsheets/d/1kvPoupSzsSFBNSztMzl04xMoSC3Kcx3CrjVf4yBmESU/edit?ts=5b5f17db#gid=227859291	PHESANT Transformation:NA-Notes:NA-Variable type:categorical-Phenotype ID:I9_PHLETHROMBDVTLOW
binary.20548_6.txt	SIN deficits (Chr:6, BP:25-34 GB removed)	-0.2408	0.102	-2.36	0.01829	0.01353	0.004454	1.011	0.00712	-0.01441	0.004632	Manifestations of mania or irritability: I was more creative or had more ideas than usual	114422	3090	111332	UK Biobank	https://docs.google.com/spreadsheets/d/1kvPoupSzsSFBNSztMzl04xMoSC3Kcx3CrjVf4yBmESU/edit?ts=5b5f17db#gid=227859291	PHESANT Transformation:20548_0 || CAT-MUL-BINARY-VAR 6 || Indicator name x20502_0_0 || Remove indicator var NAs: 243128 || Remove indicator var <0: 3644 || Removed 0 examples != 6 but with missing value (<0) || sample 111332/3090(114422) ||-Notes:Question asked: Please try to remember a period when you were in a high or irritable state and select all of the following that apply: Participant was o…
categorical.M13_IMPINGEMENT.txt	SIN deficits (Chr:6, BP:25-34 GB removed)	0.1968	0.08348	2.358	0.01838	0.005254	0.00126	0.9938	0.006737	-0.01845	0.004728	Impingement syndrome of shoulder	361194	3420	357774	UK Biobank	https://docs.google.com/spreadsheets/d/1kvPoupSzsSFBNSztMzl04xMoSC3Kcx3CrjVf4yBmESU/edit?ts=5b5f17db#gid=227859291	PHESANT Transformation:NA-Notes:NA-Variable type:categorical-Phenotype ID:M13_IMPINGEMENT
binary.2814.txt	SIN deficits (Chr:6, BP:25-34 GB removed)	-0.1098	0.04686	-2.344	0.01908	0.04872	0.003412	1	0.007867	-0.005719	0.00544	Ever used hormone-replacement therapy (HRT)	193606	76179	117427	UK Biobank	https://docs.google.com/spreadsheets/d/1kvPoupSzsSFBNSztMzl04xMoSC3Kcx3CrjVf4yBmESU/edit?ts=5b5f17db#gid=227859291	PHESANT Transformation:2814_0|| CAT-SINGLE || Inc(>=10): 1(76179) || Inc(>=10): 0(117427) || CAT-SINGLE-BINARY || sample 117427/76179(193606) ||-Notes:ACE touchscreen question Have you ever used hormone replacement therapy (HRT)?-Variable type:binary
binary.6154_100.txt	SIN deficits (Chr:6, BP:25-34 GB removed)	0.08992	0.03837	2.344	0.01909	0.05491	0.002469	1.031	0.009092	0.02181	0.006299	Medication for pain relief, constipation, heartburn: None of the above	357084	198043	159041	UK Biobank	https://docs.google.com/spreadsheets/d/1kvPoupSzsSFBNSztMzl04xMoSC3Kcx3CrjVf4yBmESU/edit?ts=5b5f17db#gid=227859291	PHESANT Transformation:6154_0 || CAT-MUL-BINARY-VAR 100 || NO_NAN Remove NA participants 514 || Removed 3596 examples != 100 but with missing value (<0) || sample 159041/198043(357084) ||-Notes:ACE touchscreen question Do you regularly take any of the following? (You can select more than one answer) The following checks were performed: If code -7 was selected, then no additional choices were allo…
binary.4717.txt	SIN deficits (Chr:6, BP:25-34 GB removed)	-0.1256	0.05363	-2.342	0.0192	0.05105	0.005227	1.008	0.007149	-0.02283	0.005307	Shortness of breath walking on level ground	118006	12418	105588	UK Biobank	https://docs.google.com/spreadsheets/d/1kvPoupSzsSFBNSztMzl04xMoSC3Kcx3CrjVf4yBmESU/edit?ts=5b5f17db#gid=227859291	PHESANT Transformation:4717_0|| CAT-SINGLE || Inc(>=10): 0(105588) || Inc(>=10): 1(12418) || CAT-SINGLE-BINARY || sample 105588/12418(118006) ||-Notes:ACE touchscreen question Do you get short of breath walking with people of your own age on level ground?-Variable type:binary
HF_Bothsex_eur_inv_var_meta_GBMI_052021_nbbkgt1.txt.gz.ctgvl	SIN deficits (Chr:6, BP:25-34 GB removed)	0.1019	0.04361	2.336	0.01948	0.009565	0.0006062	1.015	0.008124	-0.003433	0.005673	Heart Failure (HF) (EUR Biobanks)	1020441	52496	967945	Global Biobank Meta-analysis Initiative Meta-analysis Initiative: powering genetic discovery across human diseases. 2035	https://www.globalbiobankmeta.org/resources	https://www.sciencedirect.com/science/article/pii/S2666979X22001410?via%3Dihub
23111_raw.txt	SIN deficits (Chr:6, BP:25-34 GB removed)	0.06126	0.02625	2.333	0.01962	0.2306	0.007051	1.095	0.01981	0.01345	0.007035	Leg fat percentage (right)	354811	NA	NA	UK Biobank	https://docs.google.com/spreadsheets/d/1kvPoupSzsSFBNSztMzl04xMoSC3Kcx3CrjVf4yBmESU/edit?ts=5b5f17db#gid=227859291	PHESANT Transformation:23111_0|| CONTINUOUS MAIN || CONTINUOUS || ||-Notes:Body composition estimation by impedance measurement. Right leg fat percentages Range 1-75% in 0.1% increments.-Variable type:continuous_raw
1706805749545UACR_GSMR.txt.gz	SIN deficits (Chr:6, BP:25-34 GB removed)	-0.06872	0.02953	-2.327	0.01998	0.04396	0.002016	0.9575	0.01066	0.002048	0.00542	urinary albumin-to-creatinine ratio (UACR)	547361	547361	0	CKDGen Consortium (EUR)	https://ckdgen.imbi.uni-freiburg.de/datasets/Teumer_2019	urinary albumin-to-creatinine ratio (UACR) meta-analysis
binary.20411_0.txt	SIN deficits (Chr:6, BP:25-34 GB removed)	0.2887	0.1242	2.324	0.02014	0.01061	0.004399	1.011	0.007519	0.004399	0.005412	Ever been injured or injured someone else through drinking alcohol: No	118002	112909	5093	UK Biobank	https://docs.google.com/spreadsheets/d/1kvPoupSzsSFBNSztMzl04xMoSC3Kcx3CrjVf4yBmESU/edit?ts=5b5f17db#gid=227859291	PHESANT Transformation:20411_0 || CAT-SINGLE || CAT-SINGLE-BINARY-VAR: 0 || Inc(>=10): 0(112909) ||-Notes:Question asked: Have you or someone else been injured as a result of your drinking?-Variable type:binary
binary.6164_5.txt	SIN deficits (Chr:6, BP:25-34 GB removed)	-0.09207	0.03965	-2.322	0.02024	0.03356	0.002035	1.007	0.008485	0.01754	0.00528	Types of physical activity in last 4 weeks: Heavy DIY (eg: weeding, lawn mowing, carpentry, digging)	359263	156597	202666	UK Biobank	https://docs.google.com/spreadsheets/d/1kvPoupSzsSFBNSztMzl04xMoSC3Kcx3CrjVf4yBmESU/edit?ts=5b5f17db#gid=227859291	PHESANT Transformation:6164_0 || CAT-MUL-BINARY-VAR 5 || NO_NAN Remove NA participants 1592 || Removed 339 examples != 5 but with missing value (<0) || sample 202666/156597(359263) ||-Notes:ACE touchscreen question In the last 4 weeks did you spend any time doing the following? (You can select more than one answer) The following checks were performed: If code -7 was selected, then no additional c…
binary.20002_1465.txt	SIN deficits (Chr:6, BP:25-34 GB removed)	-0.09861	0.04256	-2.317	0.0205	0.01855	0.00177	1.03	0.007664	-0.01046	0.004789	Non-cancer illness code, self-reported: osteoarthritis	361141	30046	331095	UK Biobank	https://docs.google.com/spreadsheets/d/1kvPoupSzsSFBNSztMzl04xMoSC3Kcx3CrjVf4yBmESU/edit?ts=5b5f17db#gid=227859291	PHESANT Transformation:20002_0 || CAT-MUL-BINARY-VAR 1465 || Indicator name x135_0_0 || Remove indicator var NAs: 53 || Remove indicator var <0: 0 || Removed 0 examples != 1465 but with missing value (<0) || sample 331095/30046(361141) ||-Notes:Code for non-cancer illness. If the participant was uncertain of the type of illness they had had, then they described it to the interviewer (a trained nu…
binary.6157_4.txt	SIN deficits (Chr:6, BP:25-34 GB removed)	-0.2487	0.1074	-2.316	0.02056	0.01626	0.005934	0.9998	0.007421	-0.003945	0.0054	Why stopped smoking: Financial reasons	88516	21653	66863	UK Biobank	https://docs.google.com/spreadsheets/d/1kvPoupSzsSFBNSztMzl04xMoSC3Kcx3CrjVf4yBmESU/edit?ts=5b5f17db#gid=227859291	PHESANT Transformation:6157_0 || CAT-MUL-BINARY-VAR 4 || NO_NAN Remove NA participants 271928 || Removed 750 examples != 4 but with missing value (<0) || sample 66863/21653(88516) ||-Notes:ACE touchscreen question Why did you stop smoking? (You can select more than one answer) The following checks were performed: If code -7 was selected, then no additional choices were allowed. If code -1 was sel…
binary.6164_1.txt	SIN deficits (Chr:6, BP:25-34 GB removed)	-0.09261	0.04001	-2.315	0.02063	0.03665	0.002145	1.036	0.008673	-0.002717	0.005702	Types of physical activity in last 4 weeks: Walking for pleasure (not as a means of transport)	359263	258574	100689	UK Biobank	https://docs.google.com/spreadsheets/d/1kvPoupSzsSFBNSztMzl04xMoSC3Kcx3CrjVf4yBmESU/edit?ts=5b5f17db#gid=227859291	PHESANT Transformation:6164_0 || CAT-MUL-BINARY-VAR 1 || NO_NAN Remove NA participants 1592 || Removed 339 examples != 1 but with missing value (<0) || sample 100689/258574(359263) ||-Notes:ACE touchscreen question In the last 4 weeks did you spend any time doing the following? (You can select more than one answer) The following checks were performed: If code -7 was selected, then no additional c…
189_raw.txt	SIN deficits (Chr:6, BP:25-34 GB removed)	-0.09677	0.04185	-2.312	0.02078	0.03576	0.002131	1.027	0.008249	-0.008232	0.005279	Townsend deprivation index at recruitment	360763	NA	NA	UK Biobank	https://docs.google.com/spreadsheets/d/1kvPoupSzsSFBNSztMzl04xMoSC3Kcx3CrjVf4yBmESU/edit?ts=5b5f17db#gid=227859291	PHESANT Transformation:189_0|| CONTINUOUS MAIN || CONTINUOUS || ||-Notes:Townsend deprivation index calculated immediately prior to participant joining UK Biobank. Based on the preceding national census output areas. Each participant is assigned a score corresponding to the output area in which their postcode is located.-Variable type:continuous_raw
binary.20419.txt	SIN deficits (Chr:6, BP:25-34 GB removed)	-0.3936	0.1703	-2.312	0.0208	0.02669	0.01358	1.003	0.006831	-0.004411	0.005415	Difficulty concentrating during worst period of anxiety	34879	26400	8479	UK Biobank	https://docs.google.com/spreadsheets/d/1kvPoupSzsSFBNSztMzl04xMoSC3Kcx3CrjVf4yBmESU/edit?ts=5b5f17db#gid=227859291	PHESANT Transformation:20419_0|| CAT-SINGLE || Inc(>=10): 1(26400) || Inc(>=10): 0(8479) || CAT-SINGLE-BINARY || sample 8479/26400(34879) ||-Notes:Question asked: When you were worried or anxious, were you also: Having difficulty keeping your mind on what you were doing? Question was asked when ~F20425~ was Yes or ~F20420~ was at least 6 months.-Variable type:binary
neut_eo_sum_N170384_narrow_form.txt.common	SIN deficits (Chr:6, BP:25-34 GB removed)	0.07533	0.03268	2.305	0.02115	0.1654	0.0206	0.9566	0.02184	0.0002239	0.005936	Sum neutrophil eosinophil counts	173504	NA	NA	UK Biobank and INTERVAL	http://www.bloodcellgenetics.org/	Aggregate count of neutrophils and eosinophils per unit volume of blood.
binary.22609_2.txt	SIN deficits (Chr:6, BP:25-34 GB removed)	-0.1571	0.0682	-2.304	0.02125	0.03698	0.006093	1.01	0.007261	0.001215	0.004946	Workplace very dusty: Often	89631	9561	80070	UK Biobank	https://docs.google.com/spreadsheets/d/1kvPoupSzsSFBNSztMzl04xMoSC3Kcx3CrjVf4yBmESU/edit?ts=5b5f17db#gid=227859291	PHESANT Transformation:22609_0 || CAT-MUL-BINARY-VAR 2 || NO_NAN Remove NA participants 270347 || Removed 1217 examples != 2 but with missing value (<0) || sample 80070/9561(89631) ||-Notes:Participant asked Thinking about the place where you worked: Was it very dusty? Participants were allowed to skip answering this question.-Variable type:binary
binary.41248_1000.txt	SIN deficits (Chr:6, BP:25-34 GB removed)	-0.1071	0.04651	-2.302	0.02133	0.02359	0.001801	1.045	0.008226	-0.006584	0.00526	Destinations on discharge from hospital (recoded): Usual Place of residence	361058	232634	128424	UK Biobank	https://docs.google.com/spreadsheets/d/1kvPoupSzsSFBNSztMzl04xMoSC3Kcx3CrjVf4yBmESU/edit?ts=5b5f17db#gid=227859291	PHESANT Transformation:41248_0 || CAT-MUL-BINARY-VAR 1000 || ALL || Removed 136 examples != 1000 but with missing value (<0) || sample 128424/232634(361058) ||-Notes:This field is a summary of the distinct destination on discharge codes a participant has had recorded across all their episodes in hospital. Destination on discharge identifies whether a patient was due to return to their usual place…
categorical.V_MENTAL_BEHAV.txt	SIN deficits (Chr:6, BP:25-34 GB removed)	-0.1929	0.08385	-2.301	0.02138	0.006486	0.001272	1.002	0.006406	-0.01088	0.005536	Mental and behavioural disorders	361194	4302	356892	UK Biobank	https://docs.google.com/spreadsheets/d/1kvPoupSzsSFBNSztMzl04xMoSC3Kcx3CrjVf4yBmESU/edit?ts=5b5f17db#gid=227859291	PHESANT Transformation:NA-Notes:NA-Variable type:categorical-Phenotype ID:V_MENTAL_BEHAV
categorical.N32.txt	SIN deficits (Chr:6, BP:25-34 GB removed)	-0.2392	0.1041	-2.298	0.02159	0.003804	0.001284	1.001	0.006683	-0.001391	0.004525	Diagnoses - main ICD10: N32 Other disorders of bladder	361194	4238	356956	UK Biobank	https://docs.google.com/spreadsheets/d/1kvPoupSzsSFBNSztMzl04xMoSC3Kcx3CrjVf4yBmESU/edit?ts=5b5f17db#gid=227859291	PHESANT Transformation:NA-Notes:NA-Variable type:categorical-Phenotype ID:N32
categorical.XIV_GENITOURINARY.txt	SIN deficits (Chr:6, BP:25-34 GB removed)	-0.1195	0.05202	-2.297	0.02162	0.01766	0.001757	1.012	0.007594	-0.007975	0.005572	Diseases of the genitourinary system	361194	71620	289574	UK Biobank	https://docs.google.com/spreadsheets/d/1kvPoupSzsSFBNSztMzl04xMoSC3Kcx3CrjVf4yBmESU/edit?ts=5b5f17db#gid=227859291	PHESANT Transformation:NA-Notes:NA-Variable type:categorical-Phenotype ID:XIV_GENITOURINARY
EUR_dentures.txt.pre_ctgvl.freqs.ctgvl	SIN deficits (Chr:6, BP:25-34 GB removed)	0.07519	0.0328	2.293	0.02187	0.09587	0.004137	1.083	0.01179	0.002139	0.006037	Dentures	461031	77714	383317	UK Biobank	https://data.bris.ac.uk/data/dataset/2j2rqgzedxlq02oqbb4vmycnc2	UK Biobank GWAS on having dentures
100017_raw.txt	SIN deficits (Chr:6, BP:25-34 GB removed)	-0.199	0.08703	-2.286	0.02225	0.046	0.00997	1.008	0.006588	-0.004062	0.005607	Magnesium	51453	NA	NA	UK Biobank	https://docs.google.com/spreadsheets/d/1kvPoupSzsSFBNSztMzl04xMoSC3Kcx3CrjVf4yBmESU/edit?ts=5b5f17db#gid=227859291	PHESANT Transformation:100017_0|| CONTINUOUS MAIN || CONTINUOUS || ||-Notes:Magnesium. Estimated intake, based on food and beverage consumption yesterday, excluding any supplements.-Variable type:continuous_raw
100006_raw.txt	SIN deficits (Chr:6, BP:25-34 GB removed)	-0.2323	0.1019	-2.279	0.02265	0.02848	0.00995	1.006	0.006502	-0.001121	0.005384	Saturated fat	51453	NA	NA	UK Biobank	https://docs.google.com/spreadsheets/d/1kvPoupSzsSFBNSztMzl04xMoSC3Kcx3CrjVf4yBmESU/edit?ts=5b5f17db#gid=227859291	PHESANT Transformation:100006_0|| CONTINUOUS MAIN || CONTINUOUS || ||-Notes:Saturated fat. Estimated intake, based on food and beverage consumption yesterday, excluding any supplements.-Variable type:continuous_raw
30000_raw.txt	SIN deficits (Chr:6, BP:25-34 GB removed)	0.06519	0.02863	2.277	0.02278	0.1275	0.01082	1.109	0.02593	0.005164	0.006637	White blood cell (leukocyte) count	350470	NA	NA	UK Biobank	https://docs.google.com/spreadsheets/d/1kvPoupSzsSFBNSztMzl04xMoSC3Kcx3CrjVf4yBmESU/edit?ts=5b5f17db#gid=227859291	PHESANT Transformation:30000_0|| CONTINUOUS MAIN || CONTINUOUS || ||-Notes:Result of White Blood Cell Count assay, performed on blood sample, obtained from UK Biobank assessment centre visit. White blood count is the number of leukocytes. Analyser operating range was 0 to 9x10^11 cells/Litre. Typical reference range is 3.5x10^9 to 9.6x10^9 cells/Litre.-Variable type:continuous_raw
gran_N169822_narrow_form.txt.common	SIN deficits (Chr:6, BP:25-34 GB removed)	0.07438	0.03271	2.274	0.02296	0.1656	0.02085	0.9575	0.02212	0.0004842	0.005936	Granulocyte count	173484	NA	NA	UK Biobank and INTERVAL	http://www.bloodcellgenetics.org/	Aggregate count of granulocytes per unit volume of blood
binary.1418_2.txt	SIN deficits (Chr:6, BP:25-34 GB removed)	0.1327	0.05844	2.27	0.02319	0.01361	0.001579	1.004	0.007045	-0.007511	0.004989	Milk type used: Semi-skimmed	360806	234870	125936	UK Biobank	https://docs.google.com/spreadsheets/d/1kvPoupSzsSFBNSztMzl04xMoSC3Kcx3CrjVf4yBmESU/edit?ts=5b5f17db#gid=227859291	PHESANT Transformation:1418_0 || CAT-SINGLE || CAT-SINGLE-BINARY-VAR: 2 || Inc(>=10): 2(234870) ||-Notes:ACE touchscreen question What type of milk do you mainly use? If the participant activated the Help button they were shown the message: If you use more than one type of milk, please select the one that you drink the most. If you are unsure, select Do not know.-Variable type:binary
binary.20002_1075.txt	SIN deficits (Chr:6, BP:25-34 GB removed)	0.1115	0.04916	2.268	0.02334	0.01953	0.001759	1.012	0.007798	-0.006218	0.005262	Non-cancer illness code, self-reported: heart attack/myocardial infarction	361141	8239	352902	UK Biobank	https://docs.google.com/spreadsheets/d/1kvPoupSzsSFBNSztMzl04xMoSC3Kcx3CrjVf4yBmESU/edit?ts=5b5f17db#gid=227859291	PHESANT Transformation:20002_0 || CAT-MUL-BINARY-VAR 1075 || Indicator name x135_0_0 || Remove indicator var NAs: 53 || Remove indicator var <0: 0 || Removed 0 examples != 1075 but with missing value (<0) || sample 352902/8239(361141) ||-Notes:Code for non-cancer illness. If the participant was uncertain of the type of illness they had had, then they described it to the interviewer (a trained nur…
binary.6150_1.txt	SIN deficits (Chr:6, BP:25-34 GB removed)	0.1091	0.04832	2.259	0.02391	0.01953	0.00174	1.011	0.007664	-0.006764	0.00515	Vascular/heart problems diagnosed by doctor: Heart attack	360420	8288	352132	UK Biobank	https://docs.google.com/spreadsheets/d/1kvPoupSzsSFBNSztMzl04xMoSC3Kcx3CrjVf4yBmESU/edit?ts=5b5f17db#gid=227859291	PHESANT Transformation:6150_0 || CAT-MUL-BINARY-VAR 1 || NO_NAN Remove NA participants 180 || Removed 594 examples != 1 but with missing value (<0) || sample 352132/8288(360420) ||-Notes:ACE touchscreen question Has a doctor ever told you that you have had any of the following conditions? (You can select more than one answer) The following checks were performed: If code -7 was selected, then no a…
binary.6162_1.txt	SIN deficits (Chr:6, BP:25-34 GB removed)	0.09629	0.04269	2.256	0.02409	0.02725	0.001761	1.007	0.007658	0.007425	0.005438	Types of transport used (excluding work): Car/motor vehicle	359324	285459	73865	UK Biobank	https://docs.google.com/spreadsheets/d/1kvPoupSzsSFBNSztMzl04xMoSC3Kcx3CrjVf4yBmESU/edit?ts=5b5f17db#gid=227859291	PHESANT Transformation:6162_0 || CAT-MUL-BINARY-VAR 1 || NO_NAN Remove NA participants 1769 || Removed 101 examples != 1 but with missing value (<0) || sample 73865/285459(359324) ||-Notes:ACE touchscreen question In the last 4 weeks, which forms of transport have you used most often to get about? (Not including any journeys to and from work; you can select more than one answer) The following che…
binary.6157_2.txt	SIN deficits (Chr:6, BP:25-34 GB removed)	-0.1947	0.08644	-2.252	0.02434	0.02027	0.005129	0.9983	0.006436	0.001158	0.004704	Why stopped smoking: Doctor's advice	88516	6356	82160	UK Biobank	https://docs.google.com/spreadsheets/d/1kvPoupSzsSFBNSztMzl04xMoSC3Kcx3CrjVf4yBmESU/edit?ts=5b5f17db#gid=227859291	PHESANT Transformation:6157_0 || CAT-MUL-BINARY-VAR 2 || NO_NAN Remove NA participants 271928 || Removed 750 examples != 2 but with missing value (<0) || sample 82160/6356(88516) || SKIP_val:-1 < 0 || SKIP_val:-3 < 0 ||-Notes:ACE touchscreen question Why did you stop smoking? (You can select more than one answer) The following checks were performed: If code -7 was selected, then no additional cho…
binary.6160_1.txt	SIN deficits (Chr:6, BP:25-34 GB removed)	0.08942	0.03974	2.25	0.02444	0.03603	0.002124	1.016	0.008417	0.01016	0.005983	Leisure/social activities: Sports club or gym	360063	108473	251590	UK Biobank	https://docs.google.com/spreadsheets/d/1kvPoupSzsSFBNSztMzl04xMoSC3Kcx3CrjVf4yBmESU/edit?ts=5b5f17db#gid=227859291	PHESANT Transformation:6160_0 || CAT-MUL-BINARY-VAR 1 || NO_NAN Remove NA participants 177 || Removed 954 examples != 1 but with missing value (<0) || sample 251590/108473(360063) ||-Notes:ACE touchscreen question Which of the following do you attend once a week or more often? (You can select more than one) The following checks were performed: If code -7 was selected, then no additional choices w…
100018_raw.txt	SIN deficits (Chr:6, BP:25-34 GB removed)	-0.2522	0.1124	-2.245	0.02478	0.02403	0.01013	1.008	0.00623	0.0002404	0.004985	Retinol	49890	NA	NA	UK Biobank	https://docs.google.com/spreadsheets/d/1kvPoupSzsSFBNSztMzl04xMoSC3Kcx3CrjVf4yBmESU/edit?ts=5b5f17db#gid=227859291	PHESANT Transformation:100018_0|| CONTINUOUS MAIN || CONTINUOUS || ||-Notes:Retinol. Estimated intake, based on food and beverage consumption yesterday, excluding any supplements.-Variable type:continuous_raw
POAG_Bothsex_eur_inv_var_meta_GBMI_052021_nbbkgt1.txt.gz.ctgvl	SIN deficits (Chr:6, BP:25-34 GB removed)	-0.1003	0.04479	-2.24	0.02512	0.008297	0.0007971	1.01	0.01069	0.009859	0.005152	POAG (EUR Biobanks)	1172905	16355	1156550	Global Biobank Meta-analysis Initiative Meta-analysis Initiative: powering genetic discovery across human diseases. 2037	https://www.globalbiobankmeta.org/resources	https://www.sciencedirect.com/science/article/pii/S2666979X22001410?via%3Dihub
biomarkers-30670-both_sexes-irnt.tsv.bgz	SIN deficits (Chr:6, BP:25-34 GB removed)	0.0613	0.02743	2.235	0.02543	0.1053	0.008067	1.217	0.03044	0.01173	0.006512	Urea	400687	400687	NA	UK Biobank (EUR)	https://pan-ukb-us-east-1.s3.amazonaws.com/sumstats_flat_files/biomarkers-30670-both_sexes-irnt.tsv.bgz	EUR: biomarkers : 30670 : Biological samples > Assay results > Blood assays > Blood biochemistry
binary.6154_3.txt	SIN deficits (Chr:6, BP:25-34 GB removed)	-0.09116	0.04086	-2.231	0.02567	0.04136	0.002372	1.023	0.009042	-0.02915	0.006096	Medication for pain relief, constipation, heartburn: Paracetamol	357084	77936	279148	UK Biobank	https://docs.google.com/spreadsheets/d/1kvPoupSzsSFBNSztMzl04xMoSC3Kcx3CrjVf4yBmESU/edit?ts=5b5f17db#gid=227859291	PHESANT Transformation:6154_0 || CAT-MUL-BINARY-VAR 3 || NO_NAN Remove NA participants 514 || Removed 3596 examples != 3 but with missing value (<0) || sample 279148/77936(357084) ||-Notes:ACE touchscreen question Do you regularly take any of the following? (You can select more than one answer) The following checks were performed: If code -7 was selected, then no additional choices were allowed. …
100014_raw.txt	SIN deficits (Chr:6, BP:25-34 GB removed)	-0.1833	0.08219	-2.231	0.02571	0.04308	0.009798	0.9983	0.007229	0.001156	0.005158	Folate	51453	NA	NA	UK Biobank	https://docs.google.com/spreadsheets/d/1kvPoupSzsSFBNSztMzl04xMoSC3Kcx3CrjVf4yBmESU/edit?ts=5b5f17db#gid=227859291	PHESANT Transformation:100014_0|| CONTINUOUS MAIN || CONTINUOUS || ||-Notes:Folate. Estimated intake, based on food and beverage consumption yesterday, excluding any supplements.-Variable type:continuous_raw
binary.6155_7.txt	SIN deficits (Chr:6, BP:25-34 GB removed)	-0.09992	0.0448	-2.23	0.02572	0.02517	0.001865	1.006	0.008247	-0.003407	0.005469	Vitamin and mineral supplements: Multivitamins +/- minerals	359245	77472	281773	UK Biobank	https://docs.google.com/spreadsheets/d/1kvPoupSzsSFBNSztMzl04xMoSC3Kcx3CrjVf4yBmESU/edit?ts=5b5f17db#gid=227859291	PHESANT Transformation:6155_0 || CAT-MUL-BINARY-VAR 7 || NO_NAN Remove NA participants 514 || Removed 1435 examples != 7 but with missing value (<0) || sample 281773/77472(359245) ||-Notes:ACE touchscreen question Do you regularly take any of the following? (You can select more than one answer) The following checks were performed: If code -7 was selected, then no additional choices were allowed. …
4080_raw.txt	SIN deficits (Chr:6, BP:25-34 GB removed)	0.06619	0.02969	2.23	0.02577	0.1427	0.006073	1.073	0.01747	0.0284	0.007351	Systolic blood pressure, automated reading	340159	NA	NA	UK Biobank	https://docs.google.com/spreadsheets/d/1kvPoupSzsSFBNSztMzl04xMoSC3Kcx3CrjVf4yBmESU/edit?ts=5b5f17db#gid=227859291	PHESANT Transformation:4080_0|| INTEGER || CONTINUOUS || ||-Notes:Blood pressure, automated reading, systolic. Two measures of blood pressure were taken a few moments apart. Range returned by the Omron device is is 0-255-Variable type:continuous_raw
binary.6179_2.txt	SIN deficits (Chr:6, BP:25-34 GB removed)	-0.101	0.04557	-2.217	0.02662	0.02348	0.001905	1.012	0.007681	-0.002806	0.005339	Mineral and other dietary supplements: Glucosamine	360016	70218	289798	UK Biobank	https://docs.google.com/spreadsheets/d/1kvPoupSzsSFBNSztMzl04xMoSC3Kcx3CrjVf4yBmESU/edit?ts=5b5f17db#gid=227859291	PHESANT Transformation:6179_0 || CAT-MUL-BINARY-VAR 2 || NO_NAN Remove NA participants 514 || Removed 664 examples != 2 but with missing value (<0) || sample 289798/70218(360016) || SKIP_val:-3 < 0 ||-Notes:ACE touchscreen question Do you regularly take any of the following? (You can select more than one answer) The following checks were performed: If code -7 was selected, then no additional choi…
binary.6151_6.txt	SIN deficits (Chr:6, BP:25-34 GB removed)	0.2106	0.09534	2.209	0.02715	0.005064	0.00144	0.9992	0.007347	-0.006426	0.004957	Fractured bone site(s): Arm	359241	3676	355565	UK Biobank	https://docs.google.com/spreadsheets/d/1kvPoupSzsSFBNSztMzl04xMoSC3Kcx3CrjVf4yBmESU/edit?ts=5b5f17db#gid=227859291	PHESANT Transformation:6151_0 || CAT-MUL-BINARY-VAR 6 || Indicator name x2463_0_0 || Remove indicator var NAs: 181 || Remove indicator var <0: 1772 || Removed 0 examples != 6 but with missing value (<0) || sample 355565/3676(359241) ||-Notes:ACE touchscreen question Which bones did you fracture/break? (You can select more than one answer) The following checks were performed: If code -1 was select…
5110_raw.txt	SIN deficits (Chr:6, BP:25-34 GB removed)	0.1592	0.0722	2.205	0.02744	0.06832	0.01355	1.026	0.00708	-0.00985	0.005188	6mm asymmetry angle (left)	40683	NA	NA	UK Biobank	https://docs.google.com/spreadsheets/d/1kvPoupSzsSFBNSztMzl04xMoSC3Kcx3CrjVf4yBmESU/edit?ts=5b5f17db#gid=227859291	PHESANT Transformation:5110_0|| INTEGER || CONTINUOUS || ||-Notes:This is the asymmetric angle of keratometry results taken at 6mm for the left eye (blank indicates no asymmetry)-Variable type:continuous_raw
VTE_Bothsex_eur_inv_var_meta_GBMI_052021_nbbkgt1.txt.gz.ctgvl	SIN deficits (Chr:6, BP:25-34 GB removed)	0.08931	0.04055	2.202	0.02764	0.01049	0.001234	1.03	0.01513	-0.001005	0.005222	VTE (EUR Biobanks)	915868	25146	890722	Global Biobank Meta-analysis Initiative Meta-analysis Initiative: powering genetic discovery across human diseases. 2043	https://www.globalbiobankmeta.org/resources	https://www.sciencedirect.com/science/article/pii/S2666979X22001410?via%3Dihub
binary.6157_100.txt	SIN deficits (Chr:6, BP:25-34 GB removed)	0.1586	0.07209	2.2	0.02779	0.03867	0.00534	0.9982	0.006315	0.01471	0.004846	Why stopped smoking: None of the above	88516	17748	70768	UK Biobank	https://docs.google.com/spreadsheets/d/1kvPoupSzsSFBNSztMzl04xMoSC3Kcx3CrjVf4yBmESU/edit?ts=5b5f17db#gid=227859291	PHESANT Transformation:6157_0 || CAT-MUL-BINARY-VAR 100 || NO_NAN Remove NA participants 271928 || Removed 750 examples != 100 but with missing value (<0) || sample 70768/17748(88516) ||-Notes:ACE touchscreen question Why did you stop smoking? (You can select more than one answer) The following checks were performed: If code -7 was selected, then no additional choices were allowed. If code -1 was…
binary.20002_1278.txt	SIN deficits (Chr:6, BP:25-34 GB removed)	-0.2329	0.1059	-2.199	0.02788	0.003911	0.00149	0.9965	0.006935	0.01062	0.005397	Non-cancer illness code, self-reported: cataract	361141	5045	356096	UK Biobank	https://docs.google.com/spreadsheets/d/1kvPoupSzsSFBNSztMzl04xMoSC3Kcx3CrjVf4yBmESU/edit?ts=5b5f17db#gid=227859291	PHESANT Transformation:20002_0 || CAT-MUL-BINARY-VAR 1278 || Indicator name x135_0_0 || Remove indicator var NAs: 53 || Remove indicator var <0: 0 || Removed 0 examples != 1278 but with missing value (<0) || sample 356096/5045(361141) ||-Notes:Code for non-cancer illness. If the participant was uncertain of the type of illness they had had, then they described it to the interviewer (a trained nur…
binary.5855_1.txt	SIN deficits (Chr:6, BP:25-34 GB removed)	0.1916	0.08726	2.196	0.02812	0.2001	0.05679	0.9844	0.00699	-0.01089	0.005164	Which eye(s) affected by astigmatism: Right eye	9749	1451	8298	UK Biobank	https://docs.google.com/spreadsheets/d/1kvPoupSzsSFBNSztMzl04xMoSC3Kcx3CrjVf4yBmESU/edit?ts=5b5f17db#gid=227859291	PHESANT Transformation:5855_0 || CAT-SINGLE || CAT-SINGLE-BINARY-VAR: 1 || Inc(>=10): 1(1451) ||-Notes:ACE touchscreen question Which eye(s) are affected by astigmatism? ~F5855~ was collected from participants who indicated they wear glasses or contact lenses to correct their astigmatism, as defined by their answers to ~F6147~-Variable type:binary
binary.20003_1140884464.txt	SIN deficits (Chr:6, BP:25-34 GB removed)	0.2448	0.1115	2.195	0.02819	0.003188	0.001313	1.001	0.007152	-0.008262	0.005456	Treatment/medication code: dihydrocodeine	361141	1290	359851	UK Biobank	https://docs.google.com/spreadsheets/d/1kvPoupSzsSFBNSztMzl04xMoSC3Kcx3CrjVf4yBmESU/edit?ts=5b5f17db#gid=227859291	PHESANT Transformation:20003_0 || CAT-MUL-BINARY-VAR 1140884464 || Indicator name x137_0_0 || Remove indicator var NAs: 53 || Remove indicator var <0: 0 || Removed 0 examples != 1140884464 but with missing value (<0) || sample 359851/1290(361141) ||-Notes:Code for treatment Negative codes indicate free-text entry.-Variable type:binary
23100_raw.txt	SIN deficits (Chr:6, BP:25-34 GB removed)	0.05578	0.02544	2.193	0.02831	0.2337	0.008558	1.079	0.02017	0.008135	0.006946	Whole body fat mass	354244	NA	NA	UK Biobank	https://docs.google.com/spreadsheets/d/1kvPoupSzsSFBNSztMzl04xMoSC3Kcx3CrjVf4yBmESU/edit?ts=5b5f17db#gid=227859291	PHESANT Transformation:23100_0|| CONTINUOUS MAIN || CONTINUOUS || ||-Notes:Body composition estimation by impedance measurement. Fat mass Total fat mass in Kg, in 0.1Kg increments.-Variable type:continuous_raw
30070_raw.txt	SIN deficits (Chr:6, BP:25-34 GB removed)	0.0674	0.03075	2.192	0.02838	0.1253	0.01231	1.058	0.03623	-0.00717	0.006807	Red blood cell (erythrocyte) distribution width	350473	NA	NA	UK Biobank	https://docs.google.com/spreadsheets/d/1kvPoupSzsSFBNSztMzl04xMoSC3Kcx3CrjVf4yBmESU/edit?ts=5b5f17db#gid=227859291	PHESANT Transformation:30070_0|| CONTINUOUS MAIN || CONTINUOUS || ||-Notes:Result of Red Distribution Width assay, performed on blood sample, obtained from UK Biobank assessment centre visit. Red blood cell Distribution Width is the size distribution spread of the erythrocyte population derived from the red blood cell histogram. It is the coefficient of variation (CV) expressed in % of the red bl…
23104_raw.txt	SIN deficits (Chr:6, BP:25-34 GB removed)	0.05697	0.02607	2.185	0.02889	0.2458	0.009504	1.076	0.02026	0.007708	0.007463	Body mass index (BMI)	354831	NA	NA	UK Biobank	https://docs.google.com/spreadsheets/d/1kvPoupSzsSFBNSztMzl04xMoSC3Kcx3CrjVf4yBmESU/edit?ts=5b5f17db#gid=227859291	PHESANT Transformation:23104_0|| CONTINUOUS MAIN || CONTINUOUS || ||-Notes:Body composition estimation by impedance measurement. Body Mass Index. Increments of 0.1 .-Variable type:continuous_raw
biomarkers-30720-both_sexes-irnt.tsv.bgz	SIN deficits (Chr:6, BP:25-34 GB removed)	0.05328	0.02439	2.185	0.0289	0.2299	0.0316	1.448	0.05481	0.005411	0.007471	Cystatin C	400940	400940	NA	UK Biobank (EUR)	https://pan-ukb-us-east-1.s3.amazonaws.com/sumstats_flat_files/biomarkers-30720-both_sexes-irnt.tsv.bgz	EUR: biomarkers : 30720 : Biological samples > Assay results > Blood assays > Blood biochemistry
binary.20003_1140883504.txt	SIN deficits (Chr:6, BP:25-34 GB removed)	-0.2014	0.0922	-2.184	0.02895	0.005451	0.001402	1.005	0.006785	0.005878	0.005141	Treatment/medication code: cetirizine	361141	4070	357071	UK Biobank	https://docs.google.com/spreadsheets/d/1kvPoupSzsSFBNSztMzl04xMoSC3Kcx3CrjVf4yBmESU/edit?ts=5b5f17db#gid=227859291	PHESANT Transformation:20003_0 || CAT-MUL-BINARY-VAR 1140883504 || Indicator name x137_0_0 || Remove indicator var NAs: 53 || Remove indicator var <0: 0 || Removed 0 examples != 1140883504 but with missing value (<0) || sample 357071/4070(361141) ||-Notes:Code for treatment Negative codes indicate free-text entry.-Variable type:binary
binary.1418_1.txt	SIN deficits (Chr:6, BP:25-34 GB removed)	-0.1194	0.05476	-2.18	0.02927	0.01468	0.001764	1.014	0.007862	0.007258	0.005084	Milk type used: Full cream	360806	22902	337904	UK Biobank	https://docs.google.com/spreadsheets/d/1kvPoupSzsSFBNSztMzl04xMoSC3Kcx3CrjVf4yBmESU/edit?ts=5b5f17db#gid=227859291	PHESANT Transformation:1418_0 || CAT-SINGLE || CAT-SINGLE-BINARY-VAR: 1 || Inc(>=10): 1(22902) ||-Notes:ACE touchscreen question What type of milk do you mainly use? If the participant activated the Help button they were shown the message: If you use more than one type of milk, please select the one that you drink the most. If you are unsure, select Do not know.-Variable type:binary
biomarkers-30750-both_sexes-irnt.tsv.bgz	SIN deficits (Chr:6, BP:25-34 GB removed)	0.06463	0.02971	2.175	0.02963	0.1761	0.02232	1.511	0.1196	-0.01227	0.007749	Glycated haemoglobin (HbA1c)	400825	400825	NA	UK Biobank (EUR)	https://pan-ukb-us-east-1.s3.amazonaws.com/sumstats_flat_files/biomarkers-30750-both_sexes-irnt.tsv.bgz	EUR: biomarkers : 30750 : Biological samples > Assay results > Blood assays > Blood biochemistry
399_raw.txt	SIN deficits (Chr:6, BP:25-34 GB removed)	-0.07869	0.03625	-2.171	0.02995	0.05932	0.002797	1.013	0.009767	-0.01534	0.006	Number of incorrect matches in round	360686	NA	NA	UK Biobank	https://docs.google.com/spreadsheets/d/1kvPoupSzsSFBNSztMzl04xMoSC3Kcx3CrjVf4yBmESU/edit?ts=5b5f17db#gid=227859291	PHESANT Transformation:399_0|| INTEGER || CONTINUOUS || ||-Notes:A value of 0 indicates the participant made no mistakes.-Variable type:continuous_raw
categorical.N20.txt	SIN deficits (Chr:6, BP:25-34 GB removed)	-0.1326	0.06124	-2.165	0.03041	0.01221	0.001721	1.011	0.008129	0.01041	0.005473	Diagnoses - main ICD10: N20 Calculus of kidney and ureter	361194	3540	357654	UK Biobank	https://docs.google.com/spreadsheets/d/1kvPoupSzsSFBNSztMzl04xMoSC3Kcx3CrjVf4yBmESU/edit?ts=5b5f17db#gid=227859291	PHESANT Transformation:NA-Notes:NA-Variable type:categorical-Phenotype ID:N20
binary.4935.txt	SIN deficits (Chr:6, BP:25-34 GB removed)	-0.2579	0.1192	-2.164	0.03045	0.0128	0.004086	1.002	0.006766	0.008226	0.005298	FI1 : numeric addition test	116723	111965	4758	UK Biobank	https://docs.google.com/spreadsheets/d/1kvPoupSzsSFBNSztMzl04xMoSC3Kcx3CrjVf4yBmESU/edit?ts=5b5f17db#gid=227859291	PHESANT Transformation:4935_0|| CAT-SINGLE || reassignments: 13=0|14=0|15=1|16=0|17=0|-1=0 || Inc(>=10): 1(111965) || Inc(>=10): 0(4758) || CAT-SINGLE-BINARY || sample 4758/111965(116723) ||-Notes:ACE touchscreen question Add the following numbers together: 1 2 3 4 5 - is the answer?. Part 1 of Fluid Intelligence test. Asked to choose from 13, 14, 15, 16 or 17.-Variable type:binary
21001_raw.txt	SIN deficits (Chr:6, BP:25-34 GB removed)	0.05612	0.02601	2.157	0.03097	0.2455	0.00951	1.079	0.02062	0.007762	0.007336	Body mass index (BMI)	359983	NA	NA	UK Biobank	https://docs.google.com/spreadsheets/d/1kvPoupSzsSFBNSztMzl04xMoSC3Kcx3CrjVf4yBmESU/edit?ts=5b5f17db#gid=227859291	PHESANT Transformation:21001_0|| CONTINUOUS MAIN || CONTINUOUS || ||-Notes:BMI value here is constructed from height and weight measured during the initial Assessment Centre visit. Value is not present if either of these readings were omitted.-Variable type:continuous_raw
binary.20111_13.txt	SIN deficits (Chr:6, BP:25-34 GB removed)	-0.3998	0.1858	-2.152	0.03141	0.003042	0.001884	0.9938	0.006779	0.008605	0.005034	Illnesses of siblings: Prostate cancer	279171	4518	274653	UK Biobank	https://docs.google.com/spreadsheets/d/1kvPoupSzsSFBNSztMzl04xMoSC3Kcx3CrjVf4yBmESU/edit?ts=5b5f17db#gid=227859291	PHESANT Transformation:20111_0 || CAT-MUL-BINARY-VAR 13 || NO_NAN Remove NA participants 52692 || Removed 29333 examples != 13 but with missing value (<0) || sample 274653/4518(279171) ||-Notes:This field contains the combined results of 2 ACE touchscreen questions, both asked Have any of your brothers or sisters suffered from any of the following diseases? (You can select more than one answer) f…
24018_raw.txt	SIN deficits (Chr:6, BP:25-34 GB removed)	-0.1018	0.04751	-2.142	0.03221	0.02403	0.002025	1.074	0.007842	0.0008374	0.005832	Nitrogen dioxide air pollution; 2007	356078	NA	NA	UK Biobank	https://docs.google.com/spreadsheets/d/1kvPoupSzsSFBNSztMzl04xMoSC3Kcx3CrjVf4yBmESU/edit?ts=5b5f17db#gid=227859291	PHESANT Transformation:24018_0|| CONTINUOUS MAIN || CONTINUOUS || ||-Notes:Nitrogen dioxide; Land Use Regression (LUR) estimate for annual average 2007.-Variable type:continuous_raw
binary.20501.txt	SIN deficits (Chr:6, BP:25-34 GB removed)	-0.1843	0.08611	-2.141	0.03231	0.01932	0.005227	1.001	0.00792	-0.01018	0.005148	Ever had period of mania / excitability	115338	4816	110522	UK Biobank	https://docs.google.com/spreadsheets/d/1kvPoupSzsSFBNSztMzl04xMoSC3Kcx3CrjVf4yBmESU/edit?ts=5b5f17db#gid=227859291	PHESANT Transformation:20501_0|| CAT-SINGLE || Inc(>=10): 0(110522) || Inc(>=10): 1(4816) || CAT-SINGLE-BINARY || sample 110522/4816(115338) ||-Notes:Question asked: Have you ever had a period of time when you were feeling so good, high, excited, or hyper that other people thought you were not your normal self or you were so hyper that you got into trouble?-Variable type:binary
binary.6144_4.txt	SIN deficits (Chr:6, BP:25-34 GB removed)	0.0752	0.03513	2.14	0.03232	0.04678	0.002615	1.015	0.009946	0.006181	0.005445	Never eat eggs, dairy, wheat, sugar: Sugar or foods/drinks containing sugar	359777	67292	292485	UK Biobank	https://docs.google.com/spreadsheets/d/1kvPoupSzsSFBNSztMzl04xMoSC3Kcx3CrjVf4yBmESU/edit?ts=5b5f17db#gid=227859291	PHESANT Transformation:6144_0 || CAT-MUL-BINARY-VAR 4 || NO_NAN Remove NA participants 1417 || Removed 0 examples != 4 but with missing value (<0) || sample 292485/67292(359777) ||-Notes:ACE touchscreen question Which of the following do you NEVER eat? (You can select more than one answer) The following checks were performed: If code 5 was selected, then no additional choices were allowed. If cod…
binary.6145_6.txt	SIN deficits (Chr:6, BP:25-34 GB removed)	-0.08952	0.04187	-2.138	0.03248	0.03283	0.002129	1.017	0.008222	-0.02306	0.005955	Illness, injury, bereavement, stress in last 2 years: Financial difficulties	358836	40670	318166	UK Biobank	https://docs.google.com/spreadsheets/d/1kvPoupSzsSFBNSztMzl04xMoSC3Kcx3CrjVf4yBmESU/edit?ts=5b5f17db#gid=227859291	PHESANT Transformation:6145_0 || CAT-MUL-BINARY-VAR 6 || NO_NAN Remove NA participants 512 || Removed 1846 examples != 6 but with missing value (<0) || sample 318166/40670(358836) ||-Notes:ACE touchscreen question In the last 2 years have you experienced any of the following? (You can select more than one answer) The following checks were performed: If code -7 was selected, then no additional cho…
binary.20548_3.txt	SIN deficits (Chr:6, BP:25-34 GB removed)	-0.1591	0.07476	-2.128	0.03332	0.02739	0.005216	1.01	0.007914	-0.02099	0.005417	Manifestations of mania or irritability: My thoughts were racing	114422	10580	103842	UK Biobank	https://docs.google.com/spreadsheets/d/1kvPoupSzsSFBNSztMzl04xMoSC3Kcx3CrjVf4yBmESU/edit?ts=5b5f17db#gid=227859291	PHESANT Transformation:20548_0 || CAT-MUL-BINARY-VAR 3 || Indicator name x20502_0_0 || Remove indicator var NAs: 243128 || Remove indicator var <0: 3644 || Removed 0 examples != 3 but with missing value (<0) || sample 103842/10580(114422) ||-Notes:Question asked: Please try to remember a period when you were in a high or irritable state and select all of the following that apply: Participant was …
binary.6145_5.txt	SIN deficits (Chr:6, BP:25-34 GB removed)	-0.2301	0.1083	-2.125	0.03357	0.004153	0.001382	1.008	0.006525	-0.001502	0.005244	Illness, injury, bereavement, stress in last 2 years: Marital separation/divorce	358836	10816	348020	UK Biobank	https://docs.google.com/spreadsheets/d/1kvPoupSzsSFBNSztMzl04xMoSC3Kcx3CrjVf4yBmESU/edit?ts=5b5f17db#gid=227859291	PHESANT Transformation:6145_0 || CAT-MUL-BINARY-VAR 5 || NO_NAN Remove NA participants 512 || Removed 1846 examples != 5 but with missing value (<0) || sample 348020/10816(358836) ||-Notes:ACE touchscreen question In the last 2 years have you experienced any of the following? (You can select more than one answer) The following checks were performed: If code -7 was selected, then no additional cho…
22644_raw.txt	SIN deficits (Chr:6, BP:25-34 GB removed)	0.5381	0.2533	2.124	0.03363	0.02925	0.02356	0.999	0.006888	-0.01826	0.005318	Consecutive night shifts during mixed shift periods	19344	NA	NA	UK Biobank	https://docs.google.com/spreadsheets/d/1kvPoupSzsSFBNSztMzl04xMoSC3Kcx3CrjVf4yBmESU/edit?ts=5b5f17db#gid=227859291	PHESANT Transformation:22644_0|| INTEGER || reassignments: -1=NA || CONTINUOUS || ||-Notes:Participants who worked a mix of day and night shifts were asked: Please tell us about the most common night shift pattern you had during this time: How many night shifts in a row did you usually work before a change of shift or rest day?-Variable type:continuous_raw
categorical.COLITNONINFNAS.txt	SIN deficits (Chr:6, BP:25-34 GB removed)	-0.1727	0.08137	-2.122	0.03381	0.006521	0.001259	0.9967	0.006172	0.0001359	0.004893	Noninfectious colitis NAS	361194	8945	352249	UK Biobank	https://docs.google.com/spreadsheets/d/1kvPoupSzsSFBNSztMzl04xMoSC3Kcx3CrjVf4yBmESU/edit?ts=5b5f17db#gid=227859291	PHESANT Transformation:NA-Notes:NA-Variable type:categorical-Phenotype ID:COLITNONINFNAS
neut_N170702_narrow_form.txt.common	SIN deficits (Chr:6, BP:25-34 GB removed)	0.06976	0.03289	2.121	0.03391	0.1653	0.0209	0.954	0.02217	0.0005879	0.005921	Neutrophil count	173505	NA	NA	UK Biobank and INTERVAL	http://www.bloodcellgenetics.org/	Count of neutrophils per unit volume of blood
binary.20405_1.txt	SIN deficits (Chr:6, BP:25-34 GB removed)	-0.1829	0.0864	-2.117	0.03425	0.0148	0.004221	0.9995	0.006781	-0.01241	0.004758	Ever had known person concerned about, or recommend reduction of, alcohol consumption: Yes, but not in the last year	117880	5482	112398	UK Biobank	https://docs.google.com/spreadsheets/d/1kvPoupSzsSFBNSztMzl04xMoSC3Kcx3CrjVf4yBmESU/edit?ts=5b5f17db#gid=227859291	PHESANT Transformation:20405_0 || CAT-SINGLE || CAT-SINGLE-BINARY-VAR: 1 || Inc(>=10): 1(5482) ||-Notes:Question asked: Has a relative or friend or a doctor or another health worker been concerned about your drinking or suggested you cut down?-Variable type:binary
dmfs_dentures_combined.txt.ctgvl	SIN deficits (Chr:6, BP:25-34 GB removed)	0.069	0.03264	2.114	0.03455	0.08702	0.003546	1.004	0.01139	0.002896	0.006093	Decayed, Missing and Filled tooth Surfaces (DMFS) + Dentures	487823	104506	383317	UK Biobank + GLIDE	https://data.bris.ac.uk/data/dataset/2j2rqgzedxlq02oqbb4vmycnc2	Single-variant association statistics from GLIDE and UKB were combined using a z-score genome-wide meta-analysis weighted by effective sample size. There were two principal analyses; one combining DMFS (n = 26,792 from nine studies) and dentures (ncases = 77,714, ncontrols = 383,317)
binary.22660_106.txt	SIN deficits (Chr:6, BP:25-34 GB removed)	-0.2018	0.09573	-2.108	0.03503	0.02078	0.006501	0.9921	0.006339	-0.0042	0.00453	Gap coding: Unable to work due to sickness or disability	67892	2028	65864	UK Biobank	https://docs.google.com/spreadsheets/d/1kvPoupSzsSFBNSztMzl04xMoSC3Kcx3CrjVf4yBmESU/edit?ts=5b5f17db#gid=227859291	PHESANT Transformation:22660_0 || CAT-MUL-BINARY-VAR 106 || NO_NAN Remove NA participants 288425 || Removed 4880 examples != 106 but with missing value (<0) || sample 65864/2028(67892) ||-Notes:Participants were asked what they did in any periods when they were not working in paid employment for at least 20 hours each week. These periods were called gaps.-Variable type:binary
myeloid_wbc_N169219_narrow_form.txt.common	SIN deficits (Chr:6, BP:25-34 GB removed)	0.06884	0.03266	2.108	0.03503	0.1683	0.01998	0.9633	0.02189	0.00138	0.005928	Myeloid white cell count	173503	NA	NA	UK Biobank and INTERVAL	http://www.bloodcellgenetics.org/	Aggregate count of myeloid white cells
categorical.R31.txt	SIN deficits (Chr:6, BP:25-34 GB removed)	-0.1629	0.07761	-2.099	0.03578	0.006456	0.00144	1.004	0.006737	0.001548	0.005021	Diagnoses - main ICD10: R31 Unspecified haematuria	361194	11283	349911	UK Biobank	https://docs.google.com/spreadsheets/d/1kvPoupSzsSFBNSztMzl04xMoSC3Kcx3CrjVf4yBmESU/edit?ts=5b5f17db#gid=227859291	PHESANT Transformation:NA-Notes:NA-Variable type:categorical-Phenotype ID:R31
binary.4803_13.txt	SIN deficits (Chr:6, BP:25-34 GB removed)	-0.2989	0.1425	-2.098	0.03589	0.007927	0.003956	1.002	0.00643	-0.009766	0.00459	Tinnitus: Yes, now some of the time	117882	10489	107393	UK Biobank	https://docs.google.com/spreadsheets/d/1kvPoupSzsSFBNSztMzl04xMoSC3Kcx3CrjVf4yBmESU/edit?ts=5b5f17db#gid=227859291	PHESANT Transformation:4803_0 || CAT-SINGLE || CAT-SINGLE-BINARY-VAR: 13 || Inc(>=10): 13(10489) ||-Notes:ACE touchscreen question Do you get or have you had noises (such as ringing or buzzing) in your head or in one or both ears that lasts for more than five minutes at a time? ~F4803~ was collected from all participants except those who indicated they were completely deaf, as defined by their an…
categorical.XXI_HEALTHFACTORS.txt	SIN deficits (Chr:6, BP:25-34 GB removed)	-0.1519	0.07332	-2.072	0.03827	0.007779	0.001426	1.009	0.006848	-4.333e-05	0.005058	Factors influencing health status and contact with health services	361194	45947	315247	UK Biobank	https://docs.google.com/spreadsheets/d/1kvPoupSzsSFBNSztMzl04xMoSC3Kcx3CrjVf4yBmESU/edit?ts=5b5f17db#gid=227859291	PHESANT Transformation:NA-Notes:NA-Variable type:categorical-Phenotype ID:XXI_HEALTHFACTORS
binary.1150_2.txt	SIN deficits (Chr:6, BP:25-34 GB removed)	0.1047	0.05068	2.066	0.03881	0.02619	0.003379	1.011	0.01035	0.004051	0.005834	Usual side of head for mobile phone use: Right	303009	175355	127654	UK Biobank	https://docs.google.com/spreadsheets/d/1kvPoupSzsSFBNSztMzl04xMoSC3Kcx3CrjVf4yBmESU/edit?ts=5b5f17db#gid=227859291	PHESANT Transformation:1150_0 || CAT-SINGLE || CAT-SINGLE-BINARY-VAR: 2 || Inc(>=10): 2(175355) ||-Notes:ACE touchscreen question On what side of the head do you usually use a mobile phone? If the participant activated the Help button they were shown the message: If you are unsure, please provide an estimate or select Do not know. ~F1150~ was collected from participants who indicated they have us…
binary.1835.txt	SIN deficits (Chr:6, BP:25-34 GB removed)	-0.1843	0.08932	-2.063	0.03912	0.00578	0.001483	1.009	0.007503	0.01368	0.00494	Mother still alive	355029	140246	214783	UK Biobank	https://docs.google.com/spreadsheets/d/1kvPoupSzsSFBNSztMzl04xMoSC3Kcx3CrjVf4yBmESU/edit?ts=5b5f17db#gid=227859291	PHESANT Transformation:1835_0|| CAT-SINGLE || Inc(>=10): 0(214783) || Inc(>=10): 1(140246) || CAT-SINGLE-BINARY || sample 214783/140246(355029) ||-Notes:ACE touchscreen question Is your mother still alive? ~F1835~ was collected from all participants except those who indicated they were adopted as a child, as defined by their answers to ~F1767~-Variable type:binary
binary.3799.txt	SIN deficits (Chr:6, BP:25-34 GB removed)	-0.1363	0.06612	-2.061	0.03933	0.05281	0.007626	1.011	0.006853	-0.006623	0.005206	Headaches for 3+ months	70181	32075	38106	UK Biobank	https://docs.google.com/spreadsheets/d/1kvPoupSzsSFBNSztMzl04xMoSC3Kcx3CrjVf4yBmESU/edit?ts=5b5f17db#gid=227859291	PHESANT Transformation:3799_0|| CAT-SINGLE || Inc(>=10): 1(32075) || Inc(>=10): 0(38106) || CAT-SINGLE-BINARY || sample 38106/32075(70181) ||-Notes:ACE touchscreen question Have you had headaches for more than 3 months? ~F3799~ was collected from participants who indicated that in the last month they experienced headache that interfered with their usual activities, as defined by their answers to …
20151_raw.txt	SIN deficits (Chr:6, BP:25-34 GB removed)	-0.05421	0.02635	-2.058	0.03963	0.2317	0.009937	1.116	0.021	-0.003919	0.006513	Forced vital capacity (FVC), Best measure	272338	NA	NA	UK Biobank	https://docs.google.com/spreadsheets/d/1kvPoupSzsSFBNSztMzl04xMoSC3Kcx3CrjVf4yBmESU/edit?ts=5b5f17db#gid=227859291	PHESANT Transformation:20151_0|| CONTINUOUS MAIN || CONTINUOUS || ||-Notes:Highest measure from the array of values for Forced Vital Capacity (FVC) (~F3062~), which was acceptable according to corresponding acceptability field (~F3061~). A blow was deemed acceptable if recorded as 0 (no problems) or 32 (0x20 - USER_ACCEPTED). This derived data field has come from Professor Martin Tobin at the Uni…
binary.20548_9.txt	SIN deficits (Chr:6, BP:25-34 GB removed)	-0.1675	0.08143	-2.057	0.03968	0.01925	0.004437	1.001	0.006578	-0.01404	0.004825	Manifestations of mania or irritability: I was more active than usual	114422	5688	108734	UK Biobank	https://docs.google.com/spreadsheets/d/1kvPoupSzsSFBNSztMzl04xMoSC3Kcx3CrjVf4yBmESU/edit?ts=5b5f17db#gid=227859291	PHESANT Transformation:20548_0 || CAT-MUL-BINARY-VAR 9 || Indicator name x20502_0_0 || Remove indicator var NAs: 243128 || Remove indicator var <0: 3644 || Removed 0 examples != 9 but with missing value (<0) || sample 108734/5688(114422) ||-Notes:Question asked: Please try to remember a period when you were in a high or irritable state and select all of the following that apply: Participant was o…
100008_raw.txt	SIN deficits (Chr:6, BP:25-34 GB removed)	-0.164	0.07971	-2.057	0.0397	0.0499	0.01029	1.003	0.007018	-0.004173	0.005853	Total sugars	51453	NA	NA	UK Biobank	https://docs.google.com/spreadsheets/d/1kvPoupSzsSFBNSztMzl04xMoSC3Kcx3CrjVf4yBmESU/edit?ts=5b5f17db#gid=227859291	PHESANT Transformation:100008_0|| CONTINUOUS MAIN || CONTINUOUS || ||-Notes:Total sugars. Estimated intake, based on food and beverage consumption yesterday, excluding any supplements.-Variable type:continuous_raw
binary.20002_1464.txt	SIN deficits (Chr:6, BP:25-34 GB removed)	0.1794	0.08723	2.057	0.03973	0.005812	0.001352	1.002	0.006397	-0.002005	0.005201	Non-cancer illness code, self-reported: rheumatoid arthritis	361141	4017	357124	UK Biobank	https://docs.google.com/spreadsheets/d/1kvPoupSzsSFBNSztMzl04xMoSC3Kcx3CrjVf4yBmESU/edit?ts=5b5f17db#gid=227859291	PHESANT Transformation:20002_0 || CAT-MUL-BINARY-VAR 1464 || Indicator name x135_0_0 || Remove indicator var NAs: 53 || Remove indicator var <0: 0 || Removed 0 examples != 1464 but with missing value (<0) || sample 357124/4017(361141) ||-Notes:Code for non-cancer illness. If the participant was uncertain of the type of illness they had had, then they described it to the interviewer (a trained nur…
categorical.I84.txt	SIN deficits (Chr:6, BP:25-34 GB removed)	-0.1274	0.06217	-2.049	0.04051	0.01077	0.001686	1.012	0.007653	-0.01058	0.00517	Diagnoses - main ICD10: I84 Haemorrhoids	361194	12102	349092	UK Biobank	https://docs.google.com/spreadsheets/d/1kvPoupSzsSFBNSztMzl04xMoSC3Kcx3CrjVf4yBmESU/edit?ts=5b5f17db#gid=227859291	PHESANT Transformation:NA-Notes:NA-Variable type:categorical-Phenotype ID:I84
4194_raw.txt	SIN deficits (Chr:6, BP:25-34 GB removed)	0.07102	0.03476	2.043	0.04103	0.1239	0.01116	1.031	0.01367	0.01057	0.005175	Pulse rate	118850	NA	NA	UK Biobank	https://docs.google.com/spreadsheets/d/1kvPoupSzsSFBNSztMzl04xMoSC3Kcx3CrjVf4yBmESU/edit?ts=5b5f17db#gid=227859291	PHESANT Transformation:4194_0|| INTEGER || CONTINUOUS || ||-Notes:Pulse rate during arterial stiffness measurement-Variable type:continuous_raw
binary.4979.txt	SIN deficits (Chr:6, BP:25-34 GB removed)	-0.1142	0.05592	-2.042	0.04111	0.04369	0.00515	1.006	0.007326	0.004686	0.005208	FI5 : family relationship calculation	113356	55922	57434	UK Biobank	https://docs.google.com/spreadsheets/d/1kvPoupSzsSFBNSztMzl04xMoSC3Kcx3CrjVf4yBmESU/edit?ts=5b5f17db#gid=227859291	PHESANT Transformation:4979_0|| CAT-SINGLE || reassignments: 1=0|2=0|3=0|4=1|5=0|-1=0 || Inc(>=10): 1(55922) || Inc(>=10): 0(57434) || CAT-SINGLE-BINARY || sample 57434/55922(113356) ||-Notes:ACE touchscreen question If Truda's mother's brother is Tim's sister's father, what relation is Truda to Tim?. Part 5 of Fluid Intelligence test. Offered choice from Aunt, Sister, Niece, Cousin, No-relation.…
binary.2159.txt	SIN deficits (Chr:6, BP:25-34 GB removed)	-0.1323	0.06477	-2.042	0.04112	0.01145	0.001612	1.011	0.006926	-0.006519	0.005505	Ever had same-sex intercourse	326849	11109	315740	UK Biobank	https://docs.google.com/spreadsheets/d/1kvPoupSzsSFBNSztMzl04xMoSC3Kcx3CrjVf4yBmESU/edit?ts=5b5f17db#gid=227859291	PHESANT Transformation:2159_0|| CAT-SINGLE || Inc(>=10): 0(315740) || Inc(>=10): 1(11109) || CAT-SINGLE-BINARY || sample 315740/11109(326849) ||-Notes:ACE touchscreen question Have you ever had sexual intercourse with someone of the same sex? If the participant activated the Help button they were shown the message: Sexual intercourse includes vaginal, oral or anal intercourse. ~F2159~ was collect…
22146_raw.txt	SIN deficits (Chr:6, BP:25-34 GB removed)	-0.167	0.08186	-2.04	0.04131	0.09705	0.02225	1.004	0.007185	0.006448	0.004885	Age hayfever or allergic rhinitis diagnosed by doctor	20904	NA	NA	UK Biobank	https://docs.google.com/spreadsheets/d/1kvPoupSzsSFBNSztMzl04xMoSC3Kcx3CrjVf4yBmESU/edit?ts=5b5f17db#gid=227859291	PHESANT Transformation:22146_0|| INTEGER || CONTINUOUS || ||-Notes:User was asked the age at which doctor diagnosed hayfever or allergic rhinitis-Variable type:continuous_raw
23116_raw.txt	SIN deficits (Chr:6, BP:25-34 GB removed)	0.05345	0.02626	2.035	0.04182	0.2171	0.008158	1.072	0.01892	0.006155	0.007027	Leg fat mass (left)	354788	NA	NA	UK Biobank	https://docs.google.com/spreadsheets/d/1kvPoupSzsSFBNSztMzl04xMoSC3Kcx3CrjVf4yBmESU/edit?ts=5b5f17db#gid=227859291	PHESANT Transformation:23116_0|| CONTINUOUS MAIN || CONTINUOUS || ||-Notes:Body composition estimation by impedance measurement. Left leg fat mass Left leg free mass in Kg, 0.1 increments.-Variable type:continuous_raw
binary.2492.txt	SIN deficits (Chr:6, BP:25-34 GB removed)	-0.0744	0.03656	-2.035	0.04184	0.04693	0.002358	1.02	0.009016	-0.03187	0.005725	Taking other prescription medications	360027	168993	191034	UK Biobank	https://docs.google.com/spreadsheets/d/1kvPoupSzsSFBNSztMzl04xMoSC3Kcx3CrjVf4yBmESU/edit?ts=5b5f17db#gid=227859291	PHESANT Transformation:2492_0|| CAT-SINGLE || Inc(>=10): 1(168993) || Inc(>=10): 0(191034) || CAT-SINGLE-BINARY || sample 191034/168993(360027) ||-Notes:ACE touchscreen question Do you regularly take any other PRESCRIPTION medications? (Do not forget medications such as puffers or patches)-Variable type:binary
23124_raw.txt	SIN deficits (Chr:6, BP:25-34 GB removed)	0.05392	0.02653	2.032	0.04215	0.2046	0.008208	1.06	0.01808	0.004041	0.006943	Arm fat mass (left)	354673	NA	NA	UK Biobank	https://docs.google.com/spreadsheets/d/1kvPoupSzsSFBNSztMzl04xMoSC3Kcx3CrjVf4yBmESU/edit?ts=5b5f17db#gid=227859291	PHESANT Transformation:23124_0|| CONTINUOUS MAIN || CONTINUOUS || ||-Notes:Body composition estimation by impedance measurement. Left arm fat mass. Left arm fat mass in Kg, 0.1 increments.-Variable type:continuous_raw
binary.20107_101.txt	SIN deficits (Chr:6, BP:25-34 GB removed)	0.1529	0.07569	2.02	0.04336	0.008618	0.001659	1.006	0.007444	0.007145	0.005568	Illnesses of father: None of the above (group 2)	318545	237674	80871	UK Biobank	https://docs.google.com/spreadsheets/d/1kvPoupSzsSFBNSztMzl04xMoSC3Kcx3CrjVf4yBmESU/edit?ts=5b5f17db#gid=227859291	PHESANT Transformation:20107_0 || CAT-MUL-BINARY-VAR 101 || NO_NAN Remove NA participants 9656 || Removed 32993 examples != 101 but with missing value (<0) || sample 80871/237674(318545) || SKIP_val:-21 < 0 || SKIP_val:-23 < 0 ||-Notes:This field contains the combined results of 2 ACE touchscreen questions, both asked Has/did your father ever suffer from? (You can select more than one answer) for…
30140_raw.txt	SIN deficits (Chr:6, BP:25-34 GB removed)	0.06002	0.02972	2.02	0.0434	0.1362	0.01009	1.131	0.02501	0.007379	0.007316	Neutrophill count	349856	NA	NA	UK Biobank	https://docs.google.com/spreadsheets/d/1kvPoupSzsSFBNSztMzl04xMoSC3Kcx3CrjVf4yBmESU/edit?ts=5b5f17db#gid=227859291	PHESANT Transformation:30140_0|| CONTINUOUS MAIN || CONTINUOUS || ||-Notes:Result of Neutrophils Number assay, performed on blood sample, obtained from UK Biobank assessment centre visit. Neutrophils count is the proportion of ( neutrophils / 100 ) x white blood cell count.-Variable type:continuous_raw
categorical.I26.txt	SIN deficits (Chr:6, BP:25-34 GB removed)	0.2213	0.1098	2.015	0.04386	0.003683	0.001604	1.011	0.007839	-0.005498	0.00473	Diagnoses - main ICD10: I26 Pulmonary embolism	361194	2118	359076	UK Biobank	https://docs.google.com/spreadsheets/d/1kvPoupSzsSFBNSztMzl04xMoSC3Kcx3CrjVf4yBmESU/edit?ts=5b5f17db#gid=227859291	PHESANT Transformation:NA-Notes:NA-Variable type:categorical-Phenotype ID:I26
biomarkers-30630-both_sexes-irnt.tsv.bgz	SIN deficits (Chr:6, BP:25-34 GB removed)	-0.05906	0.02931	-2.015	0.04389	0.1552	0.02161	1.599	0.1397	0.02514	0.007662	Apolipoprotein A	364987	364987	NA	UK Biobank (EUR)	https://pan-ukb-us-east-1.s3.amazonaws.com/sumstats_flat_files/biomarkers-30630-both_sexes-irnt.tsv.bgz	EUR: biomarkers : 30630 : Biological samples > Assay results > Blood assays > Blood biochemistry
100005_raw.txt	SIN deficits (Chr:6, BP:25-34 GB removed)	-0.1962	0.09774	-2.008	0.04467	0.03584	0.009865	1.007	0.006552	-0.005795	0.00565	Carbohydrate	51453	NA	NA	UK Biobank	https://docs.google.com/spreadsheets/d/1kvPoupSzsSFBNSztMzl04xMoSC3Kcx3CrjVf4yBmESU/edit?ts=5b5f17db#gid=227859291	PHESANT Transformation:100005_0|| CONTINUOUS MAIN || CONTINUOUS || ||-Notes:Carbohydrate. Estimated intake, based on food and beverage consumption yesterday, excluding any supplements.-Variable type:continuous_raw
categorical.SLEEP.txt	SIN deficits (Chr:6, BP:25-34 GB removed)	-0.1481	0.07379	-2.007	0.04477	0.006974	0.001414	0.9946	0.007458	-0.00791	0.005429	Sleep disorders (combined)	361194	2951	358243	UK Biobank	https://docs.google.com/spreadsheets/d/1kvPoupSzsSFBNSztMzl04xMoSC3Kcx3CrjVf4yBmESU/edit?ts=5b5f17db#gid=227859291	PHESANT Transformation:NA-Notes:NA-Variable type:categorical-Phenotype ID:SLEEP
20019_raw.txt	SIN deficits (Chr:6, BP:25-34 GB removed)	-0.1464	0.07338	-1.995	0.04601	0.02497	0.00449	1.007	0.006626	-0.008842	0.005241	Speech-reception-threshold (SRT) estimate (left)	114811	NA	NA	UK Biobank	https://docs.google.com/spreadsheets/d/1kvPoupSzsSFBNSztMzl04xMoSC3Kcx3CrjVf4yBmESU/edit?ts=5b5f17db#gid=227859291	PHESANT Transformation:20019_0|| CONTINUOUS MAIN || CONTINUOUS || ||-Notes:SRT is the Speech Reception Threshold, defined here as the signal-to-noise ratio at which half of the presented speech can be understood correctly. This was estimated as the value of the last round of the signal-to-noise ratio measurement for participants who completed all 15 rounds of the test (left-ear).-Variable type:co…
5208_raw.txt	SIN deficits (Chr:6, BP:25-34 GB removed)	0.1741	0.088	1.978	0.04788	0.02619	0.006335	1.004	0.007034	-0.0003745	0.0049	logMAR, final (left)	79239	NA	NA	UK Biobank	https://docs.google.com/spreadsheets/d/1kvPoupSzsSFBNSztMzl04xMoSC3Kcx3CrjVf4yBmESU/edit?ts=5b5f17db#gid=227859291	PHESANT Transformation:5208_0|| CONTINUOUS MAIN || CONTINUOUS || ||-Notes:Visual acuity (left), final logMAR-Variable type:continuous_raw
5111_raw.txt	SIN deficits (Chr:6, BP:25-34 GB removed)	0.105	0.05319	1.974	0.0484	0.06214	0.008224	1.013	0.006391	-0.007906	0.005396	3mm asymmetry angle (left)	73818	NA	NA	UK Biobank	https://docs.google.com/spreadsheets/d/1kvPoupSzsSFBNSztMzl04xMoSC3Kcx3CrjVf4yBmESU/edit?ts=5b5f17db#gid=227859291	PHESANT Transformation:5111_0|| INTEGER || CONTINUOUS || ||-Notes:This is the asymmetric angle of keratometry results taken at 3mm for the left eye (blank indicates no asymmetry)-Variable type:continuous_raw
23120_raw.txt	SIN deficits (Chr:6, BP:25-34 GB removed)	0.05174	0.02628	1.969	0.049	0.2079	0.008331	1.062	0.01837	0.003249	0.006975	Arm fat mass (right)	354736	NA	NA	UK Biobank	https://docs.google.com/spreadsheets/d/1kvPoupSzsSFBNSztMzl04xMoSC3Kcx3CrjVf4yBmESU/edit?ts=5b5f17db#gid=227859291	PHESANT Transformation:23120_0|| CONTINUOUS MAIN || CONTINUOUS || ||-Notes:Body composition estimation by impedance measurement. Right arm fat mass. Right arm fat mass in Kg, 0.1 increments.-Variable type:continuous_raw
binary.6142_6.txt	SIN deficits (Chr:6, BP:25-34 GB removed)	-0.1508	0.07677	-1.964	0.04953	0.00802	0.001445	1.012	0.006464	-0.01046	0.004959	Current employment status: Doing unpaid or voluntary work	359931	13308	346623	UK Biobank	https://docs.google.com/spreadsheets/d/1kvPoupSzsSFBNSztMzl04xMoSC3Kcx3CrjVf4yBmESU/edit?ts=5b5f17db#gid=227859291	PHESANT Transformation:6142_0 || CAT-MUL-BINARY-VAR 6 || NO_NAN Remove NA participants 177 || Removed 1086 examples != 6 but with missing value (<0) || sample 346623/13308(359931) ||-Notes:ACE touchscreen question Which of the following describes your current situation? (You can select more than one answer) The following checks were performed: If code -7 was selected, then no additional choices w…
categorical.M75.txt	SIN deficits (Chr:6, BP:25-34 GB removed)	0.1237	0.06298	1.964	0.04953	0.01005	0.00159	0.9983	0.008028	-0.01344	0.005101	Diagnoses - main ICD10: M75 Shoulder lesions	361194	7040	354154	UK Biobank	https://docs.google.com/spreadsheets/d/1kvPoupSzsSFBNSztMzl04xMoSC3Kcx3CrjVf4yBmESU/edit?ts=5b5f17db#gid=227859291	PHESANT Transformation:NA-Notes:NA-Variable type:categorical-Phenotype ID:M75
categorical.M13_SHOULDER.txt	SIN deficits (Chr:6, BP:25-34 GB removed)	0.1236	0.06295	1.963	0.04959	0.01008	0.001588	0.9983	0.008027	-0.01349	0.0051	Shoulder lesions	361194	7243	353951	UK Biobank	https://docs.google.com/spreadsheets/d/1kvPoupSzsSFBNSztMzl04xMoSC3Kcx3CrjVf4yBmESU/edit?ts=5b5f17db#gid=227859291	PHESANT Transformation:NA-Notes:NA-Variable type:categorical-Phenotype ID:M13_SHOULDER
categorical.G47.txt	SIN deficits (Chr:6, BP:25-34 GB removed)	-0.1456	0.07419	-1.963	0.04968	0.006884	0.001418	0.9945	0.00746	-0.008125	0.005426	Diagnoses - main ICD10: G47 Sleep disorders	361194	2723	358471	UK Biobank	https://docs.google.com/spreadsheets/d/1kvPoupSzsSFBNSztMzl04xMoSC3Kcx3CrjVf4yBmESU/edit?ts=5b5f17db#gid=227859291	PHESANT Transformation:NA-Notes:NA-Variable type:categorical-Phenotype ID:G47
binary.6138_1.txt	SIN deficits (Chr:6, BP:25-34 GB removed)	-0.05509	0.02828	-1.948	0.05144	0.1715	0.005564	1.088	0.01488	-0.01666	0.00684	Qualifications: College or University degree	357549	115981	241568	UK Biobank	https://docs.google.com/spreadsheets/d/1kvPoupSzsSFBNSztMzl04xMoSC3Kcx3CrjVf4yBmESU/edit?ts=5b5f17db#gid=227859291	PHESANT Transformation:6138_0 || CAT-MUL-BINARY-VAR 1 || NO_NAN Remove NA participants 510 || Removed 3135 examples != 1 but with missing value (<0) || sample 241568/115981(357549) ||-Notes:ACE touchscreen question Which of the following qualifications do you have? (You can select more than one) The following checks were performed: If code -7 was selected, then no additional choices were allowed.…
binary.20554_1.txt	SIN deficits (Chr:6, BP:25-34 GB removed)	-0.1832	0.09415	-1.946	0.05166	0.01415	0.003869	1.007	0.006679	-0.003456	0.004932	Actions taken following self-harm: See anyone from psychiatric or mental health services, including liaison services	117733	1693	116040	UK Biobank	https://docs.google.com/spreadsheets/d/1kvPoupSzsSFBNSztMzl04xMoSC3Kcx3CrjVf4yBmESU/edit?ts=5b5f17db#gid=227859291	PHESANT Transformation:20554_0 || CAT-MUL-BINARY-VAR 1 || Indicator name x20480_0_0 || Remove indicator var NAs: 243128 || Remove indicator var <0: 333 || Removed 0 examples != 1 but with missing value (<0) || sample 116040/1693(117733) ||-Notes:Question asked: Following any time when you took an overdose or deliberately tried to harm yourself did you (tick all that apply): Participant was offere…
binary.41215_0.txt	SIN deficits (Chr:6, BP:25-34 GB removed)	-0.1455	0.07515	-1.935	0.05293	0.006126	0.001462	1.02	0.007347	0.004703	0.005174	Detention categories: Informal, not formally detained	361194	28228	332966	UK Biobank	https://docs.google.com/spreadsheets/d/1kvPoupSzsSFBNSztMzl04xMoSC3Kcx3CrjVf4yBmESU/edit?ts=5b5f17db#gid=227859291	PHESANT Transformation:41215_0 || CAT-MUL-BINARY-VAR 0 || ALL || Removed 0 examples != 0 but with missing value (<0) || sample 332966/28228(361194) ||-Notes:This field is a summary of the distinct detention category codes a participant has had recorded across all their episodes in hospital. Detention category identifies the legislation under which the person was detained. In order to conduct anal…
categorical.KRA_PSY_ANYMENTAL.txt	SIN deficits (Chr:6, BP:25-34 GB removed)	-0.1576	0.08143	-1.935	0.05299	0.006652	0.001321	0.9979	0.006488	-0.01113	0.005393	Any mental disorder	361194	4304	356890	UK Biobank	https://docs.google.com/spreadsheets/d/1kvPoupSzsSFBNSztMzl04xMoSC3Kcx3CrjVf4yBmESU/edit?ts=5b5f17db#gid=227859291	PHESANT Transformation:NA-Notes:NA-Variable type:categorical-Phenotype ID:KRA_PSY_ANYMENTAL
30530_raw.txt	SIN deficits (Chr:6, BP:25-34 GB removed)	0.06065	0.03135	1.935	0.05303	0.07271	0.003327	1.019	0.009533	0.0138	0.005667	Sodium in urine	350061	NA	NA	UK Biobank	https://docs.google.com/spreadsheets/d/1kvPoupSzsSFBNSztMzl04xMoSC3Kcx3CrjVf4yBmESU/edit?ts=5b5f17db#gid=227859291	PHESANT Transformation:30530_0|| CONTINUOUS MAIN || CONTINUOUS || ||-Notes:Measured by ISE (ion selective electrode) analysis using Beckman Coulter AU5400.-Variable type:continuous_raw
binary.22616_0.txt	SIN deficits (Chr:6, BP:25-34 GB removed)	0.1508	0.07804	1.932	0.05337	0.02062	0.005206	0.9916	0.007019	0.004252	0.004546	Breathing problems during period of job: No	91149	89591	1558	UK Biobank	https://docs.google.com/spreadsheets/d/1kvPoupSzsSFBNSztMzl04xMoSC3Kcx3CrjVf4yBmESU/edit?ts=5b5f17db#gid=227859291	PHESANT Transformation:22616_0 || CAT-MUL-BINARY-VAR 0 || NO_NAN Remove NA participants 270045 || Removed 0 examples != 0 but with missing value (<0) || sample 1558/89591(91149) ||-Notes:Particpant asked: When you had this job, did you have problems with your breathing?-Variable type:binary
binary.1508_1.txt	SIN deficits (Chr:6, BP:25-34 GB removed)	0.128	0.06629	1.931	0.05345	0.01452	0.00209	1.013	0.007315	-0.004069	0.005688	Coffee type: Decaffeinated coffee (any type)	283449	55310	228139	UK Biobank	https://docs.google.com/spreadsheets/d/1kvPoupSzsSFBNSztMzl04xMoSC3Kcx3CrjVf4yBmESU/edit?ts=5b5f17db#gid=227859291	PHESANT Transformation:1508_0 || CAT-SINGLE || CAT-SINGLE-BINARY-VAR: 1 || Inc(>=10): 1(55310) ||-Notes:ACE touchscreen question What type of coffee do you usually drink? If the participant activated the Help button they were shown the message: If you drink more than one type of coffee, please select the one that you drink the most. If you are unsure, select Do not know. ~F1508~ was collected fro…
HF_Bothsex_inv_var_meta_GBMI_052021_nbbkgt1.txt.gz.ctgvl	SIN deficits (Chr:6, BP:25-34 GB removed)	0.08104	0.04207	1.926	0.05405	0.007619	0.0004741	1.022	0.008859	-0.001107	0.005866	Heart Failure (HF) (All Biobanks)	1354739	68408	1286331	Global Biobank Meta-analysis Initiative Meta-analysis Initiative: powering genetic discovery across human diseases. 2036	https://www.globalbiobankmeta.org/resources	https://www.sciencedirect.com/science/article/pii/S2666979X22001410?via%3Dihub
categorical.ASTHMA_OPPORTUNIST_INFECTIONS.txt	SIN deficits (Chr:6, BP:25-34 GB removed)	0.1895	0.09841	1.926	0.05411	0.003997	0.001449	0.9841	0.007638	-0.002067	0.005038	NA	361194	509	360685	UK Biobank	https://docs.google.com/spreadsheets/d/1kvPoupSzsSFBNSztMzl04xMoSC3Kcx3CrjVf4yBmESU/edit?ts=5b5f17db#gid=227859291	PHESANT Transformation:NA-Notes:NA-Variable type:categorical-Phenotype ID:ASTHMA_OPPORTUNIST_INFECTIONS
binary.1747_4.txt	SIN deficits (Chr:6, BP:25-34 GB removed)	-0.05835	0.03037	-1.922	0.05467	0.09696	0.02408	1.089	0.06674	0.0008161	0.006667	Hair colour (natural, before greying): Dark brown	360270	134627	225643	UK Biobank	https://docs.google.com/spreadsheets/d/1kvPoupSzsSFBNSztMzl04xMoSC3Kcx3CrjVf4yBmESU/edit?ts=5b5f17db#gid=227859291	PHESANT Transformation:1747_0 || CAT-SINGLE || CAT-SINGLE-BINARY-VAR: 4 || Inc(>=10): 4(134627) ||-Notes:ACE touchscreen question What best describes your natural hair colour? (If your hair colour is grey, the colour before you went grey) If the participant activated the Help button they were shown the message: If you are unsure, please select the colour closest to your natural adult hair colour …
binary.22612_1.txt	SIN deficits (Chr:6, BP:25-34 GB removed)	-0.1658	0.08629	-1.921	0.05469	0.02778	0.007237	0.9996	0.007093	-0.0009742	0.004661	Worked with materials containing asbestos: Sometimes	77361	8397	68964	UK Biobank	https://docs.google.com/spreadsheets/d/1kvPoupSzsSFBNSztMzl04xMoSC3Kcx3CrjVf4yBmESU/edit?ts=5b5f17db#gid=227859291	PHESANT Transformation:22612_0 || CAT-MUL-BINARY-VAR 1 || NO_NAN Remove NA participants 270383 || Removed 13450 examples != 1 but with missing value (<0) || sample 68964/8397(77361) ||-Notes:Participant asked Thinking about the place where you worked: Did you work with materials containing asbestos? Participants were allowed to skip answering this question.-Variable type:binary
binary.22615_1.txt	SIN deficits (Chr:6, BP:25-34 GB removed)	-0.1615	0.08411	-1.92	0.05481	0.02561	0.005902	1.009	0.006655	-0.0005537	0.004904	Workplace had a lot of diesel exhaust: Sometimes	89310	13038	76272	UK Biobank	https://docs.google.com/spreadsheets/d/1kvPoupSzsSFBNSztMzl04xMoSC3Kcx3CrjVf4yBmESU/edit?ts=5b5f17db#gid=227859291	PHESANT Transformation:22615_0 || CAT-MUL-BINARY-VAR 1 || NO_NAN Remove NA participants 270410 || Removed 1474 examples != 1 but with missing value (<0) || sample 76272/13038(89310) || SKIP_val:-121 < 0 ||-Notes:Participant asked Thinking about the place where you worked: Was there a lot of diesel exhaust? Participants were allowed to skip answering this question.-Variable type:binary
categorical.I80.txt	SIN deficits (Chr:6, BP:25-34 GB removed)	0.1322	0.06891	1.919	0.05501	0.009437	0.001847	0.9992	0.009116	-0.002302	0.005286	Diagnoses - main ICD10: I80 Phlebitis and thrombophlebitis	361194	2289	358905	UK Biobank	https://docs.google.com/spreadsheets/d/1kvPoupSzsSFBNSztMzl04xMoSC3Kcx3CrjVf4yBmESU/edit?ts=5b5f17db#gid=227859291	PHESANT Transformation:NA-Notes:NA-Variable type:categorical-Phenotype ID:I80
binary.20003_1140888552.txt	SIN deficits (Chr:6, BP:25-34 GB removed)	-0.1588	0.08293	-1.915	0.05543	0.005146	0.001421	1.009	0.007317	0.013	0.004772	Treatment/medication code: enalapril	361141	2803	358338	UK Biobank	https://docs.google.com/spreadsheets/d/1kvPoupSzsSFBNSztMzl04xMoSC3Kcx3CrjVf4yBmESU/edit?ts=5b5f17db#gid=227859291	PHESANT Transformation:20003_0 || CAT-MUL-BINARY-VAR 1140888552 || Indicator name x137_0_0 || Remove indicator var NAs: 53 || Remove indicator var <0: 0 || Removed 0 examples != 1140888552 but with missing value (<0) || sample 358338/2803(361141) ||-Notes:Code for treatment Negative codes indicate free-text entry.-Variable type:binary
binary.3741.txt	SIN deficits (Chr:6, BP:25-34 GB removed)	-0.3079	0.1609	-1.913	0.0557	0.02767	0.01503	1.012	0.006489	-0.003845	0.005353	Stomach/abdominal pain for 3+ months	29747	16580	13167	UK Biobank	https://docs.google.com/spreadsheets/d/1kvPoupSzsSFBNSztMzl04xMoSC3Kcx3CrjVf4yBmESU/edit?ts=5b5f17db#gid=227859291	PHESANT Transformation:3741_0|| CAT-SINGLE || Inc(>=10): 1(16580) || Inc(>=10): 0(13167) || CAT-SINGLE-BINARY || sample 13167/16580(29747) ||-Notes:ACE touchscreen question Have you had stomach or abdominal pains for more than 3 months? ~F3741~ was collected from participants who indicated that in the last month they experienced stomach or abdominal pain that interfered with their usual activitie…
binary.6157_3.txt	SIN deficits (Chr:6, BP:25-34 GB removed)	-0.1129	0.05904	-1.912	0.05585	0.05457	0.006276	1.001	0.007328	-0.01259	0.00514	Why stopped smoking: Health precaution	88516	55663	32853	UK Biobank	https://docs.google.com/spreadsheets/d/1kvPoupSzsSFBNSztMzl04xMoSC3Kcx3CrjVf4yBmESU/edit?ts=5b5f17db#gid=227859291	PHESANT Transformation:6157_0 || CAT-MUL-BINARY-VAR 3 || NO_NAN Remove NA participants 271928 || Removed 750 examples != 3 but with missing value (<0) || sample 32853/55663(88516) ||-Notes:ACE touchscreen question Why did you stop smoking? (You can select more than one answer) The following checks were performed: If code -7 was selected, then no additional choices were allowed. If code -1 was sel…
binary.20002_1309.txt	SIN deficits (Chr:6, BP:25-34 GB removed)	-0.1206	0.06317	-1.909	0.05633	0.01377	0.001856	1.005	0.008074	0.005042	0.005269	Non-cancer illness code, self-reported: osteoporosis	361141	5736	355405	UK Biobank	https://docs.google.com/spreadsheets/d/1kvPoupSzsSFBNSztMzl04xMoSC3Kcx3CrjVf4yBmESU/edit?ts=5b5f17db#gid=227859291	PHESANT Transformation:20002_0 || CAT-MUL-BINARY-VAR 1309 || Indicator name x135_0_0 || Remove indicator var NAs: 53 || Remove indicator var <0: 0 || Removed 0 examples != 1309 but with missing value (<0) || sample 355405/5736(361141) ||-Notes:Code for non-cancer illness. If the participant was uncertain of the type of illness they had had, then they described it to the interviewer (a trained nur…
23112_raw.txt	SIN deficits (Chr:6, BP:25-34 GB removed)	0.04993	0.02621	1.905	0.05674	0.217	0.008137	1.071	0.01897	0.007366	0.007027	Leg fat mass (right)	354807	NA	NA	UK Biobank	https://docs.google.com/spreadsheets/d/1kvPoupSzsSFBNSztMzl04xMoSC3Kcx3CrjVf4yBmESU/edit?ts=5b5f17db#gid=227859291	PHESANT Transformation:23112_0|| CONTINUOUS MAIN || CONTINUOUS || ||-Notes:Body composition estimation by impedance measurement. Right leg fat mass Right leg fat mass in Kg, 0.1 increments.-Variable type:continuous_raw
binary.6177_1.txt	SIN deficits (Chr:6, BP:25-34 GB removed)	0.08098	0.04251	1.905	0.05681	0.07228	0.008746	1.048	0.02201	-0.009253	0.005502	Medication for cholesterol, blood pressure or diabetes: Cholesterol lowering medication	165340	38057	127283	UK Biobank	https://docs.google.com/spreadsheets/d/1kvPoupSzsSFBNSztMzl04xMoSC3Kcx3CrjVf4yBmESU/edit?ts=5b5f17db#gid=227859291	PHESANT Transformation:6177_0 || CAT-MUL-BINARY-VAR 1 || NO_NAN Remove NA participants 194414 || Removed 1440 examples != 1 but with missing value (<0) || sample 127283/38057(165340) || SKIP_val:-1 < 0 ||-Notes:ACE touchscreen question Do you regularly take any of the following medications? (you can select more than one answer) The following checks were performed: If code -7 was selected, then no…
categorical.I50.txt	SIN deficits (Chr:6, BP:25-34 GB removed)	0.2065	0.1089	1.897	0.05786	0.003937	0.001229	1.004	0.00663	0.0005413	0.005328	Diagnoses - main ICD10: I50 Heart failure	361194	1088	360106	UK Biobank	https://docs.google.com/spreadsheets/d/1kvPoupSzsSFBNSztMzl04xMoSC3Kcx3CrjVf4yBmESU/edit?ts=5b5f17db#gid=227859291	PHESANT Transformation:NA-Notes:NA-Variable type:categorical-Phenotype ID:I50
binary.1508_3.txt	SIN deficits (Chr:6, BP:25-34 GB removed)	-0.07175	0.03799	-1.889	0.05895	0.06406	0.003226	1.04	0.009523	-0.009791	0.005814	Coffee type: Ground coffee (include espresso, filter etc)	283449	64962	218487	UK Biobank	https://docs.google.com/spreadsheets/d/1kvPoupSzsSFBNSztMzl04xMoSC3Kcx3CrjVf4yBmESU/edit?ts=5b5f17db#gid=227859291	PHESANT Transformation:1508_0 || CAT-SINGLE || CAT-SINGLE-BINARY-VAR: 3 || Inc(>=10): 3(64962) ||-Notes:ACE touchscreen question What type of coffee do you usually drink? If the participant activated the Help button they were shown the message: If you drink more than one type of coffee, please select the one that you drink the most. If you are unsure, select Do not know. ~F1508~ was collected fro…
binary.6153_4.txt	SIN deficits (Chr:6, BP:25-34 GB removed)	-0.1307	0.06945	-1.882	0.05978	0.01694	0.00296	1.001	0.006977	9.014e-05	0.005099	Medication for cholesterol, blood pressure, diabetes, or take exogenous hormones: Hormone replacement therapy	193148	14385	178763	UK Biobank	https://docs.google.com/spreadsheets/d/1kvPoupSzsSFBNSztMzl04xMoSC3Kcx3CrjVf4yBmESU/edit?ts=5b5f17db#gid=227859291	PHESANT Transformation:6153_0 || CAT-MUL-BINARY-VAR 4 || NO_NAN Remove NA participants 167294 || Removed 752 examples != 4 but with missing value (<0) || sample 178763/14385(193148) ||-Notes:ACE touchscreen question Do you regularly take any of the following medications? (You can select more than one answer) The following checks were performed: If code -7 was selected, then no additional choices …
categorical.H80.txt	SIN deficits (Chr:6, BP:25-34 GB removed)	0.1677	0.08907	1.882	0.05978	0.005114	0.001542	0.99	0.007552	-0.005749	0.005673	Diagnoses - main ICD10: H80 Otosclerosis	361194	221	360973	UK Biobank	https://docs.google.com/spreadsheets/d/1kvPoupSzsSFBNSztMzl04xMoSC3Kcx3CrjVf4yBmESU/edit?ts=5b5f17db#gid=227859291	PHESANT Transformation:NA-Notes:NA-Variable type:categorical-Phenotype ID:H80
100016_raw.txt	SIN deficits (Chr:6, BP:25-34 GB removed)	-0.1563	0.08323	-1.878	0.06037	0.04105	0.0104	1.004	0.006768	-0.002011	0.005532	Potassium	51453	NA	NA	UK Biobank	https://docs.google.com/spreadsheets/d/1kvPoupSzsSFBNSztMzl04xMoSC3Kcx3CrjVf4yBmESU/edit?ts=5b5f17db#gid=227859291	PHESANT Transformation:100016_0|| CONTINUOUS MAIN || CONTINUOUS || ||-Notes:Potassium. Estimated intake, based on food and beverage consumption yesterday, excluding any supplements.-Variable type:continuous_raw
100001_raw.txt	SIN deficits (Chr:6, BP:25-34 GB removed)	-0.1261	0.06717	-1.878	0.06041	0.06445	0.01058	1.004	0.007267	0.002928	0.005236	Food weight	51453	NA	NA	UK Biobank	https://docs.google.com/spreadsheets/d/1kvPoupSzsSFBNSztMzl04xMoSC3Kcx3CrjVf4yBmESU/edit?ts=5b5f17db#gid=227859291	PHESANT Transformation:100001_0|| CONTINUOUS MAIN || CONTINUOUS || ||-Notes:Total food weight. Estimated intake, based on food and beverage consumption yesterday, excluding any supplements.-Variable type:continuous_raw
5108_raw.txt	SIN deficits (Chr:6, BP:25-34 GB removed)	0.09939	0.05294	1.877	0.06047	0.08243	0.008514	1.01	0.007706	-0.008563	0.005182	3mm asymmetry angle (right)	74038	NA	NA	UK Biobank	https://docs.google.com/spreadsheets/d/1kvPoupSzsSFBNSztMzl04xMoSC3Kcx3CrjVf4yBmESU/edit?ts=5b5f17db#gid=227859291	PHESANT Transformation:5108_0|| INTEGER || CONTINUOUS || ||-Notes:This is the asymmetric angle of keratometry results taken at 3mm for the right eye (blank indicates no asymmetry)-Variable type:continuous_raw
binary.20003_1140884444.txt	SIN deficits (Chr:6, BP:25-34 GB removed)	-0.1927	0.1028	-1.875	0.06085	0.004521	0.001387	0.994	0.007199	0.0004963	0.005261	Treatment/medication code: codeine	361141	1870	359271	UK Biobank	https://docs.google.com/spreadsheets/d/1kvPoupSzsSFBNSztMzl04xMoSC3Kcx3CrjVf4yBmESU/edit?ts=5b5f17db#gid=227859291	PHESANT Transformation:20003_0 || CAT-MUL-BINARY-VAR 1140884444 || Indicator name x137_0_0 || Remove indicator var NAs: 53 || Remove indicator var <0: 0 || Removed 0 examples != 1140884444 but with missing value (<0) || sample 359271/1870(361141) ||-Notes:Code for treatment Negative codes indicate free-text entry.-Variable type:binary
categorical.I9_K_CARDIAC.txt	SIN deficits (Chr:6, BP:25-34 GB removed)	0.1995	0.1065	1.873	0.06108	0.00383	0.001364	0.9929	0.006406	-0.002038	0.005124	Death due to cardiac causes	361194	1597	359597	UK Biobank	https://docs.google.com/spreadsheets/d/1kvPoupSzsSFBNSztMzl04xMoSC3Kcx3CrjVf4yBmESU/edit?ts=5b5f17db#gid=227859291	PHESANT Transformation:NA-Notes:NA-Variable type:categorical-Phenotype ID:I9_K_CARDIAC
binary.22601_35132648.txt	SIN deficits (Chr:6, BP:25-34 GB removed)	-0.2542	0.1358	-1.872	0.06126	0.0121	0.0056	0.9799	0.00828	0.008695	0.006394	Job coding: ship's engineer, ship's purser	89866	155	89711	UK Biobank	https://docs.google.com/spreadsheets/d/1kvPoupSzsSFBNSztMzl04xMoSC3Kcx3CrjVf4yBmESU/edit?ts=5b5f17db#gid=227859291	PHESANT Transformation:22601_0 || CAT-MUL-BINARY-VAR 35132648 || Indicator name x22599_0_0 || Remove indicator var NAs: 271328 || Remove indicator var <0: 0 || Removed 0 examples != 35132648 but with missing value (<0) || sample 89711/155(89866) ||-Notes:Participants were asked to select a job group by navigating down a three-level tree. This field records the code they selected at the final leve…
binary.20003_2038460150.txt	SIN deficits (Chr:6, BP:25-34 GB removed)	-0.08125	0.04359	-1.864	0.06231	0.03248	0.002108	1.023	0.008545	-0.02744	0.005884	Treatment/medication code: paracetamol	361141	66347	294794	UK Biobank	https://docs.google.com/spreadsheets/d/1kvPoupSzsSFBNSztMzl04xMoSC3Kcx3CrjVf4yBmESU/edit?ts=5b5f17db#gid=227859291	PHESANT Transformation:20003_0 || CAT-MUL-BINARY-VAR 2038460150 || Indicator name x137_0_0 || Remove indicator var NAs: 53 || Remove indicator var <0: 0 || Removed 0 examples != 2038460150 but with missing value (<0) || sample 294794/66347(361141) ||-Notes:Code for treatment Negative codes indicate free-text entry.-Variable type:binary
binary.20548_1.txt	SIN deficits (Chr:6, BP:25-34 GB removed)	-0.1412	0.07579	-1.863	0.06243	0.02595	0.004293	1	0.006265	-0.01409	0.005472	Manifestations of mania or irritability: I was more talkative than usual	114422	5465	108957	UK Biobank	https://docs.google.com/spreadsheets/d/1kvPoupSzsSFBNSztMzl04xMoSC3Kcx3CrjVf4yBmESU/edit?ts=5b5f17db#gid=227859291	PHESANT Transformation:20548_0 || CAT-MUL-BINARY-VAR 1 || Indicator name x20502_0_0 || Remove indicator var NAs: 243128 || Remove indicator var <0: 3644 || Removed 0 examples != 1 but with missing value (<0) || sample 108957/5465(114422) ||-Notes:Question asked: Please try to remember a period when you were in a high or irritable state and select all of the following that apply: Participant was o…
categorical.III_BLOOD_IMMUN.txt	SIN deficits (Chr:6, BP:25-34 GB removed)	0.1579	0.08489	1.86	0.06285	0.005263	0.001359	0.9974	0.006581	-0.01146	0.004958	Diseases of the blood and blood-forming organs and certain disorders involving the immune mechanism	361194	10095	351099	UK Biobank	https://docs.google.com/spreadsheets/d/1kvPoupSzsSFBNSztMzl04xMoSC3Kcx3CrjVf4yBmESU/edit?ts=5b5f17db#gid=227859291	PHESANT Transformation:NA-Notes:NA-Variable type:categorical-Phenotype ID:III_BLOOD_IMMUN
VTE_Bothsex_inv_var_meta_GBMI_052021_nbbkgt1.txt.gz.ctgvl	SIN deficits (Chr:6, BP:25-34 GB removed)	0.07478	0.04031	1.855	0.06361	0.009096	0.001049	1.03	0.01449	-6.611e-05	0.005145	VTE (All Biobanks)	1063277	27987	1035290	Global Biobank Meta-analysis Initiative Meta-analysis Initiative: powering genetic discovery across human diseases. 2044	https://www.globalbiobankmeta.org/resources	https://www.sciencedirect.com/science/article/pii/S2666979X22001410?via%3Dihub
30120_raw.txt	SIN deficits (Chr:6, BP:25-34 GB removed)	0.06231	0.03369	1.849	0.06443	0.05124	0.004023	1.056	0.01583	-0.000427	0.005405	Lymphocyte count	349856	NA	NA	UK Biobank	https://docs.google.com/spreadsheets/d/1kvPoupSzsSFBNSztMzl04xMoSC3Kcx3CrjVf4yBmESU/edit?ts=5b5f17db#gid=227859291	PHESANT Transformation:30120_0|| CONTINUOUS MAIN || CONTINUOUS || ||-Notes:Result of Lymphocytes Number assay, performed on blood sample, obtained from UK Biobank assessment centre visit. Lymphocyte count is the proportion of ( lymphoctyes / 100 ) x white blood cell count-Variable type:continuous_raw
categorical.OTHER_ILD_CVD_COMORB.txt	SIN deficits (Chr:6, BP:25-34 GB removed)	0.1743	0.09431	1.848	0.06456	0.004115	0.001523	1.009	0.007908	-0.003886	0.004532	Other ILD-related CVD-co-morbidities	361194	2507	358687	UK Biobank	https://docs.google.com/spreadsheets/d/1kvPoupSzsSFBNSztMzl04xMoSC3Kcx3CrjVf4yBmESU/edit?ts=5b5f17db#gid=227859291	PHESANT Transformation:NA-Notes:NA-Variable type:categorical-Phenotype ID:OTHER_ILD_CVD_COMORB
100007_raw.txt	SIN deficits (Chr:6, BP:25-34 GB removed)	-0.2203	0.1194	-1.845	0.06504	0.02012	0.009751	1.002	0.006358	-0.0001494	0.005346	Polyunsaturated fat	51453	NA	NA	UK Biobank	https://docs.google.com/spreadsheets/d/1kvPoupSzsSFBNSztMzl04xMoSC3Kcx3CrjVf4yBmESU/edit?ts=5b5f17db#gid=227859291	PHESANT Transformation:100007_0|| CONTINUOUS MAIN || CONTINUOUS || ||-Notes:Polyunsaturated fat. Estimated intake, based on food and beverage consumption yesterday, excluding any supplements.-Variable type:continuous_raw
1706804136455eGFRcys_GSMR.txt.gz	SIN deficits (Chr:6, BP:25-34 GB removed)	-0.04239	0.02303	-1.84	0.06571	0.1275	0.02456	0.7429	0.04271	-0.008567	0.00561	cystatin-based estimated glomerular filtration rate (eGFR	460826	460826	0	CKDGen Consortium	https://ckdgen.imbi.uni-freiburg.de/datasets/Stanzick_2021	https://ckdgen.imbi.uni-freiburg.de/datasets/Stanzick_2021
binary.20448.txt	SIN deficits (Chr:6, BP:25-34 GB removed)	-0.1474	0.08015	-1.839	0.06588	0.04284	0.008991	1.008	0.007369	-0.008296	0.005889	Professional informed about depression	66302	42728	23574	UK Biobank	https://docs.google.com/spreadsheets/d/1kvPoupSzsSFBNSztMzl04xMoSC3Kcx3CrjVf4yBmESU/edit?ts=5b5f17db#gid=227859291	PHESANT Transformation:20448_0|| CAT-SINGLE || Inc(>=10): 1(42728) || Inc(>=10): 0(23574) || CAT-SINGLE-BINARY || sample 23574/42728(66302) ||-Notes:Question asked: Did you ever tell a professional about these problems (medical doctor, psychologist, social worker, counsellor, nurse, clergy, or other helping professional)? Question was asked when ~F20446~ was Yes or ~F20441~ was Yes.-Variable type…
binary.20003_1140876136.txt	SIN deficits (Chr:6, BP:25-34 GB removed)	-0.3163	0.1724	-1.834	0.06659	0.001844	0.001252	1.01	0.007306	-0.008159	0.005203	Treatment/medication code: beconase 50micrograms nasal spray	361141	2415	358726	UK Biobank	https://docs.google.com/spreadsheets/d/1kvPoupSzsSFBNSztMzl04xMoSC3Kcx3CrjVf4yBmESU/edit?ts=5b5f17db#gid=227859291	PHESANT Transformation:20003_0 || CAT-MUL-BINARY-VAR 1140876136 || Indicator name x137_0_0 || Remove indicator var NAs: 53 || Remove indicator var <0: 0 || Removed 0 examples != 1140876136 but with missing value (<0) || sample 358726/2415(361141) ||-Notes:Code for treatment Negative codes indicate free-text entry.-Variable type:binary
binary.20002_1261.txt	SIN deficits (Chr:6, BP:25-34 GB removed)	0.2321	0.1268	1.831	0.0671	0.002741	0.001211	1.013	0.007119	-0.01645	0.004978	Non-cancer illness code, self-reported: multiple sclerosis	361141	1326	359815	UK Biobank	https://docs.google.com/spreadsheets/d/1kvPoupSzsSFBNSztMzl04xMoSC3Kcx3CrjVf4yBmESU/edit?ts=5b5f17db#gid=227859291	PHESANT Transformation:20002_0 || CAT-MUL-BINARY-VAR 1261 || Indicator name x135_0_0 || Remove indicator var NAs: 53 || Remove indicator var <0: 0 || Removed 0 examples != 1261 but with missing value (<0) || sample 359815/1326(361141) ||-Notes:Code for non-cancer illness. If the participant was uncertain of the type of illness they had had, then they described it to the interviewer (a trained nur…
3761_raw.txt	SIN deficits (Chr:6, BP:25-34 GB removed)	-0.08573	0.04683	-1.831	0.06715	0.1007	0.01077	1.009	0.008816	0.008847	0.005387	Age hay fever, rhinitis or eczema diagnosed	72232	NA	NA	UK Biobank	https://docs.google.com/spreadsheets/d/1kvPoupSzsSFBNSztMzl04xMoSC3Kcx3CrjVf4yBmESU/edit?ts=5b5f17db#gid=227859291	PHESANT Transformation:3761_0|| INTEGER || reassignments: -1=NA|-3=NA || CONTINUOUS || ||-Notes:ACE touchscreen question What was your age when the hayfever, rhinitis or eczema was first diagnosed? The following checks were performed: If answer If answer > Participants age then rejected If answer If answer > 69 then participant asked to confirm If the participant activated the Help button they we…
binary.20117_0.txt	SIN deficits (Chr:6, BP:25-34 GB removed)	0.1028	0.05619	1.829	0.06742	0.01379	0.001534	1.024	0.00689	0.005019	0.005247	Alcohol drinker status: Never	360726	11243	349483	UK Biobank	https://docs.google.com/spreadsheets/d/1kvPoupSzsSFBNSztMzl04xMoSC3Kcx3CrjVf4yBmESU/edit?ts=5b5f17db#gid=227859291	PHESANT Transformation:20117_0 || CAT-SINGLE || CAT-SINGLE-BINARY-VAR: 0 || Inc(>=10): 0(11243) ||-Notes:-Variable type:binary
5109_raw.txt	SIN deficits (Chr:6, BP:25-34 GB removed)	0.1021	0.05585	1.827	0.06766	0.122	0.01338	1.002	0.007577	-0.008742	0.005212	6mm asymmetry angle (right)	41390	NA	NA	UK Biobank	https://docs.google.com/spreadsheets/d/1kvPoupSzsSFBNSztMzl04xMoSC3Kcx3CrjVf4yBmESU/edit?ts=5b5f17db#gid=227859291	PHESANT Transformation:5109_0|| INTEGER || CONTINUOUS || ||-Notes:This is the asymmetric angle of keratometry results taken at 6mm for the right eye (blank indicates no asymmetry)-Variable type:continuous_raw
binary.20086_10.txt	SIN deficits (Chr:6, BP:25-34 GB removed)	0.1709	0.09365	1.825	0.06807	0.0355	0.01019	0.9986	0.0071	-0.001784	0.00482	Type of special diet followed: Low calorie	51427	6077	45350	UK Biobank	https://docs.google.com/spreadsheets/d/1kvPoupSzsSFBNSztMzl04xMoSC3Kcx3CrjVf4yBmESU/edit?ts=5b5f17db#gid=227859291	PHESANT Transformation:20086_0 || CAT-MUL-BINARY-VAR 10 || Indicator name x20082_0_0 || Remove indicator var NAs: 309767 || Remove indicator var <0: 0 || Removed 0 examples != 10 but with missing value (<0) || sample 45350/6077(51427) ||-Notes:This field indicates whether the participant routinely follows a special diet. The data is an amalgamation of 4 individual Yes/No answers. Some of the self…
binary.22607_2.txt	SIN deficits (Chr:6, BP:25-34 GB removed)	-0.1365	0.07484	-1.824	0.06814	0.0295	0.005807	1.007	0.006687	-0.008559	0.005461	Workplace very cold: Often	90188	7881	82307	UK Biobank	https://docs.google.com/spreadsheets/d/1kvPoupSzsSFBNSztMzl04xMoSC3Kcx3CrjVf4yBmESU/edit?ts=5b5f17db#gid=227859291	PHESANT Transformation:22607_0 || CAT-MUL-BINARY-VAR 2 || NO_NAN Remove NA participants 270311 || Removed 696 examples != 2 but with missing value (<0) || sample 82307/7881(90188) || SKIP_val:-121 < 0 ||-Notes:Participant asked Thinking about the place where you worked: Was it very cold? Participants were allowed to skip answering this question.-Variable type:binary
binary.6015.txt	SIN deficits (Chr:6, BP:25-34 GB removed)	-0.2447	0.1347	-1.816	0.06932	0.01535	0.008737	1.001	0.006437	-0.002474	0.005131	Chest pain felt during physical activity	54011	52067	1944	UK Biobank	https://docs.google.com/spreadsheets/d/1kvPoupSzsSFBNSztMzl04xMoSC3Kcx3CrjVf4yBmESU/edit?ts=5b5f17db#gid=227859291	PHESANT Transformation:6015_0|| CAT-SINGLE || reassignments: 2=NA || reorder 0|2|1 || Inc(>=10): 1(52067) || Inc(>=10): 3(1944) || CAT-SINGLE-BINARY || sample 52067/1944(54011) ||-Notes:Exercise safety question 2, asked prior to fitness test Do you feel pain in your chest when you do physical activity-Variable type:binary
categorical.H53.txt	SIN deficits (Chr:6, BP:25-34 GB removed)	-0.2373	0.1309	-1.813	0.06978	0.002888	0.001317	0.9871	0.007327	0.004881	0.005155	Diagnoses - main ICD10: H53 Visual disturbances	361194	560	360634	UK Biobank	https://docs.google.com/spreadsheets/d/1kvPoupSzsSFBNSztMzl04xMoSC3Kcx3CrjVf4yBmESU/edit?ts=5b5f17db#gid=227859291	PHESANT Transformation:NA-Notes:NA-Variable type:categorical-Phenotype ID:H53
categorical.H7_VISUDISTURB.txt	SIN deficits (Chr:6, BP:25-34 GB removed)	-0.2373	0.1309	-1.813	0.06978	0.002888	0.001317	0.9871	0.007327	0.004881	0.005155	Visual disturbances	361194	611	360583	UK Biobank	https://docs.google.com/spreadsheets/d/1kvPoupSzsSFBNSztMzl04xMoSC3Kcx3CrjVf4yBmESU/edit?ts=5b5f17db#gid=227859291	PHESANT Transformation:NA-Notes:NA-Variable type:categorical-Phenotype ID:H7_VISUDISTURB
categorical.is_female.txt	SIN deficits (Chr:6, BP:25-34 GB removed)	-0.1272	0.07015	-1.813	0.06984	0.01105	0.001632	1.016	0.007513	0.002486	0.005825	is_female, based on inferred genetic sex	361194	194174	167020	UK Biobank	https://docs.google.com/spreadsheets/d/1kvPoupSzsSFBNSztMzl04xMoSC3Kcx3CrjVf4yBmESU/edit?ts=5b5f17db#gid=227859291	PHESANT Transformation:NA-Notes:NA-Variable type:categorical-Phenotype ID:is_female
binary.20533.txt	SIN deficits (Chr:6, BP:25-34 GB removed)	0.1498	0.08268	1.811	0.07007	0.03806	0.009501	1.001	0.006293	-0.003566	0.004685	Trouble falling asleep	45540	34491	11049	UK Biobank	https://docs.google.com/spreadsheets/d/1kvPoupSzsSFBNSztMzl04xMoSC3Kcx3CrjVf4yBmESU/edit?ts=5b5f17db#gid=227859291	PHESANT Transformation:20533_0|| CAT-SINGLE || Inc(>=10): 1(34491) || Inc(>=10): 0(11049) || CAT-SINGLE-BINARY || sample 11049/34491(45540) ||-Notes:Question asked: Was that: [re sleep change] Trouble falling asleep Question was asked when ~F20532~ was Yes.-Variable type:binary
24016_raw.txt	SIN deficits (Chr:6, BP:25-34 GB removed)	-0.08871	0.04902	-1.81	0.07037	0.02225	0.001998	1.055	0.007878	0.0004066	0.005768	Nitrogen dioxide air pollution; 2005	356078	NA	NA	UK Biobank	https://docs.google.com/spreadsheets/d/1kvPoupSzsSFBNSztMzl04xMoSC3Kcx3CrjVf4yBmESU/edit?ts=5b5f17db#gid=227859291	PHESANT Transformation:24016_0|| CONTINUOUS MAIN || CONTINUOUS || ||-Notes:Nitrogen dioxide; Land Use Regression (LUR) estimate for annual average 2005.-Variable type:continuous_raw
binary.20002_1287.txt	SIN deficits (Chr:6, BP:25-34 GB removed)	-0.1651	0.09132	-1.808	0.07053	0.0046	0.001294	1.009	0.006673	-0.01531	0.00511	Non-cancer illness code, self-reported: anxiety/panic attacks	361141	4961	356180	UK Biobank	https://docs.google.com/spreadsheets/d/1kvPoupSzsSFBNSztMzl04xMoSC3Kcx3CrjVf4yBmESU/edit?ts=5b5f17db#gid=227859291	PHESANT Transformation:20002_0 || CAT-MUL-BINARY-VAR 1287 || Indicator name x135_0_0 || Remove indicator var NAs: 53 || Remove indicator var <0: 0 || Removed 0 examples != 1287 but with missing value (<0) || sample 356180/4961(361141) ||-Notes:Code for non-cancer illness. If the participant was uncertain of the type of illness they had had, then they described it to the interviewer (a trained nur…
binary.22608_1.txt	SIN deficits (Chr:6, BP:25-34 GB removed)	-0.1245	0.06887	-1.808	0.07057	0.03865	0.007112	1.003	0.007517	0.000475	0.004978	Workplace very hot: Sometimes	90544	52209	38335	UK Biobank	https://docs.google.com/spreadsheets/d/1kvPoupSzsSFBNSztMzl04xMoSC3Kcx3CrjVf4yBmESU/edit?ts=5b5f17db#gid=227859291	PHESANT Transformation:22608_0 || CAT-MUL-BINARY-VAR 1 || NO_NAN Remove NA participants 270293 || Removed 357 examples != 1 but with missing value (<0) || sample 38335/52209(90544) ||-Notes:Participant asked Thinking about the place where you worked: Was it very hot? Participants were allowed to skip answering this question.-Variable type:binary
Asthma_Bothsex_inv_var_meta_GBMI_052021_nbbkgt1.txt.gz.ctgvl	SIN deficits (Chr:6, BP:25-34 GB removed)	-0.04828	0.02678	-1.803	0.07139	0.02196	0.001713	1.093	0.02111	-0.0139	0.006576	Asthma (All Biobanks)	1800785	153763	1647022	Global Biobank Meta-analysis Initiative Meta-analysis Initiative: powering genetic discovery across human diseases. 2027	https://www.globalbiobankmeta.org/resources	https://www.sciencedirect.com/science/article/pii/S2666979X22001410?via%3Dihub
binary.22608_0.txt	SIN deficits (Chr:6, BP:25-34 GB removed)	0.1435	0.07969	1.8	0.0718	0.03148	0.006289	1.01	0.007121	-0.01874	0.005297	Workplace very hot: Rarely/never	90644	68705	21939	UK Biobank	https://docs.google.com/spreadsheets/d/1kvPoupSzsSFBNSztMzl04xMoSC3Kcx3CrjVf4yBmESU/edit?ts=5b5f17db#gid=227859291	PHESANT Transformation:22608_0 || CAT-MUL-BINARY-VAR 0 || NO_NAN Remove NA participants 270293 || Removed 257 examples != 0 but with missing value (<0) || sample 21939/68705(90644) ||-Notes:Participant asked Thinking about the place where you worked: Was it very hot? Participants were allowed to skip answering this question.-Variable type:binary
20420_raw.txt	SIN deficits (Chr:6, BP:25-34 GB removed)	-0.4229	0.235	-1.799	0.07198	0.02193	0.01976	1.001	0.006641	-0.001247	0.004732	Longest period spent worried or anxious	24738	NA	NA	UK Biobank	https://docs.google.com/spreadsheets/d/1kvPoupSzsSFBNSztMzl04xMoSC3Kcx3CrjVf4yBmESU/edit?ts=5b5f17db#gid=227859291	PHESANT Transformation:20420_0|| INTEGER || reassignments: -999=NA || CONTINUOUS || ||-Notes:Question asked: What is the longest period of time that this kind of worrying has ever continued? Question was asked when ~F20421~ was Yes.-Variable type:continuous_raw
binary.6149_100.txt	SIN deficits (Chr:6, BP:25-34 GB removed)	0.07014	0.03909	1.794	0.07279	0.03898	0.002063	1.02	0.007796	0.02343	0.005848	Mouth/teeth dental problems: None of the above	359841	218346	141495	UK Biobank	https://docs.google.com/spreadsheets/d/1kvPoupSzsSFBNSztMzl04xMoSC3Kcx3CrjVf4yBmESU/edit?ts=5b5f17db#gid=227859291	PHESANT Transformation:6149_0 || CAT-MUL-BINARY-VAR 100 || NO_NAN Remove NA participants 512 || Removed 841 examples != 100 but with missing value (<0) || sample 141495/218346(359841) ||-Notes:ACE touchscreen question Do you have any of the following? (You can select more than one answer) The following checks were performed: If code -7 was selected, then no additional choices were allowed. If cod…
3062_raw.txt	SIN deficits (Chr:6, BP:25-34 GB removed)	-0.04934	0.02753	-1.792	0.07306	0.185	0.007839	1.118	0.01989	-0.003158	0.0065	Forced vital capacity (FVC)	329404	NA	NA	UK Biobank	https://docs.google.com/spreadsheets/d/1kvPoupSzsSFBNSztMzl04xMoSC3Kcx3CrjVf4yBmESU/edit?ts=5b5f17db#gid=227859291	PHESANT Transformation:3062_0|| CONTINUOUS MAIN || CONTINUOUS || ||-Notes:FVC value calculated from blow-Variable type:continuous_raw
binary.5556.txt	SIN deficits (Chr:6, BP:25-34 GB removed)	-0.08993	0.05022	-1.791	0.07333	0.1611	0.01546	1.006	0.007042	-0.01734	0.004705	FI9 : concept interpolation	35147	19701	15446	UK Biobank	https://docs.google.com/spreadsheets/d/1kvPoupSzsSFBNSztMzl04xMoSC3Kcx3CrjVf4yBmESU/edit?ts=5b5f17db#gid=227859291	PHESANT Transformation:5556_0|| CAT-SINGLE || reassignments: 1=0|2=0|3=0|4=1|5=0|-1=0 || Inc(>=10): 1(19701) || Inc(>=10): 0(15446) || CAT-SINGLE-BINARY || sample 15446/19701(35147) ||-Notes:ACE touchscreen question Age is to Years as Height is to?. Part 9 of Fluid Intelligence test. Offered choice from Long, Deep, Top, Metres or Tall.-Variable type:binary
binary.6139_2.txt	SIN deficits (Chr:6, BP:25-34 GB removed)	0.1281	0.07228	1.773	0.07623	0.006757	0.001437	1.032	0.006785	0.01038	0.005057	Gas or solid-fuel cooking/heating: A gas fire that you use regularly in winter time	360066	145315	214751	UK Biobank	https://docs.google.com/spreadsheets/d/1kvPoupSzsSFBNSztMzl04xMoSC3Kcx3CrjVf4yBmESU/edit?ts=5b5f17db#gid=227859291	PHESANT Transformation:6139_0 || CAT-MUL-BINARY-VAR 2 || NO_NAN Remove NA participants 510 || Removed 618 examples != 2 but with missing value (<0) || sample 214751/145315(360066) || SKIP_val:-3 < 0 || SKIP_val:-1 < 0 ||-Notes:ACE touchscreen question Do you have any of the following in your home? (You can select more than one answer) The following checks were performed: If code -7 was selected, …
binary.6164_100.txt	SIN deficits (Chr:6, BP:25-34 GB removed)	0.08112	0.04577	1.772	0.07635	0.02267	0.001691	1.022	0.007794	-0.001748	0.005256	Types of physical activity in last 4 weeks: None of the above	359263	21255	338008	UK Biobank	https://docs.google.com/spreadsheets/d/1kvPoupSzsSFBNSztMzl04xMoSC3Kcx3CrjVf4yBmESU/edit?ts=5b5f17db#gid=227859291	PHESANT Transformation:6164_0 || CAT-MUL-BINARY-VAR 100 || NO_NAN Remove NA participants 1592 || Removed 339 examples != 100 but with missing value (<0) || sample 338008/21255(359263) ||-Notes:ACE touchscreen question In the last 4 weeks did you spend any time doing the following? (You can select more than one answer) The following checks were performed: If code -7 was selected, then no additiona…
5262_raw.txt	SIN deficits (Chr:6, BP:25-34 GB removed)	-0.08573	0.04837	-1.772	0.07636	0.1163	0.01039	1.019	0.009935	0.01529	0.005666	Intra-ocular pressure, corneal-compensated (left)	76510	NA	NA	UK Biobank	https://docs.google.com/spreadsheets/d/1kvPoupSzsSFBNSztMzl04xMoSC3Kcx3CrjVf4yBmESU/edit?ts=5b5f17db#gid=227859291	PHESANT Transformation:5262_0|| CONTINUOUS MAIN || CONTINUOUS || ||-Notes:corneal-compensated intraocular pressure for left eye-Variable type:continuous_raw
binary.20003_1141177600.txt	SIN deficits (Chr:6, BP:25-34 GB removed)	0.1929	0.1091	1.769	0.07692	0.003307	0.00122	1	0.006672	-0.009406	0.005008	Treatment/medication code: rosiglitazone	361141	531	360610	UK Biobank	https://docs.google.com/spreadsheets/d/1kvPoupSzsSFBNSztMzl04xMoSC3Kcx3CrjVf4yBmESU/edit?ts=5b5f17db#gid=227859291	PHESANT Transformation:20003_0 || CAT-MUL-BINARY-VAR 1141177600 || Indicator name x137_0_0 || Remove indicator var NAs: 53 || Remove indicator var <0: 0 || Removed 0 examples != 1141177600 but with missing value (<0) || sample 360610/531(361141) ||-Notes:Code for treatment Negative codes indicate free-text entry.-Variable type:binary
24017_raw.txt	SIN deficits (Chr:6, BP:25-34 GB removed)	-0.0889	0.05033	-1.766	0.07736	0.02116	0.00195	1.048	0.007496	0.0007384	0.005816	Nitrogen dioxide air pollution; 2006	356078	NA	NA	UK Biobank	https://docs.google.com/spreadsheets/d/1kvPoupSzsSFBNSztMzl04xMoSC3Kcx3CrjVf4yBmESU/edit?ts=5b5f17db#gid=227859291	PHESANT Transformation:24017_0|| CONTINUOUS MAIN || CONTINUOUS || ||-Notes:Nitrogen dioxide; Land Use Regression (LUR) estimate for annual average 2006.-Variable type:continuous_raw
binary.20422.txt	SIN deficits (Chr:6, BP:25-34 GB removed)	-0.2082	0.1179	-1.765	0.07756	0.03399	0.01346	1.007	0.006376	-0.002936	0.005314	More irritable than usual during worst period of anxiety	33425	24014	9411	UK Biobank	https://docs.google.com/spreadsheets/d/1kvPoupSzsSFBNSztMzl04xMoSC3Kcx3CrjVf4yBmESU/edit?ts=5b5f17db#gid=227859291	PHESANT Transformation:20422_0|| CAT-SINGLE || Inc(>=10): 1(24014) || Inc(>=10): 0(9411) || CAT-SINGLE-BINARY || sample 9411/24014(33425) ||-Notes:Question asked: When you were worried or anxious, were you also: More irritable than usual? Question was asked when ~F20425~ was Yes or ~F20420~ was at least 6 months.-Variable type:binary
binary.680_5.txt	SIN deficits (Chr:6, BP:25-34 GB removed)	-0.1831	0.1038	-1.764	0.07766	0.003936	0.001306	0.9872	0.007045	0.0003573	0.005245	Own or rent accommodation lived in: Pay part rent and part mortgage (shared ownership)	356340	919	355421	UK Biobank	https://docs.google.com/spreadsheets/d/1kvPoupSzsSFBNSztMzl04xMoSC3Kcx3CrjVf4yBmESU/edit?ts=5b5f17db#gid=227859291	PHESANT Transformation:680_0 || CAT-SINGLE || CAT-SINGLE-BINARY-VAR: 5 || Inc(>=10): 5(919) ||-Notes:ACE touchscreen question Do you own or rent the accommodation that you live in? If the participant activated the Help button they were shown the message: Please select: - Own outright if you or someone in your household owns the accommodation that you live in. - Own with mortagage if you or someon…
binary.1468_2.txt	SIN deficits (Chr:6, BP:25-34 GB removed)	0.113	0.06407	1.763	0.07782	0.01105	0.001914	1.018	0.007165	0.01657	0.005411	Cereal type: Biscuit cereal (e.g. Weetabix)	299898	53310	246588	UK Biobank	https://docs.google.com/spreadsheets/d/1kvPoupSzsSFBNSztMzl04xMoSC3Kcx3CrjVf4yBmESU/edit?ts=5b5f17db#gid=227859291	PHESANT Transformation:1468_0 || CAT-SINGLE || CAT-SINGLE-BINARY-VAR: 2 || Inc(>=10): 2(53310) ||-Notes:ACE touchscreen question What type of cereal do you mainly eat? If the participant activated the Help button they were shown the message: If you eat more than one type of cereal, please select the one that you eat the most. If you are unsure, select Do not know. ~F1468~ was collected from all p…
binary.20107_2.txt	SIN deficits (Chr:6, BP:25-34 GB removed)	-0.1796	0.1024	-1.754	0.07938	0.004408	0.001492	1.008	0.006572	0.00473	0.004816	Illnesses of father: Stroke	314801	49173	265628	UK Biobank	https://docs.google.com/spreadsheets/d/1kvPoupSzsSFBNSztMzl04xMoSC3Kcx3CrjVf4yBmESU/edit?ts=5b5f17db#gid=227859291	PHESANT Transformation:20107_0 || CAT-MUL-BINARY-VAR 2 || NO_NAN Remove NA participants 9656 || Removed 36737 examples != 2 but with missing value (<0) || sample 265628/49173(314801) ||-Notes:This field contains the combined results of 2 ACE touchscreen questions, both asked Has/did your father ever suffer from? (You can select more than one answer) for different sets of illnesses. For convenienc…
binary.20429.txt	SIN deficits (Chr:6, BP:25-34 GB removed)	-0.1929	0.11	-1.754	0.07943	0.03709	0.01283	1.008	0.006238	-0.009536	0.005094	Easily tired during worst period of anxiety	34121	24544	9577	UK Biobank	https://docs.google.com/spreadsheets/d/1kvPoupSzsSFBNSztMzl04xMoSC3Kcx3CrjVf4yBmESU/edit?ts=5b5f17db#gid=227859291	PHESANT Transformation:20429_0|| CAT-SINGLE || Inc(>=10): 1(24544) || Inc(>=10): 0(9577) || CAT-SINGLE-BINARY || sample 9577/24544(34121) ||-Notes:Question asked: When you were worried or anxious, were you also: Easily tired? uestion was asked when ~F20425~ was Yes or ~F20420~ was at least 6 months.-Variable type:binary
categorical.HEARTFAIL.txt	SIN deficits (Chr:6, BP:25-34 GB removed)	0.1778	0.1016	1.75	0.08004	0.004372	0.001298	1.003	0.006801	0.001475	0.005381	Heart failure	361194	1405	359789	UK Biobank	https://docs.google.com/spreadsheets/d/1kvPoupSzsSFBNSztMzl04xMoSC3Kcx3CrjVf4yBmESU/edit?ts=5b5f17db#gid=227859291	PHESANT Transformation:NA-Notes:NA-Variable type:categorical-Phenotype ID:HEARTFAIL
categorical.I9_HEARTFAIL_NS.txt	SIN deficits (Chr:6, BP:25-34 GB removed)	0.1778	0.1016	1.75	0.08004	0.004372	0.001298	1.003	0.006801	0.001475	0.005381	Heart failure, not strict	361194	1405	359789	UK Biobank	https://docs.google.com/spreadsheets/d/1kvPoupSzsSFBNSztMzl04xMoSC3Kcx3CrjVf4yBmESU/edit?ts=5b5f17db#gid=227859291	PHESANT Transformation:NA-Notes:NA-Variable type:categorical-Phenotype ID:I9_HEARTFAIL_NS
categorical.I9_HEARTFAIL.txt	SIN deficits (Chr:6, BP:25-34 GB removed)	0.1778	0.1016	1.75	0.08004	0.004372	0.001298	1.003	0.006801	0.001475	0.005381	Heart failure,strict	361194	1405	359789	UK Biobank	https://docs.google.com/spreadsheets/d/1kvPoupSzsSFBNSztMzl04xMoSC3Kcx3CrjVf4yBmESU/edit?ts=5b5f17db#gid=227859291	PHESANT Transformation:NA-Notes:NA-Variable type:categorical-Phenotype ID:I9_HEARTFAIL
categorical.D12.txt	SIN deficits (Chr:6, BP:25-34 GB removed)	-0.1032	0.05898	-1.75	0.08011	0.01177	0.001588	1.013	0.006901	-0.002999	0.005215	Diagnoses - main ICD10: D12 Benign neoplasm of colon, rectum, anus and anal canal	361194	8877	352317	UK Biobank	https://docs.google.com/spreadsheets/d/1kvPoupSzsSFBNSztMzl04xMoSC3Kcx3CrjVf4yBmESU/edit?ts=5b5f17db#gid=227859291	PHESANT Transformation:NA-Notes:NA-Variable type:categorical-Phenotype ID:D12
binary.6034.txt	SIN deficits (Chr:6, BP:25-34 GB removed)	0.1622	0.09282	1.747	0.08061	0.03283	0.009469	1.009	0.006753	0.005333	0.004753	Target heart rate achieved	53998	5554	48444	UK Biobank	https://docs.google.com/spreadsheets/d/1kvPoupSzsSFBNSztMzl04xMoSC3Kcx3CrjVf4yBmESU/edit?ts=5b5f17db#gid=227859291	PHESANT Transformation:6034_0|| CAT-SINGLE || Inc(>=10): 0(48444) || Inc(>=10): 1(5554) || CAT-SINGLE-BINARY || sample 48444/5554(53998) ||-Notes:This field specifies whether the target heart rate was achieved during the fitness test. Target HR formula used for biobank participants is = (220 - age ) * 0.75.-Variable type:binary
categorical.K35.txt	SIN deficits (Chr:6, BP:25-34 GB removed)	-0.2072	0.1187	-1.746	0.08078	0.002628	0.001456	1.005	0.00775	0.002514	0.00464	Diagnoses - main ICD10: K35 Acute appendicitis	361194	2404	358790	UK Biobank	https://docs.google.com/spreadsheets/d/1kvPoupSzsSFBNSztMzl04xMoSC3Kcx3CrjVf4yBmESU/edit?ts=5b5f17db#gid=227859291	PHESANT Transformation:NA-Notes:NA-Variable type:categorical-Phenotype ID:K35
categorical.K50.txt	SIN deficits (Chr:6, BP:25-34 GB removed)	0.1803	0.1034	1.744	0.08115	0.004315	0.001316	1.007	0.006779	-0.00603	0.005653	Diagnoses - main ICD10: K50 Crohn's disease [regional enteritis]	361194	968	360226	UK Biobank	https://docs.google.com/spreadsheets/d/1kvPoupSzsSFBNSztMzl04xMoSC3Kcx3CrjVf4yBmESU/edit?ts=5b5f17db#gid=227859291	PHESANT Transformation:NA-Notes:NA-Variable type:categorical-Phenotype ID:K50
binary.22613_1.txt	SIN deficits (Chr:6, BP:25-34 GB removed)	-0.1188	0.06834	-1.738	0.08224	0.03188	0.005493	0.9979	0.006494	-0.002531	0.005171	Worked with paints, thinners or glues: Sometimes	89003	14095	74908	UK Biobank	https://docs.google.com/spreadsheets/d/1kvPoupSzsSFBNSztMzl04xMoSC3Kcx3CrjVf4yBmESU/edit?ts=5b5f17db#gid=227859291	PHESANT Transformation:22613_0 || CAT-MUL-BINARY-VAR 1 || NO_NAN Remove NA participants 270332 || Removed 1859 examples != 1 but with missing value (<0) || sample 74908/14095(89003) || SKIP_val:-121 < 0 ||-Notes:Participant asked Thinking about the place where you worked: Did you work with paints, thinners or glues? Participants were allowed to skip answering this question.-Variable type:binary
binary.6160_3.txt	SIN deficits (Chr:6, BP:25-34 GB removed)	-0.0729	0.04199	-1.736	0.08256	0.04885	0.002788	1.023	0.009808	-0.01501	0.006292	Leisure/social activities: Religious group	360063	52697	307366	UK Biobank	https://docs.google.com/spreadsheets/d/1kvPoupSzsSFBNSztMzl04xMoSC3Kcx3CrjVf4yBmESU/edit?ts=5b5f17db#gid=227859291	PHESANT Transformation:6160_0 || CAT-MUL-BINARY-VAR 3 || NO_NAN Remove NA participants 177 || Removed 954 examples != 3 but with missing value (<0) || sample 307366/52697(360063) ||-Notes:ACE touchscreen question Which of the following do you attend once a week or more often? (You can select more than one) The following checks were performed: If code -7 was selected, then no additional choices we…
1807_raw.txt	SIN deficits (Chr:6, BP:25-34 GB removed)	-0.08847	0.05106	-1.733	0.08315	0.02644	0.002853	1.015	0.007705	-9.832e-05	0.005928	Father's age at death	266231	NA	NA	UK Biobank	https://docs.google.com/spreadsheets/d/1kvPoupSzsSFBNSztMzl04xMoSC3Kcx3CrjVf4yBmESU/edit?ts=5b5f17db#gid=227859291	PHESANT Transformation:1807_0|| INTEGER || reassignments: -1=NA|-3=NA || CONTINUOUS || ||-Notes:ACE touchscreen question What was his age when he died? The following checks were performed: If answer If answer > 122 then rejected If answer If answer > 105 then participant asked to confirm ~F1807~ was collected from participants who indicated their father has died, as defined by their answers to ~F…
categorical.G6_EPIPAROX.txt	SIN deficits (Chr:6, BP:25-34 GB removed)	-0.1176	0.06785	-1.732	0.08319	0.007444	0.001321	0.9944	0.007413	-0.007801	0.004912	Episodal and paroxysmal disorders	361194	5418	355776	UK Biobank	https://docs.google.com/spreadsheets/d/1kvPoupSzsSFBNSztMzl04xMoSC3Kcx3CrjVf4yBmESU/edit?ts=5b5f17db#gid=227859291	PHESANT Transformation:NA-Notes:NA-Variable type:categorical-Phenotype ID:G6_EPIPAROX
binary.6143_1.txt	SIN deficits (Chr:6, BP:25-34 GB removed)	0.1037	0.05988	1.731	0.08347	0.02681	0.00294	1.015	0.007356	0.01029	0.005033	Transport type for commuting to job workplace: Car/motor vehicle	190832	152481	38351	UK Biobank	https://docs.google.com/spreadsheets/d/1kvPoupSzsSFBNSztMzl04xMoSC3Kcx3CrjVf4yBmESU/edit?ts=5b5f17db#gid=227859291	PHESANT Transformation:6143_0 || CAT-MUL-BINARY-VAR 1 || NO_NAN Remove NA participants 170220 || Removed 142 examples != 1 but with missing value (<0) || sample 38351/152481(190832) ||-Notes:ACE touchscreen question What types of transport do you use to get to and from work? (You can select more than one answer) The following checks were performed: If code -7 was selected, then no additional choi…
binary.22617_6115.txt	SIN deficits (Chr:6, BP:25-34 GB removed)	-0.2846	0.1644	-1.731	0.08348	0.008827	0.004879	0.9935	0.006488	-0.004323	0.004721	Job SOC coding: Care assistants and home carers	91149	1172	89977	UK Biobank	https://docs.google.com/spreadsheets/d/1kvPoupSzsSFBNSztMzl04xMoSC3Kcx3CrjVf4yBmESU/edit?ts=5b5f17db#gid=227859291	PHESANT Transformation:22617_0 || CAT-MUL-BINARY-VAR 6115 || NO_NAN Remove NA participants 270045 || Removed 0 examples != 6115 but with missing value (<0) || sample 89977/1172(91149) ||-Notes:Each self-coded job group was mapped to a 4-digit SOC2003 coding. In some cases several self-coded job groups map to the same SOC2003 coding as the input interface was designed to help untrained users class…
100012_raw.txt	SIN deficits (Chr:6, BP:25-34 GB removed)	-0.1578	0.09125	-1.73	0.0837	0.03165	0.009428	1.005	0.006677	0.001132	0.005137	Vitamin B6	51453	NA	NA	UK Biobank	https://docs.google.com/spreadsheets/d/1kvPoupSzsSFBNSztMzl04xMoSC3Kcx3CrjVf4yBmESU/edit?ts=5b5f17db#gid=227859291	PHESANT Transformation:100012_0|| CONTINUOUS MAIN || CONTINUOUS || ||-Notes:Vitamin B6. Estimated intake, based on food and beverage consumption yesterday, excluding any supplements.-Variable type:continuous_raw
binary.22615_2.txt	SIN deficits (Chr:6, BP:25-34 GB removed)	-0.1661	0.09651	-1.721	0.08531	0.01598	0.005468	1.004	0.006604	-0.002455	0.004616	Workplace had a lot of diesel exhaust: Often	89104	3483	85621	UK Biobank	https://docs.google.com/spreadsheets/d/1kvPoupSzsSFBNSztMzl04xMoSC3Kcx3CrjVf4yBmESU/edit?ts=5b5f17db#gid=227859291	PHESANT Transformation:22615_0 || CAT-MUL-BINARY-VAR 2 || NO_NAN Remove NA participants 270410 || Removed 1680 examples != 2 but with missing value (<0) || sample 85621/3483(89104) ||-Notes:Participant asked Thinking about the place where you worked: Was there a lot of diesel exhaust? Participants were allowed to skip answering this question.-Variable type:binary
binary.20001_1061.txt	SIN deficits (Chr:6, BP:25-34 GB removed)	-0.1011	0.05878	-1.719	0.08554	0.01087	0.001845	0.9944	0.007943	0.00546	0.004884	Cancer code, self-reported: basal cell carcinoma	361141	3441	357700	UK Biobank	https://docs.google.com/spreadsheets/d/1kvPoupSzsSFBNSztMzl04xMoSC3Kcx3CrjVf4yBmESU/edit?ts=5b5f17db#gid=227859291	PHESANT Transformation:20001_0 || CAT-MUL-BINARY-VAR 1061 || Indicator name x134_0_0 || Remove indicator var NAs: 53 || Remove indicator var <0: 0 || Removed 0 examples != 1061 but with missing value (<0) || sample 357700/3441(361141) ||-Notes:Code for cancer. If the participant was uncertain of the type of cancer they had had, then they described it to the interviewer (a trained nurse) who attem…
categorical.Z03.txt	SIN deficits (Chr:6, BP:25-34 GB removed)	-0.1785	0.1038	-1.719	0.08568	0.002989	0.001307	0.9992	0.006395	-0.006098	0.004869	Diagnoses - main ICD10: Z03 Medical observation and evaluation for suspected diseases and conditions	361194	4951	356243	UK Biobank	https://docs.google.com/spreadsheets/d/1kvPoupSzsSFBNSztMzl04xMoSC3Kcx3CrjVf4yBmESU/edit?ts=5b5f17db#gid=227859291	PHESANT Transformation:NA-Notes:NA-Variable type:categorical-Phenotype ID:Z03
binary.6160_100.txt	SIN deficits (Chr:6, BP:25-34 GB removed)	0.07442	0.04338	1.716	0.08624	0.03689	0.002229	1.02	0.008552	-0.01403	0.006173	Leisure/social activities: None of the above	360063	108704	251359	UK Biobank	https://docs.google.com/spreadsheets/d/1kvPoupSzsSFBNSztMzl04xMoSC3Kcx3CrjVf4yBmESU/edit?ts=5b5f17db#gid=227859291	PHESANT Transformation:6160_0 || CAT-MUL-BINARY-VAR 100 || NO_NAN Remove NA participants 177 || Removed 954 examples != 100 but with missing value (<0) || sample 251359/108704(360063) ||-Notes:ACE touchscreen question Which of the following do you attend once a week or more often? (You can select more than one) The following checks were performed: If code -7 was selected, then no additional choic…
binary.6144_5.txt	SIN deficits (Chr:6, BP:25-34 GB removed)	-0.06041	0.03536	-1.708	0.08758	0.04685	0.00257	1.018	0.009952	-0.004508	0.005576	Never eat eggs, dairy, wheat, sugar: I eat all of the above	359777	278162	81615	UK Biobank	https://docs.google.com/spreadsheets/d/1kvPoupSzsSFBNSztMzl04xMoSC3Kcx3CrjVf4yBmESU/edit?ts=5b5f17db#gid=227859291	PHESANT Transformation:6144_0 || CAT-MUL-BINARY-VAR 5 || NO_NAN Remove NA participants 1417 || Removed 0 examples != 5 but with missing value (<0) || sample 81615/278162(359777) ||-Notes:ACE touchscreen question Which of the following do you NEVER eat? (You can select more than one answer) The following checks were performed: If code 5 was selected, then no additional choices were allowed. If cod…
binary.20536_2.txt	SIN deficits (Chr:6, BP:25-34 GB removed)	0.131	0.07679	1.706	0.08792	0.04533	0.009937	0.9908	0.007813	-0.001211	0.005058	Weight change during worst episode of depression: Lost weight	56571	20313	36258	UK Biobank	https://docs.google.com/spreadsheets/d/1kvPoupSzsSFBNSztMzl04xMoSC3Kcx3CrjVf4yBmESU/edit?ts=5b5f17db#gid=227859291	PHESANT Transformation:20536_0 || CAT-SINGLE || CAT-SINGLE-BINARY-VAR: 2 || Inc(>=10): 2(20313) ||-Notes:Question asked: Did you gain or lose weight without trying, or did you stay about the same weight? Question was asked when ~F20446~ was Yes or ~F20441~ was Yes.-Variable type:binary
biomarkers-30880-both_sexes-irnt.tsv.bgz	SIN deficits (Chr:6, BP:25-34 GB removed)	0.04172	0.02447	1.705	0.08823	0.1946	0.0359	1.236	0.078	0.01413	0.007988	Urate	400469	400469	NA	UK Biobank (EUR)	https://pan-ukb-us-east-1.s3.amazonaws.com/sumstats_flat_files/biomarkers-30880-both_sexes-irnt.tsv.bgz	EUR: biomarkers : 30880 : Biological samples > Assay results > Blood assays > Blood biochemistry
binary.6159_7.txt	SIN deficits (Chr:6, BP:25-34 GB removed)	-0.06296	0.03716	-1.694	0.09022	0.04101	0.002176	1.012	0.0085	-0.02285	0.005254	Pain type(s) experienced in last month: Knee pain	360391	76628	283763	UK Biobank	https://docs.google.com/spreadsheets/d/1kvPoupSzsSFBNSztMzl04xMoSC3Kcx3CrjVf4yBmESU/edit?ts=5b5f17db#gid=227859291	PHESANT Transformation:6159_0 || CAT-MUL-BINARY-VAR 7 || NO_NAN Remove NA participants 180 || Removed 623 examples != 7 but with missing value (<0) || sample 283763/76628(360391) ||-Notes:ACE touchscreen question In the last month have you experienced any of the following that interfered with your usual activites? (You can select more than one answer) The following checks were performed: If code …
binary.6179_1.txt	SIN deficits (Chr:6, BP:25-34 GB removed)	-0.07768	0.04595	-1.691	0.0909	0.02705	0.001964	1.009	0.008252	-0.008251	0.005809	Mineral and other dietary supplements: Fish oil (including cod liver oil)	360016	114131	245885	UK Biobank	https://docs.google.com/spreadsheets/d/1kvPoupSzsSFBNSztMzl04xMoSC3Kcx3CrjVf4yBmESU/edit?ts=5b5f17db#gid=227859291	PHESANT Transformation:6179_0 || CAT-MUL-BINARY-VAR 1 || NO_NAN Remove NA participants 514 || Removed 664 examples != 1 but with missing value (<0) || sample 245885/114131(360016) ||-Notes:ACE touchscreen question Do you regularly take any of the following? (You can select more than one answer) The following checks were performed: If code -7 was selected, then no additional choices were allowed. …
binary.2654_2.txt	SIN deficits (Chr:6, BP:25-34 GB removed)	0.1494	0.08851	1.688	0.09133	0.01212	0.002879	1.016	0.008127	0.002002	0.005374	Non-butter spread type details: Flora Pro-Active or Benecol	190094	29048	161046	UK Biobank	https://docs.google.com/spreadsheets/d/1kvPoupSzsSFBNSztMzl04xMoSC3Kcx3CrjVf4yBmESU/edit?ts=5b5f17db#gid=227859291	PHESANT Transformation:2654_0 || CAT-SINGLE || CAT-SINGLE-BINARY-VAR: 2 || Inc(>=10): 2(29048) ||-Notes:ACE touchscreen question What type of spread do you mainly use? If the participant activated the Help button they were shown the message: If you use more than one type of spread, please select the one that you use the most. If you are unsure, select Do not know. ~F2654~ was collected from parti…
binary.20003_1140874930.txt	SIN deficits (Chr:6, BP:25-34 GB removed)	0.2056	0.122	1.685	0.09191	0.002925	0.001361	0.998	0.006734	0.002505	0.005242	Treatment/medication code: prednisolone	361141	2103	359038	UK Biobank	https://docs.google.com/spreadsheets/d/1kvPoupSzsSFBNSztMzl04xMoSC3Kcx3CrjVf4yBmESU/edit?ts=5b5f17db#gid=227859291	PHESANT Transformation:20003_0 || CAT-MUL-BINARY-VAR 1140874930 || Indicator name x137_0_0 || Remove indicator var NAs: 53 || Remove indicator var <0: 0 || Removed 0 examples != 1140874930 but with missing value (<0) || sample 359038/2103(361141) ||-Notes:Code for treatment Negative codes indicate free-text entry.-Variable type:binary
COPD_Bothsex_inv_var_meta_GBMI_052021_nbbkgt1.txt.gz.ctgvl	SIN deficits (Chr:6, BP:25-34 GB removed)	-0.06199	0.03683	-1.683	0.09231	0.01327	0.0007833	1.029	0.009385	0.002226	0.005913	COPD (All Biobanks)	1392366	81568	1310798	Global Biobank Meta-analysis Initiative Meta-analysis Initiative: powering genetic discovery across human diseases. 2030	https://www.globalbiobankmeta.org/resources	https://www.sciencedirect.com/science/article/pii/S2666979X22001410?via%3Dihub
5263_raw.txt	SIN deficits (Chr:6, BP:25-34 GB removed)	-0.06984	0.0415	-1.683	0.09236	0.1866	0.01229	1.036	0.01214	0.01773	0.005897	Intra-ocular pressure, Goldmann-correlated (left)	76510	NA	NA	UK Biobank	https://docs.google.com/spreadsheets/d/1kvPoupSzsSFBNSztMzl04xMoSC3Kcx3CrjVf4yBmESU/edit?ts=5b5f17db#gid=227859291	PHESANT Transformation:5263_0|| CONTINUOUS MAIN || CONTINUOUS || ||-Notes:goldmann-correlated intraocular pressure for left eye-Variable type:continuous_raw
binary.20437.txt	SIN deficits (Chr:6, BP:25-34 GB removed)	-0.1916	0.1139	-1.683	0.09242	0.01846	0.006878	1.009	0.006588	-0.001834	0.004662	Thoughts of death during worst depression	62648	32630	30018	UK Biobank	https://docs.google.com/spreadsheets/d/1kvPoupSzsSFBNSztMzl04xMoSC3Kcx3CrjVf4yBmESU/edit?ts=5b5f17db#gid=227859291	PHESANT Transformation:20437_0|| CAT-SINGLE || Inc(>=10): 1(32630) || Inc(>=10): 0(30018) || CAT-SINGLE-BINARY || sample 30018/32630(62648) ||-Notes:Question asked: Did you think a lot about death - either your own, someone else's or death in general? Question was asked when ~F20446~ was Yes or ~F20441~ was Yes.-Variable type:binary
4100_raw.txt	SIN deficits (Chr:6, BP:25-34 GB removed)	0.049	0.02917	1.68	0.09296	0.294	0.01684	1.063	0.01534	-0.002212	0.005797	Ankle spacing width (left)	114630	NA	NA	UK Biobank	https://docs.google.com/spreadsheets/d/1kvPoupSzsSFBNSztMzl04xMoSC3Kcx3CrjVf4yBmESU/edit?ts=5b5f17db#gid=227859291	PHESANT Transformation:4100_0|| CONTINUOUS MAIN || CONTINUOUS || ||-Notes:Left ankle width as indicated by the spacing between measurement transducer pads on heel-Variable type:continuous_raw
jointGwasMc_HDL.txt.clean	SIN deficits (Chr:6, BP:25-34 GB removed)	-0.06251	0.03723	-1.679	0.09315	0.06692	0.01777	0.9641	0.07152	0.003094	0.005158	High-density lipoprotein (HDL)	188577	NA	NA	GLGC	http://csg.sph.umich.edu/willer/public/lipids2013/	Global LipidsGenetics Consortium
binary.5843_1.txt	SIN deficits (Chr:6, BP:25-34 GB removed)	0.1272	0.07588	1.677	0.09363	0.05513	0.01515	0.9867	0.006741	-0.00842	0.004717	Which eye(s) affected by myopia (short sight): Right eye	29317	1607	27710	UK Biobank	https://docs.google.com/spreadsheets/d/1kvPoupSzsSFBNSztMzl04xMoSC3Kcx3CrjVf4yBmESU/edit?ts=5b5f17db#gid=227859291	PHESANT Transformation:5843_0 || CAT-SINGLE || CAT-SINGLE-BINARY-VAR: 1 || Inc(>=10): 1(1607) ||-Notes:ACE touchscreen question Which eye(s) are affected by myopia (short sight)? ~F5843~ was collected from participants who indicated they wear glasses or contact lenses to correct their myopia, as defined by their answers to ~F6147~-Variable type:binary
binary.6154_6.txt	SIN deficits (Chr:6, BP:25-34 GB removed)	-0.1123	0.06701	-1.676	0.09371	0.011	0.001605	1.006	0.006829	-0.01291	0.005413	Medication for pain relief, constipation, heartburn: Laxatives (e.g. Dulcolax, Senokot)	357084	10307	346777	UK Biobank	https://docs.google.com/spreadsheets/d/1kvPoupSzsSFBNSztMzl04xMoSC3Kcx3CrjVf4yBmESU/edit?ts=5b5f17db#gid=227859291	PHESANT Transformation:6154_0 || CAT-MUL-BINARY-VAR 6 || NO_NAN Remove NA participants 514 || Removed 3596 examples != 6 but with missing value (<0) || sample 346777/10307(357084) || SKIP_val:-1 < 0 || SKIP_val:-3 < 0 ||-Notes:ACE touchscreen question Do you regularly take any of the following? (You can select more than one answer) The following checks were performed: If code -7 was selected, the…
categorical.XVIII_MISCFINDINGS.txt	SIN deficits (Chr:6, BP:25-34 GB removed)	-0.07303	0.04365	-1.673	0.09431	0.03146	0.002048	1.02	0.008748	-0.01707	0.005635	Symptoms, signs and abnormal clinical and laboratory findings, not elsewhere classified	361194	97602	263592	UK Biobank	https://docs.google.com/spreadsheets/d/1kvPoupSzsSFBNSztMzl04xMoSC3Kcx3CrjVf4yBmESU/edit?ts=5b5f17db#gid=227859291	PHESANT Transformation:NA-Notes:NA-Variable type:categorical-Phenotype ID:XVIII_MISCFINDINGS
binary.22610_1.txt	SIN deficits (Chr:6, BP:25-34 GB removed)	-0.1429	0.08549	-1.672	0.09461	0.02482	0.005463	1.016	0.006417	-0.008072	0.005715	Workplace full of chemical or other fumes: Sometimes	89060	21709	67351	UK Biobank	https://docs.google.com/spreadsheets/d/1kvPoupSzsSFBNSztMzl04xMoSC3Kcx3CrjVf4yBmESU/edit?ts=5b5f17db#gid=227859291	PHESANT Transformation:22610_0 || CAT-MUL-BINARY-VAR 1 || NO_NAN Remove NA participants 270338 || Removed 1797 examples != 1 but with missing value (<0) || sample 67351/21709(89060) ||-Notes:Participant asked Thinking about the place where you worked: Was it full of chemical or other fumes? Participants were allowed to skip answering this question.-Variable type:binary
eo_N172275_narrow_form.txt.common	SIN deficits (Chr:6, BP:25-34 GB removed)	0.05249	0.03144	1.669	0.09506	0.1768	0.01977	0.9795	0.02669	-0.003937	0.006151	Eosinophil count	173481	NA	NA	UK Biobank and INTERVAL	http://www.bloodcellgenetics.org/	Count of eosinophils per unit volume of blood
categorical.M13_POLYARTHROPATHIES.txt	SIN deficits (Chr:6, BP:25-34 GB removed)	0.1521	0.09117	1.668	0.09529	0.004935	0.001472	0.9905	0.006644	-0.00332	0.005269	#Polyarthropathies	361194	3275	357919	UK Biobank	https://docs.google.com/spreadsheets/d/1kvPoupSzsSFBNSztMzl04xMoSC3Kcx3CrjVf4yBmESU/edit?ts=5b5f17db#gid=227859291	PHESANT Transformation:NA-Notes:NA-Variable type:categorical-Phenotype ID:M13_POLYARTHROPATHIES
categorical.M13_RHEUMA.txt	SIN deficits (Chr:6, BP:25-34 GB removed)	0.209	0.1256	1.663	0.09628	0.002626	0.001416	1.002	0.006895	0.001844	0.00527	Rheumatoid arthritis	361194	1605	359589	UK Biobank	https://docs.google.com/spreadsheets/d/1kvPoupSzsSFBNSztMzl04xMoSC3Kcx3CrjVf4yBmESU/edit?ts=5b5f17db#gid=227859291	PHESANT Transformation:NA-Notes:NA-Variable type:categorical-Phenotype ID:M13_RHEUMA
1717.gwas.imputed_v3.both_sexes.tsv	SIN deficits (Chr:6, BP:25-34 GB removed)	-0.05871	0.03531	-1.663	0.09636	0.1061	0.03325	1.064	0.0875	-0.009246	0.0063	Skin colour	356530	NA	NA	UK Biobank	https://docs.google.com/spreadsheets/d/1kvPoupSzsSFBNSztMzl04xMoSC3Kcx3CrjVf4yBmESU/edit?ts=5b5f17db#gid=227859291	PHESANT Transformation:1717_0|| CAT-SINGLE || Inc(>=10): 2(257373) || Inc(>=10): 1(29331) || Inc(>=10): 3(63017) || Inc(>=10): 4(5341) || Inc(>=10): 5(1447) || Inc(>=10): 6(21) || ordered || CAT-ORD || order: 1|2|3|4|5|6 || num categories: 6 ||-Notes:ACE touchscreen question What best describes the colour of your skin without tanning? If the participant activated the Help button they were shown t…
binary.6149_4.txt	SIN deficits (Chr:6, BP:25-34 GB removed)	-0.09524	0.05743	-1.659	0.0972	0.01418	0.001683	1.009	0.007223	-0.003782	0.005379	Mouth/teeth dental problems: Loose teeth	359841	14364	345477	UK Biobank	https://docs.google.com/spreadsheets/d/1kvPoupSzsSFBNSztMzl04xMoSC3Kcx3CrjVf4yBmESU/edit?ts=5b5f17db#gid=227859291	PHESANT Transformation:6149_0 || CAT-MUL-BINARY-VAR 4 || NO_NAN Remove NA participants 512 || Removed 841 examples != 4 but with missing value (<0) || sample 345477/14364(359841) ||-Notes:ACE touchscreen question Do you have any of the following? (You can select more than one answer) The following checks were performed: If code -7 was selected, then no additional choices were allowed. If code -3 …
categorical.M13_HAMMERTOE.txt	SIN deficits (Chr:6, BP:25-34 GB removed)	-0.236	0.1423	-1.659	0.09721	0.001988	0.00119	0.9948	0.006396	0.004324	0.004636	Other hammer toe(s) (acquired)	361194	838	360356	UK Biobank	https://docs.google.com/spreadsheets/d/1kvPoupSzsSFBNSztMzl04xMoSC3Kcx3CrjVf4yBmESU/edit?ts=5b5f17db#gid=227859291	PHESANT Transformation:NA-Notes:NA-Variable type:categorical-Phenotype ID:M13_HAMMERTOE
categorical.M13_SYNOTEND.txt	SIN deficits (Chr:6, BP:25-34 GB removed)	0.1353	0.08179	1.654	0.09809	0.005345	0.001294	0.9978	0.006332	-0.003412	0.004998	Disorders of synovium and tendon	361194	5894	355300	UK Biobank	https://docs.google.com/spreadsheets/d/1kvPoupSzsSFBNSztMzl04xMoSC3Kcx3CrjVf4yBmESU/edit?ts=5b5f17db#gid=227859291	PHESANT Transformation:NA-Notes:NA-Variable type:categorical-Phenotype ID:M13_SYNOTEND
binary.4642.txt	SIN deficits (Chr:6, BP:25-34 GB removed)	-0.1499	0.09088	-1.65	0.09896	0.0173	0.004535	1.003	0.007235	-0.0182	0.005206	Ever manic/hyper for 2 days	117155	6569	110586	UK Biobank	https://docs.google.com/spreadsheets/d/1kvPoupSzsSFBNSztMzl04xMoSC3Kcx3CrjVf4yBmESU/edit?ts=5b5f17db#gid=227859291	PHESANT Transformation:4642_0|| CAT-SINGLE || Inc(>=10): 0(110586) || Inc(>=10): 1(6569) || CAT-SINGLE-BINARY || sample 110586/6569(117155) ||-Notes:ACE touchscreen question Have you ever had a period of time lasting at least two days when you were feeling so good, high, excited or hyper that other people thought you were not your normal self or you were so hyper that you got into trouble?-Variab…
binary.20002_99999.txt	SIN deficits (Chr:6, BP:25-34 GB removed)	-0.1998	0.1212	-1.649	0.09909	0.002483	0.001335	0.9966	0.006733	-0.007877	0.005586	Non-cancer illness code, self-reported: unclassifiable	361141	14597	346544	UK Biobank	https://docs.google.com/spreadsheets/d/1kvPoupSzsSFBNSztMzl04xMoSC3Kcx3CrjVf4yBmESU/edit?ts=5b5f17db#gid=227859291	PHESANT Transformation:20002_0 || CAT-MUL-BINARY-VAR 99999 || Indicator name x135_0_0 || Remove indicator var NAs: 53 || Remove indicator var <0: 0 || Removed 0 examples != 99999 but with missing value (<0) || sample 346544/14597(361141) ||-Notes:Code for non-cancer illness. If the participant was uncertain of the type of illness they had had, then they described it to the interviewer (a trained …
binary.22606_2.txt	SIN deficits (Chr:6, BP:25-34 GB removed)	-0.09759	0.0598	-1.632	0.1027	0.04899	0.006201	1.009	0.006731	-0.01052	0.005212	Workplace very noisy: Often	90653	17469	73184	UK Biobank	https://docs.google.com/spreadsheets/d/1kvPoupSzsSFBNSztMzl04xMoSC3Kcx3CrjVf4yBmESU/edit?ts=5b5f17db#gid=227859291	PHESANT Transformation:22606_0 || CAT-MUL-BINARY-VAR 2 || NO_NAN Remove NA participants 270211 || Removed 331 examples != 2 but with missing value (<0) || sample 73184/17469(90653) || SKIP_val:-121 < 0 ||-Notes:Participant asked Thinking about the place where you worked: Was it very noisy? Participants were allowed to skip answering this question.-Variable type:binary
50_raw.txt	SIN deficits (Chr:6, BP:25-34 GB removed)	-0.03463	0.02126	-1.629	0.1033	0.4639	0.02235	1.321	0.06121	-0.003226	0.009125	Standing height	360388	NA	NA	UK Biobank	https://docs.google.com/spreadsheets/d/1kvPoupSzsSFBNSztMzl04xMoSC3Kcx3CrjVf4yBmESU/edit?ts=5b5f17db#gid=227859291	PHESANT Transformation:50_0|| CONTINUOUS MAIN || CONTINUOUS || ||-Notes:Standing height was measured using a Seca 202 device-Variable type:continuous_raw
binary.6149_6.txt	SIN deficits (Chr:6, BP:25-34 GB removed)	0.05825	0.03579	1.627	0.1036	0.05595	0.002602	1.028	0.01015	0.003342	0.005788	Mouth/teeth dental problems: Dentures	359841	60977	298864	UK Biobank	https://docs.google.com/spreadsheets/d/1kvPoupSzsSFBNSztMzl04xMoSC3Kcx3CrjVf4yBmESU/edit?ts=5b5f17db#gid=227859291	PHESANT Transformation:6149_0 || CAT-MUL-BINARY-VAR 6 || NO_NAN Remove NA participants 512 || Removed 841 examples != 6 but with missing value (<0) || sample 298864/60977(359841) ||-Notes:ACE touchscreen question Do you have any of the following? (You can select more than one answer) The following checks were performed: If code -7 was selected, then no additional choices were allowed. If code -3 …
5162_raw.txt	SIN deficits (Chr:6, BP:25-34 GB removed)	0.1605	0.09895	1.622	0.1048	0.03268	0.01169	1.002	0.006738	-0.01361	0.004908	6mm regularity index (left)	40700	NA	NA	UK Biobank	https://docs.google.com/spreadsheets/d/1kvPoupSzsSFBNSztMzl04xMoSC3Kcx3CrjVf4yBmESU/edit?ts=5b5f17db#gid=227859291	PHESANT Transformation:5162_0|| CONTINUOUS MAIN || CONTINUOUS || ||-Notes:This is the regularity index as part of the keratometry result taken at 6mm for the left eye-Variable type:continuous_raw
binary.20110_101.txt	SIN deficits (Chr:6, BP:25-34 GB removed)	0.1286	0.07939	1.62	0.1053	0.007655	0.001664	1.005	0.007009	0.02394	0.005119	Illnesses of mother: None of the above (group 2)	334401	257717	76684	UK Biobank	https://docs.google.com/spreadsheets/d/1kvPoupSzsSFBNSztMzl04xMoSC3Kcx3CrjVf4yBmESU/edit?ts=5b5f17db#gid=227859291	PHESANT Transformation:20110_0 || CAT-MUL-BINARY-VAR 101 || NO_NAN Remove NA participants 6165 || Removed 20628 examples != 101 but with missing value (<0) || sample 76684/257717(334401) || SKIP_val:-21 < 0 || SKIP_val:-23 < 0 ||-Notes:This field contains the combined results of 2 ACE touchscreen questions, both asked Has/did your mother ever suffer from? (You can select more than one answer) for…
binary.6147_5.txt	SIN deficits (Chr:6, BP:25-34 GB removed)	0.159	0.09839	1.616	0.1061	0.004348	0.001298	0.9986	0.006967	-0.002574	0.00549	Reason for glasses/contact lenses: For a 'squint' or 'turn' in an eye since childhood (called 'strabismus')	360677	1566	359111	UK Biobank	https://docs.google.com/spreadsheets/d/1kvPoupSzsSFBNSztMzl04xMoSC3Kcx3CrjVf4yBmESU/edit?ts=5b5f17db#gid=227859291	PHESANT Transformation:6147_0 || CAT-MUL-BINARY-VAR 5 || Indicator name x2207_0_0 || Remove indicator var NAs: 179 || Remove indicator var <0: 338 || Removed 0 examples != 5 but with missing value (<0) || sample 359111/1566(360677) ||-Notes:ACE touchscreen question Why were you prescribed glasses/contacts? (You can select more than one answer) The following checks were performed: If code -1 was s…
binary.20107_1.txt	SIN deficits (Chr:6, BP:25-34 GB removed)	-0.07239	0.04482	-1.615	0.1063	0.02992	0.002545	0.9964	0.009129	-0.006829	0.005877	Illnesses of father: Heart disease	318570	104110	214460	UK Biobank	https://docs.google.com/spreadsheets/d/1kvPoupSzsSFBNSztMzl04xMoSC3Kcx3CrjVf4yBmESU/edit?ts=5b5f17db#gid=227859291	PHESANT Transformation:20107_0 || CAT-MUL-BINARY-VAR 1 || NO_NAN Remove NA participants 9656 || Removed 32968 examples != 1 but with missing value (<0) || sample 214460/104110(318570) ||-Notes:This field contains the combined results of 2 ACE touchscreen questions, both asked Has/did your father ever suffer from? (You can select more than one answer) for different sets of illnesses. For convenien…
binary.5699.txt	SIN deficits (Chr:6, BP:25-34 GB removed)	-0.1109	0.06909	-1.605	0.1085	0.1598	0.02492	0.9987	0.007352	-0.001104	0.005157	FI10 : arithmetic sequence recognition	20880	16721	4159	UK Biobank	https://docs.google.com/spreadsheets/d/1kvPoupSzsSFBNSztMzl04xMoSC3Kcx3CrjVf4yBmESU/edit?ts=5b5f17db#gid=227859291	PHESANT Transformation:5699_0|| CAT-SINGLE || reassignments: 96=0|95=1|94=0|93=0|92=0 || Inc(>=10): 1(16721) || Inc(>=10): 0(4159) || CAT-SINGLE-BINARY || sample 4159/16721(20880) ||-Notes:ACE touchscreen question 150 ... 137 ... 125 ... 114 ... 104 ... What comes next?. Part 10 of Fluid Intelligence test. Offered choice from 92, 93, 94, 95 or 96.-Variable type:binary
categorical.R35.txt	SIN deficits (Chr:6, BP:25-34 GB removed)	-0.2076	0.1296	-1.603	0.109	0.00261	0.001563	1.004	0.007447	-0.006275	0.005204	Diagnoses - main ICD10: R35 Polyuria	361194	1773	359421	UK Biobank	https://docs.google.com/spreadsheets/d/1kvPoupSzsSFBNSztMzl04xMoSC3Kcx3CrjVf4yBmESU/edit?ts=5b5f17db#gid=227859291	PHESANT Transformation:NA-Notes:NA-Variable type:categorical-Phenotype ID:R35
binary.20084_478.txt	SIN deficits (Chr:6, BP:25-34 GB removed)	-0.247	0.1543	-1.601	0.1093	0.01736	0.009952	0.993	0.006656	0.001792	0.004817	Vitamin and/or mineral supplement use: Vitamin C	51427	3291	48136	UK Biobank	https://docs.google.com/spreadsheets/d/1kvPoupSzsSFBNSztMzl04xMoSC3Kcx3CrjVf4yBmESU/edit?ts=5b5f17db#gid=227859291	PHESANT Transformation:20084_0 || CAT-MUL-BINARY-VAR 478 || Indicator name x20082_0_0 || Remove indicator var NAs: 309767 || Remove indicator var <0: 0 || Removed 0 examples != 478 but with missing value (<0) || sample 48136/3291(51427) ||-Notes:This field indicates the vitamin and/or mineral supplements that the participant indicated they consumed yesterday. The data is an amalgamation of 21 ind…
binary.20002_1154.txt	SIN deficits (Chr:6, BP:25-34 GB removed)	-0.132	0.08257	-1.598	0.11	0.007021	0.00163	1.015	0.007546	-0.02462	0.005372	Non-cancer illness code, self-reported: irritable bowel syndrome	361141	8537	352604	UK Biobank	https://docs.google.com/spreadsheets/d/1kvPoupSzsSFBNSztMzl04xMoSC3Kcx3CrjVf4yBmESU/edit?ts=5b5f17db#gid=227859291	PHESANT Transformation:20002_0 || CAT-MUL-BINARY-VAR 1154 || Indicator name x135_0_0 || Remove indicator var NAs: 53 || Remove indicator var <0: 0 || Removed 0 examples != 1154 but with missing value (<0) || sample 352604/8537(361141) ||-Notes:Code for non-cancer illness. If the participant was uncertain of the type of illness they had had, then they described it to the interviewer (a trained nur…
eo_baso_sum_N171771_narrow_form.txt.common	SIN deficits (Chr:6, BP:25-34 GB removed)	0.04979	0.03129	1.591	0.1116	0.1679	0.01853	0.9839	0.02475	-0.00248	0.006036	Sum eosinophil basophil counts	173480	NA	NA	UK Biobank and INTERVAL	http://www.bloodcellgenetics.org/	Aggregate count of eosinophils and basophils per unit volume of blood
ENIGMA2_MeanHippocampus.txt	SIN deficits (Chr:6, BP:25-34 GB removed)	0.1333	0.08388	1.589	0.112	0.1784	0.04583	0.9801	0.007404	0.002684	0.005439	Hippocampus volume	30721	NA	NA	ENIGMA	http://enigma.ini.usc.edu/	GWAS of subcortical volumes (ENIGMA2)
2867_raw.txt	SIN deficits (Chr:6, BP:25-34 GB removed)	-0.0877	0.05553	-1.579	0.1143	0.04194	0.007078	1.009	0.007731	0.00583	0.004673	Age started smoking in former smokers	88898	NA	NA	UK Biobank	https://docs.google.com/spreadsheets/d/1kvPoupSzsSFBNSztMzl04xMoSC3Kcx3CrjVf4yBmESU/edit?ts=5b5f17db#gid=227859291	PHESANT Transformation:2867_0|| INTEGER || reassignments: -1=NA|-3=NA || CONTINUOUS || ||-Notes:ACE touchscreen question How old were you when you first started smoking on most days? The following checks were performed: If answer If answer > Participants age then rejected If answer ~F2867~ was collected from participants who indicated that in the past they smoked on most or all days, as defined b…
binary.20003_1140871024.txt	SIN deficits (Chr:6, BP:25-34 GB removed)	-0.2143	0.1359	-1.576	0.1149	0.00229	0.001246	0.9955	0.006094	-0.0066	0.005261	Treatment/medication code: vitamin b compound tablet	361141	2619	358522	UK Biobank	https://docs.google.com/spreadsheets/d/1kvPoupSzsSFBNSztMzl04xMoSC3Kcx3CrjVf4yBmESU/edit?ts=5b5f17db#gid=227859291	PHESANT Transformation:20003_0 || CAT-MUL-BINARY-VAR 1140871024 || Indicator name x137_0_0 || Remove indicator var NAs: 53 || Remove indicator var <0: 0 || Removed 0 examples != 1140871024 but with missing value (<0) || sample 358522/2619(361141) ||-Notes:Code for treatment Negative codes indicate free-text entry.-Variable type:binary
100023_raw.txt	SIN deficits (Chr:6, BP:25-34 GB removed)	-0.1736	0.1103	-1.574	0.1154	0.02706	0.009499	1.009	0.006489	-0.006053	0.005118	Starch	51453	NA	NA	UK Biobank	https://docs.google.com/spreadsheets/d/1kvPoupSzsSFBNSztMzl04xMoSC3Kcx3CrjVf4yBmESU/edit?ts=5b5f17db#gid=227859291	PHESANT Transformation:100023_0|| CONTINUOUS MAIN || CONTINUOUS || ||-Notes:Starch. Estimated intake, based on food and beverage consumption yesterday, excluding any supplements.-Variable type:continuous_raw
binary.20111_3.txt	SIN deficits (Chr:6, BP:25-34 GB removed)	0.2321	0.1481	1.567	0.1171	0.002733	0.002175	1.008	0.007646	-0.0109	0.005218	Illnesses of siblings: Lung cancer	279301	6189	273112	UK Biobank	https://docs.google.com/spreadsheets/d/1kvPoupSzsSFBNSztMzl04xMoSC3Kcx3CrjVf4yBmESU/edit?ts=5b5f17db#gid=227859291	PHESANT Transformation:20111_0 || CAT-MUL-BINARY-VAR 3 || NO_NAN Remove NA participants 52692 || Removed 29201 examples != 3 but with missing value (<0) || sample 273112/6189(279301) ||-Notes:This field contains the combined results of 2 ACE touchscreen questions, both asked Have any of your brothers or sisters suffered from any of the following diseases? (You can select more than one answer) for…
categorical.J45.txt	SIN deficits (Chr:6, BP:25-34 GB removed)	-0.1836	0.1173	-1.565	0.1175	0.003336	0.001446	1.007	0.007171	0.005272	0.005635	Diagnoses - main ICD10: J45 Asthma	361194	1693	359501	UK Biobank	https://docs.google.com/spreadsheets/d/1kvPoupSzsSFBNSztMzl04xMoSC3Kcx3CrjVf4yBmESU/edit?ts=5b5f17db#gid=227859291	PHESANT Transformation:NA-Notes:NA-Variable type:categorical-Phenotype ID:J45
adhd_jul2017.ctgvl	SIN deficits (Chr:6, BP:25-34 GB removed)	-0.06772	0.04334	-1.562	0.1182	0.2333	0.01633	1.036	0.01104	-0.006392	0.006504	ADHD	55374	20183	35191	PGC	https://www.med.unc.edu/pgc/results-and-downloads/	GWAS made available by PGC. Please go to reference for details
binary.20405_2.txt	SIN deficits (Chr:6, BP:25-34 GB removed)	-0.124	0.07942	-1.562	0.1183	0.01983	0.004232	0.9992	0.006775	-0.01279	0.004912	Ever had known person concerned about, or recommend reduction of, alcohol consumption: Yes, during the last year	117880	4924	112956	UK Biobank	https://docs.google.com/spreadsheets/d/1kvPoupSzsSFBNSztMzl04xMoSC3Kcx3CrjVf4yBmESU/edit?ts=5b5f17db#gid=227859291	PHESANT Transformation:20405_0 || CAT-SINGLE || CAT-SINGLE-BINARY-VAR: 2 || Inc(>=10): 2(4924) ||-Notes:Question asked: Has a relative or friend or a doctor or another health worker been concerned about your drinking or suggested you cut down?-Variable type:binary
binary.20110_5.txt	SIN deficits (Chr:6, BP:25-34 GB removed)	0.1162	0.07443	1.561	0.1186	0.008331	0.001976	1.007	0.008623	-0.009936	0.004813	Illnesses of mother: Breast cancer	330828	27622	303206	UK Biobank	https://docs.google.com/spreadsheets/d/1kvPoupSzsSFBNSztMzl04xMoSC3Kcx3CrjVf4yBmESU/edit?ts=5b5f17db#gid=227859291	PHESANT Transformation:20110_0 || CAT-MUL-BINARY-VAR 5 || NO_NAN Remove NA participants 6165 || Removed 24201 examples != 5 but with missing value (<0) || sample 303206/27622(330828) ||-Notes:This field contains the combined results of 2 ACE touchscreen questions, both asked Has/did your mother ever suffer from? (You can select more than one answer) for different sets of illnesses. For convenienc…
categorical.ASTHMA_MEDICATIO_COMORB.txt	SIN deficits (Chr:6, BP:25-34 GB removed)	-0.09659	0.0619	-1.56	0.1187	0.0139	0.001734	1.002	0.007893	-0.0009713	0.005263	Medication related adverse effects	361194	20094	341100	UK Biobank	https://docs.google.com/spreadsheets/d/1kvPoupSzsSFBNSztMzl04xMoSC3Kcx3CrjVf4yBmESU/edit?ts=5b5f17db#gid=227859291	PHESANT Transformation:NA-Notes:NA-Variable type:categorical-Phenotype ID:ASTHMA_MEDICATIO_COMORB
4290_raw.txt	SIN deficits (Chr:6, BP:25-34 GB removed)	-0.08606	0.05518	-1.56	0.1188	0.05907	0.005371	1.003	0.007871	0.01409	0.005938	Duration screen displayed	119729	NA	NA	UK Biobank	https://docs.google.com/spreadsheets/d/1kvPoupSzsSFBNSztMzl04xMoSC3Kcx3CrjVf4yBmESU/edit?ts=5b5f17db#gid=227859291	PHESANT Transformation:4290_0|| INTEGER || CONTINUOUS || ||-Notes:Time for which screen was visible.-Variable type:continuous_raw
binary.22617_2329.txt	SIN deficits (Chr:6, BP:25-34 GB removed)	0.1824	0.1172	1.557	0.1194	0.01409	0.005155	0.9963	0.007055	-0.01229	0.005273	Job SOC coding: Researchers n.e.c.	91149	1028	90121	UK Biobank	https://docs.google.com/spreadsheets/d/1kvPoupSzsSFBNSztMzl04xMoSC3Kcx3CrjVf4yBmESU/edit?ts=5b5f17db#gid=227859291	PHESANT Transformation:22617_0 || CAT-MUL-BINARY-VAR 2329 || NO_NAN Remove NA participants 270045 || Removed 0 examples != 2329 but with missing value (<0) || sample 90121/1028(91149) ||-Notes:Each self-coded job group was mapped to a 4-digit SOC2003 coding. In some cases several self-coded job groups map to the same SOC2003 coding as the input interface was designed to help untrained users class…
100003_raw.txt	SIN deficits (Chr:6, BP:25-34 GB removed)	-0.1653	0.1063	-1.555	0.1199	0.02603	0.008912	1.006	0.006	-0.004485	0.004964	Protein	51453	NA	NA	UK Biobank	https://docs.google.com/spreadsheets/d/1kvPoupSzsSFBNSztMzl04xMoSC3Kcx3CrjVf4yBmESU/edit?ts=5b5f17db#gid=227859291	PHESANT Transformation:100003_0|| CONTINUOUS MAIN || CONTINUOUS || ||-Notes:Protein. Estimated intake, based on food and beverage consumption yesterday, excluding any supplements.-Variable type:continuous_raw
binary.20084_480.txt	SIN deficits (Chr:6, BP:25-34 GB removed)	-0.2341	0.1505	-1.555	0.12	0.01624	0.009355	0.9993	0.006205	0.0007807	0.005611	Vitamin and/or mineral supplement use: Vitamin E	51427	961	50466	UK Biobank	https://docs.google.com/spreadsheets/d/1kvPoupSzsSFBNSztMzl04xMoSC3Kcx3CrjVf4yBmESU/edit?ts=5b5f17db#gid=227859291	PHESANT Transformation:20084_0 || CAT-MUL-BINARY-VAR 480 || Indicator name x20082_0_0 || Remove indicator var NAs: 309767 || Remove indicator var <0: 0 || Removed 0 examples != 480 but with missing value (<0) || sample 50466/961(51427) ||-Notes:This field indicates the vitamin and/or mineral supplements that the participant indicated they consumed yesterday. The data is an amalgamation of 21 indi…
binary.22604_4.txt	SIN deficits (Chr:6, BP:25-34 GB removed)	0.1303	0.08384	1.555	0.12	0.02855	0.007851	1.005	0.008027	-0.00498	0.005393	Work hours - lumped category: Over 40 hours	75177	37201	37976	UK Biobank	https://docs.google.com/spreadsheets/d/1kvPoupSzsSFBNSztMzl04xMoSC3Kcx3CrjVf4yBmESU/edit?ts=5b5f17db#gid=227859291	PHESANT Transformation:22604_0 || CAT-MUL-BINARY-VAR 4 || NO_NAN Remove NA participants 286017 || Removed 0 examples != 4 but with missing value (<0) || sample 37976/37201(75177) ||-Notes:Participants were asked On average, how many hours a week did you work?. They were able to select a lumped category or enter a precise number of hours. This field captures the results for participants who select…
binary.20003_1141146198.txt	SIN deficits (Chr:6, BP:25-34 GB removed)	-0.1076	0.06947	-1.549	0.1214	0.008036	0.001502	0.9895	0.007214	0.007347	0.004968	Treatment/medication code: xalatan 0.005% eye drops	361141	1034	360107	UK Biobank	https://docs.google.com/spreadsheets/d/1kvPoupSzsSFBNSztMzl04xMoSC3Kcx3CrjVf4yBmESU/edit?ts=5b5f17db#gid=227859291	PHESANT Transformation:20003_0 || CAT-MUL-BINARY-VAR 1141146198 || Indicator name x137_0_0 || Remove indicator var NAs: 53 || Remove indicator var <0: 0 || Removed 0 examples != 1141146198 but with missing value (<0) || sample 360107/1034(361141) ||-Notes:Code for treatment Negative codes indicate free-text entry.-Variable type:binary
binary.20002_1476.txt	SIN deficits (Chr:6, BP:25-34 GB removed)	-0.2212	0.1431	-1.546	0.1222	0.002246	0.001205	1.007	0.006898	0.0009663	0.005038	Non-cancer illness code, self-reported: sciatica	361141	3400	357741	UK Biobank	https://docs.google.com/spreadsheets/d/1kvPoupSzsSFBNSztMzl04xMoSC3Kcx3CrjVf4yBmESU/edit?ts=5b5f17db#gid=227859291	PHESANT Transformation:20002_0 || CAT-MUL-BINARY-VAR 1476 || Indicator name x135_0_0 || Remove indicator var NAs: 53 || Remove indicator var <0: 0 || Removed 0 examples != 1476 but with missing value (<0) || sample 357741/3400(361141) ||-Notes:Code for non-cancer illness. If the participant was uncertain of the type of illness they had had, then they described it to the interviewer (a trained nur…
COPD_Bothsex_eur_inv_var_meta_GBMI_052021_nbbkgt1.txt.gz.ctgvl	SIN deficits (Chr:6, BP:25-34 GB removed)	-0.05702	0.03697	-1.542	0.123	0.01886	0.001059	1.021	0.009839	-6.526e-05	0.00618	COPD (EUR Biobanks)	995917	58559	937358	Global Biobank Meta-analysis Initiative Meta-analysis Initiative: powering genetic discovery across human diseases. 2029	https://www.globalbiobankmeta.org/resources	https://www.sciencedirect.com/science/article/pii/S2666979X22001410?via%3Dihub
categorical.I12.txt	SIN deficits (Chr:6, BP:25-34 GB removed)	0.1772	0.1151	1.54	0.1236	0.002961	0.001393	0.9827	0.007552	0.001904	0.005363	Diagnoses - main ICD10: I12 Hypertensive renal disease	361194	176	361018	UK Biobank	https://docs.google.com/spreadsheets/d/1kvPoupSzsSFBNSztMzl04xMoSC3Kcx3CrjVf4yBmESU/edit?ts=5b5f17db#gid=227859291	PHESANT Transformation:NA-Notes:NA-Variable type:categorical-Phenotype ID:I12
binary.22617_2112.txt	SIN deficits (Chr:6, BP:25-34 GB removed)	-0.146	0.09509	-1.535	0.1247	0.01745	0.005805	0.9871	0.007663	0.00754	0.005253	Job SOC coding: Biological scientists and biochemists	91149	1067	90082	UK Biobank	https://docs.google.com/spreadsheets/d/1kvPoupSzsSFBNSztMzl04xMoSC3Kcx3CrjVf4yBmESU/edit?ts=5b5f17db#gid=227859291	PHESANT Transformation:22617_0 || CAT-MUL-BINARY-VAR 2112 || NO_NAN Remove NA participants 270045 || Removed 0 examples != 2112 but with missing value (<0) || sample 90082/1067(91149) ||-Notes:Each self-coded job group was mapped to a 4-digit SOC2003 coding. In some cases several self-coded job groups map to the same SOC2003 coding as the input interface was designed to help untrained users class…
100024_raw.txt	SIN deficits (Chr:6, BP:25-34 GB removed)	-0.1419	0.09244	-1.535	0.1249	0.03522	0.01042	0.9953	0.006817	-0.004267	0.005433	Calcium	51453	NA	NA	UK Biobank	https://docs.google.com/spreadsheets/d/1kvPoupSzsSFBNSztMzl04xMoSC3Kcx3CrjVf4yBmESU/edit?ts=5b5f17db#gid=227859291	PHESANT Transformation:100024_0|| CONTINUOUS MAIN || CONTINUOUS || ||-Notes:Calcium. Estimated intake, based on food and beverage consumption yesterday, excluding any supplements.-Variable type:continuous_raw
categorical.M13_SOFTTISSUENAS.txt	SIN deficits (Chr:6, BP:25-34 GB removed)	0.1259	0.08205	1.534	0.125	0.005342	0.001838	0.995	0.008206	-0.003825	0.004971	Other specified/unspecified soft tissue disorders	361194	2930	358264	UK Biobank	https://docs.google.com/spreadsheets/d/1kvPoupSzsSFBNSztMzl04xMoSC3Kcx3CrjVf4yBmESU/edit?ts=5b5f17db#gid=227859291	PHESANT Transformation:NA-Notes:NA-Variable type:categorical-Phenotype ID:M13_SOFTTISSUENAS
binary.20003_1140879802.txt	SIN deficits (Chr:6, BP:25-34 GB removed)	0.06941	0.04532	1.532	0.1256	0.02232	0.001953	1.014	0.007041	-0.0008165	0.005543	Treatment/medication code: amlodipine	361141	14588	346553	UK Biobank	https://docs.google.com/spreadsheets/d/1kvPoupSzsSFBNSztMzl04xMoSC3Kcx3CrjVf4yBmESU/edit?ts=5b5f17db#gid=227859291	PHESANT Transformation:20003_0 || CAT-MUL-BINARY-VAR 1140879802 || Indicator name x137_0_0 || Remove indicator var NAs: 53 || Remove indicator var <0: 0 || Removed 0 examples != 1140879802 but with missing value (<0) || sample 346553/14588(361141) ||-Notes:Code for treatment Negative codes indicate free-text entry.-Variable type:binary
ibd_EAS_EUR_SiKJEF_meta_IBD.TBL.txt.eur.ctg	SIN deficits (Chr:6, BP:25-34 GB removed)	0.05791	0.03786	1.53	0.1261	0.9121	0.09326	1.14	0.01584	-0.006482	0.005794	IBD (EUR) 2023	59957	25042	34915	IIBDGC	https://www.ibdgenetics.org/	IBD suceptibility EUR GWAS Meta-analysis
GCST011096_buildGRCh37.tsv.withFREQ	SIN deficits (Chr:6, BP:25-34 GB removed)	0.08379	0.0548	1.529	0.1263	0.2346	0.04303	1.102	0.02021	-0.002706	0.00742	Systemic lupus erythematosus	30604	30604	NA	Eeast Asian and European	https://www.ebi.ac.uk/gwas/studies/GCST90100586	GWAS Meta-analysis Systemic lupus erythematosus
biomarkers-30870-both_sexes-irnt.tsv.bgz	SIN deficits (Chr:6, BP:25-34 GB removed)	0.04285	0.02807	1.527	0.1268	0.1919	0.02905	1.378	0.09916	-0.004312	0.008379	Triglycerides	400639	400639	NA	UK Biobank (EUR)	https://pan-ukb-us-east-1.s3.amazonaws.com/sumstats_flat_files/biomarkers-30870-both_sexes-irnt.tsv.bgz	EUR: biomarkers : 30870 : Biological samples > Assay results > Blood assays > Blood biochemistry
3063_raw.txt	SIN deficits (Chr:6, BP:25-34 GB removed)	-0.04248	0.02787	-1.524	0.1274	0.1859	0.007506	1.101	0.01779	0.003314	0.006454	Forced expiratory volume in 1-second (FEV1)	329404	NA	NA	UK Biobank	https://docs.google.com/spreadsheets/d/1kvPoupSzsSFBNSztMzl04xMoSC3Kcx3CrjVf4yBmESU/edit?ts=5b5f17db#gid=227859291	PHESANT Transformation:3063_0|| CONTINUOUS MAIN || CONTINUOUS || ||-Notes:FEV1 value calculated from blow-Variable type:continuous_raw
categorical.H40.txt	SIN deficits (Chr:6, BP:25-34 GB removed)	-0.2178	0.1429	-1.524	0.1275	0.002208	0.001304	1.009	0.006763	0.01285	0.004703	Diagnoses - main ICD10: H40 Glaucoma	361194	1715	359479	UK Biobank	https://docs.google.com/spreadsheets/d/1kvPoupSzsSFBNSztMzl04xMoSC3Kcx3CrjVf4yBmESU/edit?ts=5b5f17db#gid=227859291	PHESANT Transformation:NA-Notes:NA-Variable type:categorical-Phenotype ID:H40
jointGwasMc_TG.txt.clean	SIN deficits (Chr:6, BP:25-34 GB removed)	0.04269	0.02812	1.518	0.129	0.09919	0.02321	0.8444	0.02584	-0.001528	0.004815	Triglycerides	188580	NA	NA	GLGC	http://csg.sph.umich.edu/willer/public/lipids2013/	Global LipidsGenetics Consortium
binary.20111_6.txt	SIN deficits (Chr:6, BP:25-34 GB removed)	-0.1488	0.09824	-1.515	0.1298	0.005552	0.001815	1.007	0.00681	-0.003587	0.004913	Illnesses of siblings: Chronic bronchitis/emphysema	279496	7933	271563	UK Biobank	https://docs.google.com/spreadsheets/d/1kvPoupSzsSFBNSztMzl04xMoSC3Kcx3CrjVf4yBmESU/edit?ts=5b5f17db#gid=227859291	PHESANT Transformation:20111_0 || CAT-MUL-BINARY-VAR 6 || NO_NAN Remove NA participants 52692 || Removed 29007 examples != 6 but with missing value (<0) || sample 271563/7933(279496) || SKIP_val:-11 < 0 ||-Notes:This field contains the combined results of 2 ACE touchscreen questions, both asked Have any of your brothers or sisters suffered from any of the following diseases? (You can select more …
categorical.R10.txt	SIN deficits (Chr:6, BP:25-34 GB removed)	-0.08642	0.05711	-1.513	0.1302	0.01443	0.001595	1.001	0.007631	-0.004413	0.004823	Diagnoses - main ICD10: R10 Abdominal and pelvic pain	361194	20240	340954	UK Biobank	https://docs.google.com/spreadsheets/d/1kvPoupSzsSFBNSztMzl04xMoSC3Kcx3CrjVf4yBmESU/edit?ts=5b5f17db#gid=227859291	PHESANT Transformation:NA-Notes:NA-Variable type:categorical-Phenotype ID:R10
binary.20003_1140884516.txt	SIN deficits (Chr:6, BP:25-34 GB removed)	-0.1086	0.07176	-1.513	0.1303	0.009633	0.002542	1	0.009364	0.002283	0.005616	Treatment/medication code: thyroxine product	361141	4246	356895	UK Biobank	https://docs.google.com/spreadsheets/d/1kvPoupSzsSFBNSztMzl04xMoSC3Kcx3CrjVf4yBmESU/edit?ts=5b5f17db#gid=227859291	PHESANT Transformation:20003_0 || CAT-MUL-BINARY-VAR 1140884516 || Indicator name x137_0_0 || Remove indicator var NAs: 53 || Remove indicator var <0: 0 || Removed 0 examples != 1140884516 but with missing value (<0) || sample 356895/4246(361141) ||-Notes:Code for treatment Negative codes indicate free-text entry.-Variable type:binary
binary.6179_3.txt	SIN deficits (Chr:6, BP:25-34 GB removed)	-0.1051	0.06948	-1.512	0.1305	0.01132	0.001609	1.001	0.007101	-0.01004	0.00558	Mineral and other dietary supplements: Calcium	360016	24026	335990	UK Biobank	https://docs.google.com/spreadsheets/d/1kvPoupSzsSFBNSztMzl04xMoSC3Kcx3CrjVf4yBmESU/edit?ts=5b5f17db#gid=227859291	PHESANT Transformation:6179_0 || CAT-MUL-BINARY-VAR 3 || NO_NAN Remove NA participants 514 || Removed 664 examples != 3 but with missing value (<0) || sample 335990/24026(360016) ||-Notes:ACE touchscreen question Do you regularly take any of the following? (You can select more than one answer) The following checks were performed: If code -7 was selected, then no additional choices were allowed. I…
binary.20003_1141157264.txt	SIN deficits (Chr:6, BP:25-34 GB removed)	-0.1965	0.1305	-1.506	0.1319	0.002621	0.001329	0.9993	0.007654	0.004789	0.005546	Treatment/medication code: salmeterol product	361141	224	360917	UK Biobank	https://docs.google.com/spreadsheets/d/1kvPoupSzsSFBNSztMzl04xMoSC3Kcx3CrjVf4yBmESU/edit?ts=5b5f17db#gid=227859291	PHESANT Transformation:20003_0 || CAT-MUL-BINARY-VAR 1141157264 || Indicator name x137_0_0 || Remove indicator var NAs: 53 || Remove indicator var <0: 0 || Removed 0 examples != 1141157264 but with missing value (<0) || sample 360917/224(361141) ||-Notes:Code for treatment Negative codes indicate free-text entry.-Variable type:binary
binary.20526.txt	SIN deficits (Chr:6, BP:25-34 GB removed)	-0.141	0.0938	-1.503	0.1329	0.01583	0.004345	1.014	0.007203	-0.01028	0.005259	Been in serious accident believed to be life-threatening	117922	11325	106597	UK Biobank	https://docs.google.com/spreadsheets/d/1kvPoupSzsSFBNSztMzl04xMoSC3Kcx3CrjVf4yBmESU/edit?ts=5b5f17db#gid=227859291	PHESANT Transformation:20526_0|| CAT-SINGLE || reassignments: 2=1 || Inc(>=10): 0(106597) || Inc(>=10): 1(11325) || CAT-SINGLE-BINARY || sample 106597/11325(117922) ||-Notes:Question asked: In your life, have you...? Been in a serious accident that you believed to be life-threatening at the time-Variable type:binary
categorical.I9_CHD_NOREV.txt	SIN deficits (Chr:6, BP:25-34 GB removed)	0.07098	0.04754	1.493	0.1355	0.01979	0.001916	1.003	0.00849	-0.002652	0.005347	Major coronary heart disease event excluding revascularizations	361194	10157	351037	UK Biobank	https://docs.google.com/spreadsheets/d/1kvPoupSzsSFBNSztMzl04xMoSC3Kcx3CrjVf4yBmESU/edit?ts=5b5f17db#gid=227859291	PHESANT Transformation:NA-Notes:NA-Variable type:categorical-Phenotype ID:I9_CHD_NOREV
categorical.I9_CHD.txt	SIN deficits (Chr:6, BP:25-34 GB removed)	0.07098	0.04754	1.493	0.1355	0.01979	0.001916	1.003	0.00849	-0.002652	0.005347	Major coronary heart disease event	361194	10157	351037	UK Biobank	https://docs.google.com/spreadsheets/d/1kvPoupSzsSFBNSztMzl04xMoSC3Kcx3CrjVf4yBmESU/edit?ts=5b5f17db#gid=227859291	PHESANT Transformation:NA-Notes:NA-Variable type:categorical-Phenotype ID:I9_CHD
categorical.K57.txt	SIN deficits (Chr:6, BP:25-34 GB removed)	-0.07001	0.0469	-1.493	0.1355	0.02301	0.002005	1.007	0.007729	0.003802	0.005512	Diagnoses - main ICD10: K57 Diverticular disease of intestine	361194	12662	348532	UK Biobank	https://docs.google.com/spreadsheets/d/1kvPoupSzsSFBNSztMzl04xMoSC3Kcx3CrjVf4yBmESU/edit?ts=5b5f17db#gid=227859291	PHESANT Transformation:NA-Notes:NA-Variable type:categorical-Phenotype ID:K57
binary.20110_4.txt	SIN deficits (Chr:6, BP:25-34 GB removed)	-0.1364	0.0915	-1.49	0.1361	0.005236	0.001439	1.002	0.006462	-0.005238	0.005191	Illnesses of mother: Bowel cancer	330592	17264	313328	UK Biobank	https://docs.google.com/spreadsheets/d/1kvPoupSzsSFBNSztMzl04xMoSC3Kcx3CrjVf4yBmESU/edit?ts=5b5f17db#gid=227859291	PHESANT Transformation:20110_0 || CAT-MUL-BINARY-VAR 4 || NO_NAN Remove NA participants 6165 || Removed 24437 examples != 4 but with missing value (<0) || sample 313328/17264(330592) ||-Notes:This field contains the combined results of 2 ACE touchscreen questions, both asked Has/did your mother ever suffer from? (You can select more than one answer) for different sets of illnesses. For convenienc…
categorical.G6_SLEEPAPNO.txt	SIN deficits (Chr:6, BP:25-34 GB removed)	-0.1322	0.08898	-1.486	0.1373	0.005076	0.001451	1.001	0.007465	-0.008895	0.005157	Sleep apnoea	361194	2249	358945	UK Biobank	https://docs.google.com/spreadsheets/d/1kvPoupSzsSFBNSztMzl04xMoSC3Kcx3CrjVf4yBmESU/edit?ts=5b5f17db#gid=227859291	PHESANT Transformation:NA-Notes:NA-Variable type:categorical-Phenotype ID:G6_SLEEPAPNO
binary.22126.txt	SIN deficits (Chr:6, BP:25-34 GB removed)	-0.07982	0.05373	-1.485	0.1374	0.07325	0.009221	1.013	0.009282	-0.006249	0.005526	Doctor diagnosed hayfever or allergic rhinitis	91787	20904	70883	UK Biobank	https://docs.google.com/spreadsheets/d/1kvPoupSzsSFBNSztMzl04xMoSC3Kcx3CrjVf4yBmESU/edit?ts=5b5f17db#gid=227859291	PHESANT Transformation:22126_0|| CAT-SINGLE || reassignments: 9=NA || Inc(>=10): 0(70883) || Inc(>=10): 1(20904) || CAT-SINGLE-BINARY || sample 70883/20904(91787) ||-Notes:User asked Has a doctor ever told you that you have had any of the conditions below? hayfever or allergic rhinitis was one of the options listed.-Variable type:binary
binary.20002_1473.txt	SIN deficits (Chr:6, BP:25-34 GB removed)	0.06254	0.04212	1.485	0.1376	0.03886	0.007138	1.087	0.04459	-0.006019	0.006085	Non-cancer illness code, self-reported: high cholesterol	361141	43957	317184	UK Biobank	https://docs.google.com/spreadsheets/d/1kvPoupSzsSFBNSztMzl04xMoSC3Kcx3CrjVf4yBmESU/edit?ts=5b5f17db#gid=227859291	PHESANT Transformation:20002_0 || CAT-MUL-BINARY-VAR 1473 || Indicator name x135_0_0 || Remove indicator var NAs: 53 || Remove indicator var <0: 0 || Removed 0 examples != 1473 but with missing value (<0) || sample 317184/43957(361141) ||-Notes:Code for non-cancer illness. If the participant was uncertain of the type of illness they had had, then they described it to the interviewer (a trained nu…
100009_raw.txt	SIN deficits (Chr:6, BP:25-34 GB removed)	-0.1122	0.07561	-1.483	0.138	0.04522	0.00971	1.006	0.006654	-0.006441	0.0053	Englyst dietary fibre	51453	NA	NA	UK Biobank	https://docs.google.com/spreadsheets/d/1kvPoupSzsSFBNSztMzl04xMoSC3Kcx3CrjVf4yBmESU/edit?ts=5b5f17db#gid=227859291	PHESANT Transformation:100009_0|| CONTINUOUS MAIN || CONTINUOUS || ||-Notes:Englyst dietary fibre. Estimated intake, based on food and beverage consumption yesterday, excluding any supplements.-Variable type:continuous_raw
20150_raw.txt	SIN deficits (Chr:6, BP:25-34 GB removed)	-0.04108	0.0277	-1.483	0.1381	0.2102	0.008662	1.093	0.01758	-0.0006189	0.006479	Forced expiratory volume in 1-second (FEV1), Best measure	272338	NA	NA	UK Biobank	https://docs.google.com/spreadsheets/d/1kvPoupSzsSFBNSztMzl04xMoSC3Kcx3CrjVf4yBmESU/edit?ts=5b5f17db#gid=227859291	PHESANT Transformation:20150_0|| CONTINUOUS MAIN || CONTINUOUS || ||-Notes:Highest measure from the array of values for Forced Expiratory Volume in 1-second (FEV1) ~F3063~, which was acceptable according to corresponding acceptability field (~F3061~). A blow was deemed acceptable if recorded as 0 (no problems) or 32 (0x20 - USER_ACCEPTED). This derived data field has come from Professor Martin To…
binary.20002_1226.txt	SIN deficits (Chr:6, BP:25-34 GB removed)	-0.05835	0.0394	-1.481	0.1386	0.04843	0.006037	1.049	0.01723	0.004391	0.005939	Non-cancer illness code, self-reported: hypothyroidism/myxoedema	361141	17574	343567	UK Biobank	https://docs.google.com/spreadsheets/d/1kvPoupSzsSFBNSztMzl04xMoSC3Kcx3CrjVf4yBmESU/edit?ts=5b5f17db#gid=227859291	PHESANT Transformation:20002_0 || CAT-MUL-BINARY-VAR 1226 || Indicator name x135_0_0 || Remove indicator var NAs: 53 || Remove indicator var <0: 0 || Removed 0 examples != 1226 but with missing value (<0) || sample 343567/17574(361141) ||-Notes:Code for non-cancer illness. If the participant was uncertain of the type of illness they had had, then they described it to the interviewer (a trained nu…
4079_raw.txt	SIN deficits (Chr:6, BP:25-34 GB removed)	0.04252	0.02873	1.48	0.1388	0.1338	0.005559	1.076	0.01705	0.02699	0.006789	Diastolic blood pressure, automated reading	340162	NA	NA	UK Biobank	https://docs.google.com/spreadsheets/d/1kvPoupSzsSFBNSztMzl04xMoSC3Kcx3CrjVf4yBmESU/edit?ts=5b5f17db#gid=227859291	PHESANT Transformation:4079_0|| INTEGER || CONTINUOUS || ||-Notes:Blood pressure, automated reading, diastolic. Two measures of blood pressure were taken a few moments apart. Range returned by the Omron device is is 0-255-Variable type:continuous_raw
binary.6153_1.txt	SIN deficits (Chr:6, BP:25-34 GB removed)	0.06323	0.04274	1.479	0.1391	0.05033	0.006883	1.035	0.02289	-0.002274	0.005461	Medication for cholesterol, blood pressure, diabetes, or take exogenous hormones: Cholesterol lowering medication	193148	24247	168901	UK Biobank	https://docs.google.com/spreadsheets/d/1kvPoupSzsSFBNSztMzl04xMoSC3Kcx3CrjVf4yBmESU/edit?ts=5b5f17db#gid=227859291	PHESANT Transformation:6153_0 || CAT-MUL-BINARY-VAR 1 || NO_NAN Remove NA participants 167294 || Removed 752 examples != 1 but with missing value (<0) || sample 168901/24247(193148) ||-Notes:ACE touchscreen question Do you regularly take any of the following medications? (You can select more than one answer) The following checks were performed: If code -7 was selected, then no additional choices …
binary.22601_23153402.txt	SIN deficits (Chr:6, BP:25-34 GB removed)	0.1545	0.1047	1.476	0.1399	0.01637	0.006234	0.9962	0.007398	-0.007022	0.004829	Job coding: primary /junior school teacher or teaching professional, nursery school teacher (including head teacher)	89866	5555	84311	UK Biobank	https://docs.google.com/spreadsheets/d/1kvPoupSzsSFBNSztMzl04xMoSC3Kcx3CrjVf4yBmESU/edit?ts=5b5f17db#gid=227859291	PHESANT Transformation:22601_0 || CAT-MUL-BINARY-VAR 23153402 || Indicator name x22599_0_0 || Remove indicator var NAs: 271328 || Remove indicator var <0: 0 || Removed 0 examples != 23153402 but with missing value (<0) || sample 84311/5555(89866) ||-Notes:Participants were asked to select a job group by navigating down a three-level tree. This field records the code they selected at the final lev…
categorical.J84.txt	SIN deficits (Chr:6, BP:25-34 GB removed)	0.1723	0.1176	1.466	0.1428	0.003431	0.001428	0.9967	0.007779	-0.006071	0.005686	Diagnoses - main ICD10: J84 Other interstitial pulmonary diseases	361194	342	360852	UK Biobank	https://docs.google.com/spreadsheets/d/1kvPoupSzsSFBNSztMzl04xMoSC3Kcx3CrjVf4yBmESU/edit?ts=5b5f17db#gid=227859291	PHESANT Transformation:NA-Notes:NA-Variable type:categorical-Phenotype ID:J84
binary.20152.txt	SIN deficits (Chr:6, BP:25-34 GB removed)	-0.09964	0.06802	-1.465	0.143	0.01437	0.002085	1.001	0.006613	0.01005	0.005386	Reproduciblity of spirometry measurement using ERS/ATS criteria	272338	212530	59808	UK Biobank	https://docs.google.com/spreadsheets/d/1kvPoupSzsSFBNSztMzl04xMoSC3Kcx3CrjVf4yBmESU/edit?ts=5b5f17db#gid=227859291	PHESANT Transformation:20152_0|| CAT-SINGLE || reassignments: 9=NA || Inc(>=10): 1(212530) || Inc(>=10): 0(59808) || CAT-SINGLE-BINARY || sample 59808/212530(272338) ||-Notes:Indicates whether an individual's spirometry meets European Respiratory Society/American Thoracic Society (ERS/ATS) Criteria, that is their highest acceptable measure was reproducible (the highest acceptable measure and any …
biomarkers-30610-both_sexes-irnt.tsv.bgz	SIN deficits (Chr:6, BP:25-34 GB removed)	0.04165	0.02852	1.46	0.1442	0.2128	0.03124	1.612	0.1433	-0.001472	0.008744	Alkaline phosphatase	400988	400988	NA	UK Biobank (EUR)	https://pan-ukb-us-east-1.s3.amazonaws.com/sumstats_flat_files/biomarkers-30610-both_sexes-irnt.tsv.bgz	EUR: biomarkers : 30610 : Biological samples > Assay results > Blood assays > Blood biochemistry
binary.1150_3.txt	SIN deficits (Chr:6, BP:25-34 GB removed)	0.09041	0.06196	1.459	0.1445	0.01375	0.001789	1.004	0.007476	-0.003043	0.005373	Usual side of head for mobile phone use: Equally left and right	303009	19852	283157	UK Biobank	https://docs.google.com/spreadsheets/d/1kvPoupSzsSFBNSztMzl04xMoSC3Kcx3CrjVf4yBmESU/edit?ts=5b5f17db#gid=227859291	PHESANT Transformation:1150_0 || CAT-SINGLE || CAT-SINGLE-BINARY-VAR: 3 || Inc(>=10): 3(19852) ||-Notes:ACE touchscreen question On what side of the head do you usually use a mobile phone? If the participant activated the Help button they were shown the message: If you are unsure, please provide an estimate or select Do not know. ~F1150~ was collected from participants who indicated they have use…
categorical.F5_DEPRESSIO.txt	SIN deficits (Chr:6, BP:25-34 GB removed)	-0.1332	0.09134	-1.458	0.1448	0.005013	0.001284	0.9944	0.00705	-0.004581	0.004848	Depression	361194	1145	360049	UK Biobank	https://docs.google.com/spreadsheets/d/1kvPoupSzsSFBNSztMzl04xMoSC3Kcx3CrjVf4yBmESU/edit?ts=5b5f17db#gid=227859291	PHESANT Transformation:NA-Notes:NA-Variable type:categorical-Phenotype ID:F5_DEPRESSIO
binary.20471.txt	SIN deficits (Chr:6, BP:25-34 GB removed)	-0.1393	0.09597	-1.451	0.1467	0.01235	0.003967	1.006	0.006785	-0.006398	0.004957	Ever seen an un-real vision	116787	3768	113019	UK Biobank	https://docs.google.com/spreadsheets/d/1kvPoupSzsSFBNSztMzl04xMoSC3Kcx3CrjVf4yBmESU/edit?ts=5b5f17db#gid=227859291	PHESANT Transformation:20471_0|| CAT-SINGLE || Inc(>=10): 0(113019) || Inc(>=10): 1(3768) || CAT-SINGLE-BINARY || sample 113019/3768(116787) ||-Notes:Question asked: Did you ever see something that wasn't really there that other people could not see?-Variable type:binary
30090_raw.txt	SIN deficits (Chr:6, BP:25-34 GB removed)	0.03574	0.02468	1.448	0.1476	0.1869	0.01577	1.244	0.03949	-0.0004564	0.007376	Platelet crit	350471	NA	NA	UK Biobank	https://docs.google.com/spreadsheets/d/1kvPoupSzsSFBNSztMzl04xMoSC3Kcx3CrjVf4yBmESU/edit?ts=5b5f17db#gid=227859291	PHESANT Transformation:30090_0|| CONTINUOUS MAIN || CONTINUOUS || ||-Notes:Result of Platelet Crit assay, performed on blood sample, obtained from UK Biobank assessment centre visit. Platelet Crit is a computed value that represents the platelet packed cell volume.-Variable type:continuous_raw
[truncated: 981 more rows]
