# Supplementary material for: A genome-wide association study reveals a polygenic architecture of speech-in-noise deficits in individuals with self-reported normal hearing
Source: Sci Rep. 2024 Jun 7;14:13089. doi: 10.1038/s41598-024-63972-2 (PMC11161523; doi:10.1038/s41598-024-63972-2)
Supplement: Supplementary file 6 — Supplementary Information 6. [file 41598_2024_63972_MOESM6_ESM.xlsx]

## Sheet: Sheet1
Supplement File S3: The results of the replication analysis for SNPs achieving p<10-6 in GWAS.
Note: The table presents GWAS summary statistics and the results of the replication analysis for SNPs achieving p<10-6 in SIN deficits GWAS. Color shades represent chromosomes. SSQ12 was the primary replication measure. The SIN deficits phenotype was coded binary (0-control, 1-case) for GWAS. Lower values of SSQ12 indicate poorer physiology; hence, SNPs achieving positive beta values for GWAS sho…
															Without p-value adjustment				With p-value adjustment (adj p-value = 0.05/182 = 0.0002747), 182 effective tests after applying LD adjustment (Li & Ji, 2005; PMID: 16077740)
rsID	Chrom	position	REF	ALT	beta	ALT_FREQ	negLog10P	p-value	Beta.SSQ	p-value.SSQ	Beta.HT	p-value.HT	Beta.DP	p-value.DP	SSQ	HT	DP	Replication	SSQ	HT	DP	Replication
rs8179390	1	71494365	A	G	-0.0338621	0.502992	6.43771	3.65e-07	-0.0812053	0.107516	0.0724389	0.653079	-0.199598	0.0490709	No	No	No	0	0	0	0	0
rs11365325	1	71521607	CT	C	-0.0328901	0.435272	6.01592	9.64e-07	0.00868931	0.867061	-0.0802996	0.628101	0.130608	0.210613	No	No	No	0	0	0	0	0
rs12131265	1	71712223	C	T	-0.0334773	0.45415	6.2426	5.72e-07	0.0777706	0.143106	-0.31938	0.0596903	0.0691309	0.517261	No	No	No	0	0	0	0	0
rs2066373	1	71720627	A	G	-0.0335939	0.454039	6.27572	5.3e-07	0.0447464	0.399402	-0.316977	0.0615587	0.0738855	0.488739	No	No	No	0	0	0	0	0
rs11209756	1	71723853	A	G	-0.0328773	0.45561	6.03105	9.31e-07	0.0345812	0.516039	-0.280086	0.0994888	0.0776792	0.467916	No	No	No	0	0	0	0	0
rs537548369	1	71725353	G	GTATATTATATATAATATATATAATA	-0.0345681	0.443667	6.49757	3.18e-07	0.0810139	0.13145	-0.306105	0.0743018	0.117002	0.278436	No	No	No	0	0	0	0	0
.	1	163763429	GGT	G	-0.0341634	0.493848	6.02503	9.44e-07	#NULL!	#NULL!	#NULL!	#NULL!	#NULL!	#NULL!	#NULL!	#NULL!	#NULL!	#NULL!	#NULL!	#NULL!	#NULL!	#NULL!
rs35079751	1	163763439	T	C	-0.0341634	0.493848	6.02503	9.44e-07	0.136406	0.0107216	-1.00543	3.79e-09	0.603012	1.98e-08	Yes	Yes	Yes	3	0	1	1	2
rs147935374	1	190291562	G	A	-0.123854	0.0212361	6.80688	1.56e-07	0.962406	1.59e-07	-2.17008	0.000220054	0.745579	0.043758	Yes	Yes	Yes	3	1	1	0	2
rs17020020	2	81408132	A	G	0.0663611	0.0640138	6.12148	7.56e-07	-0.0109579	0.908675	0.269098	0.377582	0.370821	0.0533583	No	No	No	0	0	0	0	0
rs78542574	2	81413161	G	A	0.0660472	0.0640545	6.07366	8.44e-07	-0.0109579	0.908675	0.269098	0.377582	0.370821	0.0533583	No	No	No	0	0	0	0	0
rs35291955	3	6152147	G	A	-0.0494411	0.126043	6.02228	9.5e-07	0.0517358	0.500776	0.915231	0.000190516	-1.21729	3.03e-15	No	No	No	0	0	0	0	0
rs13096922	3	6156835	C	T	-0.045523	0.155252	6.05899	8.73e-07	0.0325975	0.665335	0.581769	0.0156159	-1.01944	1.64e-11	No	No	No	0	0	0	0	0
rs11706101	3	6173203	G	C	-0.0487181	0.13924	6.31605	4.83e-07	0.206528	0.0105847	0.562207	0.0294058	-1.07381	3.76e-11	Yes	No	No	1	0	0	0	0
rs9311801	3	6174815	C	T	-0.0483671	0.143546	6.38091	4.16e-07	0.216535	0.00503641	0.565603	0.0218535	-1.08481	2.72e-12	Yes	No	No	1	0	0	0	0
rs5846431	3	6179140	CT	C	-0.0505624	0.143027	6.88941	1.29e-07	0.217067	0.00421905	0.488576	0.0438469	-0.940895	6.82e-10	Yes	No	No	1	0	0	0	0
rs972453	3	6179203	G	A	-0.0494285	0.143672	6.64975	2.24e-07	0.206949	0.0064655	0.544899	0.0248219	-1.04541	7.65e-12	Yes	No	No	1	0	0	0	0
rs77532900	3	6180494	T	A	-0.0492944	0.139219	6.46725	3.41e-07	0.23947	0.00270658	0.491422	0.0540827	-0.991269	6.56e-10	Yes	No	No	1	0	0	0	0
rs75830889	3	6183843	T	A	-0.0505041	0.139374	6.76195	1.73e-07	0.251468	0.00197718	0.512902	0.0483061	-1.03389	2.49e-10	Yes	No	No	1	0	0	0	0
rs116208485	3	6189009	T	C	-0.0519519	0.1394	7.11126	7.74e-08	0.206528	0.0105847	0.562207	0.0294058	-1.07381	3.76e-11	Yes	No	No	1	0	0	0	0
rs2134773	3	6189342	T	C	-0.0515995	0.139377	7.02182	9.51e-08	0.206528	0.0105847	0.562207	0.0294058	-1.07381	3.76e-11	Yes	No	No	1	0	0	0	0
rs7613556	3	6215556	G	A	-0.0499035	0.135854	6.49894	3.17e-07	0.240613	0.0021252	1.17172	2.81e-06	-1.32779	3e-17	Yes	No	No	1	0	0	0	0
rs137880987	3	6219070	TC	T	-0.0495755	0.127449	6.08197	8.28e-07	0.0644472	0.408442	1.02695	3.69e-05	-1.12917	5.57e-13	No	No	No	0	0	0	0	0
rs79471939	3	6219841	T	C	-0.0515032	0.125745	6.4698	3.39e-07	0.158894	0.0459752	1.23077	1.29e-06	-1.34967	3e-17	Yes	No	No	1	0	0	0	0
rs76430932	3	6221919	G	C	-0.0524463	0.122786	6.56225	2.74e-07	0.129958	0.102896	0.946481	0.000199296	-1.29761	5.1e-16	No	No	No	0	0	0	0	0
rs73113483	3	6223568	A	T	-0.052338	0.127176	6.70774	1.96e-07	-0.000516173	0.994309	0.773517	0.00081476	-1.14886	2.67e-15	No	No	No	0	0	0	0	0
rs79202874	3	6224178	A	C	-0.0524726	0.121291	6.46597	3.42e-07	0.130246	0.102176	0.945186	0.000203721	-1.29624	5.6e-16	No	No	No	0	0	0	0	0
rs7715535	5	22307882	T	C	-0.0337002	0.389974	6.06248	8.66e-07	-0.127863	0.0115438	-0.567621	0.000447875	0.275384	0.0068253	No	Yes	Yes	2	0	0	0	0
rs536561623	5	22309022	AGAGAGAG	A	0.0345655	0.573038	6.15366	7.02e-07	0.132322	0.00916261	0.746097	4.22e-06	-0.164365	0.107535	No	Yes	No	1	0	1	0	1
rs12187087	5	22309166	A	T	0.0332834	0.589818	6.02182	9.51e-07	0.108471	0.0318889	0.680452	2.5e-05	-0.246756	0.0152084	No	Yes	Yes	2	0	1	0	1
rs1444120	5	22314300	A	G	-0.0334499	0.389013	6.01233	9.72e-07	-0.110309	0.0288899	-0.610522	0.000152913	0.328949	0.00119224	No	Yes	Yes	2	0	1	0	1
rs76671369	6	25191039	G	C	-0.0596275	0.0879487	6.32331	4.75e-07	0.208457	0.0659501	0.199504	0.58185	-0.466742	0.0406452	No	No	No	0	0	0	0	0
rs4712936	6	25417423	G	T	0.0588233	0.913457	6.08619	8.2e-07	0.274202	0.045264	-0.362122	0.408006	0.0581916	0.832687	No	No	No	0	0	0	0	0
rs35789010	6	25514179	G	A	-0.0596397	0.0868972	6.22988	5.89e-07	-0.274202	0.045264	0.362122	0.408006	-0.0581916	0.832687	No	No	No	0	0	0	0	0
.	6	25685878	G	GTATAAT	-0.0644245	0.0954603	7.53462	2.92e-08	#NULL!	#NULL!	#NULL!	#NULL!	#NULL!	#NULL!	#NULL!	#NULL!	#NULL!	#NULL!	#NULL!	#NULL!	#NULL!	#NULL!
rs35436081	6	25700342	G	A	-0.0557717	0.118376	7.08725	8.18e-08	0.00821596	0.933916	1.32957	2.65e-05	-0.538343	0.0068868	No	No	No	0	0	0	0	0
rs4712969	6	25764192	A	G	0.0622224	0.887484	8.34008	4.57e-09	0.106473	0.318654	-1.00694	0.00315403	0.297113	0.166405	No	No	No	0	0	0	0	0
rs1892251	6	25769349	T	C	0.0523426	0.872954	6.72584	1.88e-07	0.0204975	0.829315	-1.5133	6.1e-07	0.0626304	0.743073	No	No	No	0	0	0	0	0
rs6456701	6	25774130	C	T	0.0622063	0.887394	8.34582	4.51e-09	0.106473	0.318654	-1.00694	0.00315403	0.297113	0.166405	No	No	No	0	0	0	0	0
rs3949215	6	25777497	A	T	0.0620827	0.887394	8.31605	4.83e-09	0.106473	0.318654	-1.00694	0.00315403	0.297113	0.166405	No	No	No	0	0	0	0	0
.	6	25781465	CAAAG	C	0.0519325	0.873108	6.6216	2.39e-07	#NULL!	#NULL!	#NULL!	#NULL!	#NULL!	#NULL!	#NULL!	#NULL!	#NULL!	#NULL!	#NULL!	#NULL!	#NULL!	#NULL!
rs10214468	6	25789390	T	A	-0.0477471	0.139733	6.13136	7.39e-07	0.207679	0.0138778	0.802275	0.0029347	0.325779	0.0550082	Yes	No	No	1	0	0	0	0
rs28360585	6	25790356	A	T	-0.0476969	0.139732	6.12033	7.58e-07	0.207679	0.0138778	0.802275	0.0029347	0.325779	0.0550082	Yes	No	No	1	0	0	0	0
rs9467600	6	25792768	C	T	-0.0636017	0.110036	8.52724	2.97e-09	-0.0178679	0.871215	1.3035	0.000213118	-0.435496	0.0494038	No	No	No	0	0	0	0	0
rs9467606	6	25809218	A	G	-0.0636059	0.11014	8.5376	2.9e-09	-0.0178679	0.871215	1.3035	0.000213118	-0.435496	0.0494038	No	No	No	0	0	0	0	0
rs9467609	6	25809751	A	G	-0.0635977	0.110141	8.53611	2.91e-09	-0.0178679	0.871215	1.3035	0.000213118	-0.435496	0.0494038	No	No	No	0	0	0	0	0
rs9467613	6	25812641	T	C	-0.0636195	0.110139	8.54212	2.87e-09	-0.0178679	0.871215	1.3035	0.000213118	-0.435496	0.0494038	No	No	No	0	0	0	0	0
rs66983783	6	25821992	TATACA	T	-0.0638237	0.11045	8.60033	2.51e-09	-0.0178679	0.871215	1.3035	0.000213118	-0.435496	0.0494038	No	No	No	0	0	0	0	0
rs13199775	6	25828782	A	T	-0.064406	0.110245	8.74232	1.81e-09	-0.0178679	0.871215	1.3035	0.000213118	-0.435496	0.0494038	No	No	No	0	0	0	0	0
rs34351439	6	25833010	T	C	-0.0644487	0.110248	8.75203	1.77e-09	-0.0178679	0.871215	1.3035	0.000213118	-0.435496	0.0494038	No	No	No	0	0	0	0	0
rs6913795	6	25848025	T	C	-0.065292	0.109582	8.90309	1.25e-09	-0.0892941	0.412618	1.1299	0.00117219	-0.20789	0.342845	No	No	No	0	0	0	0	0
rs9467622	6	25854644	C	A	-0.0669094	0.112115	9.3363	4.61e-10	-0.0892941	0.412618	1.1299	0.00117219	-0.20789	0.342845	No	No	No	0	0	0	0	0
rs1177441	6	25859413	A	G	-0.0484511	0.139543	6.29671	5.05e-07	0.224539	0.0078722	0.802865	0.00294379	0.301705	0.0758767	Yes	No	No	1	0	0	0	0
rs1165168	6	25859508	A	C	-0.0483388	0.13955	6.27003	5.37e-07	0.224539	0.0078722	0.802865	0.00294379	0.301705	0.0758767	Yes	No	No	1	0	0	0	0
rs9467623	6	25860580	G	A	-0.0648026	0.110248	8.84164	1.44e-09	-0.0892941	0.412618	1.1299	0.00117219	-0.20789	0.342845	No	No	No	0	0	0	0	0
rs72324954	6	25863018	TGAAAA	T	-0.0646546	0.110289	8.8041	1.57e-09	-0.0892941	0.412618	1.1299	0.00117219	-0.20789	0.342845	No	No	No	0	0	0	0	0
rs13211947	6	25864818	C	T	-0.0704345	0.0984847	9.37572	4.21e-10	-0.214859	0.0856535	0.78014	0.0508026	-0.269636	0.283495	No	No	No	0	0	0	0	0
rs68194335	6	25866243	A	T	-0.0643684	0.10779	8.57187	2.68e-09	-0.0833832	0.454614	1.00581	0.00474951	-0.106278	0.63554	No	No	No	0	0	0	0	0
rs55912630	6	25866935	T	C	-0.0704157	0.0985609	9.37779	4.19e-10	-0.214859	0.0856535	0.78014	0.0508026	-0.269636	0.283495	No	No	No	0	0	0	0	0
rs972087	6	25872579	A	G	-0.058237	0.122755	7.93554	1.16e-08	0.0589091	0.541213	0.452556	0.141798	0.258881	0.181788	No	No	No	0	0	0	0	0
rs13198474	6	25874423	G	A	-0.0690651	0.0963949	8.89279	1.28e-09	-0.0309067	0.807499	0.854539	0.034965	-0.183987	0.470709	No	No	No	0	0	0	0	0
rs67821582	6	25875567	CTGTAT	C	-0.0648222	0.110325	8.83863	1.45e-09	#NULL!	#NULL!	#NULL!	#NULL!	#NULL!	#NULL!	#NULL!	#NULL!	#NULL!	#NULL!	#NULL!	#NULL!	#NULL!	#NULL!
rs629444	6	25885814	C	T	-0.0521036	0.131983	6.87615	1.33e-07	0.0736043	0.419475	1.81976	4.02e-10	-0.277434	0.130197	No	No	No	0	0	0	0	0
rs7766531	6	25886577	T	C	-0.0559627	0.123852	7.44249	3.61e-08	-0.0514065	0.582557	1.93458	9.1e-11	-0.362438	0.0539438	No	No	No	0	0	0	0	0
rs9467632	6	25889706	A	G	-0.0559057	0.120967	7.29328	5.09e-08	0.00311946	0.974391	2.11033	1.01e-11	-0.693507	0.000385517	No	No	No	0	0	0	0	0
rs13214169	6	25890656	A	G	-0.0561838	0.123539	7.47237	3.37e-08	-0.0514065	0.582557	1.93458	9.1e-11	-0.362438	0.0539438	No	No	No	0	0	0	0	0
rs13220488	6	25896907	A	G	-0.055762	0.118081	7.11014	7.76e-08	0.00281949	0.978509	1.39363	3.06e-05	-0.260268	0.216216	No	No	No	0	0	0	0	0
rs13207673	6	25901133	C	T	-0.0553633	0.11845	7.04528	9.01e-08	-0.0517624	0.614155	1.52238	3.43e-06	-0.288095	0.162877	No	No	No	0	0	0	0	0
rs9467635	6	25909166	A	C	-0.0546229	0.121406	7.00922	9.79e-08	0.0359718	0.721703	1.01426	0.00166566	0.110175	0.587456	No	No	No	0	0	0	0	0
.	6	25914035	G	GT	-0.0575136	0.107302	6.72584	1.88e-07	#NULL!	#NULL!	#NULL!	#NULL!	#NULL!	#NULL!	#NULL!	#NULL!	#NULL!	#NULL!	#NULL!	#NULL!	#NULL!	#NULL!
rs34525648	6	25914853	G	A	-0.0549528	0.121467	7.08831	8.16e-08	0.0359718	0.721703	1.01426	0.00166566	0.110175	0.587456	No	No	No	0	0	0	0	0
rs35169013	6	25918027	A	C	-0.0556799	0.118385	7.11351	7.7e-08	0.00281949	0.978509	1.39363	3.06e-05	-0.260268	0.216216	No	No	No	0	0	0	0	0
rs9461223	6	25918335	T	C	-0.0553394	0.121446	7.17653	6.66e-08	0.0359718	0.721703	1.01426	0.00166566	0.110175	0.587456	No	No	No	0	0	0	0	0
rs9295675	6	25918473	C	T	-0.0554173	0.123256	7.266	5.42e-08	0.0278926	0.773814	0.970589	0.00174316	0.203211	0.297752	No	No	No	0	0	0	0	0
rs17526722	6	25918855	G	A	-0.0696363	0.0989835	9.21968	6.03e-10	-0.256476	0.0374375	1.3506	0.000603649	-0.32435	0.190728	No	No	No	0	0	0	0	0
rs3734523	6	25925987	G	A	-0.0547121	0.121544	7.03668	9.19e-08	0.0359718	0.721703	1.01426	0.00166566	0.110175	0.587456	No	No	No	0	0	0	0	0
rs13192713	6	25943234	C	A	-0.0558835	0.11866	7.17587	6.67e-08	0.025081	0.810351	0.882481	0.00821228	-0.0411966	0.844593	No	No	No	0	0	0	0	0
rs13193424	6	25943646	G	C	-0.0557953	0.11866	7.15552	6.99e-08	0.025081	0.810351	0.882481	0.00821228	-0.0411966	0.844593	No	No	No	0	0	0	0	0
rs62394512	6	25946627	A	G	-0.0558051	0.118667	7.15864	6.94e-08	0.025081	0.810351	0.882481	0.00821228	-0.0411966	0.844593	No	No	No	0	0	0	0	0
rs17587226	6	25962304	C	T	-0.0606261	0.109153	7.77469	1.68e-08	-0.0493131	0.672267	0.778749	0.0365125	-0.386058	0.099548	No	No	No	0	0	0	0	0
rs72832596	6	25962951	C	A	-0.0554478	0.118437	7.05899	8.73e-08	0.025081	0.810351	0.882481	0.00821228	-0.0411966	0.844593	No	No	No	0	0	0	0	0
rs13196552	6	25974204	A	G	-0.0531339	0.126735	6.8962	1.27e-07	0.0639765	0.502672	0.449619	0.140355	-0.271432	0.157281	No	No	No	0	0	0	0	0
rs56294283	6	25976099	A	G	-0.0534222	0.126549	6.95861	1.1e-07	0.0639765	0.502672	0.449619	0.140355	-0.271432	0.157281	No	No	No	0	0	0	0	0
rs13203673	6	25979122	T	C	-0.0569316	0.118543	7.4168	3.83e-08	0.0144338	0.895414	1.29088	0.000232258	-0.450296	0.041386	No	No	No	0	0	0	0	0
rs36012762	6	25980523	A	C	-0.0533776	0.126551	6.94692	1.13e-07	0.0637964	0.503794	0.448882	0.140931	-0.270691	0.158338	No	No	No	0	0	0	0	0
rs13212534	6	25983010	G	A	-0.070112	0.0992583	9.36251	4.34e-10	-0.27903	0.0347951	1.20125	0.00445627	-0.610105	0.0217505	No	No	No	0	0	0	0	0
rs17587597	6	25986451	G	A	-0.0569515	0.118546	7.42136	3.79e-08	0.0144338	0.895414	1.29088	0.000232258	-0.450296	0.041386	No	No	No	0	0	0	0	0
rs13192365	6	25993968	T	C	-0.053214	0.126614	6.91364	1.22e-07	0.0103777	0.914079	0.334489	0.276376	-0.192927	0.318509	No	No	No	0	0	0	0	0
rs35528636	6	25995701	A	C	-0.0530906	0.126596	6.88273	1.31e-07	0.0103777	0.914079	0.334489	0.276376	-0.192927	0.318509	No	No	No	0	0	0	0	0
rs72834617	6	25999175	G	A	-0.0532166	0.126581	6.91009	1.23e-07	0.0103777	0.914079	0.334489	0.276376	-0.192927	0.318509	No	No	No	0	0	0	0	0
rs71557312	6	26003070	C	G	-0.0700627	0.0992825	9.35067	4.46e-10	-0.278759	0.0350127	1.20227	0.00443122	-0.611118	0.0215619	No	No	No	0	0	0	0	0
rs13214280	6	26008620	C	T	-0.0531791	0.126581	6.90309	1.25e-07	0.0103777	0.914079	0.334489	0.276376	-0.192927	0.318509	No	No	No	0	0	0	0	0
rs72834623	6	26014852	G	A	-0.0528015	0.127008	6.83565	1.46e-07	0.00337127	0.971829	0.283955	0.351852	-0.196086	0.307018	No	No	No	0	0	0	0	0
rs13191445	6	26015489	G	A	-0.0701627	0.0993125	9.37882	4.18e-10	-0.282098	0.0299849	1.07736	0.00948856	-0.601765	0.0213436	No	No	No	0	0	0	0	0
rs41266779	6	26021872	C	T	-0.069922	0.0986761	9.26201	5.47e-10	-0.282368	0.0297956	1.07645	0.0095345	-0.600808	0.0215249	No	No	No	0	0	0	0	0
rs3734528	6	26022244	A	G	-0.0526557	0.127049	6.8041	1.57e-07	0.00337127	0.971829	0.283955	0.351852	-0.196086	0.307018	No	No	No	0	0	0	0	0
rs34391493	6	26022648	A	C	-0.0493399	0.131038	6.02965	9.34e-07	-0.00174408	0.984353	0.361638	0.203057	-0.377159	0.0349155	No	No	No	0	0	0	0	0
rs35249036	6	26026163	C	G	-0.0523902	0.127096	6.74473	1.8e-07	0.00337127	0.971829	0.283955	0.351852	-0.196086	0.307018	No	No	No	0	0	0	0	0
rs10484433	6	26030492	C	A	-0.0520278	0.127119	6.66354	2.17e-07	0.00337127	0.971829	0.283955	0.351852	-0.196086	0.307018	No	No	No	0	0	0	0	0
rs35335639	6	26038681	C	G	-0.0519729	0.12709	6.64782	2.25e-07	0.00337127	0.971829	0.283955	0.351852	-0.196086	0.307018	No	No	No	0	0	0	0	0
rs35367169	6	26040595	G	A	-0.0524499	0.126898	6.75203	1.77e-07	0.00337127	0.971829	0.283955	0.351852	-0.196086	0.307018	No	No	No	0	0	0	0	0
rs13195692	6	26044373	C	T	-0.0526419	0.126889	6.79588	1.6e-07	0.00337127	0.971829	0.283955	0.351852	-0.196086	0.307018	No	No	No	0	0	0	0	0
rs67296946	6	26048559	T	G	-0.0523182	0.127922	6.76447	1.72e-07	-0.000970626	0.99166	0.187164	0.528099	-0.0391104	0.83408	No	No	No	0	0	0	0	0
rs60512607	6	26054171	T	A	-0.0525572	0.127885	6.81816	1.52e-07	-0.000970626	0.99166	0.187164	0.528099	-0.0391104	0.83408	No	No	No	0	0	0	0	0
rs13220395	6	26055368	G	A	-0.0556312	0.119191	7.17522	6.68e-08	-0.0656353	0.550207	1.07349	0.00222005	-0.351743	0.111318	No	No	No	0	0	0	0	0
rs13201821	6	26057781	A	C	-0.0524756	0.12795	6.80134	1.58e-07	-0.000970626	0.99166	0.187164	0.528099	-0.0391104	0.83408	No	No	No	0	0	0	0	0
rs35378061	6	26059157	C	A	-0.0556068	0.11994	7.17914	6.62e-08	-0.0699381	0.519898	0.93903	0.00683628	-0.143682	0.510896	No	No	No	0	0	0	0	0
rs16891264	6	26072445	T	C	-0.0556521	0.119968	7.19314	6.41e-08	-0.0699381	0.519898	0.93903	0.00683628	-0.143682	0.510896	No	No	No	0	0	0	0	0
rs71557316	6	26072981	G	A	-0.05567	0.119978	7.19723	6.35e-08	-0.0699381	0.519898	0.93903	0.00683628	-0.143682	0.510896	No	No	No	0	0	0	0	0
rs13216785	6	26079185	C	T	-0.0518437	0.128748	6.68613	2.06e-07	0.00412722	0.96395	0.0608347	0.834827	0.0936246	0.610133	No	No	No	0	0	0	0	0
rs34197618	6	26083519	T	C	-0.0697392	0.0992077	9.26761	5.4e-10	-0.282368	0.0297956	1.07645	0.0095345	-0.600808	0.0215249	No	No	No	0	0	0	0	0
rs34555420	6	26090270	G	T	-0.0698127	0.0995788	9.30277	4.98e-10	#NULL!	#NULL!	#NULL!	#NULL!	#NULL!	#NULL!	#NULL!	#NULL!	#NULL!	#NULL!	#NULL!	#NULL!	#NULL!	#NULL!
rs13210399	6	26095643	G	A	-0.0542616	0.126837	7.17393	6.7e-08	0.0758341	0.41293	0.214074	0.469439	0.363846	0.0507462	No	No	No	0	0	0	0	0
rs72834677	6	26106604	C	A	-0.0577124	0.124148	7.88941	1.29e-08	-0.0136972	0.888121	0.542524	0.0811229	-0.188649	0.335244	No	No	No	0	0	0	0	0
rs148810956	6	26107589	GAT	G	-0.0577417	0.124203	7.90309	1.25e-08	-0.0136972	0.888121	0.542524	0.0811229	-0.188649	0.335244	No	No	No	0	0	0	0	0
rs68149500	6	26111271	C	T	-0.0547635	0.12756	7.32975	4.68e-08	0.0577263	0.536137	0.203881	0.494041	-0.0019715	0.991616	No	No	No	0	0	0	0	0
rs16891315	6	26111756	T	C	-0.0517891	0.13025	6.72816	1.87e-07	0.0612575	0.496665	0.0159506	0.955822	0.40495	0.0254304	No	No	Yes	1	0	0	0	0
rs13206443	6	26119245	C	T	-0.056704	0.124676	7.66756	2.15e-08	0.0569419	0.565378	0.411072	0.19395	-0.0129319	0.948232	No	No	No	0	0	0	0	0
rs16891334	6	26124303	T	C	-0.0549592	0.126917	7.34486	4.52e-08	0.0609513	0.522293	0.185544	0.542124	0.442606	0.0208499	No	No	Yes	1	0	0	0	0
rs36109883	6	26133070	G	A	-0.0700375	0.0992558	9.33536	4.62e-10	-0.26046	0.0416689	0.826181	0.0431906	-0.411424	0.109671	No	No	No	0	0	0	0	0
rs72834694	6	26145158	T	C	0.0428144	0.211209	6.62709	2.36e-07	-0.115396	0.0511052	0.454243	0.0162468	-0.239798	0.0438317	No	Yes	Yes	2	0	0	0	0
rs75499503	6	26145217	C	T	0.0424042	0.210877	6.50169	3.15e-07	-0.115396	0.0511052	0.454243	0.0162468	-0.239798	0.0438317	No	Yes	Yes	2	0	0	0	0
rs9379827	6	26153335	C	A	0.0408736	0.223778	6.6073	2.47e-07	-0.102051	0.081695	0.420145	0.0248653	-0.177898	0.131247	No	Yes	No	1	0	0	0	0
rs3857546	6	26157762	C	T	-0.0611617	0.15155	10.251	5.61e-11	0.16166	0.0454821	-0.311505	0.227778	0.387385	0.0171589	Yes	No	Yes	2	0	0	0	0
rs7749823	6	26158079	A	C	-0.0636999	0.150619	11.0035	9.92e-12	0.163666	0.04854	-0.176752	0.505001	0.0587322	0.724868	Yes	No	No	1	0	0	0	0
rs2183947	6	26159356	G	A	0.0406455	0.224025	6.54821	2.83e-07	-0.100977	0.0844821	0.380527	0.041851	-0.184222	0.117525	No	Yes	No	1	0	0	0	0
rs72834696	6	26161399	G	A	0.040972	0.223816	6.63827	2.3e-07	-0.102051	0.081695	0.420145	0.0248653	-0.177898	0.131247	No	Yes	No	1	0	0	0	0
rs4486004	6	26167710	G	T	0.0395238	0.219875	6.1261	7.48e-07	-0.0423812	0.464402	0.718846	0.000101914	-0.301577	0.00960896	No	Yes	Yes	2	0	1	0	1
rs2066295	6	26168903	A	G	0.0403975	0.226676	6.52578	2.98e-07	-0.0905874	0.114485	0.586361	0.00138164	-0.255682	0.0267206	No	Yes	Yes	2	0	0	0	0
rs17598658	6	26175866	A	C	-0.0716364	0.104123	10.1373	7.29e-11	0.0692377	0.555729	0.34837	0.353471	-0.255939	0.278753	No	No	No	0	0	0	0	0
rs13204572	6	26189356	G	C	-0.07176	0.10426	10.1791	6.62e-11	0.068805	0.549446	0.509941	0.164957	-0.504564	0.0290283	No	No	No	0	0	0	0	0
rs67575965	6	26196593	A	G	-0.0412802	0.233308	6.76955	1.7e-07	0.068082	0.256598	0.108885	0.570077	-0.167887	0.164105	No	No	No	0	0	0	0	0
rs34961555	6	26199903	C	T	-0.0720594	0.104074	10.2441	5.7e-11	0.00289995	0.980071	0.565456	0.127354	-0.519711	0.0259801	No	No	No	0	0	0	0	0
rs806794	6	26200677	A	G	0.0455959	0.271134	9.0511	8.89e-10	-0.0681387	0.20314	-0.141154	0.409272	-0.197738	0.0662451	No	No	No	0	0	0	0	0
rs811041	6	26226032	C	G	0.0441272	0.28212	8.70774	1.96e-09	-0.118182	0.0236028	-0.278262	0.0953463	-0.256995	0.014384	Yes	No	Yes	2	0	0	0	0
rs55706012	6	26266311	A	C	-0.0689773	0.105448	9.56384	2.73e-10	-0.00135408	0.990502	0.565599	0.119622	-0.583501	0.0107338	No	No	No	0	0	0	0	0
rs10484439	6	26309908	G	A	-0.0685228	0.108227	9.66154	2.18e-10	-0.0231952	0.835043	0.459104	0.197015	-0.665529	0.00296103	No	No	No	0	0	0	0	0
rs34107459	6	26328353	T	C	-0.0693109	0.105358	9.64016	2.29e-10	-0.066672	0.560798	0.61889	0.0910234	-0.598005	0.00946688	No	No	No	0	0	0	0	0
rs34158769	6	26336572	G	A	-0.0707384	0.105654	9.94692	1.13e-10	-0.0231952	0.835043	0.459104	0.197015	-0.665529	0.00296103	No	No	No	0	0	0	0	0
rs9379851	6	26354780	A	C	-0.0560362	0.134748	7.97062	1.07e-08	0.00534115	0.95233	-0.247872	0.385186	0.0962216	0.592234	No	No	No	0	0	0	0	0
rs139403547	6	26356038	TTTTC	T	-0.0524992	0.131937	6.94692	1.13e-07	0.00534115	0.95233	-0.247872	0.385186	0.0962216	0.592234	No	No	No	0	0	0	0	0
rs9393703	6	26356951	T	C	-0.0549279	0.133889	7.65758	2.2e-08	0.00534115	0.95233	-0.247872	0.385186	0.0962216	0.592234	No	No	No	0	0	0	0	0
rs9379852	6	26357278	A	G	-0.0551294	0.133864	7.70774	1.96e-08	0.00534115	0.95233	-0.247872	0.385186	0.0962216	0.592234	No	No	No	0	0	0	0	0
rs9379853	6	26357635	A	G	-0.0551294	0.133864	7.70774	1.96e-08	0.00534115	0.95233	-0.247872	0.385186	0.0962216	0.592234	No	No	No	0	0	0	0	0
rs70977270	6	26357898	C	CT	-0.0552813	0.130452	7.5376	2.9e-08	#NULL!	#NULL!	#NULL!	#NULL!	#NULL!	#NULL!	#NULL!	#NULL!	#NULL!	#NULL!	#NULL!	#NULL!	#NULL!	#NULL!
rs9393704	6	26358775	T	C	-0.055182	0.133858	7.72125	1.9e-08	0.00534115	0.95233	-0.247872	0.385186	0.0962216	0.592234	No	No	No	0	0	0	0	0
rs142730696	6	26360443	TTTTTC	T	-0.0539239	0.135	7.21896	6.04e-08	#NULL!	#NULL!	#NULL!	#NULL!	#NULL!	#NULL!	#NULL!	#NULL!	#NULL!	#NULL!	#NULL!	#NULL!	#NULL!	#NULL!
rs9379854	6	26362854	T	C	-0.0552199	0.133828	7.73283	1.85e-08	0.00534115	0.95233	-0.247872	0.385186	0.0962216	0.592234	No	No	No	0	0	0	0	0
rs9357006	6	26364628	A	C	-0.0554221	0.133824	7.78252	1.65e-08	0.00534115	0.95233	-0.247872	0.385186	0.0962216	0.592234	No	No	No	0	0	0	0	0
rs9379855	6	26364930	T	C	-0.0554184	0.134028	7.79048	1.62e-08	0.00534115	0.95233	-0.247872	0.385186	0.0962216	0.592234	No	No	No	0	0	0	0	0
rs28362606	6	26365586	T	C	-0.0554284	0.133777	7.78516	1.64e-08	0.00534115	0.95233	-0.247872	0.385186	0.0962216	0.592234	No	No	No	0	0	0	0	0
rs71557334	6	26365913	G	T	-0.0555267	0.133777	7.80967	1.55e-08	0.00534115	0.95233	-0.247872	0.385186	0.0962216	0.592234	No	No	No	0	0	0	0	0
rs9348712	6	26366511	T	A	-0.0552725	0.133849	7.74958	1.78e-08	0.00534115	0.95233	-0.247872	0.385186	0.0962216	0.592234	No	No	No	0	0	0	0	0
rs9379856	6	26366836	A	C	-0.0553184	0.133847	7.75945	1.74e-08	0.00534115	0.95233	-0.247872	0.385186	0.0962216	0.592234	No	No	No	0	0	0	0	0
rs9379857	6	26367654	G	C	-0.0553351	0.133848	7.76447	1.72e-08	0.00534115	0.95233	-0.247872	0.385186	0.0962216	0.592234	No	No	No	0	0	0	0	0
rs9379858	6	26367689	T	C	-0.0553743	0.133851	7.77469	1.68e-08	0.00534115	0.95233	-0.247872	0.385186	0.0962216	0.592234	No	No	No	0	0	0	0	0
rs9393710	6	26367833	A	G	-0.0553351	0.133848	7.76447	1.72e-08	0.00534115	0.95233	-0.247872	0.385186	0.0962216	0.592234	No	No	No	0	0	0	0	0
rs9379859	6	26369549	C	T	-0.0550858	0.13378	7.69897	2e-08	0.00534115	0.95233	-0.247872	0.385186	0.0962216	0.592234	No	No	No	0	0	0	0	0
rs9358935	6	26369587	A	G	-0.0550858	0.13378	7.69897	2e-08	0.00534115	0.95233	-0.247872	0.385186	0.0962216	0.592234	No	No	No	0	0	0	0	0
rs34436535	6	26370365	G	C	-0.0550858	0.13378	7.69897	2e-08	0.00534115	0.95233	-0.247872	0.385186	0.0962216	0.592234	No	No	No	0	0	0	0	0
rs35307327	6	26370474	C	T	-0.0550858	0.13378	7.69897	2e-08	0.00534115	0.95233	-0.247872	0.385186	0.0962216	0.592234	No	No	No	0	0	0	0	0
rs9358936	6	26370657	A	G	-0.0550858	0.13378	7.69897	2e-08	0.00534115	0.95233	-0.247872	0.385186	0.0962216	0.592234	No	No	No	0	0	0	0	0
rs9393712	6	26371000	G	C	-0.0550858	0.13378	7.69897	2e-08	0.00534115	0.95233	-0.247872	0.385186	0.0962216	0.592234	No	No	No	0	0	0	0	0
rs12173854	6	26371679	A	G	-0.0551511	0.133773	7.7167	1.92e-08	0.00534115	0.95233	-0.247872	0.385186	0.0962216	0.592234	No	No	No	0	0	0	0	0
rs9379863	6	26372427	A	G	-0.054916	0.132848	7.61439	2.43e-08	0.00534115	0.95233	-0.247872	0.385186	0.0962216	0.592234	No	No	No	0	0	0	0	0
rs9379864	6	26372584	G	A	-0.054916	0.132848	7.61439	2.43e-08	0.00534115	0.95233	-0.247872	0.385186	0.0962216	0.592234	No	No	No	0	0	0	0	0
rs12176317	6	26372786	A	G	-0.0548186	0.132917	7.5986	2.52e-08	0.00534115	0.95233	-0.247872	0.385186	0.0962216	0.592234	No	No	No	0	0	0	0	0
rs12174602	6	26372827	C	T	-0.0549079	0.132849	7.61261	2.44e-08	0.00534115	0.95233	-0.247872	0.385186	0.0962216	0.592234	No	No	No	0	0	0	0	0
rs12174623	6	26373086	C	T	-0.054942	0.132879	7.61979	2.4e-08	0.00534115	0.95233	-0.247872	0.385186	0.0962216	0.592234	No	No	No	0	0	0	0	0
rs12174639	6	26373121	G	A	-0.0546216	0.132766	7.53462	2.92e-08	0.00534115	0.95233	-0.247872	0.385186	0.0962216	0.592234	No	No	No	0	0	0	0	0
rs12174631	6	26373150	C	T	-0.054916	0.132848	7.61439	2.43e-08	0.00534115	0.95233	-0.247872	0.385186	0.0962216	0.592234	No	No	No	0	0	0	0	0
rs13216828	6	26373507	G	A	-0.054916	0.132848	7.61439	2.43e-08	0.00534115	0.95233	-0.247872	0.385186	0.0962216	0.592234	No	No	No	0	0	0	0	0
rs9393714	6	26373740	G	T	-0.0544992	0.132899	7.50864	3.1e-08	0.00534115	0.95233	-0.247872	0.385186	0.0962216	0.592234	No	No	No	0	0	0	0	0
rs9358937	6	26374274	C	G	-0.0549379	0.132863	7.61979	2.4e-08	0.00534115	0.95233	-0.247872	0.385186	0.0962216	0.592234	No	No	No	0	0	0	0	0
rs2073527	6	26374978	T	C	-0.0550308	0.132846	7.64207	2.28e-08	0.00534115	0.95233	-0.247872	0.385186	0.0962216	0.592234	No	No	No	0	0	0	0	0
rs2073529	6	26375159	A	G	-0.0550308	0.132846	7.64207	2.28e-08	0.00534115	0.95233	-0.247872	0.385186	0.0962216	0.592234	No	No	No	0	0	0	0	0
rs2073530	6	26375243	T	C	-0.0547788	0.13281	7.57675	2.65e-08	0.00534115	0.95233	-0.247872	0.385186	0.0962216	0.592234	No	No	No	0	0	0	0	0
rs2073531	6	26375256	A	G	-0.0550407	0.13265	7.63264	2.33e-08	0.00534115	0.95233	-0.247872	0.385186	0.0962216	0.592234	No	No	No	0	0	0	0	0
rs9379871	6	26375854	C	G	-0.0547887	0.133778	7.62342	2.38e-08	0.00534115	0.95233	-0.247872	0.385186	0.0962216	0.592234	No	No	No	0	0	0	0	0
rs28551159	6	26376368	A	G	-0.054854	0.132832	7.59688	2.53e-08	0.00534115	0.95233	-0.247872	0.385186	0.0962216	0.592234	No	No	No	0	0	0	0	0
rs9393716	6	26376868	A	G	-0.0496403	0.199329	8.45717	3.49e-09	-0.0541033	0.426581	0.984991	5.8e-06	-0.886152	9.09e-11	No	No	No	0	0	0	0	0
rs68072215	6	26377927	T	C	-0.0567686	0.131781	8.00612	9.86e-09	0.00532641	0.952148	-0.230403	0.416505	0.142213	0.425552	No	No	No	0	0	0	0	0
rs66823108	6	26377939	G	A	-0.0572451	0.131882	8.13727	7.29e-09	0.00532641	0.952148	-0.230403	0.416505	0.142213	0.425552	No	No	No	0	0	0	0	0
rs72841536	6	26378288	T	A	-0.0562623	0.132229	7.90658	1.24e-08	0.0410082	0.643647	-0.213704	0.450512	0.173434	0.330556	No	No	No	0	0	0	0	0
rs2072806	6	26385093	C	G	-0.0558368	0.134669	7.91009	1.23e-08	-0.0481728	0.589803	-0.353799	0.215215	0.367258	0.0409387	No	No	Yes	1	0	0	0	0
rs9358938	6	26387546	C	T	-0.056018	0.13468	7.95468	1.11e-08	-0.0481728	0.589803	-0.353799	0.215215	0.367258	0.0409387	No	No	Yes	1	0	0	0	0
rs9393718	6	26407482	G	A	-0.0593418	0.13269	8.74958	1.78e-09	-0.0669989	0.457453	-0.361499	0.209522	0.279875	0.122671	No	No	No	0	0	0	0	0
rs41266839	6	26409890	G	C	-0.0722162	0.109765	10.7595	1.74e-11	-0.035653	0.752834	0.545232	0.131715	-0.0843923	0.710868	No	No	No	0	0	0	0	0
rs9358939	6	26416787	C	G	-0.0592097	0.133143	8.73755	1.83e-09	-0.099274	0.255728	-0.252954	0.364732	0.213495	0.224178	No	No	No	0	0	0	0	0
rs2393667	6	26421345	T	C	-0.0593769	0.133114	8.78252	1.65e-09	-0.099274	0.255728	-0.252954	0.364732	0.213495	0.224178	No	No	No	0	0	0	0	0
rs9366656	6	26434630	T	C	-0.0596209	0.133129	8.85387	1.4e-09	-0.149223	0.0875144	-0.138447	0.61982	0.144534	0.410555	No	No	No	0	0	0	0	0
rs13220495	6	26441640	C	T	-0.072077	0.109723	10.71	1.95e-11	-0.16907	0.112335	0.436901	0.199113	-0.188212	0.379457	No	No	No	0	0	0	0	0
rs35942482	6	26444938	T	A	-0.0601744	0.133095	9	1e-09	-0.149223	0.0875144	-0.138447	0.61982	0.144534	0.410555	No	No	No	0	0	0	0	0
rs66757203	6	26454956	C	T	-0.0610083	0.121568	8.57349	2.67e-09	-0.182239	0.0662557	0.522391	0.0994205	-0.381027	0.0561987	No	No	No	0	0	0	0	0
rs36033628	6	26456074	T	G	-0.0615137	0.121013	8.67162	2.13e-09	-0.182239	0.0662557	0.522391	0.0994205	-0.381027	0.0561987	No	No	No	0	0	0	0	0
rs35627490	6	26462104	C	T	-0.0612612	0.121236	8.62709	2.36e-09	-0.182239	0.0662557	0.522391	0.0994205	-0.381027	0.0561987	No	No	No	0	0	0	0	0
rs3734543	6	26468545	G	C	-0.0604481	0.121767	8.41117	3.88e-09	-0.182239	0.0662557	0.522391	0.0994205	-0.381027	0.0561987	No	No	No	0	0	0	0	0
rs16891725	6	26479150	C	T	-0.0579426	0.134633	8.46725	3.41e-09	-0.00357559	0.967418	0.0483827	0.862652	-0.0130521	0.940889	No	No	No	0	0	0	0	0
rs6900665	6	26487169	C	T	-0.0585063	0.132207	8.4908	3.23e-09	-0.0450603	0.612851	0.153406	0.589756	-0.222114	0.214813	No	No	No	0	0	0	0	0
rs16891727	6	26488860	C	A	-0.0583927	0.132185	8.45967	3.47e-09	-0.0450603	0.612851	0.153406	0.589756	-0.222114	0.214813	No	No	No	0	0	0	0	0
rs72843784	6	26498758	G	T	-0.0720287	0.110293	10.7423	1.81e-11	-0.174689	0.104404	0.472323	0.169417	-0.0508257	0.814267	No	No	No	0	0	0	0	0
rs9393727	6	26500011	C	G	-0.0556128	0.139228	8.07831	8.35e-09	-0.0654631	0.437162	-0.192691	0.474089	0.207336	0.22101	No	No	No	0	0	0	0	0
rs2295593	6	26501768	C	T	-0.0556202	0.139227	8.07988	8.32e-09	-0.0636098	0.447106	-0.212737	0.426142	0.175158	0.297831	No	No	No	0	0	0	0	0
rs35555795	6	26509382	C	T	-0.0600244	0.121287	8.30539	4.95e-09	-0.182239	0.0662557	0.522391	0.0994205	-0.381027	0.0561987	No	No	No	0	0	0	0	0
rs34148261	6	26511744	G	C	-0.0599225	0.121276	8.27819	5.27e-09	-0.182239	0.0662557	0.522391	0.0994205	-0.381027	0.0561987	No	No	No	0	0	0	0	0
rs12176129	6	26514940	C	T	-0.0554682	0.139211	8.03858	9.15e-09	-0.0654631	0.437162	-0.192691	0.474089	0.207336	0.22101	No	No	No	0	0	0	0	0
rs35433030	6	26529890	G	A	-0.0595398	0.121539	8.19723	6.35e-09	-0.182239	0.0662557	0.522391	0.0994205	-0.381027	0.0561987	No	No	No	0	0	0	0	0
rs66941101	6	26530376	C	T	-0.0595636	0.121536	8.20273	6.27e-09	-0.182239	0.0662557	0.522391	0.0994205	-0.381027	0.0561987	No	No	No	0	0	0	0	0
rs67234939	6	26530419	A	G	-0.055456	0.13922	8.03574	9.21e-09	-0.0654631	0.437162	-0.192691	0.474089	0.207336	0.22101	No	No	No	0	0	0	0	0
rs6920256	6	26537801	G	A	-0.0576458	0.137702	8.54516	2.85e-09	-0.0384121	0.6592	0.0516547	0.852739	0.0615813	0.725126	No	No	No	0	0	0	0	0
rs34246779	6	26549212	G	A	-0.0594462	0.121428	8.16558	6.83e-09	-0.182239	0.0662557	0.522391	0.0994205	-0.381027	0.0561987	No	No	No	0	0	0	0	0
rs16901784	6	26555433	C	A	-0.0556673	0.139143	8.08831	8.16e-09	-0.0654631	0.437162	-0.192691	0.474089	0.207336	0.22101	No	No	No	0	0	0	0	0
rs35277236	6	26562269	G	T	-0.0593501	0.121423	8.14327	7.19e-09	-0.182239	0.0662557	0.522391	0.0994205	-0.381027	0.0561987	No	No	No	0	0	0	0	0
rs72844462	6	26563864	A	C	-0.0591147	0.121422	8.08355	8.25e-09	-0.182239	0.0662557	0.522391	0.0994205	-0.381027	0.0561987	No	No	No	0	0	0	0	0
rs13214027	6	26573631	C	G	-0.051246	0.144435	7.17198	6.73e-08	0.0242974	0.769229	-0.238316	0.367562	0.185087	0.266184	No	No	No	0	0	0	0	0
rs9379891	6	26579560	C	T	-0.0526226	0.144144	7.51286	3.07e-08	0.0242974	0.769229	-0.238316	0.367562	0.185087	0.266184	No	No	No	0	0	0	0	0
rs13190739	6	26587373	G	T	-0.060231	0.120889	8.33536	4.62e-09	-0.154351	0.122929	0.62774	0.0495829	-0.400313	0.0466495	No	No	No	0	0	0	0	0
rs34229567	6	26588521	C	T	-0.0554381	0.133355	7.76195	1.73e-08	0.127336	0.145211	-0.016019	0.954267	0.141183	0.421916	No	No	No	0	0	0	0	0
rs13203358	6	26590578	A	T	-0.0553737	0.133373	7.74473	1.8e-08	0.127336	0.145211	-0.016019	0.954267	0.141183	0.421916	No	No	No	0	0	0	0	0
rs35400317	6	26593275	C	T	-0.0732623	0.11031	11.0904	8.12e-12	-0.13674	0.203652	0.557372	0.104852	-0.206916	0.338793	No	No	No	0	0	0	0	0
rs45527431	6	26599509	A	G	-0.0730294	0.110295	11.0237	9.47e-12	-0.141909	0.191876	0.596559	0.0859634	-0.0671224	0.758882	No	No	No	0	0	0	0	0
.	6	26601355	C	CT	-0.0542053	0.133958	7.41454	3.85e-08	#NULL!	#NULL!	#NULL!	#NULL!	#NULL!	#NULL!	#NULL!	#NULL!	#NULL!	#NULL!	#NULL!	#NULL!	#NULL!	#NULL!
rs9379897	6	26601526	T	C	-0.054555	0.133825	7.56067	2.75e-08	0.127336	0.145211	-0.016019	0.954267	0.141183	0.421916	No	No	No	0	0	0	0	0
rs28360517	6	26602453	A	G	-0.0550166	0.13364	7.66756	2.15e-08	0.127336	0.145211	-0.016019	0.954267	0.141183	0.421916	No	No	No	0	0	0	0	0
rs9379901	6	26603866	T	C	-0.0549269	0.133636	7.64589	2.26e-08	0.127336	0.145211	-0.016019	0.954267	0.141183	0.421916	No	No	No	0	0	0	0	0
rs35076545	6	26603924	C	A	-0.0598664	0.121155	8.26043	5.49e-09	-0.154351	0.122929	0.62774	0.0495829	-0.400313	0.0466495	No	No	No	0	0	0	0	0
rs9348726	6	26605206	G	A	-0.0549506	0.133635	7.6517	2.23e-08	0.127336	0.145211	-0.016019	0.954267	0.141183	0.421916	No	No	No	0	0	0	0	0
rs13201782	6	26651053	T	A	-0.0722011	0.110337	10.7986	1.59e-11	-0.13674	0.203652	0.557372	0.104852	-0.206916	0.338793	No	No	No	0	0	0	0	0
rs70981105	6	26668832	TG	T	-0.0612077	0.121371	8.6038	2.49e-09	-0.0905463	0.362275	0.483662	0.127715	-0.123721	0.535888	No	No	No	0	0	0	0	0
rs782287399	6	26705229	CACAA	C	-0.0583668	0.169392	7.74958	1.78e-08	#NULL!	#NULL!	#NULL!	#NULL!	#NULL!	#NULL!	#NULL!	#NULL!	#NULL!	#NULL!	#NULL!	#NULL!	#NULL!	#NULL!
rs34073492	6	26739452	C	T	-0.0648836	0.11664	8.9914	1.02e-09	0.105098	0.324325	-0.0364713	0.914752	0.465015	0.0301005	No	No	Yes	1	0	0	0	0
rs13211434	6	26743531	G	C	-0.0646748	0.116847	8.9431	1.14e-09	0.153255	0.148132	0.795487	0.0187981	-0.0436189	0.837831	No	No	No	0	0	0	0	0
rs9368467	6	26745105	G	A	-0.0547601	0.177835	7.10735	7.81e-08	0.224819	0.00112574	0.712937	0.0012305	-0.284087	0.0407879	Yes	No	No	1	0	0	0	0
rs9295707	6	26753459	C	A	-0.0496215	0.189085	6.27572	5.3e-07	0.195076	0.00390849	0.630618	0.00351311	-0.134875	0.321342	Yes	No	No	1	0	0	0	0
rs34053998	6	26754358	TG	T	-0.0575609	0.127807	7.70997	1.95e-08	-0.0354806	0.688183	0.63439	0.0246888	-0.118203	0.506105	No	No	No	0	0	0	0	0
rs9393755	6	26755267	A	C	-0.0463904	0.153917	6.21896	6.04e-07	0.197725	0.00864983	0.428951	0.0747035	-0.23504	0.120755	Yes	No	No	1	0	0	0	0
rs13195977	6	26759078	C	A	-0.0468046	0.155461	6.42597	3.75e-07	0.122677	0.125014	0.157748	0.537001	-0.125628	0.434698	No	No	No	0	0	0	0	0
.	6	26759130	CTATTTATT	C	-0.0592817	0.122856	8.18243	6.57e-09	#NULL!	#NULL!	#NULL!	#NULL!	#NULL!	#NULL!	#NULL!	#NULL!	#NULL!	#NULL!	#NULL!	#NULL!	#NULL!	#NULL!
rs34195881	6	26761282	ATG	A	-0.060019	0.121014	8.27901	5.26e-09	-0.0224031	0.831756	0.701275	0.0373688	-0.170017	0.422662	No	No	No	0	0	0	0	0
rs13216484	6	26762087	C	T	-0.0601426	0.121307	8.33255	4.65e-09	-0.00245332	0.981275	0.648061	0.0522942	-0.194494	0.354782	No	No	No	0	0	0	0	0
rs7454868	6	26799828	C	G	-0.0617677	0.123329	8.83863	1.45e-09	-0.0441587	0.653818	0.534625	0.0892225	0.0195804	0.921224	No	No	No	0	0	0	0	0
rs190945449	6	26828359	C	T	-0.0610456	0.121702	8.59176	2.56e-09	-0.073839	0.458129	0.414424	0.192451	0.169873	0.395973	No	No	No	0	0	0	0	0
rs2004168	6	26843315	G	C	0.0370761	0.689701	6.44855	3.56e-07	0.112207	0.0390355	-0.878251	4.22e-07	0.405599	0.000207087	No	No	No	0	0	0	0	0
rs71276077	6	26849098	C	T	-0.0466801	0.159204	6.50724	3.11e-07	-0.0201225	0.790371	-0.0328665	0.8919	-0.00951358	0.950162	No	No	No	0	0	0	0	0
rs77666565	6	26851415	G	A	-0.0605505	0.121676	8.46344	3.44e-09	-0.073839	0.458129	0.414424	0.192451	0.169873	0.395973	No	No	No	0	0	0	0	0
rs9688544	6	26865269	G	C	-0.0356468	0.329512	6.32698	4.71e-07	-0.236023	2.02e-05	0.451192	0.0108082	-0.144665	0.194185	No	No	No	0	0	0	0	0
rs74689501	6	26887821	G	A	-0.0607515	0.121583	8.50031	3.16e-09	-0.073839	0.458129	0.414424	0.192451	0.169873	0.395973	No	No	No	0	0	0	0	0
rs58060922	6	26895248	C	A	-0.0604923	0.121484	8.41908	3.81e-09	-0.187849	0.0567901	0.885988	0.00492219	0.157173	0.428082	No	No	No	0	0	0	0	0
rs71206067	6	26903379	C	T	-0.0709345	0.110204	10.4295	3.72e-11	-0.141909	0.191876	0.596559	0.0859634	-0.0671224	0.758882	No	No	No	0	0	0	0	0
rs71557378	6	26903585	T	G	-0.0693997	0.112768	10.219	6.04e-11	0.0138006	0.896208	0.147912	0.661664	0.414117	0.0515549	No	No	No	0	0	0	0	0
rs9348739	6	26923099	G	C	-0.0535193	0.150434	7.97469	1.06e-08	0.0643852	0.400865	-0.31358	0.200321	0.277143	0.0721194	No	No	No	0	0	0	0	0
rs80264589	6	26927602	G	A	-0.0695063	0.112784	10.2487	5.64e-11	0.0925546	0.400023	0.248829	0.478858	0.354327	0.109103	No	No	No	0	0	0	0	0
rs35173303	6	26935379	C	T	-0.0693217	0.112815	10.2007	6.3e-11	0.0138006	0.896208	0.147912	0.661664	0.414117	0.0515549	No	No	No	0	0	0	0	0
rs9393777	6	26942027	T	C	-0.0518871	0.151266	7.58004	2.63e-08	0.0311624	0.687968	-0.206856	0.404034	0.109526	0.482684	No	No	No	0	0	0	0	0
rs35869525	6	26946687	C	T	-0.0703697	0.113036	10.5086	3.1e-11	0.0138006	0.896208	0.147912	0.661664	0.414117	0.0515549	No	No	No	0	0	0	0	0
rs34816374	6	26949672	A	G	-0.0703317	0.113027	10.4976	3.18e-11	0.0138006	0.896208	0.147912	0.661664	0.414117	0.0515549	No	No	No	0	0	0	0	0
rs34546498	6	26961280	C	T	-0.0715473	0.110374	10.618	2.41e-11	-0.141909	0.191876	0.596559	0.0859634	-0.0671224	0.758882	No	No	No	0	0	0	0	0
rs9467953	6	26965804	C	T	-0.0353342	0.321328	6.11919	7.6e-07	-0.174963	0.00116289	1.00131	5.91e-09	-0.416198	0.000122722	No	No	No	0	0	0	0	0
rs34864993	6	26970895	C	A	-0.0681318	0.142989	11.9706	1.07e-12	-0.00335671	0.969877	-0.81705	0.00400613	0.25187	0.158765	No	Yes	No	1	0	0	0	0
.	6	26975605	TA	T	-0.0656358	0.129758	9.28988	5.13e-10	#NULL!	#NULL!	#NULL!	#NULL!	#NULL!	#NULL!	#NULL!	#NULL!	#NULL!	#NULL!	#NULL!	#NULL!	#NULL!	#NULL!
rs374598428	6	26979765	C	CAAAGAGGAGCTGGT	-0.0696182	0.138354	12.0429	9.06e-13	-0.00335671	0.969877	-0.81705	0.00400613	0.25187	0.158765	No	Yes	No	1	0	0	0	0
rs9379952	6	26987900	A	T	-0.034755	0.322865	6.00436	9.9e-07	-0.181302	0.000736565	0.803886	2.8e-06	-0.379075	0.00045024	No	No	No	0	0	0	0	0
rs36022097	6	26995168	G	A	-0.0680856	0.142998	11.9547	1.11e-12	-0.00335671	0.969877	-0.81705	0.00400613	0.25187	0.158765	No	Yes	No	1	0	0	0	0
.	6	26995742	T	TAAAAC	-0.0351149	0.321861	6.09366	8.06e-07	#NULL!	#NULL!	#NULL!	#NULL!	#NULL!	#NULL!	#NULL!	#NULL!	#NULL!	#NULL!	#NULL!	#NULL!	#NULL!	#NULL!
.	6	26997212	CGTGTGTGT	C	0.053191	0.824052	8.75696	1.75e-09	#NULL!	#NULL!	#NULL!	#NULL!	#NULL!	#NULL!	#NULL!	#NULL!	#NULL!	#NULL!	#NULL!	#NULL!	#NULL!	#NULL!
rs35212793	6	26998693	T	C	-0.0679722	0.143013	11.9208	1.2e-12	-0.00335671	0.969877	-0.81705	0.00400613	0.25187	0.158765	No	Yes	No	1	0	0	0	0
rs12661756	6	27003483	C	T	-0.0348022	0.322881	6.01728	9.61e-07	-0.181302	0.000736565	0.803886	2.8e-06	-0.379075	0.00045024	No	No	No	0	0	0	0	0
rs57713596	6	27004098	C	T	-0.0685156	0.142951	12.0899	8.13e-13	-0.00335671	0.969877	-0.81705	0.00400613	0.25187	0.158765	No	Yes	No	1	0	0	0	0
rs6930959	6	27004551	G	T	-0.0351118	0.322773	6.10735	7.81e-07	-0.181302	0.000736565	0.803886	2.8e-06	-0.379075	0.00045024	No	No	No	0	0	0	0	0
rs144767380	6	27005085	ATTGT	A	-0.0704902	0.133995	12.0721	8.47e-13	0.00848213	0.925659	-0.746418	0.010156	0.239191	0.190671	No	Yes	No	1	0	0	0	0
rs13191326	6	27031029	A	G	-0.0714019	0.135219	12.4855	3.27e-13	0.00848213	0.925659	-0.746418	0.010156	0.239191	0.190671	No	Yes	No	1	0	0	0	0
rs35608615	6	27040402	G	C	-0.0714841	0.135252	12.5157	3.05e-13	0.00848213	0.925659	-0.746418	0.010156	0.239191	0.190671	No	Yes	No	1	0	0	0	0
rs35526527	6	27042287	C	A	-0.0713091	0.135257	12.4584	3.48e-13	0.00848213	0.925659	-0.746418	0.010156	0.239191	0.190671	No	Yes	No	1	0	0	0	0
rs6904071	6	27047256	G	A	-0.0462241	0.18849	7.22621	5.94e-08	-0.114686	0.114843	-0.322528	0.165088	0.217833	0.136317	No	No	No	0	0	0	0	0
rs34388707	6	27050396	A	G	-0.0460851	0.188507	7.18709	6.5e-08	-0.114686	0.114843	-0.322528	0.165088	0.217833	0.136317	No	No	No	0	0	0	0	0
rs67092078	6	27054772	G	A	-0.0707429	0.110696	10.4202	3.8e-11	-0.117309	0.276234	0.476477	0.166308	0.136925	0.5274	No	No	No	0	0	0	0	0
rs2393911	6	27057079	C	T	-0.0392287	0.239952	6.30892	4.91e-07	-0.178216	0.0034968	-0.28316	0.146545	-0.188725	0.124182	No	No	No	0	0	0	0	0
rs926300	6	27059443	A	T	-0.0458889	0.18852	7.13018	7.41e-08	-0.114686	0.114843	-0.322528	0.165088	0.217833	0.136317	No	No	No	0	0	0	0	0
rs9467989	6	27064275	C	T	-0.0391946	0.23945	6.2993	5.02e-07	-0.178216	0.0034968	-0.28316	0.146545	-0.188725	0.124182	No	No	No	0	0	0	0	0
rs72842197	6	27067083	C	T	-0.0459723	0.188516	7.15366	7.02e-08	-0.114686	0.114843	-0.322528	0.165088	0.217833	0.136317	No	No	No	0	0	0	0	0
rs55834529	6	27072542	A	G	-0.0692157	0.110357	9.98297	1.04e-10	-0.141909	0.191876	0.596559	0.0859634	-0.0671224	0.758882	No	No	No	0	0	0	0	0
.	6	27075198	A	AT	-0.0413897	0.230682	6.72354	1.89e-07	#NULL!	#NULL!	#NULL!	#NULL!	#NULL!	#NULL!	#NULL!	#NULL!	#NULL!	#NULL!	#NULL!	#NULL!	#NULL!	#NULL!
rs7745603	6	27090404	C	T	-0.0394797	0.239612	6.37882	4.18e-07	-0.178216	0.0034968	-0.28316	0.146545	-0.188725	0.124182	No	No	No	0	0	0	0	0
rs6913660	6	27091425	C	A	-0.0454111	0.188278	6.98297	1.04e-07	-0.114686	0.114843	-0.322528	0.165088	0.217833	0.136317	No	No	No	0	0	0	0	0
rs66462181	6	27091661	T	C	-0.0694146	0.110224	10.0128	9.71e-11	-0.141909	0.191876	0.596559	0.0859634	-0.0671224	0.758882	No	No	No	0	0	0	0	0
rs67330695	6	27103654	G	A	-0.0455692	0.188083	7.01909	9.57e-08	-0.114686	0.114843	-0.322528	0.165088	0.217833	0.136317	No	No	No	0	0	0	0	0
rs34471161	6	27112436	AGAT	A	-0.0466361	0.188369	7.32975	4.68e-08	-0.114686	0.114843	-0.322528	0.165088	0.217833	0.136317	No	No	No	0	0	0	0	0
rs61240102	6	27124904	G	C	-0.0459685	0.188645	7.15552	6.99e-08	-0.114686	0.114843	-0.322528	0.165088	0.217833	0.136317	No	No	No	0	0	0	0	0
rs35441443	6	27133285	ATAAT	A	-0.0401696	0.23946	6.56543	2.72e-07	-0.178216	0.0034968	-0.28316	0.146545	-0.188725	0.124182	No	No	No	0	0	0	0	0
rs9368489	6	27133479	A	G	-0.03873	0.239657	6.17134	6.74e-07	-0.178216	0.0034968	-0.28316	0.146545	-0.188725	0.124182	No	No	No	0	0	0	0	0
rs13219181	6	27136225	A	G	-0.0456438	0.18852	7.06098	8.69e-08	-0.114686	0.114843	-0.322528	0.165088	0.217833	0.136317	No	No	No	0	0	0	0	0
rs9379961	6	27138206	C	G	-0.0387995	0.239701	6.19111	6.44e-07	-0.178216	0.0034968	-0.28316	0.146545	-0.188725	0.124182	No	No	No	0	0	0	0	0
rs6914824	6	27139048	C	T	-0.0456259	0.188599	7.05998	8.71e-08	-0.114686	0.114843	-0.322528	0.165088	0.217833	0.136317	No	No	No	0	0	0	0	0
rs13194053	6	27143883	T	C	-0.0459691	0.188769	7.16241	6.88e-08	-0.114686	0.114843	-0.322528	0.165088	0.217833	0.136317	No	No	No	0	0	0	0	0
rs9379962	6	27145311	C	T	-0.0392043	0.239785	6.30627	4.94e-07	-0.179198	0.00340528	-0.291447	0.136132	-0.212206	0.0846801	No	No	No	0	0	0	0	0
rs911186	6	27150599	A	G	-0.038564	0.23428	6.04672	8.98e-07	-0.0806979	0.199187	-0.510718	0.0109651	-0.074038	0.557982	No	Yes	No	1	0	0	0	0
rs34569203	6	27153984	A	C	-0.0444057	0.188046	6.68825	2.05e-07	-0.107284	0.139499	-0.286217	0.21717	0.179608	0.21853	No	No	No	0	0	0	0	0
rs6934329	6	27158033	A	G	-0.0466013	0.191796	7.40012	3.98e-08	-0.0596723	0.36796	-0.992165	2.75e-06	0.498751	0.000181403	No	Yes	Yes	2	0	1	1	2
rs35909544	6	27163456	G	A	-0.071242	0.134804	12.3696	4.27e-13	0.00848213	0.925659	-0.746418	0.010156	0.239191	0.190671	No	Yes	No	1	0	0	0	0
rs56862318	6	27185354	G	A	-0.0697988	0.13602	12.0334	9.26e-13	0.0193714	0.831154	-0.647125	0.025763	0.217166	0.234518	No	Yes	No	1	0	0	0	0
rs67457459	6	27198343	T	G	-0.0700541	0.135809	12.0975	7.99e-13	0.0193714	0.831154	-0.647125	0.025763	0.217166	0.234518	No	Yes	No	1	0	0	0	0
rs6938200	6	27231150	A	G	-0.0455523	0.211409	7.5784	2.64e-08	-0.0575464	0.387711	0.389554	0.0671598	-0.305172	0.0226929	No	No	No	0	0	0	0	0
.	6	27244231	C	CT	-0.0455808	0.240698	8.08092	8.3e-09	#NULL!	#NULL!	#NULL!	#NULL!	#NULL!	#NULL!	#NULL!	#NULL!	#NULL!	#NULL!	#NULL!	#NULL!	#NULL!	#NULL!
rs72839445	6	27249686	G	A	-0.0715613	0.110241	10.6073	2.47e-11	-0.166397	0.129778	0.653969	0.0623926	-0.0381816	0.862766	No	No	No	0	0	0	0	0
rs13207082	6	27251379	A	G	-0.0710623	0.111284	10.585	2.6e-11	-0.14079	0.195592	0.530193	0.127159	0.169327	0.438925	No	No	No	0	0	0	0	0
rs3800316	6	27256102	A	C	-0.0402964	0.279996	7.26201	5.47e-08	-0.00318199	0.957241	-0.250154	0.186987	-0.308788	0.00964847	No	No	No	0	0	0	0	0
rs3823427	6	27256346	G	C	-0.0493117	0.242741	9.64207	2.28e-10	-0.0519825	0.418899	0.151587	0.460567	-0.276352	0.0325507	No	No	No	0	0	0	0	0
rs7746199	6	27261324	C	T	-0.0477379	0.194973	7.83863	1.45e-08	0.160975	0.0198699	0.0467792	0.832265	0.10989	0.429215	Yes	No	No	1	0	0	0	0
.	6	27262048	A	AT	-0.0495591	0.191325	8.19382	6.4e-09	#NULL!	#NULL!	#NULL!	#NULL!	#NULL!	#NULL!	#NULL!	#NULL!	#NULL!	#NULL!	#NULL!	#NULL!	#NULL!	#NULL!
rs3800318	6	27263641	A	T	-0.0475045	0.195431	7.78252	1.65e-08	0.160975	0.0198699	0.0467792	0.832265	0.10989	0.429215	Yes	No	No	1	0	0	0	0
rs13211166	6	27265940	T	A	-0.047834	0.195343	7.87943	1.32e-08	0.160975	0.0198699	0.0467792	0.832265	0.10989	0.429215	Yes	No	No	1	0	0	0	0
rs56114371	6	27274834	C	T	-0.0715582	0.110216	10.6091	2.46e-11	-0.246115	0.0235268	0.75676	0.0293175	-0.0106376	0.961186	No	No	No	0	0	0	0	0
rs2893910	6	27283254	A	T	-0.0467066	0.195394	7.5376	2.9e-08	0.160975	0.0198699	0.0467792	0.832265	0.10989	0.429215	Yes	No	No	1	0	0	0	0
rs56401801	6	27301512	T	A	-0.0700599	0.110877	10.2314	5.87e-11	-0.167595	0.122688	0.521181	0.133022	0.17071	0.434333	No	No	No	0	0	0	0	0
rs71537559	6	27309779	G	C	-0.0710598	0.11257	10.6596	2.19e-11	-0.166406	0.129403	0.549568	0.117018	0.195634	0.375349	No	No	No	0	0	0	0	0
rs139624725	6	27317016	AC	A	-0.072551	0.111822	11.0123	9.72e-12	-0.165217	0.136831	0.686211	0.0531252	-0.0172538	0.938423	No	No	No	0	0	0	0	0
rs71559024	6	27352750	G	A	-0.0719611	0.112649	10.9136	1.22e-11	-0.111821	0.302967	0.451418	0.193077	0.326916	0.134233	No	No	No	0	0	0	0	0
rs34332556	6	27357414	C	G	-0.0713206	0.112766	10.7447	1.8e-11	-0.111821	0.302967	0.451418	0.193077	0.326916	0.134233	No	No	No	0	0	0	0	0
rs13207689	6	27369704	C	G	-0.0727547	0.112142	11.0991	7.96e-12	-0.165217	0.136831	0.686211	0.0531252	-0.0172538	0.938423	No	No	No	0	0	0	0	0
rs34452876	6	27376162	TGAA	T	-0.0721925	0.112266	10.9469	1.13e-11	-0.117143	0.285388	0.686529	0.0500368	-0.12841	0.560344	No	No	No	0	0	0	0	0
rs13218537	6	27377235	A	G	-0.0710905	0.113074	10.7055	1.97e-11	-0.0672092	0.531098	0.457922	0.181648	0.212561	0.324574	No	No	No	0	0	0	0	0
rs34996404	6	27387484	C	CT	0.0334787	0.617142	6.00789	9.82e-07	0.167701	0.000791541	0.0389675	0.807298	0.120745	0.229792	No	No	No	0	0	0	0	0
rs34150729	6	27388754	T	C	-0.0724341	0.112328	11.0232	9.48e-12	-0.117143	0.285388	0.686529	0.0500368	-0.12841	0.560344	No	No	No	0	0	0	0	0
rs13191227	6	27390115	G	C	-0.0723477	0.112326	11	1e-11	-0.117143	0.285388	0.686529	0.0500368	-0.12841	0.560344	No	No	No	0	0	0	0	0
rs34071253	6	27391802	C	T	-0.0715122	0.113304	10.8416	1.44e-11	-0.0784615	0.459458	0.362768	0.2844	0.387456	0.0692673	No	No	No	0	0	0	0	0
rs760880	6	27408181	G	T	0.0336647	0.623663	6.03152	9.3e-07	#NULL!	#NULL!	#NULL!	#NULL!	#NULL!	#NULL!	#NULL!	#NULL!	#NULL!	#NULL!	#NULL!	#NULL!	#NULL!	#NULL!
rs6914846	6	27410679	A	G	0.0375865	0.600272	7.04721	8.97e-08	0.15803	0.00174893	0.0589232	0.715045	0.0876732	0.388067	No	No	No	0	0	0	0	0
rs13191474	6	27413345	C	T	-0.0712068	0.113048	10.7399	1.82e-11	-0.0672092	0.531098	0.457922	0.181648	0.212561	0.324574	No	No	No	0	0	0	0	0
rs41269265	6	27425349	T	C	-0.0712306	0.113034	10.7471	1.79e-11	-0.0840534	0.428637	0.515089	0.128959	0.153074	0.47347	No	No	No	0	0	0	0	0
rs34196306	6	27425644	G	C	-0.0723232	0.110295	10.8182	1.52e-11	0.0114388	0.922319	0.962019	0.0102505	-0.0192	0.935126	No	No	No	0	0	0	0	0
rs149866169	6	27441723	T	A	-0.0621125	0.12552	9.0942	8.05e-10	-0.122178	0.239191	0.428412	0.196455	-0.213112	0.307289	No	No	No	0	0	0	0	0
rs67240003	6	27443202	G	T	-0.0620272	0.12556	9.0752	8.41e-10	-0.122178	0.239191	0.428412	0.196455	-0.213112	0.307289	No	No	No	0	0	0	0	0
rs7749305	6	27446566	T	C	-0.0607833	0.126133	8.80134	1.58e-09	-0.122178	0.239191	0.428412	0.196455	-0.213112	0.307289	No	No	No	0	0	0	0	0
rs6918792	6	27451419	A	G	-0.0618256	0.125578	9.02182	9.51e-10	-0.122178	0.239191	0.428412	0.196455	-0.213112	0.307289	No	No	No	0	0	0	0	0
rs144022448	6	27456052	CAG	C	-0.0617178	0.125563	8.9914	1.02e-09	-0.122178	0.239191	0.428412	0.196455	-0.213112	0.307289	No	No	No	0	0	0	0	0
rs58616630	6	27474715	A	G	-0.068679	0.115827	10.251	5.61e-11	-0.175678	0.105958	0.666531	0.0549022	-0.276655	0.205545	No	No	No	0	0	0	0	0
rs34573979	6	27480526	C	T	-0.068993	0.115295	10.2874	5.16e-11	-0.175678	0.105958	0.666531	0.0549022	-0.276655	0.205545	No	No	No	0	0	0	0	0
rs6904596	6	27491299	G	A	-0.0631142	0.127403	9.47625	3.34e-10	-0.122178	0.239191	0.428412	0.196455	-0.213112	0.307289	No	No	No	0	0	0	0	0
rs13201411	6	27498217	G	C	0.035226	0.617365	6.58004	2.63e-07	0.0961059	0.0602139	0.262506	0.10817	0.198986	0.0530095	No	No	No	0	0	0	0	0
rs12208078	6	27498581	G	A	0.0352661	0.617354	6.59346	2.55e-07	0.103043	0.0450557	0.242369	0.140139	0.191629	0.063838	No	No	No	0	0	0	0	0
rs10946935	6	27501345	T	C	0.0352719	0.617383	6.59517	2.54e-07	0.0961059	0.0602139	0.262506	0.10817	0.198986	0.0530095	No	No	No	0	0	0	0	0
rs10946936	6	27502893	G	C	0.0345779	0.619902	6.34486	4.52e-07	0.104482	0.0431873	0.212081	0.199004	0.221519	0.0330371	No	No	No	0	0	0	0	0
rs12215012	6	27507494	C	G	0.0354737	0.617538	6.65758	2.2e-07	0.103043	0.0450557	0.242369	0.140139	0.191629	0.063838	No	No	No	0	0	0	0	0
rs6910838	6	27515519	A	C	0.0346355	0.618193	6.36452	4.32e-07	0.140357	0.00635865	0.26424	0.107966	0.177504	0.0862338	No	No	No	0	0	0	0	0
rs13209332	6	27520752	T	A	-0.0704981	0.1177	10.8996	1.26e-11	-0.175678	0.105958	0.666531	0.0549022	-0.276655	0.205545	No	No	No	0	0	0	0	0
rs34965299	6	27521856	A	G	-0.0705094	0.117699	10.9031	1.25e-11	-0.175678	0.105958	0.666531	0.0549022	-0.276655	0.205545	No	No	No	0	0	0	0	0
rs66785117	6	27523298	T	G	-0.0705721	0.117698	10.9208	1.2e-11	-0.175678	0.105958	0.666531	0.0549022	-0.276655	0.205545	No	No	No	0	0	0	0	0
rs35491132	6	27527227	GT	G	-0.0704204	0.117706	10.8761	1.33e-11	#NULL!	#NULL!	#NULL!	#NULL!	#NULL!	#NULL!	#NULL!	#NULL!	#NULL!	#NULL!	#NULL!	#NULL!	#NULL!	#NULL!
rs6915266	6	27528643	G	A	0.035307	0.616118	6.61798	2.41e-07	0.0821747	0.106317	0.250424	0.123466	0.15052	0.141276	No	No	No	0	0	0	0	0
rs10484399	6	27534528	A	G	-0.0704828	0.11778	10.9031	1.25e-11	-0.175678	0.105958	0.666531	0.0549022	-0.276655	0.205545	No	No	No	0	0	0	0	0
rs35337219	6	27542282	CT	C	-0.0706757	0.11768	10.9431	1.14e-11	-0.175678	0.105958	0.666531	0.0549022	-0.276655	0.205545	No	No	No	0	0	0	0	0
rs13201294	6	27556141	A	T	-0.0740011	0.131132	13.0044	9.9e-14	-0.456596	1.12e-06	0.46503	0.121168	-0.47987	0.0110449	No	No	No	0	0	0	0	0
rs9468164	6	27556144	T	A	0.0518457	0.722425	9.56703	2.71e-10	0.135508	0.0134554	-0.113377	0.517593	-0.108091	0.327002	No	No	No	0	0	0	0	0
rs10946940	6	27560587	A	G	0.0350693	0.616203	6.54061	2.88e-07	0.0821747	0.106317	0.250424	0.123466	0.15052	0.141276	No	No	No	0	0	0	0	0
rs13202775	6	27564879	T	C	-0.0703453	0.117504	10.8327	1.47e-11	-0.175678	0.105958	0.666531	0.0549022	-0.276655	0.205545	No	No	No	0	0	0	0	0
rs10807029	6	27573463	G	A	0.0361932	0.616028	6.92445	1.19e-07	0.0924555	0.0704519	0.267079	0.101939	0.16336	0.111963	No	No	No	0	0	0	0	0
rs6456799	6	27573536	A	G	0.0362025	0.61623	6.92812	1.18e-07	0.0995027	0.0513844	0.261926	0.108483	0.195516	0.0569607	No	No	No	0	0	0	0	0
rs72845046	6	27575268	T	A	-0.0703834	0.117416	10.8416	1.44e-11	-0.175678	0.105958	0.666531	0.0549022	-0.276655	0.205545	No	No	No	0	0	0	0	0
rs9357042	6	27582795	A	C	-0.0352867	0.381123	6.59176	2.56e-07	-0.0595681	0.245196	-0.166979	0.307908	-0.19739	0.0554698	No	No	No	0	0	0	0	0
rs9393830	6	27587027	C	T	-0.0374486	0.374529	7.30016	5.01e-08	-0.0926866	0.0669189	-0.239116	0.139045	-0.15904	0.117971	No	No	No	0	0	0	0	0
rs35715914	6	27592003	C	T	-0.0757241	0.113332	11.9586	1.1e-12	-0.175678	0.105958	0.666531	0.0549022	-0.276655	0.205545	No	No	No	0	0	0	0	0
.	6	27602938	CT	C	-0.040661	0.425568	7.35952	4.37e-08	#NULL!	#NULL!	#NULL!	#NULL!	#NULL!	#NULL!	#NULL!	#NULL!	#NULL!	#NULL!	#NULL!	#NULL!	#NULL!	#NULL!
rs13212093	6	27606716	C	T	-0.070564	0.117589	10.8996	1.26e-11	-0.175678	0.105958	0.666531	0.0549022	-0.276655	0.205545	No	No	No	0	0	0	0	0
rs144969912	6	27616843	C	T	-0.070452	0.11645	10.767	1.71e-11	-0.175678	0.105958	0.666531	0.0549022	-0.276655	0.205545	No	No	No	0	0	0	0	0
.	6	27619691	C	CA	-0.0714227	0.116977	11.0947	8.04e-12	#NULL!	#NULL!	#NULL!	#NULL!	#NULL!	#NULL!	#NULL!	#NULL!	#NULL!	#NULL!	#NULL!	#NULL!	#NULL!	#NULL!
rs34543938	6	27624640	A	G	-0.07042	0.117662	10.8697	1.35e-11	-0.175678	0.105958	0.666531	0.0549022	-0.276655	0.205545	No	No	No	0	0	0	0	0
rs56405707	6	27640246	G	A	-0.0705211	0.11767	10.8996	1.26e-11	-0.175678	0.105958	0.666531	0.0549022	-0.276655	0.205545	No	No	No	0	0	0	0	0
rs71559038	6	27640989	A	G	-0.0706584	0.117673	10.9393	1.15e-11	-0.175678	0.105958	0.666531	0.0549022	-0.276655	0.205545	No	No	No	0	0	0	0	0
rs13215275	6	27647509	G	T	-0.0708242	0.117742	10.9957	1.01e-11	-0.168497	0.107507	0.656003	0.0498603	-0.311145	0.139444	No	No	No	0	0	0	0	0
.	6	27651874	GT	G	-0.0382422	0.341702	7.22257	5.99e-08	#NULL!	#NULL!	#NULL!	#NULL!	#NULL!	#NULL!	#NULL!	#NULL!	#NULL!	#NULL!	#NULL!	#NULL!	#NULL!	#NULL!
rs9348772	6	27656090	G	T	-0.0384338	0.342107	7.37572	4.21e-08	-0.0656522	0.216598	-0.373706	0.0276874	-0.153955	0.149578	No	Yes	No	1	0	0	0	0
rs111770007	6	27661123	A	AT	-0.0361744	0.287128	6.04431	9.03e-07	-0.09246	0.11758	-0.197968	0.294274	-0.126359	0.287499	No	No	No	0	0	0	0	0
rs67478198	6	27661126	C	T	-0.0362434	0.287389	6.07212	8.47e-07	-0.09246	0.11758	-0.197968	0.294274	-0.126359	0.287499	No	No	No	0	0	0	0	0
rs13192965	6	27671825	G	A	-0.070592	0.117847	10.9281	1.18e-11	-0.175678	0.105958	0.666531	0.0549022	-0.276655	0.205545	No	No	No	0	0	0	0	0
rs9366698	6	27672035	C	G	-0.0366838	0.287117	6.20482	6.24e-07	-0.137019	0.0239999	-0.258551	0.182571	0.0092329	0.939718	No	No	No	0	0	0	0	0
rs1139226	6	27675290	A	T	-0.038666	0.282514	6.67778	2.1e-07	-0.170896	0.00528862	-0.901218	4.14e-06	0.458177	0.000200741	No	Yes	Yes	2	0	1	1	2
rs12179134	6	27675469	A	G	-0.0519827	0.201541	9.37059	4.26e-10	-0.143362	0.0334303	-0.467346	0.0300138	-0.0582523	0.667419	No	Yes	No	1	0	0	0	0
rs9468195	6	27676309	A	G	-0.038733	0.282559	6.69897	2e-07	-0.170896	0.00528862	-0.901218	4.14e-06	0.458177	0.000200741	No	Yes	Yes	2	0	1	1	2
.	6	27676434	G	GT	-0.0374231	0.281434	6.2636	5.45e-07	#NULL!	#NULL!	#NULL!	#NULL!	#NULL!	#NULL!	#NULL!	#NULL!	#NULL!	#NULL!	#NULL!	#NULL!	#NULL!	#NULL!
rs4713118	6	27676794	A	G	-0.0385766	0.282663	6.65365	2.22e-07	-0.170685	0.00535171	-0.908728	3.45e-06	0.410286	0.000872138	No	Yes	Yes	2	0	1	0	1
rs13215072	6	27677728	A	G	-0.0385407	0.282585	6.64016	2.29e-07	-0.170685	0.00535171	-0.908728	3.45e-06	0.410286	0.000872138	No	Yes	Yes	2	0	1	0	1
rs9368527	6	27679445	C	A	-0.0389161	0.370086	7.6925	2.03e-08	-0.157164	0.00251612	-0.855943	2.58e-07	0.144278	0.167967	No	Yes	No	1	0	1	0	1
rs9393846	6	27679717	T	C	-0.0377405	0.28711	6.51713	3.04e-07	-0.159292	0.00930588	-0.928294	2.08e-06	0.38327	0.00186147	No	Yes	Yes	2	0	1	0	1
rs9468200	6	27683063	T	A	-0.0405188	0.258048	6.97469	1.06e-07	-0.0820688	0.189612	-0.713987	0.000352495	0.437759	0.000500431	No	Yes	Yes	2	0	0	0	0
rs34752872	6	27683244	A	T	-0.0405701	0.257992	6.9914	1.02e-07	-0.0793147	0.209824	-0.699522	0.000533865	0.383433	0.00256438	No	Yes	Yes	2	0	0	0	0
rs9380010	6	27683572	A	G	-0.0402572	0.258156	6.89963	1.26e-07	-0.0789097	0.211789	-0.706087	0.000467843	0.331788	0.00901485	No	Yes	Yes	2	0	0	0	0
rs9368528	6	27683798	G	A	-0.0402265	0.258156	6.88941	1.29e-07	-0.0789097	0.211789	-0.706087	0.000467843	0.331788	0.00901485	No	Yes	Yes	2	0	0	0	0
rs9380011	6	27683924	A	G	-0.0404356	0.258121	6.95468	1.11e-07	-0.0789097	0.211789	-0.706087	0.000467843	0.331788	0.00901485	No	Yes	Yes	2	0	0	0	0
rs9368529	6	27684631	G	A	-0.0401864	0.258151	6.87615	1.33e-07	-0.0789097	0.211789	-0.706087	0.000467843	0.331788	0.00901485	No	Yes	Yes	2	0	0	0	0
rs9380012	6	27684654	A	G	-0.0403796	0.25811	6.93554	1.16e-07	-0.0789097	0.211789	-0.706087	0.000467843	0.331788	0.00901485	No	Yes	Yes	2	0	0	0	0
rs2394000	6	27686991	A	G	-0.0404801	0.258106	6.96257	1.09e-07	-0.079239	0.210302	-0.69954	0.000534325	0.383335	0.0025733	No	Yes	Yes	2	0	0	0	0
rs9468201	6	27687035	C	T	-0.0407005	0.259602	7.04915	8.93e-08	-0.066947	0.283575	-0.684484	0.000596955	0.336012	0.00742506	No	Yes	Yes	2	0	0	0	0
rs9393847	6	27687973	G	A	-0.0403102	0.258005	6.91364	1.22e-07	-0.079239	0.210302	-0.69954	0.000534325	0.383335	0.0025733	No	Yes	Yes	2	0	0	0	0
rs9393848	6	27688369	G	A	-0.0404801	0.258104	6.97062	1.07e-07	-0.0789097	0.211789	-0.706087	0.000467843	0.331788	0.00901485	No	Yes	Yes	2	0	0	0	0
rs34064842	6	27688625	G	T	-0.0701292	0.117721	10.7852	1.64e-11	-0.194265	0.0705563	0.616787	0.0723665	-0.4305	0.046304	No	No	No	0	0	0	0	0
rs9468204	6	27688809	C	T	-0.040591	0.258082	7.0048	9.89e-08	-0.0789097	0.211789	-0.706087	0.000467843	0.331788	0.00901485	No	Yes	Yes	2	0	0	0	0
rs13212318	6	27688841	A	C	-0.0701456	0.117722	10.7905	1.62e-11	-0.194265	0.0705563	0.616787	0.0723665	-0.4305	0.046304	No	No	No	0	0	0	0	0
rs9468206	6	27690453	G	T	-0.0396322	0.25935	6.73993	1.82e-07	-0.0648702	0.304346	-0.736749	0.00025919	0.298866	0.0185778	No	Yes	Yes	2	0	1	0	1
rs2056925	6	27690905	A	G	-0.0411578	0.263603	7.28819	5.15e-08	-0.0845599	0.173754	-0.820675	3.56e-05	0.298783	0.0168235	No	Yes	Yes	2	0	1	0	1
rs6922574	6	27693003	A	T	-0.0416684	0.262386	7.43297	3.69e-08	-0.098357	0.113806	-0.783403	8.02e-05	0.379912	0.00238126	No	Yes	Yes	2	0	1	0	1
rs9366699	6	27693641	T	A	-0.0419357	0.325998	8.12726	7.46e-09	#NULL!	#NULL!	#NULL!	#NULL!	#NULL!	#NULL!	#NULL!	#NULL!	#NULL!	#NULL!	#NULL!	#NULL!	#NULL!	#NULL!
rs67869107	6	27694039	GTGACTATATTC	G	-0.0404841	0.261631	7.03012	9.33e-08	-0.098357	0.113806	-0.783403	8.02e-05	0.379912	0.00238126	No	Yes	Yes	2	0	1	0	1
rs9348775	6	27695329	C	T	-0.0413473	0.26247	7.33068	4.67e-08	-0.098357	0.113806	-0.783403	8.02e-05	0.379912	0.00238126	No	Yes	Yes	2	0	1	0	1
.	6	27697004	C	CT	-0.0390111	0.261225	6.54516	2.85e-07	#NULL!	#NULL!	#NULL!	#NULL!	#NULL!	#NULL!	#NULL!	#NULL!	#NULL!	#NULL!	#NULL!	#NULL!	#NULL!	#NULL!
rs13202295	6	27698837	C	T	-0.0749061	0.114652	11.857	1.39e-12	-0.194265	0.0705563	0.616787	0.0723665	-0.4305	0.046304	No	No	No	0	0	0	0	0
rs13202291	6	27698857	A	G	-0.0695458	0.117898	10.6402	2.29e-11	-0.194265	0.0705563	0.616787	0.0723665	-0.4305	0.046304	No	No	No	0	0	0	0	0
.	6	27700799	TA	T	-0.0361959	0.352142	6.22257	5.99e-07	#NULL!	#NULL!	#NULL!	#NULL!	#NULL!	#NULL!	#NULL!	#NULL!	#NULL!	#NULL!	#NULL!	#NULL!	#NULL!	#NULL!
rs34617930	6	27707976	AC	A	-0.0420822	0.249241	7.31695	4.82e-08	#NULL!	#NULL!	#NULL!	#NULL!	#NULL!	#NULL!	#NULL!	#NULL!	#NULL!	#NULL!	#NULL!	#NULL!	#NULL!	#NULL!
rs6902689	6	27709441	C	T	-0.0408104	0.263519	7.18177	6.58e-08	-0.0744452	0.232211	-0.839462	2.46e-05	0.487829	9.84e-05	No	Yes	Yes	2	0	1	1	2
rs9468214	6	27713299	G	C	-0.0408676	0.263515	7.19586	6.37e-08	-0.0746876	0.230686	-0.83861	2.5e-05	0.486946	0.000101295	No	Yes	Yes	2	0	1	1	2
rs9283883	6	27715470	T	A	-0.0406852	0.26302	7.13018	7.41e-08	-0.0744452	0.232211	-0.839462	2.46e-05	0.487829	9.84e-05	No	Yes	Yes	2	0	1	1	2
rs9461406	6	27719764	T	C	-0.040204	0.249372	6.74715	1.79e-07	-0.044451	0.484271	-0.677594	0.000841807	0.420367	0.000999816	No	Yes	Yes	2	0	0	0	0
rs9468217	6	27726467	G	A	-0.0404528	0.249665	6.83268	1.47e-07	-0.044451	0.484271	-0.677594	0.000841807	0.420367	0.000999816	No	Yes	Yes	2	0	0	0	0
rs4711163	6	27727513	G	A	-0.0421543	0.253795	7.43652	3.66e-08	-0.0651465	0.298062	-0.765875	0.000127706	0.417284	0.000914313	No	Yes	Yes	2	0	1	0	1
rs9295746	6	27730064	T	C	-0.0408161	0.249617	6.9431	1.14e-07	-0.044451	0.484271	-0.677594	0.000841807	0.420367	0.000999816	No	Yes	Yes	2	0	0	0	0
rs72847313	6	27730082	C	T	-0.0695196	0.117972	10.6326	2.33e-11	-0.194265	0.0705563	0.616787	0.0723665	-0.4305	0.046304	No	No	No	0	0	0	0	0
rs7759217	6	27730463	A	G	-0.0406302	0.257217	7.01368	9.69e-08	-0.0813851	0.197908	-0.754592	0.000185432	0.325655	0.0103905	No	Yes	Yes	2	0	1	0	1
.	6	27731402	ATTTTTTTTTTTTTTTTTTTTTTTTTTTT	A	0.0500529	0.74491	9.85078	1.41e-10	#NULL!	#NULL!	#NULL!	#NULL!	#NULL!	#NULL!	#NULL!	#NULL!	#NULL!	#NULL!	#NULL!	#NULL!	#NULL!	#NULL!
.	6	27731773	ACACG	A	-0.041019	0.243669	6.8962	1.27e-07	#NULL!	#NULL!	#NULL!	#NULL!	#NULL!	#NULL!	#NULL!	#NULL!	#NULL!	#NULL!	#NULL!	#NULL!	#NULL!	#NULL!
rs9468220	6	27732976	C	T	-0.0410929	0.243542	6.92082	1.2e-07	-0.0509856	0.42937	-0.576443	0.0051494	0.302579	0.0196524	No	Yes	Yes	2	0	0	0	0
rs9366702	6	27734470	T	C	-0.0415022	0.25726	7.28988	5.13e-08	-0.081666	0.196322	-0.754004	0.00018733	0.32436	0.0106921	No	Yes	Yes	2	0	1	0	1
rs7756968	6	27734954	C	G	-0.0414894	0.243718	7.04383	9.04e-08	-0.0512899	0.426601	-0.57593	0.00518734	0.301269	0.0201839	No	Yes	Yes	2	0	0	0	0
rs9368530	6	27737605	A	G	-0.0413623	0.257047	7.24109	5.74e-08	-0.0963559	0.126967	-0.771322	0.000130588	0.347401	0.0062038	No	Yes	Yes	2	0	1	0	1
rs2893929	6	27738732	A	T	-0.0414344	0.243672	7.02549	9.43e-08	-0.0512899	0.426601	-0.57593	0.00518734	0.301269	0.0201839	No	Yes	Yes	2	0	0	0	0
rs2893930	6	27738806	T	C	-0.0414281	0.243666	7.02365	9.47e-08	-0.0512899	0.426601	-0.57593	0.00518734	0.301269	0.0201839	No	Yes	Yes	2	0	0	0	0
rs742046	6	27739254	T	C	-0.0408212	0.257069	7.0716	8.48e-08	-0.081666	0.196322	-0.754004	0.00018733	0.32436	0.0106921	No	Yes	Yes	2	0	1	0	1
rs742047	6	27739380	A	G	-0.0415856	0.243681	7.07366	8.44e-08	-0.0512899	0.426601	-0.57593	0.00518734	0.301269	0.0201839	No	Yes	Yes	2	0	0	0	0
rs35501037	6	27739566	T	A	-0.0692717	0.117992	10.5622	2.74e-11	-0.194265	0.0705563	0.616787	0.0723665	-0.4305	0.046304	No	No	No	0	0	0	0	0
rs760587	6	27740300	C	A	-0.0415136	0.243175	7.03953	9.13e-08	-0.0512899	0.426601	-0.57593	0.00518734	0.301269	0.0201839	No	Yes	Yes	2	0	0	0	0
rs9468223	6	27740666	C	T	-0.0411483	0.256524	7.16178	6.89e-08	-0.081666	0.196322	-0.754004	0.00018733	0.32436	0.0106921	No	Yes	Yes	2	0	1	0	1
rs2179094	6	27741825	T	C	-0.0420758	0.257318	7.47366	3.36e-08	-0.081666	0.196322	-0.754004	0.00018733	0.32436	0.0106921	No	Yes	Yes	2	0	1	0	1
rs9468225	6	27745719	T	G	-0.0418838	0.257497	7.41567	3.84e-08	-0.0817543	0.195573	-0.745299	0.00022026	0.374781	0.00316473	No	Yes	Yes	2	0	1	0	1
rs10484401	6	27746590	A	T	-0.0421809	0.243986	7.2636	5.45e-08	-0.0512899	0.426601	-0.57593	0.00518734	0.301269	0.0201839	No	Yes	Yes	2	0	0	0	0
rs35069907	6	27746692	T	C	-0.0423163	0.243928	7.30803	4.92e-08	-0.0512899	0.426601	-0.57593	0.00518734	0.301269	0.0201839	No	Yes	Yes	2	0	0	0	0
.	6	27746907	CT	C	-0.0409714	0.279341	6.54516	2.85e-07	#NULL!	#NULL!	#NULL!	#NULL!	#NULL!	#NULL!	#NULL!	#NULL!	#NULL!	#NULL!	#NULL!	#NULL!	#NULL!	#NULL!
rs2092075	6	27749330	G	C	-0.0419153	0.25737	7.42597	3.75e-08	-0.081666	0.196322	-0.754004	0.00018733	0.32436	0.0106921	No	Yes	Yes	2	0	1	0	1
rs13211701	6	27750079	T	C	-0.042064	0.257354	7.47366	3.36e-08	-0.081666	0.196322	-0.754004	0.00018733	0.32436	0.0106921	No	Yes	Yes	2	0	1	0	1
rs9468229	6	27750086	G	A	-0.0420704	0.257355	7.47496	3.35e-08	-0.081666	0.196322	-0.754004	0.00018733	0.32436	0.0106921	No	Yes	Yes	2	0	1	0	1
rs2179095	6	27750858	C	T	-0.0423048	0.257359	7.55284	2.8e-08	-0.081666	0.196322	-0.754004	0.00018733	0.32436	0.0106921	No	Yes	Yes	2	0	1	0	1
rs200465	6	27757654	T	A	-0.0414479	0.256982	7.25337	5.58e-08	-0.081666	0.196322	-0.754004	0.00018733	0.32436	0.0106921	No	Yes	Yes	2	0	1	0	1
rs199974603	6	27767173	TTTTG	T	-0.0706883	0.118724	10.9626	1.09e-11	-0.208992	0.0458297	1.31304	8.58e-05	-0.663243	0.00162507	No	No	No	0	0	0	0	0
.	6	27770670	AT	A	-0.0474204	0.442701	7.59176	2.56e-08	#NULL!	#NULL!	#NULL!	#NULL!	#NULL!	#NULL!	#NULL!	#NULL!	#NULL!	#NULL!	#NULL!	#NULL!	#NULL!	#NULL!
rs13195728	6	27771106	T	C	-0.0695428	0.117995	10.6421	2.28e-11	-0.194265	0.0705563	0.616787	0.0723665	-0.4305	0.046304	No	No	No	0	0	0	0	0
rs36123694	6	27774437	T	TTC	-0.0693298	0.136746	11.9066	1.24e-12	-0.235945	0.01369	-0.0927378	0.761756	0.231286	0.229595	No	No	No	0	0	0	0	0
rs200484	6	27775674	A	G	-0.0669563	0.137173	11.1986	6.33e-12	-0.235945	0.01369	-0.0927378	0.761756	0.231286	0.229595	No	No	No	0	0	0	0	0
rs9368531	6	27781872	G	C	-0.0667303	0.137199	11.1308	7.4e-12	-0.235945	0.01369	-0.0927378	0.761756	0.231286	0.229595	No	No	No	0	0	0	0	0
rs2747054	6	27783359	A	G	-0.066684	0.137202	11.1163	7.65e-12	-0.235945	0.01369	-0.0927378	0.761756	0.231286	0.229595	No	No	No	0	0	0	0	0
rs34718920	6	27783941	C	T	-0.0695753	0.118044	10.6556	2.21e-11	-0.194265	0.0705563	0.616787	0.0723665	-0.4305	0.046304	No	No	No	0	0	0	0	0
rs200504	6	27785820	T	C	-0.0526745	0.200667	9.59176	2.56e-10	-0.110844	0.116628	-0.84602	0.000176671	0.259775	0.0673877	No	Yes	No	1	0	1	0	1
rs200503	6	27785882	A	G	-0.0387304	0.260838	6.48413	3.28e-07	-0.104099	0.110274	-0.866283	3.16e-05	0.288885	0.0275092	No	Yes	Yes	2	0	1	0	1
rs200502	6	27788062	C	T	-0.038895	0.260776	6.53462	2.92e-07	-0.104099	0.110274	-0.866283	3.16e-05	0.288885	0.0275092	No	Yes	Yes	2	0	1	0	1
rs200501	6	27788942	C	T	-0.0661721	0.137438	10.9706	1.07e-11	-0.235945	0.01369	-0.0927378	0.761756	0.231286	0.229595	No	No	No	0	0	0	0	0
rs6928403	6	27794658	G	T	-0.0396599	0.269396	6.83565	1.46e-07	-0.282137	1.31e-06	-0.434553	0.0198242	0.0727324	0.535614	No	Yes	No	1	0	0	0	0
rs200493	6	27795418	G	A	-0.0668437	0.137073	11.1561	6.98e-12	-0.234697	0.0141988	-0.0957131	0.754359	0.236172	0.219912	No	No	No	0	0	0	0	0
rs200490	6	27796935	G	T	-0.0674221	0.137231	11.3449	4.52e-12	-0.234697	0.0141988	-0.0957131	0.754359	0.236172	0.219912	No	No	No	0	0	0	0	0
rs58836796	6	27797255	T	TTTTTTTTG	-0.0676084	0.136886	11.3747	4.22e-12	#NULL!	#NULL!	#NULL!	#NULL!	#NULL!	#NULL!	#NULL!	#NULL!	#NULL!	#NULL!	#NULL!	#NULL!	#NULL!	#NULL!
rs67101035	6	27798887	C	G	-0.0695405	0.118048	10.6459	2.26e-11	-0.194265	0.0705563	0.616787	0.0723665	-0.4305	0.046304	No	No	No	0	0	0	0	0
rs201004	6	27804934	T	C	-0.0524023	0.200678	9.50724	3.11e-10	-0.110164	0.118896	-0.847675	0.000171627	0.262442	0.0646292	No	Yes	No	1	0	1	0	1
rs71546575	6	27805021	GTA	G	-0.0696357	0.118047	10.6737	2.12e-11	#NULL!	#NULL!	#NULL!	#NULL!	#NULL!	#NULL!	#NULL!	#NULL!	#NULL!	#NULL!	#NULL!	#NULL!	#NULL!	#NULL!
rs201002	6	27808192	A	G	-0.067442	0.137694	11.3737	4.23e-12	-0.234697	0.0141988	-0.0957131	0.754359	0.236172	0.219912	No	No	No	0	0	0	0	0
rs35819751	6	27810569	A	G	-0.0696715	0.118053	10.684	2.07e-11	-0.122485	0.249717	0.484311	0.154309	-0.225549	0.291872	No	No	No	0	0	0	0	0
rs175597	6	27810626	T	C	-0.0663503	0.137217	11.0119	9.73e-12	-0.234697	0.0141988	-0.0957131	0.754359	0.236172	0.219912	No	No	No	0	0	0	0	0
rs200995	6	27813694	T	C	-0.0670148	0.137297	11.2182	6.05e-12	-0.234697	0.0141988	-0.0957131	0.754359	0.236172	0.219912	No	No	No	0	0	0	0	0
rs200991	6	27815494	C	A	-0.0486258	0.174009	7.47496	3.35e-08	-0.146375	0.0611395	-0.167577	0.502161	0.0144147	0.92692	No	No	No	0	0	0	0	0
rs34295134	6	27828151	T	A	-0.0674929	0.137017	11.3536	4.43e-12	-0.234697	0.0141988	-0.0957131	0.754359	0.236172	0.219912	No	No	No	0	0	0	0	0
rs200983	6	27830326	C	T	-0.0675627	0.13702	11.3757	4.21e-12	-0.234697	0.0141988	-0.0957131	0.754359	0.236172	0.219912	No	No	No	0	0	0	0	0
rs200981	6	27833174	A	G	-0.0676464	0.137176	11.4145	3.85e-12	-0.234697	0.0141988	-0.0957131	0.754359	0.236172	0.219912	No	No	No	0	0	0	0	0
rs13199906	6	27834139	C	G	-0.0704158	0.117972	10.8894	1.29e-11	-0.208929	0.0471786	0.362652	0.281021	-0.0276528	0.896088	No	No	No	0	0	0	0	0
.	6	27836775	TA	T	-0.0423897	0.239113	6.84164	1.44e-07	#NULL!	#NULL!	#NULL!	#NULL!	#NULL!	#NULL!	#NULL!	#NULL!	#NULL!	#NULL!	#NULL!	#NULL!	#NULL!	#NULL!
rs17695758	6	27837183	T	C	-0.0705407	0.117949	10.9245	1.19e-11	-0.208929	0.0471786	0.362652	0.281021	-0.0276528	0.896088	No	No	No	0	0	0	0	0
rs200953	6	27837267	T	C	-0.0677608	0.137174	11.4473	3.57e-12	-0.302799	0.0014072	-0.184518	0.542742	0.388801	0.0415578	No	No	Yes	1	0	0	0	0
rs200954	6	27838764	C	G	-0.0676057	0.137034	11.3915	4.06e-12	-0.302799	0.0014072	-0.184518	0.542742	0.388801	0.0415578	No	No	Yes	1	0	0	0	0
rs45509595	6	27840926	T	C	-0.0753467	0.113909	12	1e-12	-0.126447	0.239236	0.552675	0.107398	-0.0320912	0.881927	No	No	No	0	0	0	0	0
rs557042	6	27845129	C	T	-0.0720886	0.132878	12.52	3.02e-13	-0.238985	0.0130966	-0.0495386	0.87216	0.398306	0.0397964	No	No	Yes	1	0	0	0	0
rs494887	6	27850873	G	A	-0.0464064	0.193069	7.37882	4.18e-08	-0.157771	0.0615979	-0.322694	0.231525	0.45856	0.00690071	No	No	Yes	1	0	0	0	0
rs200980	6	27852011	C	T	-0.0463877	0.193067	7.37366	4.23e-08	-0.157771	0.0615979	-0.322694	0.231525	0.45856	0.00690071	No	No	Yes	1	0	0	0	0
rs200979	6	27852357	G	A	-0.0464032	0.193069	7.37779	4.19e-08	-0.157771	0.0615979	-0.322694	0.231525	0.45856	0.00690071	No	No	Yes	1	0	0	0	0
rs200976	6	27854963	A	G	-0.0465443	0.193224	7.42251	3.78e-08	-0.157771	0.0615979	-0.322694	0.231525	0.45856	0.00690071	No	No	Yes	1	0	0	0	0
rs200966	6	27862152	T	C	-0.0462388	0.193296	7.33536	4.62e-08	-0.157771	0.0615979	-0.322694	0.231525	0.45856	0.00690071	No	No	Yes	1	0	0	0	0
rs66868086	6	27865902	A	T	-0.0761931	0.113345	12.1713	6.74e-13	-0.0567205	0.597514	0.346104	0.313275	0.15233	0.480712	No	No	No	0	0	0	0	0
rs200964	6	27866943	G	C	-0.0470654	0.192112	7.50585	3.12e-08	-0.157771	0.0615979	-0.322694	0.231525	0.45856	0.00690071	No	No	Yes	1	0	0	0	0
.	6	27870257	GA	G	-0.0514513	0.217666	9.53165	2.94e-10	#NULL!	#NULL!	#NULL!	#NULL!	#NULL!	#NULL!	#NULL!	#NULL!	#NULL!	#NULL!	#NULL!	#NULL!	#NULL!	#NULL!
rs34788973	6	27879200	C	A	-0.0732862	0.115855	11.5436	2.86e-12	-0.0906226	0.386163	1.20314	0.00031225	0.0111274	0.957766	No	No	No	0	0	0	0	0
rs61742093	6	27879982	A	G	-0.0732556	0.116444	11.585	2.6e-12	-0.0906226	0.386163	1.20314	0.00031225	0.0111274	0.957766	No	No	No	0	0	0	0	0
rs67040724	6	27905509	T	C	-0.0749501	0.115749	12.0348	9.23e-13	-0.111852	0.288982	1.24596	0.000217266	-0.0130625	0.950898	No	No	No	0	0	0	0	0
rs70983923	6	27914359	AAATGAACTGAAGGAGAGGTCCC	A	-0.0744444	0.115449	11.8601	1.38e-12	#NULL!	#NULL!	#NULL!	#NULL!	#NULL!	#NULL!	#NULL!	#NULL!	#NULL!	#NULL!	#NULL!	#NULL!	#NULL!	#NULL!
rs67662114	6	27932301	G	A	-0.0756301	0.115612	12.2248	5.96e-13	-0.0577041	0.580772	1.19664	0.000336226	-0.014948	0.943283	No	No	No	0	0	0	0	0
rs28360499	6	27945396	G	A	-0.0757068	0.115614	12.2487	5.64e-13	-0.111852	0.288982	1.24596	0.000217266	-0.0130625	0.950898	No	No	No	0	0	0	0	0
rs1853098	6	27956055	G	A	0.0441935	0.800878	6.14026	7.24e-07	0.219954	0.00287957	-0.151777	0.519979	0.0481485	0.745719	No	No	No	0	0	0	0	0
.	6	27965809	CA	C	-0.047052	0.164698	6.26043	5.49e-07	#NULL!	#NULL!	#NULL!	#NULL!	#NULL!	#NULL!	#NULL!	#NULL!	#NULL!	#NULL!	#NULL!	#NULL!	#NULL!	#NULL!
rs156743	6	27967089	T	C	-0.0565978	0.148726	8.75203	1.77e-09	-0.159026	0.0694786	0.509545	0.0684479	0.223814	0.203535	No	No	No	0	0	0	0	0
rs71537572	6	27970715	T	C	-0.0743838	0.11496	11.7825	1.65e-12	-0.111852	0.288982	1.24596	0.000217266	-0.0130625	0.950898	No	No	No	0	0	0	0	0
rs142965311	6	27989252	C	T	-0.0746233	0.116065	11.9586	1.1e-12	-0.182105	0.0871628	1.39021	4.35e-05	-0.210266	0.326064	No	No	No	0	0	0	0	0
rs138234416	6	27992898	G	A	-0.0739202	0.116199	11.7645	1.72e-12	-0.182105	0.0871628	1.39021	4.35e-05	-0.210266	0.326064	No	No	No	0	0	0	0	0
rs13193295	6	28003228	C	G	-0.0746951	0.115845	11.9666	1.08e-12	-0.133801	0.222179	1.41119	5.55e-05	-0.436509	0.0476455	No	No	No	0	0	0	0	0
rs149949	6	28011516	T	C	-0.0557267	0.149822	8.55596	2.78e-09	-0.157685	0.0717726	0.486602	0.0817591	0.298467	0.0898363	No	No	No	0	0	0	0	0
rs202906	6	28011652	T	C	-0.0554604	0.149903	8.4828	3.29e-09	-0.157685	0.0717726	0.486602	0.0817591	0.298467	0.0898363	No	No	No	0	0	0	0	0
rs149150340	6	28012278	AGAGG	A	-0.0758094	0.116602	12.1798	6.61e-13	#NULL!	#NULL!	#NULL!	#NULL!	#NULL!	#NULL!	#NULL!	#NULL!	#NULL!	#NULL!	#NULL!	#NULL!	#NULL!	#NULL!
.	6	28017103	A	AAAAC	-0.0550162	0.148979	8.31158	4.88e-09	#NULL!	#NULL!	#NULL!	#NULL!	#NULL!	#NULL!	#NULL!	#NULL!	#NULL!	#NULL!	#NULL!	#NULL!	#NULL!	#NULL!
rs71559070	6	28038929	G	A	-0.0742676	0.115961	11.8477	1.42e-12	-0.179248	0.0952526	0.475098	0.166403	0.0652144	0.762802	No	No	No	0	0	0	0	0
rs34712084	6	28043828	A	G	-0.0541401	0.152765	8.23732	5.79e-09	-0.22427	0.0111574	-0.307259	0.276451	0.279202	0.116105	No	No	No	0	0	0	0	0
.	6	28055592	A	AAG	-0.0736906	0.11641	11.6478	2.25e-12	#NULL!	#NULL!	#NULL!	#NULL!	#NULL!	#NULL!	#NULL!	#NULL!	#NULL!	#NULL!	#NULL!	#NULL!	#NULL!	#NULL!
rs71546598	6	28072877	CCGACCTGGT	C	-0.0741223	0.116007	11.8041	1.57e-12	#NULL!	#NULL!	#NULL!	#NULL!	#NULL!	#NULL!	#NULL!	#NULL!	#NULL!	#NULL!	#NULL!	#NULL!	#NULL!	#NULL!
rs34662244	6	28073881	G	A	-0.0741613	0.115967	11.8182	1.52e-12	-0.179248	0.0952526	0.475098	0.166403	0.0652144	0.762802	No	No	No	0	0	0	0	0
rs200257294	6	28074526	TATTG	T	-0.0533593	0.148718	7.72816	1.87e-08	-0.279323	0.00138034	-0.415775	0.136198	0.27491	0.117484	No	No	No	0	0	0	0	0
rs34588114	6	28080628	C	A	-0.0742594	0.115968	11.8477	1.42e-12	-0.173435	0.102827	0.439411	0.195854	-0.0741351	0.728802	No	No	No	0	0	0	0	0
rs68188794	6	28080777	T	C	-0.0742594	0.115968	11.8477	1.42e-12	-0.179565	0.0990744	0.575124	0.0982724	-0.0744676	0.733775	No	No	No	0	0	0	0	0
rs34371502	6	28081758	T	C	-0.0742594	0.115968	11.8477	1.42e-12	-0.179248	0.0952526	0.475098	0.166403	0.0652144	0.762802	No	No	No	0	0	0	0	0
rs9461432	6	28086883	T	C	-0.0507258	0.157269	7.48413	3.28e-08	-0.279323	0.00138034	-0.415775	0.136198	0.27491	0.117484	No	No	No	0	0	0	0	0
rs71559072	6	28089481	C	T	-0.0742373	0.115966	11.8416	1.44e-12	-0.179248	0.0952526	0.475098	0.166403	0.0652144	0.762802	No	No	No	0	0	0	0	0
rs4713139	6	28092685	C	T	-0.0509334	0.157271	7.54061	2.88e-08	-0.279323	0.00138034	-0.415775	0.136198	0.27491	0.117484	No	No	No	0	0	0	0	0
rs34130214	6	28102378	C	T	-0.0507102	0.157271	7.48017	3.31e-08	-0.279323	0.00138034	-0.415775	0.136198	0.27491	0.117484	No	No	No	0	0	0	0	0
rs3757188	6	28107357	T	C	-0.0508337	0.158188	7.53165	2.94e-08	-0.279323	0.00138034	-0.415775	0.136198	0.27491	0.117484	No	No	No	0	0	0	0	0
rs72846780	6	28119055	T	C	-0.0739763	0.115977	11.7645	1.72e-12	-0.179248	0.0952526	0.475098	0.166403	0.0652144	0.762802	No	No	No	0	0	0	0	0
rs13197175	6	28129231	C	T	-0.0739863	0.115978	11.767	1.71e-12	-0.179248	0.0952526	0.475098	0.166403	0.0652144	0.762802	No	No	No	0	0	0	0	0
rs13201308	6	28130089	C	T	-0.0739728	0.115982	11.7645	1.72e-12	-0.179248	0.0952526	0.475098	0.166403	0.0652144	0.762802	No	No	No	0	0	0	0	0
rs72087025	6	28130411	AGAG	A	-0.0505469	0.157228	7.4318	3.7e-08	-0.279323	0.00138034	-0.415775	0.136198	0.27491	0.117484	No	No	No	0	0	0	0	0
rs34765154	6	28130450	G	A	-0.0739728	0.115982	11.7645	1.72e-12	-0.179248	0.0952526	0.475098	0.166403	0.0652144	0.762802	No	No	No	0	0	0	0	0
.	6	28132012	C	CT	-0.0585162	0.203999	8.3098	4.9e-09	#NULL!	#NULL!	#NULL!	#NULL!	#NULL!	#NULL!	#NULL!	#NULL!	#NULL!	#NULL!	#NULL!	#NULL!	#NULL!	#NULL!
rs13217984	6	28139710	A	T	-0.0739197	0.115981	11.7471	1.79e-12	-0.179248	0.0952526	0.475098	0.166403	0.0652144	0.762802	No	No	No	0	0	0	0	0
rs67297533	6	28141253	G	T	-0.0739534	0.115978	11.757	1.75e-12	#NULL!	#NULL!	#NULL!	#NULL!	#NULL!	#NULL!	#NULL!	#NULL!	#NULL!	#NULL!	#NULL!	#NULL!	#NULL!	#NULL!
rs8180562	6	28141460	G	A	-0.0500989	0.15735	7.31876	4.8e-08	-0.279323	0.00138034	-0.415775	0.136198	0.27491	0.117484	No	No	No	0	0	0	0	0
rs34832585	6	28150878	C	T	-0.0737994	0.115531	11.6696	2.14e-12	-0.179248	0.0952526	0.475098	0.166403	0.0652144	0.762802	No	No	No	0	0	0	0	0
rs9368561	6	28168343	C	T	-0.053646	0.152694	8.09854	7.97e-09	-0.187258	0.0343927	-0.317963	0.260794	0.389302	0.0286918	No	No	Yes	1	0	0	0	0
rs1233700	6	28168921	C	G	-0.0503532	0.20009	6.28819	5.15e-07	-0.108978	0.0636057	-1.06086	1.52e-08	0.391322	0.00091705	No	Yes	Yes	2	0	1	0	1
rs13197633	6	28174757	G	A	-0.0719214	0.114715	11.0477	8.96e-12	-0.179248	0.0952526	0.475098	0.166403	0.0652144	0.762802	No	No	No	0	0	0	0	0
.	6	28176347	G	GT	-0.0726948	0.11336	11.104	7.87e-12	#NULL!	#NULL!	#NULL!	#NULL!	#NULL!	#NULL!	#NULL!	#NULL!	#NULL!	#NULL!	#NULL!	#NULL!	#NULL!	#NULL!
rs35001169	6	28187632	T	G	-0.0728418	0.116035	11.433	3.69e-12	-0.193222	0.0750899	-0.0558122	0.872182	0.312217	0.152696	No	No	No	0	0	0	0	0
rs9393908	6	28190830	T	A	-0.0536845	0.151811	8.06651	8.58e-09	-0.258423	0.00317523	-0.677391	0.0154922	0.572249	0.00115729	No	Yes	Yes	2	0	0	0	0
rs9366717	6	28191057	C	T	-0.0538514	0.151829	8.11351	7.7e-09	-0.258423	0.00317523	-0.677391	0.0154922	0.572249	0.00115729	No	Yes	Yes	2	0	0	0	0
rs34243448	6	28193102	C	A	-0.0727432	0.116252	11.4101	3.89e-12	-0.193222	0.0750899	-0.0558122	0.872182	0.312217	0.152696	No	No	No	0	0	0	0	0
rs11962305	6	28199937	G	C	-0.0436743	0.195469	6.67366	2.12e-07	-0.231535	0.000983523	-0.610708	0.00651975	0.563564	6.64e-05	No	Yes	Yes	2	0	0	1	1
rs13204012	6	28201531	G	A	-0.0730895	0.116261	11.5272	2.97e-12	-0.193222	0.0750899	-0.0558122	0.872182	0.312217	0.152696	No	No	No	0	0	0	0	0
rs9380069	6	28203300	A	G	-0.0528861	0.154078	7.9431	1.14e-08	-0.187137	0.0262875	-0.349407	0.19385	0.559977	0.000936563	No	No	Yes	1	0	0	0	0
rs9366718	6	28205502	A	T	-0.0439494	0.195512	6.75203	1.77e-07	-0.220918	0.00158654	-0.70572	0.00158702	0.560416	6.75e-05	No	Yes	Yes	2	0	0	1	1
rs9393909	6	28207200	C	T	-0.0448324	0.195325	6.99568	1.01e-07	-0.172325	0.0143906	-0.67236	0.0027918	0.585686	3.5e-05	No	Yes	Yes	2	0	0	1	1
rs9393910	6	28208192	C	G	-0.0437374	0.195458	6.6925	2.03e-07	-0.231535	0.000983523	-0.610708	0.00651975	0.563564	6.64e-05	No	Yes	Yes	2	0	0	1	1
rs9368563	6	28208558	A	G	-0.0437453	0.195456	6.69465	2.02e-07	-0.231535	0.000983523	-0.610708	0.00651975	0.563564	6.64e-05	No	Yes	Yes	2	0	0	1	1
rs9468318	6	28209531	T	A	-0.0437332	0.195462	6.69037	2.04e-07	-0.231535	0.000983523	-0.610708	0.00651975	0.563564	6.64e-05	No	Yes	Yes	2	0	0	1	1
rs17720293	6	28214698	C	T	-0.0578038	0.135245	8.45593	3.5e-09	-0.293284	0.00285386	-0.245859	0.434039	0.206975	0.295375	No	No	No	0	0	0	0	0
rs138887541	6	28216427	A	AGAAACCTGTC	-0.0728711	0.116274	11.4634	3.44e-12	-0.193222	0.0750899	-0.0558122	0.872182	0.312217	0.152696	No	No	No	0	0	0	0	0
rs7740487	6	28216486	C	G	-0.0492084	0.162333	7.25337	5.58e-08	-0.281469	0.000461483	-0.422063	0.100216	0.423896	0.00870934	No	No	Yes	1	0	0	0	0
rs9986596	6	28219661	G	A	-0.0492571	0.162344	7.2668	5.41e-08	-0.281469	0.000461483	-0.422063	0.100216	0.423896	0.00870934	No	No	Yes	1	0	0	0	0
rs13208096	6	28225311	C	G	-0.0728678	0.116286	11.4647	3.43e-12	-0.193222	0.0750899	-0.0558122	0.872182	0.312217	0.152696	No	No	No	0	0	0	0	0
rs1679709	6	28228342	A	G	0.0489645	0.836416	7.23136	5.87e-08	0.286413	0.0003452	0.466728	0.0679367	-0.522706	0.00116014	No	No	Yes	1	0	0	0	0
rs1778511	6	28229411	G	A	0.0490577	0.836421	7.25571	5.55e-08	0.286413	0.0003452	0.466728	0.0679367	-0.522706	0.00116014	No	No	Yes	1	0	0	0	0
rs11464297	6	28229461	G	GA	0.0494751	0.837165	7.33068	4.67e-08	0.286413	0.0003452	0.466728	0.0679367	-0.522706	0.00116014	No	No	Yes	1	0	0	0	0
rs2799077	6	28234597	C	T	-0.0489229	0.164283	7.23958	5.76e-08	-0.286413	0.0003452	-0.466728	0.0679367	0.522706	0.00116014	No	No	Yes	1	0	0	0	0
rs2799079	6	28235176	A	C	-0.0491993	0.163852	7.30016	5.01e-08	-0.286413	0.0003452	-0.466728	0.0679367	0.522706	0.00116014	No	No	Yes	1	0	0	0	0
rs2743555	6	28241081	G	A	-0.0489585	0.163625	7.23136	5.87e-08	-0.286413	0.0003452	-0.466728	0.0679367	0.522706	0.00116014	No	No	Yes	1	0	0	0	0
rs34878803	6	28250179	T	C	-0.0716668	0.117726	11.2255	5.95e-12	-0.187012	0.0816433	-0.0809428	0.813556	0.164779	0.445551	No	No	No	0	0	0	0	0
rs6901575	6	28250984	G	A	-0.0486008	0.163581	7.1343	7.34e-08	-0.269062	0.000737014	-0.472042	0.0637778	0.643004	6e-05	No	No	Yes	1	0	0	1	1
rs13207345	6	28265572	C	T	-0.0741536	0.116488	11.857	1.39e-12	-0.193222	0.0750899	-0.0558122	0.872182	0.312217	0.152696	No	No	No	0	0	0	0	0
rs1936365	6	28268452	G	C	-0.0514045	0.164148	7.92082	1.2e-08	-0.193491	0.0137622	-0.279784	0.264726	0.42113	0.00764134	No	No	Yes	1	0	0	0	0
rs56189111	6	28271973	C	A	-0.0743042	0.116502	11.9031	1.25e-12	-0.193222	0.0750899	-0.0558122	0.872182	0.312217	0.152696	No	No	No	0	0	0	0	0
rs36005309	6	28277346	AT	A	-0.0717492	0.117877	11.262	5.47e-12	-0.187012	0.0816433	-0.0809428	0.813556	0.164779	0.445551	No	No	No	0	0	0	0	0
rs34950484	6	28278688	G	A	-0.0718061	0.117864	11.2774	5.28e-12	-0.187012	0.0816433	-0.0809428	0.813556	0.164779	0.445551	No	No	No	0	0	0	0	0
rs35072899	6	28281541	C	T	-0.0742634	0.116503	11.8928	1.28e-12	-0.193222	0.0750899	-0.0558122	0.872182	0.312217	0.152696	No	No	No	0	0	0	0	0
rs71548317	6	28288051	AAGAG	A	-0.0732743	0.117014	11.6073	2.47e-12	#NULL!	#NULL!	#NULL!	#NULL!	#NULL!	#NULL!	#NULL!	#NULL!	#NULL!	#NULL!	#NULL!	#NULL!	#NULL!	#NULL!
rs853685	6	28288785	C	T	-0.0507086	0.164524	7.73993	1.82e-08	-0.169576	0.0301985	-0.268588	0.282388	0.361006	0.0216859	No	No	Yes	1	0	0	0	0
rs853679	6	28296863	C	A	-0.0503767	0.1644	7.64397	2.27e-08	-0.169576	0.0301985	-0.268588	0.282388	0.361006	0.0216859	No	No	Yes	1	0	0	0	0
rs853678	6	28297313	T	A	-0.0512352	0.164667	7.88941	1.29e-08	-0.169576	0.0301985	-0.268588	0.282388	0.361006	0.0216859	No	No	Yes	1	0	0	0	0
rs853676	6	28299687	C	T	-0.0503495	0.16497	7.65365	2.22e-08	-0.169576	0.0301985	-0.268588	0.282388	0.361006	0.0216859	No	No	Yes	1	0	0	0	0
rs7752448	6	28301099	A	G	-0.0677465	0.127896	10.821	1.51e-11	-0.0699438	0.433573	0.942349	0.000950435	-0.17298	0.335235	No	No	No	0	0	0	0	0
rs7772827	6	28301143	T	C	-0.0401976	0.28414	7.29328	5.09e-08	-0.139509	0.0107607	-1.00655	8.28e-09	0.483066	1.12e-05	No	Yes	Yes	2	0	1	1	2
rs7752608	6	28301195	A	G	-0.0704807	0.124317	11.3904	4.07e-12	#NULL!	#NULL!	#NULL!	#NULL!	#NULL!	#NULL!	#NULL!	#NULL!	#NULL!	#NULL!	#NULL!	#NULL!	#NULL!	#NULL!
rs67340775	6	28304384	A	C	-0.0724747	0.1182	11.4989	3.17e-12	-0.187012	0.0816433	-0.0809428	0.813556	0.164779	0.445551	No	No	No	0	0	0	0	0
rs35030260	6	28305508	G	A	-0.0736669	0.116872	11.7496	1.78e-12	-0.141806	0.195899	-0.0628755	0.857571	0.200357	0.363526	No	No	No	0	0	0	0	0
rs71548318	6	28305863	AAAC	A	-0.0674814	0.131329	10.8268	1.49e-11	#NULL!	#NULL!	#NULL!	#NULL!	#NULL!	#NULL!	#NULL!	#NULL!	#NULL!	#NULL!	#NULL!	#NULL!	#NULL!	#NULL!
rs35016036	6	28314880	C	T	-0.0729438	0.115711	11.4377	3.65e-12	-0.193222	0.0750899	-0.0558122	0.872182	0.312217	0.152696	No	No	No	0	0	0	0	0
rs56131013	6	28320677	G	A	-0.0430504	0.248892	7.63827	2.3e-08	-0.0890271	0.143825	-0.93795	1.41e-06	0.390501	0.00142667	No	Yes	Yes	2	0	1	0	1
rs6903823	6	28322296	A	G	-0.0428811	0.24889	7.57675	2.65e-08	-0.0890271	0.143825	-0.93795	1.41e-06	0.390501	0.00142667	No	Yes	Yes	2	0	1	0	1
rs6921919	6	28325201	C	G	-0.0433298	0.243163	7.61261	2.44e-08	-0.077999	0.201807	-1.19676	8.45e-10	0.447085	0.000273126	No	Yes	Yes	2	0	1	1	2
rs6922111	6	28325308	C	T	-0.0433446	0.243149	7.61618	2.42e-08	-0.077999	0.201807	-1.19676	8.45e-10	0.447085	0.000273126	No	Yes	Yes	2	0	1	1	2
rs35875412	6	28331818	C	T	-0.0421671	0.237365	7.13194	7.38e-08	-0.0849736	0.191656	-1.58675	2.11e-14	0.601563	4.25e-06	No	Yes	Yes	2	0	1	1	2
rs13214023	6	28332141	G	A	-0.0726719	0.116326	11.4078	3.91e-12	-0.193222	0.0750899	-0.0558122	0.872182	0.312217	0.152696	No	No	No	0	0	0	0	0
rs7750526	6	28336004	A	T	-0.037297	0.275798	6.25026	5.62e-07	-0.0755082	0.200657	-1.47539	4.34e-15	0.724671	9.6e-10	No	Yes	Yes	2	0	1	1	2
rs7774981	6	28346910	T	C	-0.0373537	0.275901	6.27165	5.35e-07	-0.0755082	0.200657	-1.47539	4.34e-15	0.724671	9.6e-10	No	Yes	Yes	2	0	1	1	2
rs7754960	6	28346945	G	C	-0.0373372	0.275902	6.2668	5.41e-07	-0.0755082	0.200657	-1.47539	4.34e-15	0.724671	9.6e-10	No	Yes	Yes	2	0	1	1	2
rs3832424	6	28349844	TCAAGCTATAAGTGATCCTCC	T	-0.0374125	0.274078	6.24033	5.75e-07	-0.0755082	0.200657	-1.47539	4.34e-15	0.724671	9.6e-10	No	Yes	Yes	2	0	1	1	2
rs11332738	6	28351829	CG	C	-0.0374426	0.275938	6.29843	5.03e-07	-0.0755082	0.200657	-1.47539	4.34e-15	0.724671	9.6e-10	No	Yes	Yes	2	0	1	1	2
rs3799499	6	28354250	G	T	-0.0374179	0.275914	6.29158	5.11e-07	-0.0755082	0.200657	-1.47539	4.34e-15	0.724671	9.6e-10	No	Yes	Yes	2	0	1	1	2
rs67981811	6	28354835	C	G	-0.0723233	0.11663	11.3363	4.61e-12	-0.193222	0.0750899	-0.0558122	0.872182	0.312217	0.152696	No	No	No	0	0	0	0	0
rs2232427	6	28359709	T	G	-0.0373325	0.275891	6.2652	5.43e-07	-0.0755082	0.200657	-1.47539	4.34e-15	0.724671	9.6e-10	No	Yes	Yes	2	0	1	1	2
rs2232426	6	28360659	G	C	-0.0723589	0.116622	11.3468	4.5e-12	-0.193222	0.0750899	-0.0558122	0.872182	0.312217	0.152696	No	No	No	0	0	0	0	0
.	6	28361249	TA	T	-0.0523233	0.199662	6.08407	8.24e-07	#NULL!	#NULL!	#NULL!	#NULL!	#NULL!	#NULL!	#NULL!	#NULL!	#NULL!	#NULL!	#NULL!	#NULL!	#NULL!	#NULL!
rs34546986	6	28362309	G	A	-0.0728906	0.116489	11.4908	3.23e-12	-0.193222	0.0750899	-0.0558122	0.872182	0.312217	0.152696	No	No	No	0	0	0	0	0
rs1005126	6	28367623	C	G	-0.037402	0.275881	6.28651	5.17e-07	-0.0755082	0.200657	-1.47539	4.34e-15	0.724671	9.6e-10	No	Yes	Yes	2	0	1	1	2
rs35883476	6	28368508	G	C	-0.0730714	0.116494	11.5436	2.86e-12	-0.193222	0.0750899	-0.0558122	0.872182	0.312217	0.152696	No	No	No	0	0	0	0	0
rs13196606	6	28370078	G	A	-0.0373441	0.275934	6.26841	5.39e-07	-0.0755082	0.200657	-1.47539	4.34e-15	0.724671	9.6e-10	No	Yes	Yes	2	0	1	1	2
rs58020991	6	28371794	G	A	-0.0378925	0.274397	6.41454	3.85e-07	-0.0755082	0.200657	-1.47539	4.34e-15	0.724671	9.6e-10	No	Yes	Yes	2	0	1	1	2
rs71559081	6	28372069	T	A	-0.0379181	0.274398	6.42251	3.78e-07	-0.0755082	0.200657	-1.47539	4.34e-15	0.724671	9.6e-10	No	Yes	Yes	2	0	1	1	2
rs71559082	6	28372192	C	T	-0.0437844	0.238372	7.66154	2.18e-08	-0.0672341	0.300836	-1.57567	2.92e-14	0.690081	1.26e-07	No	Yes	Yes	2	0	1	1	2
rs6931359	6	28372483	C	T	-0.0375793	0.274591	6.32331	4.75e-07	-0.0755082	0.200657	-1.47539	4.34e-15	0.724671	9.6e-10	No	Yes	Yes	2	0	1	1	2
rs13217326	6	28373155	G	A	-0.0381469	0.27433	6.48945	3.24e-07	-0.0755082	0.200657	-1.47539	4.34e-15	0.724671	9.6e-10	No	Yes	Yes	2	0	1	1	2
rs35271228	6	28374228	A	AT	-0.0379218	0.274394	6.42366	3.77e-07	-0.0755082	0.200657	-1.47539	4.34e-15	0.724671	9.6e-10	No	Yes	Yes	2	0	1	1	2
rs6905380	6	28374902	A	G	-0.0373353	0.275178	6.25571	5.55e-07	-0.0548691	0.34911	-1.22282	6e-11	0.725876	6.89e-10	No	Yes	Yes	2	0	1	1	2
rs16901847	6	28375851	G	A	-0.0438053	0.23837	7.66756	2.15e-08	-0.0672341	0.300836	-1.57567	2.92e-14	0.690081	1.26e-07	No	Yes	Yes	2	0	1	1	2
rs61667231	6	28379696	CTTTG	C	-0.0373247	0.275534	6.23958	5.76e-07	#NULL!	#NULL!	#NULL!	#NULL!	#NULL!	#NULL!	#NULL!	#NULL!	#NULL!	#NULL!	#NULL!	#NULL!	#NULL!	#NULL!
rs13203055	6	28382410	G	A	-0.0376184	0.274597	6.33536	4.62e-07	-0.0755082	0.200657	-1.47539	4.34e-15	0.724671	9.6e-10	No	Yes	Yes	2	0	1	1	2
rs6940744	6	28385957	G	A	-0.0373872	0.274424	6.25885	5.51e-07	-0.0755082	0.200657	-1.47539	4.34e-15	0.724671	9.6e-10	No	Yes	Yes	2	0	1	1	2
rs16894091	6	28390137	T	A	-0.037689	0.274589	6.35655	4.4e-07	-0.0755082	0.200657	-1.47539	4.34e-15	0.724671	9.6e-10	No	Yes	Yes	2	0	1	1	2
rs13193272	6	28392743	C	A	-0.0380445	0.274389	6.46092	3.46e-07	-0.0755082	0.200657	-1.47539	4.34e-15	0.724671	9.6e-10	No	Yes	Yes	2	0	1	1	2
rs13201681	6	28394680	C	T	-0.073142	0.116573	11.5719	2.68e-12	-0.193222	0.0750899	-0.0558122	0.872182	0.312217	0.152696	No	No	No	0	0	0	0	0
rs13209596	6	28396190	C	A	-0.0380393	0.274388	6.45967	3.47e-07	-0.0755082	0.200657	-1.47539	4.34e-15	0.724671	9.6e-10	No	Yes	Yes	2	0	1	1	2
rs9969098	6	28398748	G	T	-0.0376576	0.274583	6.34679	4.5e-07	-0.0755082	0.200657	-1.47539	4.34e-15	0.724671	9.6e-10	No	Yes	Yes	2	0	1	1	2
rs7740429	6	28399246	G	A	-0.0380638	0.274396	6.46725	3.41e-07	-0.0755082	0.200657	-1.47539	4.34e-15	0.724671	9.6e-10	No	Yes	Yes	2	0	1	1	2
rs16894106	6	28400339	G	A	-0.0378115	0.274518	6.38828	4.09e-07	-0.0755082	0.200657	-1.47539	4.34e-15	0.724671	9.6e-10	No	Yes	Yes	2	0	1	1	2
rs111859903	6	28405892	GAGA	G	-0.0349697	0.365767	6.37882	4.18e-07	0.0360401	0.521254	-1.45307	4.9e-16	0.835744	1.28e-13	No	Yes	Yes	2	0	1	1	2
rs13190937	6	28411244	G	A	-0.0349007	0.365525	6.35754	4.39e-07	0.0360401	0.521254	-1.45307	4.9e-16	0.835744	1.28e-13	No	Yes	Yes	2	0	1	1	2
rs6902687	6	28413491	T	C	-0.0347204	0.365716	6.2993	5.02e-07	#NULL!	#NULL!	#NULL!	#NULL!	#NULL!	#NULL!	#NULL!	#NULL!	#NULL!	#NULL!	#NULL!	#NULL!	#NULL!	#NULL!
rs16894116	6	28414967	G	T	-0.0438387	0.238306	7.67572	2.11e-08	-0.0672424	0.300755	-1.57586	2.89e-14	0.690332	1.25e-07	No	Yes	Yes	2	0	1	1	2
rs13215804	6	28415572	A	G	-0.0345155	0.365693	6.23284	5.85e-07	0.0360401	0.521254	-1.45307	4.9e-16	0.835744	1.28e-13	No	Yes	Yes	2	0	1	1	2
.	6	28527833	CT	C	-0.0407766	0.235887	6.64589	2.26e-07	#NULL!	#NULL!	#NULL!	#NULL!	#NULL!	#NULL!	#NULL!	#NULL!	#NULL!	#NULL!	#NULL!	#NULL!	#NULL!	#NULL!
rs7742957	6	28535685	C	T	-0.0438353	0.250494	7.92082	1.2e-08	-0.0576353	0.341232	-1.43005	1.27e-13	0.740791	1.11e-09	No	Yes	Yes	2	0	1	1	2
.	6	28535960	C	CA	-0.0487946	0.21002	7.34582	4.51e-08	#NULL!	#NULL!	#NULL!	#NULL!	#NULL!	#NULL!	#NULL!	#NULL!	#NULL!	#NULL!	#NULL!	#NULL!	#NULL!	#NULL!
rs17336532	6	28543264	C	T	-0.0429808	0.234757	7.33161	4.66e-08	-0.0646711	0.301585	-1.77711	0	0.871739	3.98e-12	No	Yes	Yes	2	0	1	1	2
rs35357559	6	28552144	AT	A	-0.0425109	0.234636	7.17849	6.63e-08	#NULL!	#NULL!	#NULL!	#NULL!	#NULL!	#NULL!	#NULL!	#NULL!	#NULL!	#NULL!	#NULL!	#NULL!	#NULL!	#NULL!
rs41270599	6	28554543	G	T	-0.0424139	0.234663	7.14997	7.08e-08	-0.0673761	0.282694	-1.74733	0	0.803715	1.73e-10	No	Yes	Yes	2	0	1	1	2
rs13217047	6	28556051	C	G	-0.0424258	0.234658	7.15366	7.02e-08	-0.0673761	0.282694	-1.74733	0	0.803715	1.73e-10	No	Yes	Yes	2	0	1	1	2
rs10616658	6	28556198	GTT	G	-0.0432142	0.251139	7.68613	2.06e-08	-0.0576353	0.341232	-1.43005	1.27e-13	0.740791	1.11e-09	No	Yes	Yes	2	0	1	1	2
rs35546888	6	28558890	G	A	-0.0436783	0.250522	7.86646	1.36e-08	-0.0525974	0.385048	-1.3874	6.56e-13	0.756073	4.99e-10	No	Yes	Yes	2	0	1	1	2
rs11963067	6	28560071	A	T	-0.0437219	0.250513	7.87943	1.32e-08	-0.0525974	0.385048	-1.3874	6.56e-13	0.756073	4.99e-10	No	Yes	Yes	2	0	1	1	2
rs34119086	6	28562247	TG	T	-0.0729419	0.117033	11.5391	2.89e-12	-0.193222	0.0750899	-0.0558122	0.872182	0.312217	0.152696	No	No	No	0	0	0	0	0
rs35257859	6	28562589	G	A	-0.04249	0.234657	7.17393	6.7e-08	-0.0620336	0.322806	-1.70327	2e-17	0.820936	7.13e-11	No	Yes	Yes	2	0	1	1	2
.	6	28563499	C	CA	-0.0476636	0.239542	8.64975	2.24e-09	#NULL!	#NULL!	#NULL!	#NULL!	#NULL!	#NULL!	#NULL!	#NULL!	#NULL!	#NULL!	#NULL!	#NULL!	#NULL!	#NULL!
rs6941188	6	28569338	C	T	-0.0440175	0.250167	7.97062	1.07e-08	-0.0514663	0.396109	-1.358	2.15e-12	0.705186	6.99e-09	No	Yes	Yes	2	0	1	1	2
rs56122838	6	28577017	A	G	0.0942276	0.0319387	6.37882	4.18e-07	0.189599	0.18365	-0.937871	0.0395407	0.161003	0.574507	No	No	No	0	0	0	0	0
rs34388845	6	28578286	A	G	-0.0425613	0.214904	6.7986	1.59e-07	-0.140185	0.0315073	-1.17189	1.78e-08	0.945286	5.28e-13	No	Yes	Yes	2	0	1	1	2
rs10596397	6	28585096	CCTAT	C	-0.0413097	0.198882	6.11014	7.76e-07	#NULL!	#NULL!	#NULL!	#NULL!	#NULL!	#NULL!	#NULL!	#NULL!	#NULL!	#NULL!	#NULL!	#NULL!	#NULL!	#NULL!
rs35051649	6	28595064	G	A	-0.0416182	0.19865	6.18442	6.54e-07	-0.160224	0.0203754	-1.61801	2.11e-13	1.1472	1.4e-16	No	Yes	Yes	2	0	1	1	2
rs70983953	6	28597610	AT	A	-0.0416659	0.198523	6.19179	6.43e-07	#NULL!	#NULL!	#NULL!	#NULL!	#NULL!	#NULL!	#NULL!	#NULL!	#NULL!	#NULL!	#NULL!	#NULL!	#NULL!	#NULL!
rs35778344	6	28599105	G	A	-0.0413697	0.198587	6.11691	7.64e-07	-0.160224	0.0203754	-1.61801	2.11e-13	1.1472	1.4e-16	No	Yes	Yes	2	0	1	1	2
rs56302826	6	28614474	T	G	0.0955338	0.0319706	6.53018	2.95e-07	0.347901	0.0169488	-1.18743	0.0107619	0.118579	0.685774	No	No	No	0	0	0	0	0
rs35128564	6	28635780	T	C	-0.0526869	0.168454	8.44009	3.63e-09	-0.168595	0.0347913	-1.07437	2.53e-05	0.635934	7.48e-05	No	Yes	Yes	2	0	1	1	2
rs13202664	6	28651091	T	G	-0.0525634	0.168788	8.41794	3.82e-09	-0.134564	0.0943286	-1.1185	1.34e-05	0.705155	1.3e-05	No	Yes	Yes	2	0	1	1	2
rs6910361	6	28651780	G	A	-0.0529209	0.168731	8.51856	3.03e-09	-0.134564	0.0943286	-1.1185	1.34e-05	0.705155	1.3e-05	No	Yes	Yes	2	0	1	1	2
rs6908726	6	28671343	G	C	0.066253	0.874365	10.2197	6.03e-11	0.161765	0.103967	-0.0736708	0.816751	-0.158435	0.428462	No	No	No	0	0	0	0	0
rs35243068	6	28673434	G	A	-0.0689407	0.118685	10.51	3.09e-11	-0.193222	0.0750899	-0.0558122	0.872182	0.312217	0.152696	No	No	No	0	0	0	0	0
rs62406559	6	28673633	T	G	0.0984207	0.028613	6.18709	6.5e-07	0.347901	0.0169488	-1.18743	0.0107619	0.118579	0.685774	No	No	No	0	0	0	0	0
rs4713177	6	28673998	A	G	0.0676301	0.880908	10.1681	6.79e-11	0.193222	0.0750899	0.0558122	0.872182	-0.312217	0.152696	No	No	No	0	0	0	0	0
rs13217472	6	28681415	G	A	-0.0687606	0.118557	10.4572	3.49e-11	-0.193222	0.0750899	-0.0558122	0.872182	0.312217	0.152696	No	No	No	0	0	0	0	0
rs9393926	6	28682725	G	A	0.066439	0.875237	10.2403	5.75e-11	0.161765	0.103967	-0.0736708	0.816751	-0.158435	0.428462	No	No	No	0	0	0	0	0
rs1311911	6	28705074	G	T	-0.0665232	0.124545	10.2441	5.7e-11	-0.161765	0.103967	0.0736708	0.816751	0.158435	0.428462	No	No	No	0	0	0	0	0
rs1233580	6	28713725	G	C	-0.0684316	0.118833	10.3851	4.12e-11	-0.193222	0.0750899	-0.0558122	0.872182	0.312217	0.152696	No	No	No	0	0	0	0	0
rs1233581	6	28713847	C	T	-0.0684316	0.118833	10.3851	4.12e-11	-0.193222	0.0750899	-0.0558122	0.872182	0.312217	0.152696	No	No	No	0	0	0	0	0
rs1233582	6	28714044	C	G	-0.048657	0.188487	7.91364	1.22e-08	-0.136452	0.0722069	-0.617282	0.010909	0.713059	2.97e-06	No	Yes	Yes	2	0	0	1	1
rs1311912	6	28716854	A	T	-0.0684414	0.11887	10.3862	4.11e-11	-0.193222	0.0750899	-0.0558122	0.872182	0.312217	0.152696	No	No	No	0	0	0	0	0
rs1311913	6	28717178	G	C	-0.0684414	0.11887	10.3862	4.11e-11	-0.193222	0.0750899	-0.0558122	0.872182	0.312217	0.152696	No	No	No	0	0	0	0	0
rs9257133	6	28723421	C	T	-0.0684643	0.11819	10.3468	4.5e-11	-0.193222	0.0750899	-0.0558122	0.872182	0.312217	0.152696	No	No	No	0	0	0	0	0
rs9257136	6	28723841	A	C	-0.0689541	0.118459	10.5045	3.13e-11	-0.193222	0.0750899	-0.0558122	0.872182	0.312217	0.152696	No	No	No	0	0	0	0	0
rs9257137	6	28723949	T	C	-0.0690605	0.118773	10.5575	2.77e-11	-0.193222	0.0750899	-0.0558122	0.872182	0.312217	0.152696	No	No	No	0	0	0	0	0
rs1238262	6	28723960	C	T	-0.0689339	0.118163	10.475	3.35e-11	-0.193222	0.0750899	-0.0558122	0.872182	0.312217	0.152696	No	No	No	0	0	0	0	0
.	6	28724999	A	AT	-0.0589949	0.132298	8.29073	5.12e-09	#NULL!	#NULL!	#NULL!	#NULL!	#NULL!	#NULL!	#NULL!	#NULL!	#NULL!	#NULL!	#NULL!	#NULL!	#NULL!	#NULL!
rs1233593	6	28726815	C	T	-0.0690358	0.11877	10.5513	2.81e-11	-0.193222	0.0750899	-0.0558122	0.872182	0.312217	0.152696	No	No	No	0	0	0	0	0
rs1233600	6	28732514	A	G	-0.06909	0.118832	10.5751	2.66e-11	-0.193222	0.0750899	-0.0558122	0.872182	0.312217	0.152696	No	No	No	0	0	0	0	0
rs1233604	6	28734676	G	A	-0.0690934	0.119279	10.5784	2.64e-11	-0.193222	0.0750899	-0.0558122	0.872182	0.312217	0.152696	No	No	No	0	0	0	0	0
rs9278063	6	28734987	CAA	C	-0.0692203	0.118533	10.5867	2.59e-11	-0.193222	0.0750899	-0.0558122	0.872182	0.312217	0.152696	No	No	No	0	0	0	0	0
rs1233608	6	28736189	A	G	-0.0466738	0.205117	7.79048	1.62e-08	-0.123824	0.0794839	-0.705989	0.00174828	0.714576	4.8e-07	No	Yes	Yes	2	0	0	1	1
rs1233609	6	28736201	G	A	-0.0691358	0.118819	10.5867	2.59e-11	-0.193222	0.0750899	-0.0558122	0.872182	0.312217	0.152696	No	No	No	0	0	0	0	0
rs1233612	6	28738429	G	T	-0.069083	0.118821	10.5719	2.68e-11	-0.193222	0.0750899	-0.0558122	0.872182	0.312217	0.152696	No	No	No	0	0	0	0	0
rs1233614	6	28739322	A	G	-0.0466124	0.205122	7.77211	1.69e-08	-0.123824	0.0794839	-0.705989	0.00174828	0.714576	4.8e-07	No	Yes	Yes	2	0	0	1	1
rs1233618	6	28742850	G	A	-0.0693028	0.118819	10.6345	2.32e-11	-0.193222	0.0750899	-0.0558122	0.872182	0.312217	0.152696	No	No	No	0	0	0	0	0
rs1233619	6	28745452	G	A	-0.0696739	0.11897	10.7545	1.76e-11	-0.193222	0.0750899	-0.0558122	0.872182	0.312217	0.152696	No	No	No	0	0	0	0	0
rs1233623	6	28748281	C	T	-0.0690746	0.118821	10.5686	2.7e-11	-0.193222	0.0750899	-0.0558122	0.872182	0.312217	0.152696	No	No	No	0	0	0	0	0
rs1233624	6	28750265	G	C	-0.0691284	0.118835	10.585	2.6e-11	-0.193222	0.0750899	-0.0558122	0.872182	0.312217	0.152696	No	No	No	0	0	0	0	0
rs1311917	6	28751041	G	T	-0.0691284	0.118835	10.585	2.6e-11	-0.193222	0.0750899	-0.0558122	0.872182	0.312217	0.152696	No	No	No	0	0	0	0	0
rs1311918	6	28753646	C	T	-0.069152	0.118872	10.5952	2.54e-11	-0.193222	0.0750899	-0.0558122	0.872182	0.312217	0.152696	No	No	No	0	0	0	0	0
rs9280468	6	28755687	T	TGG	-0.0470537	0.182516	7.2668	5.41e-08	#NULL!	#NULL!	#NULL!	#NULL!	#NULL!	#NULL!	#NULL!	#NULL!	#NULL!	#NULL!	#NULL!	#NULL!	#NULL!	#NULL!
rs9257183	6	28756008	A	T	-0.069938	0.119342	10.8508	1.41e-11	-0.256786	0.0132387	0.0947278	0.774934	0.173946	0.404148	No	No	No	0	0	0	0	0
rs9257187	6	28756902	C	T	-0.0697679	0.119293	10.7932	1.61e-11	-0.256786	0.0132387	0.0947278	0.774934	0.173946	0.404148	No	No	No	0	0	0	0	0
rs9257188	6	28757489	T	C	-0.0698046	0.119271	10.8013	1.58e-11	-0.256786	0.0132387	0.0947278	0.774934	0.173946	0.404148	No	No	No	0	0	0	0	0
rs9257189	6	28757555	C	G	-0.0698046	0.119271	10.8013	1.58e-11	-0.256786	0.0132387	0.0947278	0.774934	0.173946	0.404148	No	No	No	0	0	0	0	0
.	6	28760133	G	GA	-0.0523342	0.167623	8.21325	6.12e-09	#NULL!	#NULL!	#NULL!	#NULL!	#NULL!	#NULL!	#NULL!	#NULL!	#NULL!	#NULL!	#NULL!	#NULL!	#NULL!	#NULL!
rs7764642	6	28764103	T	A	-0.0701712	0.119354	10.9136	1.22e-11	-0.270507	0.0118688	0.0624476	0.855797	0.24452	0.258212	No	No	No	0	0	0	0	0
rs9257190	6	28764974	A	G	-0.047295	0.182436	7.33348	4.64e-08	-0.204915	0.00987814	-0.525979	0.0382368	0.755585	2.23e-06	No	Yes	Yes	2	0	0	1	1
.	6	28766359	C	CAT	-0.0693655	0.11947	10.684	2.07e-11	#NULL!	#NULL!	#NULL!	#NULL!	#NULL!	#NULL!	#NULL!	#NULL!	#NULL!	#NULL!	#NULL!	#NULL!	#NULL!	#NULL!
rs7767099	6	28768698	C	T	-0.0696836	0.119626	10.8013	1.58e-11	-0.270507	0.0118688	0.0624476	0.855797	0.24452	0.258212	No	No	No	0	0	0	0	0
rs9257217	6	28768932	C	T	-0.069542	0.119601	10.7595	1.74e-11	-0.270507	0.0118688	0.0624476	0.855797	0.24452	0.258212	No	No	No	0	0	0	0	0
rs2765220	6	28769671	T	C	-0.0466874	0.182835	7.18243	6.57e-08	-0.204915	0.00987814	-0.525979	0.0382368	0.755585	2.23e-06	No	Yes	Yes	2	0	0	1	1
rs7739915	6	28770683	G	T	-0.0531387	0.171721	8.69037	2.04e-09	-0.176557	0.0288216	-1.15757	7.23e-06	0.955862	3.93e-09	No	Yes	Yes	2	0	1	1	2
rs3132373	6	28773355	G	T	-0.0694678	0.119629	10.7399	1.82e-11	-0.270507	0.0118688	0.0624476	0.855797	0.24452	0.258212	No	No	No	0	0	0	0	0
rs3132372	6	28773496	T	C	-0.0467892	0.182797	7.20971	6.17e-08	-0.204915	0.00987814	-0.525979	0.0382368	0.755585	2.23e-06	No	Yes	Yes	2	0	0	1	1
rs3131344	6	28775322	G	A	-0.0468034	0.18282	7.21467	6.1e-08	-0.204915	0.00987814	-0.525979	0.0382368	0.755585	2.23e-06	No	Yes	Yes	2	0	0	1	1
rs3131341	6	28778723	C	T	-0.0699242	0.119315	10.8447	1.43e-11	-0.270507	0.0118688	0.0624476	0.855797	0.24452	0.258212	No	No	No	0	0	0	0	0
rs3132397	6	28782160	G	A	-0.0694092	0.119594	10.719	1.91e-11	-0.270507	0.0118688	0.0624476	0.855797	0.24452	0.258212	No	No	No	0	0	0	0	0
rs3135294	6	28788769	G	A	-0.0692531	0.119623	10.6737	2.12e-11	-0.270507	0.0118688	0.0624476	0.855797	0.24452	0.258212	No	No	No	0	0	0	0	0
.	6	28790373	C	CT	-0.0489311	0.179214	7.63264	2.33e-08	#NULL!	#NULL!	#NULL!	#NULL!	#NULL!	#NULL!	#NULL!	#NULL!	#NULL!	#NULL!	#NULL!	#NULL!	#NULL!	#NULL!
rs172328	6	28790528	C	T	-0.0527732	0.171823	8.58503	2.6e-09	-0.176557	0.0288216	-1.15757	7.23e-06	0.955862	3.93e-09	No	Yes	Yes	2	0	1	1	2
rs67662386	6	28791681	A	T	-0.0541306	0.171235	8.95861	1.1e-09	-0.176557	0.0288216	-1.15757	7.23e-06	0.955862	3.93e-09	No	Yes	Yes	2	0	1	1	2
rs3118360	6	28792030	G	A	-0.0693313	0.119397	10.6778	2.1e-11	-0.237574	0.0257012	0.0195962	0.954089	0.251068	0.241182	No	No	No	0	0	0	0	0
rs209181	6	28792477	G	A	-0.0528225	0.17184	8.60033	2.51e-09	-0.176557	0.0288216	-1.15757	7.23e-06	0.955862	3.93e-09	No	Yes	Yes	2	0	1	1	2
rs3118359	6	28793904	G	T	-0.0688498	0.119247	10.5287	2.96e-11	-0.270507	0.0118688	0.0624476	0.855797	0.24452	0.258212	No	No	No	0	0	0	0	0
rs3135296	6	28795856	A	T	-0.0680392	0.119331	10.2581	5.52e-11	-0.270507	0.0118688	0.0624476	0.855797	0.24452	0.258212	No	No	No	0	0	0	0	0
rs9278091	6	28800009	TA	T	-0.0689765	0.119612	10.5952	2.54e-11	#NULL!	#NULL!	#NULL!	#NULL!	#NULL!	#NULL!	#NULL!	#NULL!	#NULL!	#NULL!	#NULL!	#NULL!	#NULL!	#NULL!
rs3132376	6	28801168	G	A	-0.0691707	0.119648	10.6536	2.22e-11	-0.270507	0.0118688	0.0624476	0.855797	0.24452	0.258212	No	No	No	0	0	0	0	0
rs3118357	6	28802149	G	A	-0.0689354	0.119692	10.5901	2.57e-11	-0.270507	0.0118688	0.0624476	0.855797	0.24452	0.258212	No	No	No	0	0	0	0	0
rs9257248	6	28803291	C	T	-0.0692766	0.119813	10.7122	1.94e-11	-0.270507	0.0118688	0.0624476	0.855797	0.24452	0.258212	No	No	No	0	0	0	0	0
rs9257250	6	28803633	A	T	-0.068952	0.119704	10.5969	2.53e-11	-0.270507	0.0118688	0.0624476	0.855797	0.24452	0.258212	No	No	No	0	0	0	0	0
rs3135297	6	28804688	G	A	-0.0693697	0.119661	10.7122	1.94e-11	-0.270507	0.0118688	0.0624476	0.855797	0.24452	0.258212	No	No	No	0	0	0	0	0
rs3132394	6	28809038	T	G	-0.0683392	0.119173	10.3851	4.12e-11	-0.270507	0.0118688	0.0624476	0.855797	0.24452	0.258212	No	No	No	0	0	0	0	0
rs3131335	6	28814446	T	C	-0.0692898	0.119665	10.6882	2.05e-11	-0.270507	0.0118688	0.0624476	0.855797	0.24452	0.258212	No	No	No	0	0	0	0	0
rs7760313	6	28817897	T	C	-0.0692898	0.119665	10.6882	2.05e-11	-0.270507	0.0118688	0.0624476	0.855797	0.24452	0.258212	No	No	No	0	0	0	0	0
rs9257267	6	28819880	A	G	-0.0692943	0.119665	10.6904	2.04e-11	-0.270507	0.0118688	0.0624476	0.855797	0.24452	0.258212	No	No	No	0	0	0	0	0
rs9257271	6	28821676	G	A	-0.0692943	0.119665	10.6904	2.04e-11	#NULL!	#NULL!	#NULL!	#NULL!	#NULL!	#NULL!	#NULL!	#NULL!	#NULL!	#NULL!	#NULL!	#NULL!	#NULL!	#NULL!
rs9257272	6	28821735	T	C	-0.0688499	0.119706	10.5686	2.7e-11	-0.270507	0.0118688	0.0624476	0.855797	0.24452	0.258212	No	No	No	0	0	0	0	0
rs3132384	6	28823999	C	A	-0.0692958	0.119665	10.6904	2.04e-11	-0.270507	0.0118688	0.0624476	0.855797	0.24452	0.258212	No	No	No	0	0	0	0	0
rs3135300	6	28824397	T	A	-0.0692958	0.119665	10.6904	2.04e-11	-0.270507	0.0118688	0.0624476	0.855797	0.24452	0.258212	No	No	No	0	0	0	0	0
rs3132385	6	28824974	C	T	-0.0698213	0.119388	10.8182	1.52e-11	-0.270507	0.0118688	0.0624476	0.855797	0.24452	0.258212	No	No	No	0	0	0	0	0
rs66845243	6	28828393	TCTAAC	T	-0.0688909	0.119777	10.5784	2.64e-11	#NULL!	#NULL!	#NULL!	#NULL!	#NULL!	#NULL!	#NULL!	#NULL!	#NULL!	#NULL!	#NULL!	#NULL!	#NULL!	#NULL!
rs3131336	6	28831611	C	T	-0.0690581	0.11955	10.6055	2.48e-11	-0.270507	0.0118688	0.0624476	0.855797	0.24452	0.258212	No	No	No	0	0	0	0	0
rs3118370	6	28833101	T	G	-0.0689665	0.119778	10.6055	2.48e-11	#NULL!	#NULL!	#NULL!	#NULL!	#NULL!	#NULL!	#NULL!	#NULL!	#NULL!	#NULL!	#NULL!	#NULL!	#NULL!	#NULL!
rs3118368	6	28837109	T	A	-0.0700708	0.11897	10.8539	1.4e-11	-0.325837	0.00124931	-0.38137	0.23736	0.166119	0.413492	No	No	No	0	0	0	0	0
rs3132392	6	28838629	T	C	-0.069012	0.119792	10.6198	2.4e-11	-0.270507	0.0118688	0.0624476	0.855797	0.24452	0.258212	No	No	No	0	0	0	0	0
rs3135306	6	28839798	G	A	-0.0689996	0.119796	10.6162	2.42e-11	-0.270507	0.0118688	0.0624476	0.855797	0.24452	0.258212	No	No	No	0	0	0	0	0
rs3118365	6	28839908	G	A	-0.0689944	0.120913	10.6576	2.2e-11	-0.197652	0.0523726	-0.261519	0.42182	0.596721	0.00358521	No	No	Yes	1	0	0	0	0
rs9257307	6	28840184	G	A	-0.0685355	0.119657	10.4724	3.37e-11	-0.212251	0.0636398	0.150811	0.680059	0.164795	0.473998	No	No	No	0	0	0	0	0
rs3135307	6	28847384	C	T	-0.0685034	0.119754	10.4724	3.37e-11	-0.270507	0.0118688	0.0624476	0.855797	0.24452	0.258212	No	No	No	0	0	0	0	0
rs3135308	6	28852156	C	T	-0.0681255	0.119432	10.3372	4.6e-11	-0.270507	0.0118688	0.0624476	0.855797	0.24452	0.258212	No	No	No	0	0	0	0	0
rs3131096	6	28852451	T	C	-0.0675873	0.119784	10.2104	6.16e-11	-0.270507	0.0118688	0.0624476	0.855797	0.24452	0.258212	No	No	No	0	0	0	0	0
rs3135309	6	28855805	A	C	-0.0682157	0.120047	10.4112	3.88e-11	-0.270507	0.0118688	0.0624476	0.855797	0.24452	0.258212	No	No	No	0	0	0	0	0
rs3135310	6	28856689	A	G	-0.0682157	0.120047	10.4112	3.88e-11	-0.270507	0.0118688	0.0624476	0.855797	0.24452	0.258212	No	No	No	0	0	0	0	0
rs3135311	6	28856740	A	C	-0.0682157	0.120047	10.4112	3.88e-11	-0.270507	0.0118688	0.0624476	0.855797	0.24452	0.258212	No	No	No	0	0	0	0	0
rs3135312	6	28856889	T	A	-0.0682157	0.120047	10.4112	3.88e-11	-0.270507	0.0118688	0.0624476	0.855797	0.24452	0.258212	No	No	No	0	0	0	0	0
rs3130838	6	28866528	T	C	-0.0678717	0.120133	10.3188	4.8e-11	-0.270507	0.0118688	0.0624476	0.855797	0.24452	0.258212	No	No	No	0	0	0	0	0
rs3132382	6	28883296	G	A	-0.0676873	0.120049	10.2628	5.46e-11	-0.270507	0.0118688	0.0624476	0.855797	0.24452	0.258212	No	No	No	0	0	0	0	0
rs3131101	6	28885863	A	G	-0.0682547	0.118346	10.2899	5.13e-11	-0.270507	0.0118688	0.0624476	0.855797	0.24452	0.258212	No	No	No	0	0	0	0	0
rs3132378	6	28885865	A	G	-0.0682547	0.118346	10.2899	5.13e-11	-0.270507	0.0118688	0.0624476	0.855797	0.24452	0.258212	No	No	No	0	0	0	0	0
rs2230683	6	28891176	T	C	-0.0676003	0.120045	10.2381	5.78e-11	-0.270507	0.0118688	0.0624476	0.855797	0.24452	0.258212	No	No	No	0	0	0	0	0
rs13206458	6	28893573	T	C	-0.0675988	0.120047	10.2381	5.78e-11	-0.270507	0.0118688	0.0624476	0.855797	0.24452	0.258212	No	No	No	0	0	0	0	0
rs3118361	6	28898287	C	T	-0.0673069	0.116628	9.91721	1.21e-10	-0.136716	0.208652	0.101721	0.769704	0.318743	0.144937	No	No	No	0	0	0	0	0
rs3130895	6	28905791	G	A	-0.0681729	0.119707	10.3757	4.21e-11	-0.270507	0.0118688	0.0624476	0.855797	0.24452	0.258212	No	No	No	0	0	0	0	0
rs3131068	6	28905932	C	A	-0.0681729	0.119707	10.3757	4.21e-11	-0.270507	0.0118688	0.0624476	0.855797	0.24452	0.258212	No	No	No	0	0	0	0	0
rs3131069	6	28906285	C	G	-0.0681729	0.119707	10.3757	4.21e-11	-0.270324	0.0128369	0.0234677	0.946116	0.308255	0.158367	No	No	No	0	0	0	0	0
rs3130844	6	28916594	G	A	-0.0678223	0.119791	10.284	5.2e-11	-0.270507	0.0118688	0.0624476	0.855797	0.24452	0.258212	No	No	No	0	0	0	0	0
rs3131072	6	28919896	G	A	-0.0677817	0.119787	10.2725	5.34e-11	-0.270507	0.0118688	0.0624476	0.855797	0.24452	0.258212	No	No	No	0	0	0	0	0
rs3131075	6	28924626	T	A	-0.0674375	0.119206	10.1238	7.52e-11	-0.270507	0.0118688	0.0624476	0.855797	0.24452	0.258212	No	No	No	0	0	0	0	0
rs3130846	6	28926237	C	T	-0.0676855	0.119787	10.2449	5.69e-11	-0.270507	0.0118688	0.0624476	0.855797	0.24452	0.258212	No	No	No	0	0	0	0	0
rs3135325	6	28927271	G	A	-0.0676507	0.119784	10.2351	5.82e-11	-0.270507	0.0118688	0.0624476	0.855797	0.24452	0.258212	No	No	No	0	0	0	0	0
rs3130847	6	28927542	A	G	-0.0676507	0.119784	10.2351	5.82e-11	-0.270507	0.0118688	0.0624476	0.855797	0.24452	0.258212	No	No	No	0	0	0	0	0
rs3131076	6	28930257	G	A	-0.0676507	0.119784	10.2351	5.82e-11	-0.270507	0.0118688	0.0624476	0.855797	0.24452	0.258212	No	No	No	0	0	0	0	0
rs148696809	6	28934352	T	C	-0.0671041	0.120134	10.1062	7.83e-11	-0.270507	0.0118688	0.0624476	0.855797	0.24452	0.258212	No	No	No	0	0	0	0	0
.	6	28943970	A	AATTTATTT	-0.0683943	0.119635	10.4168	3.83e-11	#NULL!	#NULL!	#NULL!	#NULL!	#NULL!	#NULL!	#NULL!	#NULL!	#NULL!	#NULL!	#NULL!	#NULL!	#NULL!	#NULL!
rs3130887	6	28944086	G	T	-0.0681569	0.120194	10.3969	4.01e-11	-0.270507	0.0118688	0.0624476	0.855797	0.24452	0.258212	No	No	No	0	0	0	0	0
rs3130837	6	28948092	G	T	-0.0683797	0.120063	10.4622	3.45e-11	-0.270507	0.0118688	0.0624476	0.855797	0.24452	0.258212	No	No	No	0	0	0	0	0
rs3130888	6	28949960	T	C	-0.0679508	0.120408	10.3655	4.31e-11	#NULL!	#NULL!	#NULL!	#NULL!	#NULL!	#NULL!	#NULL!	#NULL!	#NULL!	#NULL!	#NULL!	#NULL!	#NULL!	#NULL!
rs3130890	6	28957139	C	T	-0.068474	0.120091	10.4895	3.24e-11	-0.270507	0.0118688	0.0624476	0.855797	0.24452	0.258212	No	No	No	0	0	0	0	0
rs3129794	6	28974265	G	T	-0.0679512	0.120453	10.3706	4.26e-11	-0.270507	0.0118688	0.0624476	0.855797	0.24452	0.258212	No	No	No	0	0	0	0	0
rs3130894	6	28981519	G	C	-0.0683745	0.120694	10.5045	3.13e-11	-0.270507	0.0118688	0.0624476	0.855797	0.24452	0.258212	No	No	No	0	0	0	0	0
rs3131081	6	28982272	C	T	-0.0678673	0.120453	10.3468	4.5e-11	-0.270507	0.0118688	0.0624476	0.855797	0.24452	0.258212	No	No	No	0	0	0	0	0
rs3131082	6	28983274	G	C	-0.0679916	0.120551	10.3675	4.29e-11	-0.270507	0.0118688	0.0624476	0.855797	0.24452	0.258212	No	No	No	0	0	0	0	0
rs3135317	6	28989297	A	G	-0.0683281	0.12028	10.4634	3.44e-11	-0.270507	0.0118688	0.0624476	0.855797	0.24452	0.258212	No	No	No	0	0	0	0	0
rs3129797	6	28992159	C	G	-0.069051	0.119933	10.644	2.27e-11	-0.270507	0.0118688	0.0624476	0.855797	0.24452	0.258212	No	No	No	0	0	0	0	0
rs3129798	6	28998449	G	T	-0.068394	0.120254	10.4789	3.32e-11	-0.270507	0.0118688	0.0624476	0.855797	0.24452	0.258212	No	No	No	0	0	0	0	0
rs3129800	6	29013570	C	T	-0.0683488	0.120298	10.4698	3.39e-11	-0.270507	0.0118688	0.0624476	0.855797	0.24452	0.258212	No	No	No	0	0	0	0	0
rs9278145	6	29019245	GT	G	-0.0691454	0.119935	10.6696	2.14e-11	#NULL!	#NULL!	#NULL!	#NULL!	#NULL!	#NULL!	#NULL!	#NULL!	#NULL!	#NULL!	#NULL!	#NULL!	#NULL!	#NULL!
rs3117141	6	29022499	A	T	-0.0685333	0.120349	10.5229	3e-11	-0.270507	0.0118688	0.0624476	0.855797	0.24452	0.258212	No	No	No	0	0	0	0	0
rs3117142	6	29030195	C	T	-0.0688551	0.119983	10.5901	2.57e-11	-0.270507	0.0118688	0.0624476	0.855797	0.24452	0.258212	No	No	No	0	0	0	0	0
rs3131085	6	29044701	G	A	-0.0687314	0.11996	10.5544	2.79e-11	-0.270507	0.0118688	0.0624476	0.855797	0.24452	0.258212	No	No	No	0	0	0	0	0
rs3129112	6	29090011	G	A	-0.068295	0.120292	10.451	3.54e-11	-0.270507	0.0118688	0.0624476	0.855797	0.24452	0.258212	No	No	No	0	0	0	0	0
rs3130777	6	29098796	C	G	-0.0687938	0.120284	10.6091	2.46e-11	-0.270507	0.0118688	0.0624476	0.855797	0.24452	0.258212	No	No	No	0	0	0	0	0
rs71550120	6	29108773	TA	T	-0.0685513	0.120136	10.5143	3.06e-11	#NULL!	#NULL!	#NULL!	#NULL!	#NULL!	#NULL!	#NULL!	#NULL!	#NULL!	#NULL!	#NULL!	#NULL!	#NULL!	#NULL!
rs3130715	6	29109197	G	A	-0.0688633	0.120273	10.6289	2.35e-11	-0.270507	0.0118688	0.0624476	0.855797	0.24452	0.258212	No	No	No	0	0	0	0	0
rs3130725	6	29118747	T	G	-0.06643	0.123422	10.1624	6.88e-11	-0.262999	0.0134376	0.0375361	0.912104	0.0978689	0.647456	No	No	No	0	0	0	0	0
rs3116815	6	29148394	A	G	-0.0691273	0.120356	10.71	1.95e-11	-0.270507	0.0118688	0.0624476	0.855797	0.24452	0.258212	No	No	No	0	0	0	0	0
rs3130746	6	29153155	A	G	-0.0689853	0.120348	10.6716	2.13e-11	-0.270507	0.0118688	0.0624476	0.855797	0.24452	0.258212	No	No	No	0	0	0	0	0
rs3129173	6	29159629	A	C	-0.0687393	0.120343	10.6003	2.51e-11	-0.270507	0.0118688	0.0624476	0.855797	0.24452	0.258212	No	No	No	0	0	0	0	0
rs3116829	6	29163700	C	A	-0.0664315	0.123328	10.1409	7.23e-11	-0.262999	0.0134376	0.0375361	0.912104	0.0978689	0.647456	No	No	No	0	0	0	0	0
rs3116830	6	29167575	G	A	-0.0691733	0.120303	10.7055	1.97e-11	-0.270507	0.0118688	0.0624476	0.855797	0.24452	0.258212	No	No	No	0	0	0	0	0
rs3130828	6	29181897	C	A	-0.0667201	0.12336	10.2248	5.96e-11	-0.262999	0.0134376	0.0375361	0.912104	0.0978689	0.647456	No	No	No	0	0	0	0	0
rs3130831	6	29182887	T	A	-0.0691009	0.120271	10.684	2.07e-11	-0.270507	0.0118688	0.0624476	0.855797	0.24452	0.258212	No	No	No	0	0	0	0	0
rs3130808	6	29189972	G	A	-0.0666175	0.123336	10.1938	6.4e-11	-0.262999	0.0134376	0.0375361	0.912104	0.0978689	0.647456	No	No	No	0	0	0	0	0
rs3117342	6	29206251	T	C	-0.0674611	0.123124	10.4145	3.85e-11	-0.262999	0.0134376	0.0375361	0.912104	0.0978689	0.647456	No	No	No	0	0	0	0	0
rs3129104	6	29211438	A	T	-0.0698931	0.12005	10.8894	1.29e-11	-0.270507	0.0118688	0.0624476	0.855797	0.24452	0.258212	No	No	No	0	0	0	0	0
rs3117337	6	29211556	T	A	-0.0698931	0.12005	10.8894	1.29e-11	-0.270507	0.0118688	0.0624476	0.855797	0.24452	0.258212	No	No	No	0	0	0	0	0
rs59140010	6	29219425	G	A	0.0582353	0.0855249	6.12148	7.56e-07	-0.0450126	0.615764	-0.380186	0.18459	-0.732971	4.8e-05	No	No	Yes	1	0	0	1	1
rs144447022	6	29244219	G	T	-0.0696524	0.120122	10.8327	1.47e-11	-0.270507	0.0118688	0.0624476	0.855797	0.24452	0.258212	No	No	No	0	0	0	0	0
rs3130834	6	29248149	T	C	-0.0688872	0.120351	10.6326	2.33e-11	-0.270507	0.0118688	0.0624476	0.855797	0.24452	0.258212	No	No	No	0	0	0	0	0
rs71550133	6	29251330	GA	G	-0.0688834	0.119936	10.5918	2.56e-11	#NULL!	#NULL!	#NULL!	#NULL!	#NULL!	#NULL!	#NULL!	#NULL!	#NULL!	#NULL!	#NULL!	#NULL!	#NULL!	#NULL!
rs9257681	6	29254982	C	G	-0.0660598	0.121589	9.91721	1.21e-10	-0.270708	0.0118071	0.0647118	0.850631	0.241128	0.264882	No	No	No	0	0	0	0	0
.	6	29256060	G	GAT	-0.0672844	0.129496	10.7986	1.59e-11	#NULL!	#NULL!	#NULL!	#NULL!	#NULL!	#NULL!	#NULL!	#NULL!	#NULL!	#NULL!	#NULL!	#NULL!	#NULL!	#NULL!
rs3117425	6	29260431	C	T	-0.0658288	0.125808	10.1355	7.32e-11	-0.196134	0.0606336	-0.0935316	0.779497	0.306563	0.144815	No	No	No	0	0	0	0	0
.	6	29269031	CT	C	-0.066509	0.123955	10.2111	6.15e-11	#NULL!	#NULL!	#NULL!	#NULL!	#NULL!	#NULL!	#NULL!	#NULL!	#NULL!	#NULL!	#NULL!	#NULL!	#NULL!	#NULL!
rs3117427	6	29274136	T	C	-0.0667808	0.121346	10.1085	7.79e-11	-0.195954	0.060915	-0.0932571	0.780165	0.306204	0.145355	No	No	No	0	0	0	0	0
rs150254595	6	29278406	G	A	-0.0522409	0.176177	8.57349	2.67e-09	-0.325264	3.57e-05	-0.686731	0.00634808	0.764801	1.36e-06	No	Yes	Yes	2	0	0	1	1
rs3129682	6	29283672	C	T	-0.0671989	0.121943	10.2684	5.39e-11	-0.268302	0.0135442	-0.499506	0.150342	0.264906	0.225527	No	No	No	0	0	0	0	0
rs3129683	6	29286670	C	G	-0.0526887	0.176897	8.74715	1.79e-09	-0.32274	4.36e-05	-0.660102	0.00893216	0.774048	1.1e-06	No	Yes	Yes	2	0	0	1	1
rs9257744	6	29306350	C	A	0.0490803	0.739596	10	1e-10	#NULL!	#NULL!	#NULL!	#NULL!	#NULL!	#NULL!	#NULL!	#NULL!	#NULL!	#NULL!	#NULL!	#NULL!	#NULL!	#NULL!
rs3130805	6	29306456	G	A	-0.0524613	0.176852	8.67778	2.1e-09	-0.32274	4.36e-05	-0.660102	0.00893216	0.774048	1.1e-06	No	Yes	Yes	2	0	0	1	1
rs7745768	6	29314964	C	T	-0.052218	0.176884	8.60555	2.48e-09	-0.32274	4.36e-05	-0.660102	0.00893216	0.774048	1.1e-06	No	Yes	Yes	2	0	0	1	1
rs9257761	6	29319349	C	A	-0.0522743	0.176881	8.6216	2.39e-09	-0.32274	4.36e-05	-0.660102	0.00893216	0.774048	1.1e-06	No	Yes	Yes	2	0	0	1	1
rs7754402	6	29328834	C	T	0.0354738	0.643344	6.49214	3.22e-07	0.120063	0.0319569	0.559722	0.00174657	-0.0683925	0.543468	No	Yes	No	1	0	0	0	0
rs3749971	6	29342775	G	A	-0.0654814	0.124388	9.95078	1.12e-10	0.0180454	0.860252	-0.879412	0.00723419	0.473566	0.021571	No	Yes	Yes	2	0	0	0	0
rs9257802	6	29343355	C	T	-0.0411696	0.19769	6.06148	8.68e-07	0.105245	0.112046	-0.412869	0.0510059	0.579077	1.36e-05	No	No	Yes	1	0	0	1	1
rs9257809	6	29356331	A	G	-0.064377	0.126256	9.78781	1.63e-10	-0.176674	0.0863937	-0.561456	0.0881179	0.0328042	0.874214	No	No	No	0	0	0	0	0
rs429479	6	29372323	A	G	-0.0615405	0.128728	9.12436	7.51e-10	#NULL!	#NULL!	#NULL!	#NULL!	#NULL!	#NULL!	#NULL!	#NULL!	#NULL!	#NULL!	#NULL!	#NULL!	#NULL!	#NULL!
rs437955	6	29375802	T	C	-0.0611316	0.128476	9	1e-09	-0.176674	0.0863937	-0.561456	0.0881179	0.0328042	0.874214	No	No	No	0	0	0	0	0
rs406511	6	29376385	C	G	-0.0611293	0.128476	9	1e-09	-0.176674	0.0863937	-0.561456	0.0881179	0.0328042	0.874214	No	No	No	0	0	0	0	0
rs1535039	6	29411432	T	C	-0.0658527	0.124379	10.0625	8.66e-11	-0.278316	0.00971012	-0.598829	0.0816939	0.109613	0.61265	No	No	No	0	0	0	0	0
rs2206853	6	29437033	C	T	-0.065471	0.125835	10.0496	8.92e-11	-0.278316	0.00971012	-0.598829	0.0816939	0.109613	0.61265	No	No	No	0	0	0	0	0
rs1234844	6	29452136	T	G	-0.0668352	0.123953	10.3107	4.89e-11	-0.278316	0.00971012	-0.598829	0.0816939	0.109613	0.61265	No	No	No	0	0	0	0	0
rs1233491	6	29461730	G	C	-0.0667067	0.124013	10.2774	5.28e-11	-0.278316	0.00971012	-0.598829	0.0816939	0.109613	0.61265	No	No	No	0	0	0	0	0
rs1233478	6	29477821	G	T	-0.0413673	0.198958	6.14691	7.13e-07	-0.121078	0.0936759	0.257631	0.264296	-0.501443	0.000554987	No	No	No	0	0	0	0	0
rs3094569	6	29483620	A	T	-0.0640751	0.134025	10.1537	7.02e-11	-0.227851	0.012854	-0.133812	0.647583	-0.0289581	0.875103	No	No	No	0	0	0	0	0
rs2523432	6	29484110	G	A	-0.0651988	0.133101	10.4248	3.76e-11	-0.227851	0.012854	-0.133812	0.647583	-0.0289581	0.875103	No	No	No	0	0	0	0	0
rs2523431	6	29484215	G	T	-0.0670125	0.124108	10.3706	4.26e-11	-0.264053	0.0109349	-0.519853	0.116978	0.0484349	0.816502	No	No	No	0	0	0	0	0
rs404240	6	29523957	A	G	-0.0666819	0.125636	10.382	4.15e-11	-0.165823	0.119762	-0.516815	0.129135	0.0672775	0.753627	No	No	No	0	0	0	0	0
rs1235162	6	29537224	A	G	-0.0628116	0.130159	9.52578	2.98e-10	-0.0775738	0.47102	-0.369065	0.283107	0.016685	0.938544	No	No	No	0	0	0	0	0
rs926552	6	29548089	G	A	-0.0627156	0.140048	10.153	7.03e-11	-0.0221116	0.811936	0.0436538	0.883113	-0.403071	0.0309971	No	No	No	0	0	0	0	0
rs3095269	6	29606145	G	T	-0.0486486	0.220738	8.82681	1.49e-09	0.119096	0.0577574	-0.422886	0.0349602	0.413489	0.00105149	No	Yes	Yes	2	0	0	0	0
rs3095268	6	29606761	G	A	-0.0517189	0.188116	8.82102	1.51e-09	-0.168718	0.0199004	-0.636937	0.0059462	0.378983	0.00931401	No	Yes	Yes	2	0	0	0	0
rs3095266	6	29607047	G	A	-0.0487325	0.219468	8.79048	1.62e-09	0.119096	0.0577574	-0.422886	0.0349602	0.413489	0.00105149	No	Yes	Yes	2	0	0	0	0
rs3117289	6	29609921	A	G	-0.0489685	0.221006	8.95078	1.12e-09	0.119096	0.0577574	-0.422886	0.0349602	0.413489	0.00105149	No	Yes	Yes	2	0	0	0	0
rs3117318	6	29611781	A	G	-0.048903	0.220924	8.91721	1.21e-09	0.092053	0.141621	-0.353367	0.0773982	0.333739	0.00804525	No	No	Yes	1	0	0	0	0
rs3129073	6	29615822	A	G	-0.0487385	0.221333	8.88941	1.29e-09	0.0774878	0.215159	-0.391973	0.0496871	0.349474	0.00542981	No	Yes	Yes	2	0	0	0	0
rs3095271	6	29622653	G	A	-0.0491968	0.221087	9.02	9.55e-10	0.0774878	0.215159	-0.391973	0.0496871	0.349474	0.00542981	No	Yes	Yes	2	0	0	0	0
rs29228	6	29623739	G	A	-0.0495634	0.221126	9.14569	7.15e-10	0.0774878	0.215159	-0.391973	0.0496871	0.349474	0.00542981	No	Yes	Yes	2	0	0	0	0
rs3095294	6	29628037	G	A	-0.0431542	0.243949	7.53018	2.95e-08	-0.00407087	0.945891	-0.687844	0.000329755	0.569521	2.31e-06	No	Yes	Yes	2	0	0	1	1
rs3129069	6	29628094	C	T	-0.0496536	0.221257	9.15739	6.96e-10	0.0774878	0.215159	-0.391973	0.0496871	0.349474	0.00542981	No	Yes	Yes	2	0	0	0	0
rs3129194	6	29642950	A	G	-0.0588607	0.181711	9.33348	4.64e-10	#NULL!	#NULL!	#NULL!	#NULL!	#NULL!	#NULL!	#NULL!	#NULL!	#NULL!	#NULL!	#NULL!	#NULL!	#NULL!	#NULL!
rs9280637	6	29642978	C	CAACTTGAA	-0.0506294	0.242966	10.0625	8.66e-11	#NULL!	#NULL!	#NULL!	#NULL!	#NULL!	#NULL!	#NULL!	#NULL!	#NULL!	#NULL!	#NULL!	#NULL!	#NULL!	#NULL!
rs374317	6	29644040	C	T	-0.0489523	0.245989	9.59517	2.54e-10	0.0553694	0.349265	-0.219662	0.245057	0.0483597	0.684294	No	No	No	0	0	0	0	0
rs375248	6	29644275	C	T	-0.0489523	0.245989	9.59517	2.54e-10	0.0553694	0.349265	-0.219662	0.245057	0.0483597	0.684294	No	No	No	0	0	0	0	0
rs375984	6	29644502	C	T	-0.0490184	0.245971	9.61798	2.41e-10	0.0553694	0.349265	-0.219662	0.245057	0.0483597	0.684294	No	No	No	0	0	0	0	0
rs376319	6	29644633	C	T	-0.048901	0.245985	9.57512	2.66e-10	0.0553694	0.349265	-0.219662	0.245057	0.0483597	0.684294	No	No	No	0	0	0	0	0
rs387642	6	29645634	C	T	-0.048904	0.245986	9.57675	2.65e-10	0.0553694	0.349265	-0.219662	0.245057	0.0483597	0.684294	No	No	No	0	0	0	0	0
rs387640	6	29645770	A	G	-0.0489035	0.245982	9.57675	2.65e-10	0.0553694	0.349265	-0.219662	0.245057	0.0483597	0.684294	No	No	No	0	0	0	0	0
rs3129062	6	29645937	C	T	-0.0489035	0.245982	9.57675	2.65e-10	0.0553694	0.349265	-0.219662	0.245057	0.0483597	0.684294	No	No	No	0	0	0	0	0
rs34630607	6	29646425	TTCTA	T	-0.046832	0.228348	8.41229	3.87e-09	#NULL!	#NULL!	#NULL!	#NULL!	#NULL!	#NULL!	#NULL!	#NULL!	#NULL!	#NULL!	#NULL!	#NULL!	#NULL!	#NULL!
rs9280642	6	29646818	A	AC	-0.0490011	0.246002	9.61261	2.44e-10	#NULL!	#NULL!	#NULL!	#NULL!	#NULL!	#NULL!	#NULL!	#NULL!	#NULL!	#NULL!	#NULL!	#NULL!	#NULL!	#NULL!
rs448380	6	29647545	T	C	-0.0488943	0.24598	9.57349	2.67e-10	0.0553694	0.349265	-0.219662	0.245057	0.0483597	0.684294	No	No	No	0	0	0	0	0
rs448489	6	29647642	T	C	-0.0488943	0.24598	9.57349	2.67e-10	0.0553694	0.349265	-0.219662	0.245057	0.0483597	0.684294	No	No	No	0	0	0	0	0
rs2747427	6	29648119	A	G	-0.0489839	0.244643	9.55129	2.81e-10	0.0722842	0.222096	-0.27866	0.140631	0.118629	0.318951	No	No	No	0	0	0	0	0
rs417764	6	29648137	G	A	-0.0490636	0.244633	9.58004	2.63e-10	0.0722842	0.222096	-0.27866	0.140631	0.118629	0.318951	No	No	No	0	0	0	0	0
rs3129058	6	29648199	C	T	-0.0469435	0.228213	8.44733	3.57e-09	0.0598659	0.336446	-0.0764279	0.700908	0.276287	0.0273606	No	No	Yes	1	0	0	0	0
rs2747429	6	29648377	T	C	-0.0488995	0.245976	9.57512	2.66e-10	0.0553694	0.349265	-0.219662	0.245057	0.0483597	0.684294	No	No	No	0	0	0	0	0
rs3117295	6	29653377	T	C	-0.0448267	0.236396	7.9431	1.14e-08	0.0380273	0.535487	0.187959	0.337702	0.185828	0.132058	No	No	No	0	0	0	0	0
rs3117299	6	29653957	A	C	-0.0448813	0.236469	7.96257	1.09e-08	0.035059	0.567963	0.222124	0.257411	0.167021	0.176035	No	No	No	0	0	0	0	0
rs3117301	6	29654700	C	T	-0.047202	0.254267	9.16178	6.89e-10	0.0365946	0.532067	-0.0310334	0.868254	0.0324973	0.782554	No	No	No	0	0	0	0	0
rs3131898	6	29655588	C	T	-0.045053	0.236525	8.02045	9.54e-09	0.0206843	0.736353	0.191572	0.329013	0.176812	0.152305	No	No	No	0	0	0	0	0
rs3117311	6	29655730	C	T	-0.0449903	0.236509	8	1e-08	0.035059	0.567963	0.222124	0.257411	0.167021	0.176035	No	No	No	0	0	0	0	0
rs3117312	6	29656271	T	C	-0.0450919	0.236522	8.03339	9.26e-09	0.0206843	0.736353	0.191572	0.329013	0.176812	0.152305	No	No	No	0	0	0	0	0
rs2747456	6	29656416	T	G	-0.0464013	0.25316	8.84164	1.44e-09	0.0365946	0.532067	-0.0310334	0.868254	0.0324973	0.782554	No	No	No	0	0	0	0	0
rs2747457	6	29656417	T	G	-0.0464013	0.25316	8.84164	1.44e-09	0.0365946	0.532067	-0.0310334	0.868254	0.0324973	0.782554	No	No	No	0	0	0	0	0
rs3095283	6	29656666	C	T	-0.0441379	0.233419	7.60206	2.5e-08	0.0694779	0.258368	0.195415	0.319716	0.179989	0.145335	No	No	No	0	0	0	0	0
rs2747460	6	29657127	C	T	-0.0472228	0.254331	9.17005	6.76e-10	0.0365946	0.532067	-0.0310334	0.868254	0.0324973	0.782554	No	No	No	0	0	0	0	0
rs3131896	6	29657666	C	T	-0.0621448	0.186598	10.7033	1.98e-11	#NULL!	#NULL!	#NULL!	#NULL!	#NULL!	#NULL!	#NULL!	#NULL!	#NULL!	#NULL!	#NULL!	#NULL!	#NULL!	#NULL!
rs2535275	6	29657706	T	G	-0.0464371	0.247936	8.62525	2.37e-09	0.0365946	0.532067	-0.0310334	0.868254	0.0324973	0.782554	No	No	No	0	0	0	0	0
rs9258017	6	29658357	C	T	-0.045034	0.236551	8.01592	9.64e-09	0.0206843	0.736353	0.191572	0.329013	0.176812	0.152305	No	No	No	0	0	0	0	0
rs3129039	6	29658864	G	A	-0.0446113	0.236622	7.87615	1.33e-08	0.035059	0.567963	0.222124	0.257411	0.167021	0.176035	No	No	No	0	0	0	0	0
rs2535274	6	29659043	T	C	-0.0472305	0.254307	9.17328	6.71e-10	0.0365946	0.532067	-0.0310334	0.868254	0.0324973	0.782554	No	No	No	0	0	0	0	0
rs2907897	6	29659386	T	C	-0.0472448	0.254309	9.17783	6.64e-10	0.0365946	0.532067	-0.0310334	0.868254	0.0324973	0.782554	No	No	No	0	0	0	0	0
rs3129035	6	29659999	T	G	-0.0472211	0.254309	9.16941	6.77e-10	0.0365946	0.532067	-0.0310334	0.868254	0.0324973	0.782554	No	No	No	0	0	0	0	0
rs3116814	6	29660394	A	G	-0.0472211	0.254309	9.16941	6.77e-10	0.0365946	0.532067	-0.0310334	0.868254	0.0324973	0.782554	No	No	No	0	0	0	0	0
rs3129189	6	29661693	T	G	-0.0447007	0.237112	7.90658	1.24e-08	0.0403916	0.510427	0.211524	0.28063	0.203887	0.0984562	No	No	No	0	0	0	0	0
rs3116811	6	29661824	C	T	-0.0472502	0.254273	9.17914	6.62e-10	0.0408011	0.482417	-0.0398686	0.82988	0.0651084	0.577184	No	No	No	0	0	0	0	0
rs3129092	6	29663040	G	A	-0.0449577	0.236496	7.9914	1.02e-08	0.0403916	0.510427	0.211524	0.28063	0.203887	0.0984562	No	No	No	0	0	0	0	0
rs3131889	6	29663309	C	T	-0.0454311	0.236315	8.1296	7.42e-09	0.0260335	0.671612	0.180971	0.35628	0.213706	0.0834739	No	No	No	0	0	0	0	0
rs3129086	6	29664590	C	T	-0.0418668	0.276322	7.7167	1.92e-08	-0.0380003	0.495022	-0.354228	0.0464537	0.27652	0.0135198	No	Yes	Yes	2	0	0	0	0
rs3129084	6	29664664	C	T	-0.0450045	0.236282	7.99568	1.01e-08	0.0129287	0.832958	0.137542	0.482462	0.215443	0.0804519	No	No	No	0	0	0	0	0
rs9258048	6	29664762	G	A	-0.0418155	0.276447	7.70553	1.97e-08	-0.0380003	0.495022	-0.354228	0.0464537	0.27652	0.0135198	No	Yes	Yes	2	0	0	0	0
rs3131884	6	29665088	A	T	-0.0417976	0.276095	7.68825	2.05e-08	-0.0337185	0.544689	-0.318073	0.0736468	0.289348	0.00972181	No	No	Yes	1	0	0	0	0
rs9258064	6	29666538	C	T	-0.0420987	0.273213	7.69897	2e-08	-0.0221421	0.692552	-0.296276	0.0976706	0.284881	0.0113914	No	No	Yes	1	0	0	0	0
rs140610567	6	29666661	CA	C	-0.0399579	0.255487	6.72125	1.9e-07	-0.0483993	0.416835	-0.164315	0.388231	0.44063	0.000235973	No	No	Yes	1	0	0	1	1
rs9258068	6	29666710	C	A	-0.0399687	0.259186	6.80688	1.56e-07	-0.0611086	0.301876	-0.190647	0.313359	0.443338	0.000194665	No	No	Yes	1	0	0	1	1
rs3094734	6	29666881	T	G	-0.0424784	0.275605	7.90658	1.24e-08	-0.0301002	0.588108	-0.293848	0.0978993	0.239099	0.0323686	No	No	Yes	1	0	0	0	0
rs3129072	6	29667014	C	G	-0.0419066	0.276402	7.73518	1.84e-08	-0.0301002	0.588108	-0.293848	0.0978993	0.239099	0.0323686	No	No	Yes	1	0	0	0	0
rs9258074	6	29667205	T	C	-0.041929	0.27641	7.74232	1.81e-08	-0.00956885	0.861397	-0.252532	0.14917	0.2947	0.00747797	No	No	Yes	1	0	0	0	0
rs9258077	6	29667459	G	A	-0.0387269	0.249193	6.15552	6.99e-07	-0.0328955	0.568435	-0.132384	0.472455	0.421177	0.000280515	No	No	Yes	1	0	0	0	0
rs9258079	6	29667503	T	A	-0.042062	0.275355	7.75449	1.76e-08	#NULL!	#NULL!	#NULL!	#NULL!	#NULL!	#NULL!	#NULL!	#NULL!	#NULL!	#NULL!	#NULL!	#NULL!	#NULL!	#NULL!
rs9258083	6	29667543	G	A	-0.0445302	0.269027	8.36653	4.3e-09	-0.00985582	0.856244	-0.260569	0.133786	0.276627	0.0114325	No	No	Yes	1	0	0	0	0
rs3116803	6	29667872	A	G	-0.0417919	0.276549	7.69037	2.04e-08	#NULL!	#NULL!	#NULL!	#NULL!	#NULL!	#NULL!	#NULL!	#NULL!	#NULL!	#NULL!	#NULL!	#NULL!	#NULL!	#NULL!
rs3116802	6	29667890	A	G	-0.0421117	0.276353	7.80134	1.58e-08	-0.0133023	0.807441	-0.327511	0.0602987	0.194319	0.0765742	No	No	No	0	0	0	0	0
rs3131874	6	29668362	A	C	-0.0419734	0.276426	7.75945	1.74e-08	-0.011666	0.831917	-0.348933	0.0467421	0.210938	0.0561297	No	Yes	No	1	0	0	0	0
rs3129067	6	29668413	C	T	-0.0419734	0.276426	7.75945	1.74e-08	-0.011666	0.831917	-0.348933	0.0467421	0.210938	0.0561297	No	Yes	No	1	0	0	0	0
rs3129066	6	29668537	A	G	-0.0420183	0.27642	7.77211	1.69e-08	-0.011666	0.831917	-0.348933	0.0467421	0.210938	0.0561297	No	Yes	No	1	0	0	0	0
rs3129065	6	29668660	G	A	-0.0419734	0.276426	7.75945	1.74e-08	-0.011666	0.831917	-0.348933	0.0467421	0.210938	0.0561297	No	Yes	No	1	0	0	0	0
rs3131873	6	29668841	T	A	-0.0419977	0.276425	7.767	1.71e-08	-0.011666	0.831917	-0.348933	0.0467421	0.210938	0.0561297	No	Yes	No	1	0	0	0	0
rs9280662	6	29668943	A	ATATATATTC	-0.04497	0.241045	7.74473	1.8e-08	#NULL!	#NULL!	#NULL!	#NULL!	#NULL!	#NULL!	#NULL!	#NULL!	#NULL!	#NULL!	#NULL!	#NULL!	#NULL!	#NULL!
rs9258103	6	29668958	C	T	-0.0453915	0.270394	8.72354	1.89e-09	-0.0171754	0.754757	-0.331051	0.0592837	0.187641	0.0894131	No	No	No	0	0	0	0	0
rs9258104	6	29669137	G	A	-0.0419977	0.276425	7.767	1.71e-08	-0.011666	0.831917	-0.348933	0.0467421	0.210938	0.0561297	No	Yes	No	1	0	0	0	0
rs9258107	6	29669234	C	T	-0.0419084	0.27627	7.73283	1.85e-08	-0.011666	0.831917	-0.348933	0.0467421	0.210938	0.0561297	No	Yes	No	1	0	0	0	0
rs9258108	6	29669244	C	T	-0.0419084	0.27627	7.73283	1.85e-08	-0.011666	0.831917	-0.348933	0.0467421	0.210938	0.0561297	No	Yes	No	1	0	0	0	0
rs3131872	6	29669425	A	G	-0.0420119	0.276427	7.77211	1.69e-08	-0.011666	0.831917	-0.348933	0.0467421	0.210938	0.0561297	No	Yes	No	1	0	0	0	0
rs2158290	6	29669577	C	T	-0.0420119	0.276427	7.77211	1.69e-08	-0.0227768	0.678705	-0.308024	0.0792989	0.214712	0.0519615	No	No	No	0	0	0	0	0
rs2107203	6	29669830	G	A	-0.0425438	0.278403	7.94692	1.13e-08	-0.0643038	0.238824	-0.327906	0.0599157	0.227822	0.0378116	No	No	Yes	1	0	0	0	0
rs3129061	6	29670000	C	T	-0.0421978	0.276443	7.83268	1.47e-08	-0.0643038	0.238824	-0.327906	0.0599157	0.227822	0.0378116	No	No	Yes	1	0	0	0	0
rs3094732	6	29670020	A	G	-0.0421532	0.2764	7.81531	1.53e-08	-0.0643038	0.238824	-0.327906	0.0599157	0.227822	0.0378116	No	No	Yes	1	0	0	0	0
rs3131871	6	29670030	T	C	-0.0421155	0.276362	7.8041	1.57e-08	-0.0643038	0.238824	-0.327906	0.0599157	0.227822	0.0378116	No	No	Yes	1	0	0	0	0
rs3131870	6	29670192	G	T	-0.0420394	0.276428	7.77989	1.66e-08	-0.0643038	0.238824	-0.327906	0.0599157	0.227822	0.0378116	No	No	Yes	1	0	0	0	0
rs3129056	6	29670250	A	G	-0.0420137	0.276424	7.77211	1.69e-08	-0.0643038	0.238824	-0.327906	0.0599157	0.227822	0.0378116	No	No	Yes	1	0	0	0	0
rs3129055	6	29670261	A	G	-0.0420964	0.276431	7.7986	1.59e-08	-0.0643038	0.238824	-0.327906	0.0599157	0.227822	0.0378116	No	No	Yes	1	0	0	0	0
rs3129048	6	29670556	G	A	-0.0421236	0.276236	7.8041	1.57e-08	-0.0683272	0.213479	-0.340959	0.0519796	0.288808	0.00891157	No	No	Yes	1	0	0	0	0
rs3129047	6	29670573	C	T	-0.0420703	0.276402	7.79048	1.62e-08	-0.0683272	0.213479	-0.340959	0.0519796	0.288808	0.00891157	No	No	Yes	1	0	0	0	0
rs3129046	6	29670652	G	A	-0.039551	0.258638	6.68403	2.07e-07	-0.0476367	0.417558	-0.155633	0.407086	0.440893	0.000189718	No	No	Yes	1	0	0	1	1
rs3129042	6	29670913	C	G	-0.0419966	0.27643	7.767	1.71e-08	-0.0263494	0.633931	-0.321074	0.0692854	0.276473	0.0129416	No	No	Yes	1	0	0	0	0
rs3094731	6	29671135	T	G	-0.0391208	0.258475	6.54975	2.82e-07	-0.0399811	0.496373	-0.160974	0.391298	0.403251	0.000643237	No	No	Yes	1	0	0	0	0
rs3094730	6	29671152	A	G	-0.0394963	0.2585	6.66354	2.17e-07	-0.0399811	0.496373	-0.160974	0.391298	0.403251	0.000643237	No	No	Yes	1	0	0	0	0
rs3129037	6	29671328	C	A	-0.0426181	0.275859	7.95468	1.11e-08	-0.0195317	0.724016	-0.325532	0.0654227	0.242767	0.0290349	No	No	Yes	1	0	0	0	0
rs3094729	6	29671346	T	A	-0.0427981	0.275818	8.01592	9.64e-09	-0.0195317	0.724016	-0.325532	0.0654227	0.242767	0.0290349	No	No	Yes	1	0	0	0	0
rs3129036	6	29671353	G	A	-0.0458165	0.235829	8.24489	5.69e-09	0.0443661	0.465726	0.166747	0.390802	0.225519	0.0651581	No	No	No	0	0	0	0	0
rs3131867	6	29671448	A	T	-0.0393974	0.258509	6.63264	2.33e-07	-0.0476367	0.417558	-0.155633	0.407086	0.440893	0.000189718	No	No	Yes	1	0	0	1	1
rs35664602	6	29671501	A	AAG	-0.0419723	0.276459	7.75696	1.75e-08	-0.0263494	0.633931	-0.321074	0.0692854	0.276473	0.0129416	No	No	Yes	1	0	0	0	0
rs9280665	6	29671575	C	CAT	-0.0423644	0.275312	7.85387	1.4e-08	#NULL!	#NULL!	#NULL!	#NULL!	#NULL!	#NULL!	#NULL!	#NULL!	#NULL!	#NULL!	#NULL!	#NULL!	#NULL!	#NULL!
rs3131866	6	29671740	G	A	-0.042212	0.276348	7.83565	1.46e-08	-0.0263494	0.633931	-0.321074	0.0692854	0.276473	0.0129416	No	No	Yes	1	0	0	0	0
rs3131865	6	29672165	G	C	-0.0381805	0.289939	6.70997	1.95e-07	-0.0300853	0.585838	-0.452767	0.0102493	0.490393	9.93e-06	No	Yes	Yes	2	0	0	1	1
rs9280667	6	29672265	G	GA	-0.0395137	0.258687	6.67366	2.12e-07	#NULL!	#NULL!	#NULL!	#NULL!	#NULL!	#NULL!	#NULL!	#NULL!	#NULL!	#NULL!	#NULL!	#NULL!	#NULL!	#NULL!
rs3131864	6	29673206	G	A	-0.0394295	0.258463	6.64397	2.27e-07	-0.0362308	0.544096	-0.124326	0.514659	0.439932	0.000248083	No	No	Yes	1	0	0	1	1
rs3094725	6	29673882	T	C	-0.045288	0.236383	8.09528	8.03e-09	0.0361669	0.555961	0.183493	0.349706	0.264488	0.0322068	No	No	Yes	1	0	0	0	0
rs3094724	6	29674295	A	G	-0.0452187	0.236363	8.07212	8.47e-09	0.0361669	0.555961	0.183493	0.349706	0.264488	0.0322068	No	No	Yes	1	0	0	0	0
rs1610588	6	29676716	C	T	-0.0392919	0.25858	6.60555	2.48e-07	-0.0362308	0.544096	-0.124326	0.514659	0.439932	0.000248083	No	No	Yes	1	0	0	1	1
rs1610589	6	29677387	G	A	-0.039278	0.258578	6.60033	2.51e-07	-0.0362308	0.544096	-0.124326	0.514659	0.439932	0.000248083	No	No	Yes	1	0	0	1	1
rs1610742	6	29677952	T	C	-0.0393826	0.258689	6.63451	2.32e-07	-0.0362308	0.544096	-0.124326	0.514659	0.439932	0.000248083	No	No	Yes	1	0	0	1	1
rs1610744	6	29678045	T	C	-0.0389781	0.25861	6.50724	3.11e-07	-0.0362308	0.544096	-0.124326	0.514659	0.439932	0.000248083	No	No	Yes	1	0	0	1	1
rs1611354	6	29678091	C	CT	-0.0391052	0.258247	6.5376	2.9e-07	#NULL!	#NULL!	#NULL!	#NULL!	#NULL!	#NULL!	#NULL!	#NULL!	#NULL!	#NULL!	#NULL!	#NULL!	#NULL!	#NULL!
rs734259	6	29681293	C	T	-0.0388082	0.258573	6.45842	3.48e-07	#NULL!	#NULL!	#NULL!	#NULL!	#NULL!	#NULL!	#NULL!	#NULL!	#NULL!	#NULL!	#NULL!	#NULL!	#NULL!	#NULL!
rs2517914	6	29682605	C	G	-0.0386879	0.258608	6.42481	3.76e-07	#NULL!	#NULL!	#NULL!	#NULL!	#NULL!	#NULL!	#NULL!	#NULL!	#NULL!	#NULL!	#NULL!	#NULL!	#NULL!	#NULL!
rs1736929	6	29683974	T	C	-0.0387665	0.258557	6.44491	3.59e-07	#NULL!	#NULL!	#NULL!	#NULL!	#NULL!	#NULL!	#NULL!	#NULL!	#NULL!	#NULL!	#NULL!	#NULL!	#NULL!	#NULL!
rs2517911	6	29684634	T	C	-0.0380261	0.268046	6.35655	4.4e-07	-0.0612122	0.303609	-0.134959	0.477735	0.420821	0.000434873	No	No	Yes	1	0	0	0	0
rs1632960	6	29684967	G	A	-0.0380517	0.268065	6.36452	4.32e-07	-0.0612122	0.303609	-0.134959	0.477735	0.420821	0.000434873	No	No	Yes	1	0	0	0	0
rs1632957	6	29688667	A	G	-0.0377801	0.267996	6.28483	5.19e-07	-0.0612122	0.303609	-0.134959	0.477735	0.420821	0.000434873	No	No	Yes	1	0	0	0	0
rs1736922	6	29693969	C	T	-0.0388274	0.269184	6.5986	2.52e-07	-0.0612122	0.303609	-0.134959	0.477735	0.420821	0.000434873	No	No	Yes	1	0	0	0	0
rs1419696	6	29695180	G	A	-0.0379044	0.268198	6.32514	4.73e-07	-0.0612122	0.303609	-0.134959	0.477735	0.420821	0.000434873	No	No	Yes	1	0	0	0	0
rs1628578	6	29695502	A	C	-0.0378979	0.268037	6.32331	4.75e-07	-0.0612122	0.303609	-0.134959	0.477735	0.420821	0.000434873	No	No	Yes	1	0	0	0	0
rs11289747	6	29695698	CT	C	-0.0379969	0.268249	6.35262	4.44e-07	#NULL!	#NULL!	#NULL!	#NULL!	#NULL!	#NULL!	#NULL!	#NULL!	#NULL!	#NULL!	#NULL!	#NULL!	#NULL!	#NULL!
rs885947	6	29696656	G	A	-0.0377187	0.266897	6.23657	5.8e-07	-0.0612122	0.303609	-0.134959	0.477735	0.420821	0.000434873	No	No	Yes	1	0	0	0	0
rs885946	6	29696657	T	C	-0.0434681	0.24451	7.6517	2.23e-08	0.023881	0.694527	0.0804456	0.6788	0.195257	0.110254	No	No	No	0	0	0	0	0
rs885945	6	29696852	C	T	-0.0435414	0.246017	7.72125	1.9e-08	0.023881	0.694527	0.0804456	0.6788	0.195257	0.110254	No	No	No	0	0	0	0	0
rs1633107	6	29697473	G	C	-0.0373679	0.267102	6.14509	7.16e-07	-0.0785299	0.184734	-0.0591592	0.754482	0.264466	0.0263161	No	No	Yes	1	0	0	0	0
rs1633106	6	29697757	C	T	-0.0369513	0.266454	6.00568	9.87e-07	-0.0708952	0.232956	-0.0105438	0.95572	0.198917	0.0960191	No	No	No	0	0	0	0	0
rs1611350	6	29698821	T	C	-0.0412219	0.304908	7.93181	1.17e-08	0.0523362	0.350053	0.362532	0.042717	-0.168832	0.133776	No	No	No	0	0	0	0	0
rs1610602	6	29702061	C	A	-0.0399626	0.278661	7.11805	7.62e-08	0.0606767	0.295364	0.01368	0.941131	-0.00860489	0.941165	No	No	No	0	0	0	0	0
rs1736915	6	29704316	G	A	-0.0399576	0.278678	7.11748	7.63e-08	0.0606767	0.295364	0.01368	0.941131	-0.00860489	0.941165	No	No	No	0	0	0	0	0
rs1633099	6	29704633	C	G	-0.0399144	0.27868	7.10347	7.88e-08	0.0606767	0.295364	0.01368	0.941131	-0.00860489	0.941165	No	No	No	0	0	0	0	0
rs1633098	6	29705028	G	T	-0.039931	0.278687	7.10902	7.78e-08	0.0606767	0.295364	0.01368	0.941131	-0.00860489	0.941165	No	No	No	0	0	0	0	0
rs929160	6	29706793	A	T	-0.0398865	0.278679	7.0942	8.05e-08	0.0577524	0.319224	0.0012918	0.994436	-0.0456863	0.695139	No	No	No	0	0	0	0	0
rs929159	6	29706889	T	C	-0.0398671	0.278681	7.08831	8.16e-08	0.0577524	0.319224	0.0012918	0.994436	-0.0456863	0.695139	No	No	No	0	0	0	0	0
rs929158	6	29706900	G	A	-0.0398671	0.278681	7.08831	8.16e-08	0.0577524	0.319224	0.0012918	0.994436	-0.0456863	0.695139	No	No	No	0	0	0	0	0
rs1633096	6	29707267	G	T	-0.0414294	0.265368	7.38828	4.09e-08	-0.0238073	0.690762	0.00904011	0.962285	-0.02435	0.839623	No	No	No	0	0	0	0	0
rs1611348	6	29708904	TC	T	-0.0438166	0.237843	7.6038	2.49e-08	#NULL!	#NULL!	#NULL!	#NULL!	#NULL!	#NULL!	#NULL!	#NULL!	#NULL!	#NULL!	#NULL!	#NULL!	#NULL!	#NULL!
rs1610608	6	29709407	T	C	-0.039872	0.278681	7.08938	8.14e-08	0.0606767	0.295364	0.01368	0.941131	-0.00860489	0.941165	No	No	No	0	0	0	0	0
rs885944	6	29709794	C	T	-0.0396597	0.278759	7.02273	9.49e-08	0.0606767	0.295364	0.01368	0.941131	-0.00860489	0.941165	No	No	No	0	0	0	0	0
rs885943	6	29709812	C	T	-0.0396521	0.278758	7.02045	9.54e-08	0.0606767	0.295364	0.01368	0.941131	-0.00860489	0.941165	No	No	No	0	0	0	0	0
rs885942	6	29709949	C	T	-0.0398138	0.278796	7.0716	8.48e-08	0.0606767	0.295364	0.01368	0.941131	-0.00860489	0.941165	No	No	No	0	0	0	0	0
rs1610612	6	29710831	G	A	-0.0396701	0.278765	7.02641	9.41e-08	0.0730632	0.207188	0.0295456	0.873154	-0.0285484	0.806372	No	No	No	0	0	0	0	0
rs1610617	6	29711571	G	A	-0.0383187	0.29937	6.86012	1.38e-07	0.0712507	0.193725	-0.0622386	0.722329	0.0839981	0.446055	No	No	No	0	0	0	0	0
rs1633088	6	29713580	T	C	-0.040829	0.267612	7.22841	5.91e-08	-0.00196247	0.972326	0.109485	0.54461	0.249524	0.0282316	No	No	Yes	1	0	0	0	0
rs1622223	6	29715063	G	A	-0.0383318	0.299166	6.86328	1.37e-07	0.0534658	0.332574	0.107048	0.543668	0.0416925	0.707068	No	No	No	0	0	0	0	0
rs1610735	6	29718519	T	G	-0.0374155	0.300887	6.5867	2.59e-07	0.0431168	0.436197	0.340134	0.0544853	-0.0879551	0.429517	No	No	No	0	0	0	0	0
rs1610621	6	29718790	G	A	-0.0416278	0.248523	7.15614	6.98e-08	-0.0231348	0.702157	0.475176	0.013931	-0.0475193	0.696043	No	No	No	0	0	0	0	0
rs1610625	6	29721415	A	G	-0.0374774	0.301184	6.61083	2.45e-07	0.0330109	0.551205	0.315979	0.0741194	-0.0990667	0.373693	No	No	No	0	0	0	0	0
rs1737077	6	29725295	G	T	-0.0420944	0.247264	7.2815	5.23e-08	-0.0533312	0.377401	0.508346	0.00843716	-0.0680067	0.575614	No	No	No	0	0	0	0	0
rs1633065	6	29725721	C	T	-0.0373671	0.301135	6.57512	2.66e-07	0.0330109	0.551205	0.315979	0.0741194	-0.0990667	0.373693	No	No	No	0	0	0	0	0
rs1633063	6	29726046	C	T	-0.0422733	0.247384	7.34008	4.57e-08	-0.0533312	0.377401	0.508346	0.00843716	-0.0680067	0.575614	No	No	No	0	0	0	0	0
rs1610629	6	29728570	G	T	-0.0424807	0.247043	7.39903	3.99e-08	-0.0438635	0.467735	0.542812	0.00490129	-0.0549431	0.650991	No	No	No	0	0	0	0	0
rs1610729	6	29729924	C	G	-0.0432693	0.247739	7.65561	2.21e-08	-0.0438635	0.467735	0.542812	0.00490129	-0.0549431	0.650991	No	No	No	0	0	0	0	0
rs1737047	6	29735289	T	C	-0.036604	0.324123	6.58838	2.58e-07	-0.069052	0.183123	0.0599901	0.717388	-0.0338542	0.745524	No	No	No	0	0	0	0	0
rs9258290	6	29735492	T	C	-0.0376787	0.307695	6.50724	3.11e-07	-0.0597185	0.26385	0.210247	0.21823	-0.33503	0.00182242	No	No	No	0	0	0	0	0
rs9258291	6	29735493	G	A	-0.037721	0.30749	6.51713	3.04e-07	-0.0597185	0.26385	0.210247	0.21823	-0.33503	0.00182242	No	No	No	0	0	0	0	0
rs1737042	6	29736152	A	G	-0.0364598	0.324117	6.54363	2.86e-07	-0.0803093	0.120859	0.29344	0.0760713	-0.186716	0.0729047	No	No	No	0	0	0	0	0
rs1737038	6	29736691	T	C	-0.0364488	0.324106	6.54061	2.88e-07	-0.0741534	0.154608	0.303084	0.0686065	-0.211879	0.0431111	No	No	No	0	0	0	0	0
rs1737036	6	29736995	T	C	-0.036486	0.324103	6.55284	2.8e-07	-0.0741534	0.154608	0.303084	0.0686065	-0.211879	0.0431111	No	No	No	0	0	0	0	0
rs1737029	6	29737595	A	G	-0.0364818	0.324149	6.55129	2.81e-07	-0.0741534	0.154608	0.303084	0.0686065	-0.211879	0.0431111	No	No	No	0	0	0	0	0
rs1610726	6	29738665	C	G	-0.0366116	0.324271	6.59517	2.54e-07	-0.0534618	0.305204	0.00644897	0.96912	-0.0911411	0.384691	No	No	No	0	0	0	0	0
rs1610638	6	29740477	C	T	-0.051223	0.198857	9.03012	9.33e-10	-0.236954	0.0010615	0.012229	0.957852	0.175598	0.227904	No	No	No	0	0	0	0	0
rs1737024	6	29741592	G	C	-0.0434299	0.261831	8	1e-08	-0.0968998	0.101919	-0.137288	0.468283	0.0931134	0.43446	No	No	No	0	0	0	0	0
rs1610639	6	29742003	G	A	-0.0506067	0.198705	8.82102	1.51e-09	-0.236954	0.0010615	0.012229	0.957852	0.175598	0.227904	No	No	No	0	0	0	0	0
rs1633035	6	29743400	A	T	-0.0353498	0.330578	6.24565	5.68e-07	-0.0329187	0.523947	-0.168385	0.307574	-0.030474	0.769223	No	No	No	0	0	0	0	0
rs1633033	6	29743788	T	C	-0.0367859	0.324176	6.64782	2.25e-07	-0.0434433	0.401943	-0.0149239	0.928192	-0.111942	0.282792	No	No	No	0	0	0	0	0
rs2844840	6	29744419	T	C	-0.0365381	0.324266	6.57025	2.69e-07	-0.0551497	0.286928	0.00139833	0.993257	-0.131063	0.208195	No	No	No	0	0	0	0	0
rs2844838	6	29744609	T	C	-0.0365915	0.324219	6.5867	2.59e-07	#NULL!	#NULL!	#NULL!	#NULL!	#NULL!	#NULL!	#NULL!	#NULL!	#NULL!	#NULL!	#NULL!	#NULL!	#NULL!	#NULL!
rs1633032	6	29744833	C	T	-0.036613	0.324213	6.59346	2.55e-07	-0.0434433	0.401943	-0.0149239	0.928192	-0.111942	0.282792	No	No	No	0	0	0	0	0
rs1618670	6	29745351	G	C	-0.0351222	0.330619	6.17522	6.68e-07	-0.0510885	0.32031	-0.139998	0.393997	-0.0443108	0.668171	No	No	No	0	0	0	0	0
rs1633021	6	29746869	T	C	-0.0434951	0.261915	8.02595	9.42e-09	-0.0968998	0.101919	-0.137288	0.468283	0.0931134	0.43446	No	No	No	0	0	0	0	0
rs1633020	6	29747134	C	T	-0.0367656	0.324201	6.64397	2.27e-07	-0.0579478	0.268963	0.0141269	0.93278	-0.119118	0.258444	No	No	No	0	0	0	0	0
rs1633019	6	29747561	T	C	-0.0352388	0.330607	6.21254	6.13e-07	-0.0470717	0.367477	-0.142988	0.391526	-0.0357416	0.733628	No	No	No	0	0	0	0	0
rs1633018	6	29747587	C	T	-0.0367233	0.324202	6.62893	2.35e-07	-0.0579478	0.268963	0.0141269	0.93278	-0.119118	0.258444	No	No	No	0	0	0	0	0
rs1737020	6	29747685	G	T	-0.0366223	0.324244	6.59688	2.53e-07	-0.0455229	0.382347	0.0118218	0.943393	-0.0927463	0.376092	No	No	No	0	0	0	0	0
rs1737019	6	29747690	G	T	-0.0366223	0.324244	6.59688	2.53e-07	-0.0455229	0.382347	0.0118218	0.943393	-0.0927463	0.376092	No	No	No	0	0	0	0	0
rs2508055	6	29747873	A	G	-0.0366828	0.324242	6.61798	2.41e-07	0.0881871	0.0848073	0.417359	0.0106822	-0.28468	0.00566334	No	No	No	0	0	0	0	0
rs111734624	6	29747964	C	T	-0.0366828	0.324242	6.61798	2.41e-07	-0.0579478	0.268963	0.0141269	0.93278	-0.119118	0.258444	No	No	No	0	0	0	0	0
rs1611228	6	29748139	G	A	-0.0366513	0.32424	6.6073	2.47e-07	-0.0579478	0.268963	0.0141269	0.93278	-0.119118	0.258444	No	No	No	0	0	0	0	0
rs1611230	6	29748308	G	A	-0.0351047	0.330639	6.1707	6.75e-07	-0.0470717	0.367477	-0.142988	0.391526	-0.0357416	0.733628	No	No	No	0	0	0	0	0
rs1611234	6	29748641	C	T	-0.0367537	0.323958	6.63264	2.33e-07	-0.0275557	0.594884	-0.0603761	0.715341	-0.0820003	0.431283	No	No	No	0	0	0	0	0
rs1611236	6	29748690	G	A	-0.036651	0.323972	6.60033	2.51e-07	-0.0275557	0.594884	-0.0603761	0.715341	-0.0820003	0.431283	No	No	No	0	0	0	0	0
rs1611237	6	29748691	A	G	-0.0362267	0.318768	6.3098	4.9e-07	-0.0275557	0.594884	-0.0603761	0.715341	-0.0820003	0.431283	No	No	No	0	0	0	0	0
rs1611241	6	29749460	G	T	-0.0364952	0.326133	6.54821	2.83e-07	-0.0600038	0.252842	-0.0340111	0.839247	-0.127867	0.22559	No	No	No	0	0	0	0	0
rs1611244	6	29749881	C	G	-0.0364054	0.312784	6.19246	6.42e-07	-0.065968	0.207747	-0.0501994	0.764148	-0.119384	0.256893	No	No	No	0	0	0	0	0
rs1611246	6	29750438	T	A	-0.036823	0.323853	6.65365	2.22e-07	-0.0579478	0.268963	0.0141269	0.93278	-0.119118	0.258444	No	No	No	0	0	0	0	0
rs1611248	6	29750477	C	T	-0.0366714	0.32422	6.61261	2.44e-07	-0.0579478	0.268963	0.0141269	0.93278	-0.119118	0.258444	No	No	No	0	0	0	0	0
rs1611249	6	29750574	T	C	-0.0354657	0.329975	6.26281	5.46e-07	-0.0470717	0.367477	-0.142988	0.391526	-0.0357416	0.733628	No	No	No	0	0	0	0	0
rs1611252	6	29750777	G	A	-0.0366758	0.324218	6.61439	2.43e-07	-0.0579478	0.268963	0.0141269	0.93278	-0.119118	0.258444	No	No	No	0	0	0	0	0
rs145043018	6	29751401	G	C	-0.0351408	0.330611	6.18046	6.6e-07	-0.0470717	0.367477	-0.142988	0.391526	-0.0357416	0.733628	No	No	No	0	0	0	0	0
rs1611260	6	29751777	T	A	-0.0366758	0.324218	6.61439	2.43e-07	-0.0383638	0.464515	0.0469201	0.779479	-0.139716	0.185243	No	No	No	0	0	0	0	0
rs143525179	6	29751998	C	T	-0.0427657	0.258766	7.66154	2.18e-08	-0.0720796	0.224573	-0.0957966	0.613422	0.0672278	0.573222	No	No	No	0	0	0	0	0
rs147376303	6	29752020	T	C	-0.0351408	0.330611	6.18046	6.6e-07	-0.0148228	0.777819	-0.100025	0.551185	-0.0823875	0.435405	No	No	No	0	0	0	0	0
rs1611265	6	29752059	G	T	-0.0366758	0.324218	6.61439	2.43e-07	-0.0383638	0.464515	0.0469201	0.779479	-0.139716	0.185243	No	No	No	0	0	0	0	0
rs1611266	6	29752070	A	G	-0.036482	0.328924	6.57512	2.66e-07	-0.0276186	0.597178	-0.110602	0.507706	-0.0561037	0.593422	No	No	No	0	0	0	0	0
rs1611267	6	29752221	A	G	-0.0366908	0.324212	6.61798	2.41e-07	-0.0213814	0.684967	0.00925714	0.956156	-0.0648227	0.540736	No	No	No	0	0	0	0	0
rs2394171	6	29752278	C	T	-0.0366739	0.32422	6.61261	2.44e-07	-0.0383638	0.464515	0.0469201	0.779479	-0.139716	0.185243	No	No	No	0	0	0	0	0
rs2893981	6	29752671	T	G	-0.0366739	0.32422	6.61261	2.44e-07	-0.0383638	0.464515	0.0469201	0.779479	-0.139716	0.185243	No	No	No	0	0	0	0	0
rs9258376	6	29752932	G	A	-0.0351138	0.330612	6.17198	6.73e-07	-0.0276186	0.597178	-0.110602	0.507706	-0.0561037	0.593422	No	No	No	0	0	0	0	0
rs9258379	6	29753242	T	C	-0.0358213	0.320683	6.25885	5.51e-07	-0.0254687	0.629353	0.000906492	0.99571	-0.085647	0.419557	No	No	No	0	0	0	0	0
rs9258381	6	29753348	G	A	-0.0501645	0.208961	8.99568	1.01e-09	-0.20369	0.00390604	-0.0413397	0.854624	0.1735	0.221768	No	No	No	0	0	0	0	0
rs9258382	6	29753370	C	T	-0.0364663	0.324996	6.54975	2.82e-07	#NULL!	#NULL!	#NULL!	#NULL!	#NULL!	#NULL!	#NULL!	#NULL!	#NULL!	#NULL!	#NULL!	#NULL!	#NULL!	#NULL!
rs1633016	6	29753422	G	A	-0.0350942	0.330613	6.16622	6.82e-07	-0.0276186	0.597178	-0.110602	0.507706	-0.0561037	0.593422	No	No	No	0	0	0	0	0
rs2743942	6	29755061	C	T	-0.0433962	0.261877	7.9914	1.02e-08	-0.0968998	0.101919	-0.137288	0.468283	0.0931134	0.43446	No	No	No	0	0	0	0	0
rs1633014	6	29757608	T	C	-0.0350474	0.330624	6.1512	7.06e-07	-0.0470717	0.367477	-0.142988	0.391526	-0.0357416	0.733628	No	No	No	0	0	0	0	0
rs1633010	6	29762942	A	T	-0.0352158	0.330602	6.20482	6.24e-07	-0.0230384	0.657328	-0.133701	0.42035	-0.0956027	0.359925	No	No	No	0	0	0	0	0
rs9258427	6	29763526	C	A	-0.037664	0.389248	7.24795	5.65e-08	-0.0557415	0.282507	-0.309397	0.0618861	0.279155	0.00743497	No	No	Yes	1	0	0	0	0
rs3129185	6	29763762	G	A	-0.0365182	0.324234	6.56384	2.73e-07	-0.0261841	0.614081	0.237295	0.152588	-0.241041	0.0209564	No	No	No	0	0	0	0	0
rs1736999	6	29764656	G	A	-0.0365659	0.324224	6.5784	2.64e-07	-0.0385283	0.464786	0.0206812	0.902254	-0.123651	0.243317	No	No	No	0	0	0	0	0
rs1633001	6	29765270	C	T	-0.0364858	0.324159	6.54975	2.82e-07	-0.0562116	0.293869	-0.16409	0.337524	-0.10023	0.351959	No	No	No	0	0	0	0	0
rs1736996	6	29766158	A	G	-0.039135	0.265052	6.03433	9.24e-07	-0.122895	0.0406424	-0.0968181	0.613745	0.0171508	0.88703	No	No	No	0	0	0	0	0
rs28681418	6	29767050	A	G	-0.0353076	0.329533	6.20831	6.19e-07	-0.0495902	0.340965	-0.204823	0.218294	0.00448189	0.965861	No	No	No	0	0	0	0	0
rs909722	6	29768326	A	C	-0.0350416	0.330625	6.14935	7.09e-07	-0.0574674	0.271374	-0.118547	0.477609	0.00354914	0.973052	No	No	No	0	0	0	0	0
rs1610648	6	29768780	T	C	-0.0350499	0.330609	6.1512	7.06e-07	-0.0625549	0.236925	-0.0716707	0.671486	-0.0155055	0.884091	No	No	No	0	0	0	0	0
rs1610650	6	29768951	A	G	-0.0354611	0.330155	6.27165	5.35e-07	-0.0521601	0.318429	-0.133954	0.42258	0.00473294	0.964091	No	No	No	0	0	0	0	0
rs1610653	6	29769280	C	T	-0.0354118	0.330765	6.2652	5.43e-07	-0.0521941	0.317021	-0.135938	0.41469	-0.00291231	0.97785	No	No	No	0	0	0	0	0
rs1610713	6	29769717	T	C	-0.0353051	0.330633	6.23433	5.83e-07	-0.0384994	0.461237	-0.177411	0.287894	-0.00976357	0.925961	No	No	No	0	0	0	0	0
rs1611189	6	29770553	C	A	-0.0436504	0.261891	8.07727	8.37e-09	-0.0968998	0.101919	-0.137288	0.468283	0.0931134	0.43446	No	No	No	0	0	0	0	0
rs1610660	6	29771621	C	G	-0.0512209	0.199335	9.02091	9.53e-10	-0.22581	0.0021288	0.042168	0.857593	0.227666	0.123717	No	No	No	0	0	0	0	0
rs1611192	6	29771879	A	G	-0.0437463	0.261852	8.10735	7.81e-09	-0.118402	0.047618	-0.13323	0.485479	0.0777862	0.517591	No	No	No	0	0	0	0	0
rs1632980	6	29773720	T	C	-0.036806	0.324233	6.65758	2.2e-07	-0.0577686	0.270421	0.0135415	0.935556	-0.118493	0.260929	No	No	No	0	0	0	0	0
rs1736957	6	29782633	T	C	-0.0379971	0.348984	7.28904	5.14e-08	-0.0890309	0.101731	0.18813	0.279065	-0.314372	0.00405057	No	No	No	0	0	0	0	0
rs2734986	6	29818568	T	C	-0.0494699	0.195471	8.36653	4.3e-09	-0.276232	0.000269864	-0.030832	0.898814	0.294791	0.0533752	No	No	No	0	0	0	0	0
rs2523761	6	29818726	A	G	-0.0459986	0.203182	7.51713	3.04e-08	-0.241637	0.000721545	-0.356681	0.118456	0.489904	0.000655226	No	No	Yes	1	0	0	0	0
rs9258608	6	29820182	A	G	-0.0459766	0.203084	7.49349	3.21e-08	-0.286506	5.75e-05	-0.335583	0.140628	0.60198	2.66e-05	No	No	Yes	1	0	0	1	1
rs9258609	6	29820197	A	G	-0.0515726	0.190278	8.77728	1.67e-09	-0.302545	8.39e-05	0.0625759	0.799199	0.328888	0.03363	No	No	Yes	1	0	0	0	0
rs5013089	6	29820448	G	A	-0.0494789	0.196143	8.38722	4.1e-09	-0.294017	9.97e-05	0.0182486	0.939793	0.385484	0.0112347	No	No	Yes	1	0	0	0	0
rs2517866	6	29821032	C	T	-0.049478	0.196143	8.38722	4.1e-09	-0.334883	1.42e-05	-0.047676	0.846814	0.320422	0.0391047	No	No	Yes	1	0	0	0	0
rs9258636	6	29821837	C	T	-0.0493573	0.196158	8.35067	4.46e-09	-0.282565	0.000180609	-0.230724	0.338931	0.492693	0.00117431	No	No	Yes	1	0	0	0	0
rs2517862	6	29821937	C	T	-0.0493851	0.196202	8.36051	4.36e-09	-0.282565	0.000180609	-0.230724	0.338931	0.492693	0.00117431	No	No	Yes	1	0	0	0	0
rs9258642	6	29822070	C	T	-0.0493678	0.196152	8.35262	4.44e-09	-0.27294	0.000333339	-0.23684	0.330176	0.609808	6.76e-05	No	No	Yes	1	0	0	1	1
rs2517857	6	29822649	C	T	-0.049325	0.196163	8.34104	4.56e-09	-0.248839	0.000918571	-0.0825532	0.730894	0.58234	0.000115365	No	No	Yes	1	0	0	1	1
rs2517856	6	29822659	G	A	-0.049325	0.196163	8.34104	4.56e-09	-0.257598	0.000568332	-0.0986281	0.679814	0.499667	0.000891367	No	No	Yes	1	0	0	0	0
rs2517855	6	29823164	G	A	-0.0493506	0.196167	8.34872	4.48e-09	-0.238677	0.0014776	0.0335145	0.888945	0.363364	0.0161404	No	No	Yes	1	0	0	0	0
rs2508049	6	29823883	A	G	-0.0493506	0.196167	8.34872	4.48e-09	-0.240363	0.00160501	-0.0625616	0.797271	0.477062	0.00185307	No	No	Yes	1	0	0	0	0
rs9258685	6	29824183	T	C	-0.0493525	0.196149	8.34872	4.48e-09	-0.20722	0.00593345	-0.0682988	0.776621	0.574003	0.000150935	No	No	Yes	1	0	0	1	1
rs70987604	6	29825219	AG	A	-0.0493548	0.196075	8.34582	4.51e-09	-0.247374	0.000777411	-0.146196	0.534425	0.513678	0.000522478	No	No	Yes	1	0	0	0	0
rs1611673	6	29825415	A	G	-0.0494628	0.195402	8.35556	4.41e-09	-0.271512	0.000281404	-0.126958	0.595322	0.501197	0.000861887	No	No	Yes	1	0	0	0	0
rs1611678	6	29825510	A	G	-0.0503104	0.195352	8.61798	2.41e-09	-0.271512	0.000281404	-0.126958	0.595322	0.501197	0.000861887	No	No	Yes	1	0	0	0	0
rs1611689	6	29826726	T	A	-0.0493506	0.196167	8.34872	4.48e-09	-0.240363	0.00160501	-0.0625616	0.797271	0.477062	0.00185307	No	No	Yes	1	0	0	0	0
rs1611691	6	29826907	G	A	-0.0493506	0.196167	8.34872	4.48e-09	-0.240363	0.00160501	-0.0625616	0.797271	0.477062	0.00185307	No	No	Yes	1	0	0	0	0
rs1611694	6	29827149	C	T	-0.0493506	0.196167	8.34872	4.48e-09	-0.240363	0.00160501	-0.0625616	0.797271	0.477062	0.00185307	No	No	Yes	1	0	0	0	0
rs1611695	6	29827332	C	T	-0.0493506	0.196167	8.34872	4.48e-09	-0.240363	0.00160501	-0.0625616	0.797271	0.477062	0.00185307	No	No	Yes	1	0	0	0	0
rs1611698	6	29827597	G	T	-0.0493561	0.196167	8.35067	4.46e-09	-0.240363	0.00160501	-0.0625616	0.797271	0.477062	0.00185307	No	No	Yes	1	0	0	0	0
rs1611706	6	29828622	A	G	-0.0493705	0.196169	8.35458	4.42e-09	-0.240363	0.00160501	-0.0625616	0.797271	0.477062	0.00185307	No	No	Yes	1	0	0	0	0
rs1611713	6	29829251	A	C	-0.0376383	0.289072	6.52724	2.97e-07	-0.0273083	0.639028	-0.15058	0.418158	0.222787	0.0569977	No	No	No	0	0	0	0	0
rs1611714	6	29829407	G	A	-0.0489504	0.196222	8.22695	5.93e-09	-0.240363	0.00160501	-0.0625616	0.797271	0.477062	0.00185307	No	No	Yes	1	0	0	0	0
rs1611727	6	29830725	G	A	-0.048983	0.196224	8.23657	5.8e-09	-0.240363	0.00160501	-0.0625616	0.797271	0.477062	0.00185307	No	No	Yes	1	0	0	0	0
rs1611736	6	29831418	C	G	-0.0489952	0.196224	8.24033	5.75e-09	-0.240363	0.00160501	-0.0625616	0.797271	0.477062	0.00185307	No	No	Yes	1	0	0	0	0
rs1611738	6	29831706	C	A	-0.0490075	0.196222	8.24413	5.7e-09	-0.240363	0.00160501	-0.0625616	0.797271	0.477062	0.00185307	No	No	Yes	1	0	0	0	0
rs1611744	6	29832479	T	C	-0.0488652	0.196267	8.19928	6.32e-09	-0.159748	0.0366437	-0.0153302	0.949963	0.448277	0.00354568	No	No	Yes	1	0	0	0	0
rs1611746	6	29832692	C	T	-0.0488459	0.19626	8.19382	6.4e-09	-0.157763	0.039613	-0.0118095	0.961555	0.444707	0.00392171	No	No	Yes	1	0	0	0	0
.	6	29832721	TC	T	-0.048456	0.195727	8.05012	8.91e-09	#NULL!	#NULL!	#NULL!	#NULL!	#NULL!	#NULL!	#NULL!	#NULL!	#NULL!	#NULL!	#NULL!	#NULL!	#NULL!	#NULL!
rs150961114	6	29832723	C	G	-0.048456	0.195727	8.05012	8.91e-09	-0.157763	0.039613	-0.0118095	0.961555	0.444707	0.00392171	No	No	Yes	1	0	0	0	0
rs2734974	6	29833779	A	G	-0.0472792	0.242477	8.91364	1.22e-09	-0.177945	0.0047419	0.065095	0.746527	0.289356	0.0224282	No	No	Yes	1	0	0	0	0
rs1611630	6	29834805	A	G	-0.0496276	0.195284	8.40671	3.92e-09	-0.240363	0.00160501	-0.0625616	0.797271	0.477062	0.00185307	No	No	Yes	1	0	0	0	0
rs1611632	6	29836065	C	T	-0.0458586	0.237272	8.21112	6.15e-09	-0.207382	0.000889894	0.120475	0.545906	0.214929	0.0869172	No	No	No	0	0	0	0	0
rs1611635	6	29836463	C	T	-0.049633	0.195319	8.41005	3.89e-09	-0.263078	0.000577378	-0.0759247	0.756021	0.493908	0.00131803	No	No	Yes	1	0	0	0	0
rs885932	6	29837507	G	A	-0.0466777	0.19311	7.42713	3.74e-08	-0.214712	0.00415134	-0.0316157	0.894948	0.401972	0.00763429	No	No	Yes	1	0	0	0	0
rs1611645	6	29839672	T	C	-0.0496707	0.195307	8.42136	3.79e-09	-0.262516	0.00059133	-0.0925301	0.704862	0.572031	0.000198236	No	No	Yes	1	0	0	1	1
rs1611658	6	29842451	A	G	-0.0481763	0.197974	8.03245	9.28e-09	-0.133658	0.0660983	0.0345363	0.881865	0.304311	0.0374665	No	No	Yes	1	0	0	0	0
rs2734963	6	29842545	C	T	-0.0497731	0.195466	8.44977	3.55e-09	-0.204874	0.00610164	-0.0362904	0.879207	0.307217	0.0409246	No	No	Yes	1	0	0	0	0
rs2523808	6	29849657	T	C	-0.0463341	0.24238	8.5544	2.79e-09	-0.139124	0.0270965	-0.18591	0.355378	0.299444	0.0180111	No	No	Yes	1	0	0	0	0
rs146434214	6	29850825	AT	A	-0.0481886	0.191059	7.58004	2.63e-08	#NULL!	#NULL!	#NULL!	#NULL!	#NULL!	#NULL!	#NULL!	#NULL!	#NULL!	#NULL!	#NULL!	#NULL!	#NULL!	#NULL!
rs1611588	6	29852348	C	G	-0.0468743	0.248054	8.32883	4.69e-09	-0.182527	0.00127995	0.00712074	0.96865	0.235908	0.0385515	No	No	Yes	1	0	0	0	0
rs1611589	6	29852537	G	A	-0.0458256	0.204755	6.97881	1.05e-07	-0.241152	0.000204814	0.243825	0.240341	0.118891	0.363008	No	No	No	0	0	0	0	0
rs1611597	6	29853430	C	T	-0.0463104	0.203846	7.09474	8.04e-08	-0.217229	0.000701654	0.27635	0.177475	0.161699	0.20994	No	No	No	0	0	0	0	0
rs1611598	6	29853750	G	T	-0.0455491	0.204865	6.91009	1.23e-07	-0.212846	0.00102688	0.276265	0.182537	0.11927	0.360536	No	No	No	0	0	0	0	0
rs1611603	6	29854631	CG	C	-0.0479997	0.193191	7.78781	1.63e-08	#NULL!	#NULL!	#NULL!	#NULL!	#NULL!	#NULL!	#NULL!	#NULL!	#NULL!	#NULL!	#NULL!	#NULL!	#NULL!	#NULL!
rs1611608	6	29855264	GCC	G	-0.0454396	0.204878	6.87943	1.32e-07	#NULL!	#NULL!	#NULL!	#NULL!	#NULL!	#NULL!	#NULL!	#NULL!	#NULL!	#NULL!	#NULL!	#NULL!	#NULL!	#NULL!
rs2734945	6	29855945	A	G	-0.0391772	0.348862	6.75449	1.76e-07	-0.0966806	0.0631028	0.00328346	0.98424	0.0615341	0.556387	No	No	No	0	0	0	0	0
rs1611613	6	29856303	C	T	-0.0459064	0.204083	6.97881	1.05e-07	-0.177013	0.00703978	0.199845	0.341124	0.191855	0.146481	No	No	No	0	0	0	0	0
rs1611624	6	29857424	G	A	-0.0436943	0.257534	7.13136	7.39e-08	-0.143309	0.00917957	0.118933	0.49871	0.0861042	0.436448	No	No	No	0	0	0	0	0
rs2523798	6	29858840	A	C	-0.0484383	0.195294	7.8729	1.34e-08	-0.243638	0.000426015	0.328683	0.137073	0.296048	0.033354	No	No	Yes	1	0	0	0	0
rs2734940	6	29859492	G	C	-0.0443235	0.252812	7.20204	6.28e-08	-0.14686	0.00980151	0.18084	0.319674	0.106676	0.350978	No	No	No	0	0	0	0	0
rs1611546	6	29860879	A	G	-0.0446639	0.262851	7.43063	3.71e-08	-0.170607	0.00279805	0.235376	0.196978	0.0403538	0.725255	No	No	No	0	0	0	0	0
rs1611548	6	29862088	A	G	-0.0464823	0.205721	7.16558	6.83e-08	-0.169681	0.0100298	0.214207	0.309143	0.253385	0.0559351	No	No	No	0	0	0	0	0
rs1611552	6	29862621	A	G	-0.0468618	0.25812	8.07624	8.39e-09	#NULL!	#NULL!	#NULL!	#NULL!	#NULL!	#NULL!	#NULL!	#NULL!	#NULL!	#NULL!	#NULL!	#NULL!	#NULL!	#NULL!
rs1611576	6	29868463	A	C	-0.0478692	0.205015	7.54363	2.86e-08	-0.205735	0.00178858	0.267931	0.203218	0.0473885	0.720664	No	No	No	0	0	0	0	0
rs2517907	6	29868486	A	T	-0.046604	0.258518	8.01502	9.66e-09	-0.180942	0.0015041	0.159325	0.381962	-0.027818	0.808364	No	No	No	0	0	0	0	0
rs2523825	6	29869234	A	C	-0.0469932	0.258518	8.13847	7.27e-09	-0.136548	0.0165529	0.165295	0.363996	-0.0380638	0.739786	No	No	No	0	0	0	0	0
rs2517882	6	29870202	C	T	-0.0481407	0.205155	7.62525	2.37e-08	-0.198585	0.0025039	0.21461	0.306787	0.190158	0.150202	No	No	No	0	0	0	0	0
rs1611512	6	29870719	A	G	-0.0462072	0.258931	7.88606	1.3e-08	-0.186271	0.00086896	0.0611206	0.732516	0.0755693	0.501948	No	No	No	0	0	0	0	0
rs2517873	6	29875992	G	A	-0.0440637	0.215591	6.70115	1.99e-07	-0.194299	0.0026565	0.260471	0.207586	0.3793	0.00354411	No	No	Yes	1	0	0	0	0
rs376316	6	29878190	T	C	-0.0413172	0.233437	6.04576	9e-07	-0.211358	0.000890231	0.00682177	0.973236	0.565472	9.87e-06	No	No	Yes	1	0	0	1	1
rs3115589	6	29878672	T	G	-0.0481891	0.215893	7.88941	1.29e-08	-0.218583	0.000642417	0.110285	0.590137	0.244669	0.0575956	No	No	No	0	0	0	0	0
rs3098020	6	29879196	T	C	-0.0429928	0.227008	6.6216	2.39e-07	-0.21521	0.000710776	0.0790445	0.697327	0.579779	5.79e-06	No	No	Yes	1	0	0	1	1
rs3128989	6	29880079	G	A	-0.048511	0.215786	7.98716	1.03e-08	-0.218583	0.000642417	0.110285	0.590137	0.244669	0.0575956	No	No	No	0	0	0	0	0
rs3098021	6	29880158	C	T	-0.0485943	0.215804	8.01189	9.73e-09	-0.218583	0.000642417	0.110285	0.590137	0.244669	0.0575956	No	No	No	0	0	0	0	0
rs400159	6	29889767	A	C	-0.0482693	0.210591	7.62709	2.36e-08	-0.235163	0.000302562	0.260165	0.211221	0.154928	0.236847	No	No	No	0	0	0	0	0
rs408142	6	29890145	T	C	-0.0483014	0.210585	7.63827	2.3e-08	-0.223169	0.000629511	0.256565	0.218947	0.141081	0.282799	No	No	No	0	0	0	0	0
rs374165	6	29890345	T	C	-0.0482931	0.210573	7.63639	2.31e-08	-0.217491	0.000829208	0.227706	0.273619	0.176096	0.178559	No	No	No	0	0	0	0	0
rs2471869	6	29890406	G	A	-0.0397624	0.294836	6.55596	2.78e-07	-0.162974	0.00358195	0.152108	0.395011	0.0297431	0.791582	No	No	No	0	0	0	0	0
rs1611395	6	29890577	A	G	-0.0440548	0.294718	7.74958	1.78e-08	-0.122389	0.016942	0.00735543	0.964182	0.382339	0.00020754	No	No	Yes	1	0	0	1	1
rs1611399	6	29890749	T	C	-0.0446403	0.272897	8.43415	3.68e-09	-0.111986	0.0334199	0.159091	0.344357	0.366815	0.00053081	No	No	Yes	1	0	0	0	0
rs1611419	6	29891984	G	T	-0.0440201	0.294587	7.73755	1.83e-08	-0.0928445	0.0684146	0.0538156	0.740981	0.376294	0.000239542	No	No	Yes	1	0	0	1	1
rs1611420	6	29892107	C	T	-0.0439473	0.294594	7.71444	1.93e-08	-0.0928445	0.0684146	0.0538156	0.740981	0.376294	0.000239542	No	No	Yes	1	0	0	1	1
rs1611426	6	29892447	GA	G	-0.0435808	0.294661	7.60033	2.51e-08	#NULL!	#NULL!	#NULL!	#NULL!	#NULL!	#NULL!	#NULL!	#NULL!	#NULL!	#NULL!	#NULL!	#NULL!	#NULL!	#NULL!
rs1610750	6	29892732	G	A	-0.0412662	0.299811	6.92445	1.19e-07	-0.0928445	0.0684146	0.0538156	0.740981	0.376294	0.000239542	No	No	Yes	1	0	0	1	1
rs1632909	6	29892815	A	G	-0.0475585	0.210475	7.43771	3.65e-08	-0.144057	0.024456	0.236316	0.248123	0.188638	0.142972	No	No	No	0	0	0	0	0
rs34237587	6	29893012	G	GTTTTTTT	-0.0472145	0.279808	9.17005	6.76e-10	-0.135767	0.010927	0.0183411	0.914332	0.491286	4.65e-06	No	No	Yes	1	0	0	1	1
rs1610752	6	29893139	G	A	-0.0435431	0.294625	7.59007	2.57e-08	-0.102836	0.0436063	-0.0674004	0.678967	0.491643	1.6e-06	No	No	Yes	1	0	0	1	1
rs57125296	6	29893549	TAAAC	T	-0.0433627	0.294484	7.53018	2.95e-08	#NULL!	#NULL!	#NULL!	#NULL!	#NULL!	#NULL!	#NULL!	#NULL!	#NULL!	#NULL!	#NULL!	#NULL!	#NULL!	#NULL!
rs2517776	6	29893922	A	T	-0.0431793	0.294593	7.47756	3.33e-08	-0.125271	0.0134291	-0.03845	0.812325	0.351912	0.000553664	No	No	Yes	1	0	0	0	0
rs2517775	6	29893960	T	C	-0.0438603	0.297311	7.71444	1.93e-08	-0.125271	0.0134291	-0.03845	0.812325	0.351912	0.000553664	No	No	Yes	1	0	0	0	0
rs2517774	6	29893982	C	T	-0.0440399	0.297225	7.77211	1.69e-08	-0.125271	0.0134291	-0.03845	0.812325	0.351912	0.000553664	No	No	Yes	1	0	0	0	0
rs2517773	6	29894007	A	T	-0.0434789	0.294662	7.57025	2.69e-08	-0.125271	0.0134291	-0.03845	0.812325	0.351912	0.000553664	No	No	Yes	1	0	0	0	0
rs1627208	6	29894211	C	T	-0.0429404	0.295131	7.40671	3.92e-08	-0.125254	0.0140925	-0.0468443	0.773897	0.298909	0.00358001	No	No	Yes	1	0	0	0	0
rs415137	6	29895099	C	A	-0.0468848	0.210977	7.26122	5.48e-08	-0.200628	0.00218654	0.191103	0.361292	0.0813882	0.536745	No	No	No	0	0	0	0	0
rs3129024	6	29895469	G	A	-0.0469556	0.210972	7.2815	5.23e-08	-0.165958	0.00923332	0.263055	0.196668	0.00786329	0.951105	No	No	No	0	0	0	0	0
rs2517763	6	29895498	C	T	-0.0435254	0.294784	7.59517	2.54e-08	-0.0789671	0.122157	-0.00304573	0.985113	0.23994	0.0195023	No	No	Yes	1	0	0	0	0
rs2517762	6	29895499	A	G	-0.0435254	0.294784	7.59517	2.54e-08	-0.0789671	0.122157	-0.00304573	0.985113	0.23994	0.0195023	No	No	Yes	1	0	0	0	0
rs2975012	6	29895541	T	C	-0.0435056	0.294785	7.58838	2.58e-08	-0.0789671	0.122157	-0.00304573	0.985113	0.23994	0.0195023	No	No	Yes	1	0	0	0	0
rs1632905	6	29895626	T	A	-0.0465233	0.211042	7.16052	6.91e-08	-0.165958	0.00923332	0.263055	0.196668	0.00786329	0.951105	No	No	No	0	0	0	0	0
rs1632903	6	29895701	T	C	-0.0428559	0.295043	7.38195	4.15e-08	-0.0873045	0.0875308	0.0289054	0.85948	0.198205	0.0537403	No	No	No	0	0	0	0	0
rs1655935	6	29896105	G	A	-0.0447789	0.293644	7.9914	1.02e-08	-0.134683	0.00763063	0.0519606	0.747415	0.214431	0.0347016	No	No	Yes	1	0	0	0	0
rs2905774	6	29898162	A	G	-0.0456259	0.293444	8.27654	5.29e-09	-0.107102	0.0342717	-0.105901	0.51246	0.46846	4.12e-06	No	No	Yes	1	0	0	1	1
rs34785841	6	29898249	CT	C	-0.0484028	0.207549	7.72354	1.89e-08	#NULL!	#NULL!	#NULL!	#NULL!	#NULL!	#NULL!	#NULL!	#NULL!	#NULL!	#NULL!	#NULL!	#NULL!	#NULL!	#NULL!
rs9259893	6	29898472	G	A	-0.0467748	0.332705	9.12901	7.43e-10	-0.0695123	0.149234	-0.0352945	0.818714	0.342386	0.000410191	No	No	Yes	1	0	0	0	0
rs1655930	6	29899015	T	G	-0.0488742	0.196245	8.14569	7.15e-09	-0.198135	0.00436127	0.121811	0.583474	0.327912	0.0190039	No	No	Yes	1	0	0	0	0
rs2394706	6	29899208	G	A	-0.0440293	0.292716	7.90658	1.24e-08	-0.0712541	0.161391	-0.118987	0.464215	0.425993	3.12e-05	No	No	Yes	1	0	0	1	1
rs2916817	6	29902881	G	A	-0.0465807	0.207092	7.21824	6.05e-08	-0.180288	0.00447913	0.349822	0.0844342	0.0307539	0.809548	No	No	No	0	0	0	0	0
rs9259948	6	29903728	G	A	-0.0464305	0.22945	6.75945	1.74e-07	-0.217386	0.000281205	0.547921	0.00418637	0.0893685	0.458082	No	No	No	0	0	0	0	0
rs429762	6	29904453	A	G	-0.0465706	0.208047	7.24489	5.69e-08	-0.178539	0.00493781	0.239183	0.238709	0.151746	0.234958	No	No	No	0	0	0	0	0
rs401241	6	29906815	T	C	-0.049566	0.195577	8.39469	4.03e-09	-0.160031	0.0274043	-0.361762	0.118679	0.628654	1.64e-05	No	No	Yes	1	0	0	1	1
rs1632890	6	29908676	T	A	-0.049724	0.196072	8.42251	3.78e-09	-0.144113	0.0490518	-0.273268	0.242844	0.675831	4.42e-06	No	No	Yes	1	0	0	1	1
rs707910	6	29910663	G	A	-0.0492986	0.19585	8.31966	4.79e-09	-0.229833	0.00145365	-0.289333	0.209915	0.726414	5.64e-07	No	No	Yes	1	0	0	1	1
rs79361534	6	29910731	G	A	-0.0490051	0.195432	8.20691	6.21e-09	-0.229833	0.00145365	-0.289333	0.209915	0.726414	5.64e-07	No	No	Yes	1	0	0	1	1
rs1059535	6	29911222	C	T	-0.0489216	0.193309	8.07469	8.42e-09	-0.08987	0.269086	0.143763	0.580038	0.542585	0.000904434	No	No	Yes	1	0	0	0	0
rs3132686	6	29913137	A	G	-0.0494937	0.195534	8.37161	4.25e-09	-0.21154	0.00580564	0.0320432	0.895988	0.420139	0.00645336	No	No	Yes	1	0	0	0	0
rs1655900	6	29916618	G	A	-0.0495022	0.195568	8.37572	4.21e-09	-0.186422	0.012415	0.151285	0.525544	0.351906	0.0189543	No	No	Yes	1	0	0	0	0
rs1632878	6	29918059	C	T	-0.0495959	0.195532	8.39686	4.01e-09	-0.210982	0.00398414	-0.0336452	0.885775	0.251883	0.0874795	No	No	No	0	0	0	0	0
rs1621510	6	29920272	T	A	-0.0489787	0.194824	8.1831	6.56e-09	-0.309492	3.46e-05	-0.179433	0.452822	0.470343	0.00176548	No	No	Yes	1	0	0	0	0
rs429511	6	29924831	T	C	-0.0481143	0.20035	8.0575	8.76e-09	-0.219411	0.00281248	-0.151776	0.517945	0.430271	0.00358574	No	No	Yes	1	0	0	0	0
.	6	29935552	C	CAC	-0.130253	0.0268501	6.34969	4.47e-07	#NULL!	#NULL!	#NULL!	#NULL!	#NULL!	#NULL!	#NULL!	#NULL!	#NULL!	#NULL!	#NULL!	#NULL!	#NULL!	#NULL!
rs369073	6	29939854	C	T	-0.0475016	0.201897	7.93181	1.17e-08	-0.261656	0.000575528	0.5147	0.0341269	0.179772	0.239753	No	No	No	0	0	0	0	0
rs1264807	6	29958807	A	C	-0.047888	0.201973	8.05502	8.81e-09	-0.174656	0.0213302	-0.259413	0.284649	0.669285	1.15e-05	No	No	Yes	1	0	0	1	1
rs356971	6	29979797	T	G	-0.048435	0.203029	8.25885	5.51e-09	-0.174656	0.0213302	-0.259413	0.284649	0.669285	1.15e-05	No	No	Yes	1	0	0	1	1
rs3129012	6	29988642	G	A	-0.047932	0.20268	8.09691	8e-09	-0.205355	0.00696168	-0.137904	0.57071	0.421784	0.00585579	No	No	Yes	1	0	0	0	0
rs259926	6	29991867	C	T	-0.0483974	0.202676	8.23958	5.76e-09	-0.201328	0.00666631	-0.240117	0.31135	0.555801	0.000196029	No	No	Yes	1	0	0	1	1
rs9261259	6	30023079	T	C	-0.0487845	0.202176	8.35164	4.45e-09	-0.240422	0.00153042	-0.184311	0.447294	0.330432	0.0304004	No	No	Yes	1	0	0	0	0
rs1264714	6	30042209	G	T	-0.0482747	0.202681	8.19723	6.35e-09	-0.174656	0.0213302	-0.259413	0.284649	0.669285	1.15e-05	No	No	Yes	1	0	0	1	1
rs1150732	6	30049966	G	C	-0.0486815	0.202539	8.30715	4.93e-09	-0.16543	0.028901	-0.336573	0.164218	0.668795	1.12e-05	No	No	Yes	1	0	0	1	1
rs1264709	6	30056476	A	T	-0.0468542	0.202734	7.75203	1.77e-08	-0.164756	0.0295227	-0.337675	0.162744	0.67055	1.06e-05	No	No	Yes	1	0	0	1	1
rs1264705	6	30063674	G	C	-0.0642461	0.133337	10.1549	7e-11	-0.084895	0.40731	-0.461729	0.158359	0.65141	0.00156494	No	No	Yes	1	0	0	0	0
rs9280888	6	30064849	A	ACACT	-0.0393233	0.314457	7.38934	4.08e-08	#NULL!	#NULL!	#NULL!	#NULL!	#NULL!	#NULL!	#NULL!	#NULL!	#NULL!	#NULL!	#NULL!	#NULL!	#NULL!	#NULL!
rs1156533	6	30065149	A	G	-0.0393014	0.314339	7.38405	4.13e-08	-0.0511914	0.351802	-0.374624	0.032922	0.37655	0.000657362	No	Yes	Yes	2	0	0	0	0
rs1264704	6	30065319	G	A	0.0368518	0.271684	6.10568	7.84e-07	0.0362781	0.507472	-0.159676	0.361147	0.361849	0.00100716	No	No	No	0	0	0	0	0
rs916570	6	30066031	A	G	-0.0408958	0.288604	7.58503	2.6e-08	-0.0501183	0.387205	-0.192695	0.298002	0.467785	5.94e-05	No	No	Yes	1	0	0	1	1
rs916569	6	30066097	G	A	-0.0397086	0.261035	6.77989	1.66e-07	-0.0689887	0.257496	-0.0237723	0.902801	0.451191	0.000229987	No	No	Yes	1	0	0	1	1
rs1264700	6	30066631	A	G	-0.0397787	0.260504	6.78516	1.64e-07	-0.0866327	0.155312	-0.00573482	0.976513	0.410813	0.000803727	No	No	Yes	1	0	0	0	0
rs1264699	6	30066659	C	T	-0.0398028	0.260504	6.79317	1.61e-07	-0.0866327	0.155312	-0.00573482	0.976513	0.410813	0.000803727	No	No	Yes	1	0	0	0	0
rs6457148	6	30066713	C	T	-0.0389417	0.259074	6.49894	3.17e-07	-0.0866327	0.155312	-0.00573482	0.976513	0.410813	0.000803727	No	No	Yes	1	0	0	0	0
rs6457149	6	30066714	A	G	-0.0389417	0.259074	6.49894	3.17e-07	-0.0866327	0.155312	-0.00573482	0.976513	0.410813	0.000803727	No	No	Yes	1	0	0	0	0
rs2517666	6	30066913	A	G	-0.0391548	0.257551	6.51428	3.06e-07	#NULL!	#NULL!	#NULL!	#NULL!	#NULL!	#NULL!	#NULL!	#NULL!	#NULL!	#NULL!	#NULL!	#NULL!	#NULL!	#NULL!
rs1264698	6	30067177	A	C	-0.0394927	0.261104	6.7167	1.92e-07	-0.0866327	0.155312	-0.00573482	0.976513	0.410813	0.000803727	No	No	Yes	1	0	0	0	0
rs1264696	6	30067834	G	A	-0.0394372	0.261111	6.69897	2e-07	-0.0689887	0.257496	-0.0237723	0.902801	0.451191	0.000229987	No	No	Yes	1	0	0	1	1
rs1264694	6	30068724	C	A	-0.0407122	0.264189	7.14509	7.16e-08	-0.0472519	0.433079	-0.0935192	0.627198	0.441815	0.000265948	No	No	Yes	1	0	0	1	1
rs1110448	6	30069822	T	C	-0.0406543	0.264192	7.12726	7.46e-08	-0.0688596	0.250058	-0.0869845	0.649254	0.380845	0.00155441	No	No	Yes	1	0	0	0	0
rs1108053	6	30069835	C	G	-0.0406671	0.264162	7.13077	7.4e-08	-0.0472519	0.433079	-0.0935192	0.627198	0.441815	0.000265948	No	No	Yes	1	0	0	1	1
rs2072110	6	30070178	T	C	-0.0401968	0.265459	7	1e-07	-0.0688596	0.250058	-0.0869845	0.649254	0.380845	0.00155441	No	No	Yes	1	0	0	0	0
rs2523994	6	30070346	A	C	-0.0401487	0.265418	6.98297	1.04e-07	-0.0688596	0.250058	-0.0869845	0.649254	0.380845	0.00155441	No	No	Yes	1	0	0	0	0
rs574054143	6	30070536	A	AGGT	-0.0399155	0.265425	6.91009	1.23e-07	-0.0688596	0.250058	-0.0869845	0.649254	0.380845	0.00155441	No	No	Yes	1	0	0	0	0
rs5875231	6	30070538	G	GT	-0.0400396	0.265426	6.94692	1.13e-07	#NULL!	#NULL!	#NULL!	#NULL!	#NULL!	#NULL!	#NULL!	#NULL!	#NULL!	#NULL!	#NULL!	#NULL!	#NULL!	#NULL!
rs2240071	6	30070932	C	G	-0.0392584	0.254293	6.5376	2.9e-07	-0.0285188	0.631925	0.0458015	0.809695	0.335904	0.0050078	No	No	Yes	1	0	0	0	0
rs1110446	6	30070937	C	T	-0.0392956	0.254256	6.54821	2.83e-07	-0.0285188	0.631925	0.0458015	0.809695	0.335904	0.0050078	No	No	Yes	1	0	0	0	0
rs1116222	6	30071279	T	G	-0.0379974	0.284712	6.58838	2.58e-07	-0.150857	0.0122536	-0.433523	0.0242826	0.438122	0.000297598	No	Yes	Yes	2	0	0	0	0
rs1116221	6	30071330	C	T	-0.0386378	0.284585	6.79048	1.62e-07	-0.148764	0.0140286	-0.365315	0.0590494	0.338806	0.00540337	No	No	Yes	1	0	0	0	0
rs2248289	6	30072721	T	C	-0.0410603	0.257355	7.14569	7.15e-08	-0.166621	0.00980197	-0.433642	0.0354291	0.682751	1.41e-07	No	Yes	Yes	2	0	0	1	1
rs2427749	6	30078888	G	A	-0.0454139	0.164324	6.34294	4.54e-07	-0.118534	0.162253	0.219457	0.418068	0.398821	0.0193674	No	No	Yes	1	0	0	0	0
rs2523988	6	30079129	T	C	-0.0454139	0.164324	6.34294	4.54e-07	-0.118534	0.162253	0.219457	0.418068	0.398821	0.0193674	No	No	Yes	1	0	0	0	0
rs2844792	6	30080956	G	A	-0.0456745	0.164081	6.40121	3.97e-07	-0.137736	0.102943	0.221095	0.412666	0.308467	0.0693583	No	No	No	0	0	0	0	0
rs2523984	6	30082003	C	T	-0.0431755	0.177721	6.13906	7.26e-07	-0.0827082	0.283258	0.651734	0.00812459	-0.211453	0.172484	No	No	No	0	0	0	0	0
rs2523983	6	30082221	G	T	-0.0456484	0.165576	6.43652	3.66e-07	-0.122003	0.148733	0.800304	0.00302557	0.220802	0.193751	No	No	No	0	0	0	0	0
rs2523982	6	30083070	C	T	-0.0456169	0.165559	6.42713	3.74e-07	-0.122003	0.148733	0.800304	0.00302557	0.220802	0.193751	No	No	No	0	0	0	0	0
rs2523981	6	30083182	C	T	-0.0456454	0.165557	6.43415	3.68e-07	-0.122003	0.148733	0.800304	0.00302557	0.220802	0.193751	No	No	No	0	0	0	0	0
rs2523978	6	30083708	C	T	-0.0604823	0.132191	9.02641	9.41e-10	-0.181938	0.0789091	-0.0576682	0.861644	-0.0237086	0.90936	No	No	No	0	0	0	0	0
rs2517596	6	30083855	G	C	-0.0450869	0.163638	6.23657	5.8e-07	-0.118534	0.162253	0.219457	0.418068	0.398821	0.0193674	No	No	Yes	1	0	0	0	0
rs5875233	6	30083968	A	AT	-0.043241	0.177935	6.15989	6.92e-07	#NULL!	#NULL!	#NULL!	#NULL!	#NULL!	#NULL!	#NULL!	#NULL!	#NULL!	#NULL!	#NULL!	#NULL!	#NULL!	#NULL!
rs1034327	6	30084313	G	T	-0.0454022	0.165728	6.37675	4.2e-07	-0.122003	0.148733	0.800304	0.00302557	0.220802	0.193751	No	No	No	0	0	0	0	0
rs2523977	6	30084505	A	G	-0.0452639	0.164178	6.2993	5.02e-07	-0.118534	0.162253	0.219457	0.418068	0.398821	0.0193674	No	No	Yes	1	0	0	0	0
rs2517595	6	30084549	G	A	-0.0452445	0.164171	6.29414	5.08e-07	-0.118534	0.162253	0.219457	0.418068	0.398821	0.0193674	No	No	Yes	1	0	0	0	0
.	6	30084622	G	GAAAAAGA	-0.0451024	0.165704	6.29414	5.08e-07	#NULL!	#NULL!	#NULL!	#NULL!	#NULL!	#NULL!	#NULL!	#NULL!	#NULL!	#NULL!	#NULL!	#NULL!	#NULL!	#NULL!
rs2844790	6	30094113	C	G	-0.050513	0.153924	7.31876	4.8e-08	-0.212771	0.0140114	1.05192	0.000143508	0.15764	0.36548	No	No	No	0	0	0	0	0
rs2844789	6	30112795	G	A	-0.0596467	0.135606	8.98297	1.04e-09	-0.156863	0.123445	0.0752234	0.81717	-0.0113437	0.955825	No	No	No	0	0	0	0	0
rs2517645	6	30122623	T	C	-0.0431448	0.182742	6.24413	5.7e-07	-0.163872	0.0495328	0.345946	0.194321	-0.462466	0.00583328	No	No	No	0	0	0	0	0
rs2523735	6	30122657	C	G	-0.0573874	0.150451	9.08249	8.27e-10	-0.0683072	0.437436	0.57833	0.0395907	-0.425035	0.0162555	No	No	No	0	0	0	0	0
rs11158	6	30152467	G	T	-0.0607636	0.134529	9.23582	5.81e-10	-0.17735	0.0841304	-0.186005	0.570787	0.0870237	0.673456	No	No	No	0	0	0	0	0
rs2517615	6	30162505	G	A	-0.0452327	0.165756	6.33255	4.65e-07	-0.253721	0.00571358	-0.200227	0.494796	0.116592	0.527624	No	No	No	0	0	0	0	0
rs2517614	6	30163955	G	A	-0.0473759	0.230276	8.66756	2.15e-09	-0.16103	0.0244408	-0.701346	0.00215631	0.189939	0.1869	No	Yes	No	1	0	0	0	0
rs2517612	6	30169092	A	G	-0.0456631	0.165865	6.44491	3.59e-07	-0.253721	0.00571358	-0.200227	0.494796	0.116592	0.527624	No	No	No	0	0	0	0	0
rs2284166	6	30169475	T	C	-0.0475699	0.234437	8.83268	1.47e-09	-0.163807	0.0200195	-0.335875	0.135536	0.026497	0.851595	No	No	No	0	0	0	0	0
rs2517610	6	30170280	A	G	-0.0475699	0.234437	8.83268	1.47e-09	-0.163807	0.0200195	-0.335875	0.135536	0.026497	0.851595	No	No	No	0	0	0	0	0
rs2517609	6	30170287	A	G	-0.0592323	0.136673	8.92812	1.18e-09	-0.156048	0.125626	-0.201014	0.536665	0.107856	0.59837	No	No	No	0	0	0	0	0
rs1117490	6	30170510	T	C	-0.0475514	0.234429	8.82391	1.5e-09	-0.163807	0.0200195	-0.335875	0.135536	0.026497	0.851595	No	No	No	0	0	0	0	0
rs2523716	6	30170525	C	T	-0.0476809	0.232862	8.83268	1.47e-09	-0.161437	0.0220144	-0.741507	0.000991831	0.146802	0.30042	No	Yes	No	1	0	0	0	0
rs9280917	6	30170628	T	TA	-0.0477888	0.230498	8.78781	1.63e-09	#NULL!	#NULL!	#NULL!	#NULL!	#NULL!	#NULL!	#NULL!	#NULL!	#NULL!	#NULL!	#NULL!	#NULL!	#NULL!	#NULL!
.	6	30170823	CTT	C	-0.0442229	0.294313	6.38195	4.15e-07	#NULL!	#NULL!	#NULL!	#NULL!	#NULL!	#NULL!	#NULL!	#NULL!	#NULL!	#NULL!	#NULL!	#NULL!	#NULL!	#NULL!
rs542100740	6	30170829	T	C	-0.0442229	0.294313	6.38195	4.15e-07	-0.0997195	0.120502	-0.503175	0.0141858	0.331583	0.0102356	No	Yes	Yes	2	0	0	0	0
rs1117488	6	30170906	G	T	-0.047553	0.234434	8.82681	1.49e-09	-0.163807	0.0200195	-0.335875	0.135536	0.026497	0.851595	No	No	No	0	0	0	0	0
rs1117487	6	30170970	A	G	-0.047553	0.234434	8.82681	1.49e-09	-0.163807	0.0200195	-0.335875	0.135536	0.026497	0.851595	No	No	No	0	0	0	0	0
rs2844776	6	30171827	T	C	-0.0474537	0.234472	8.79048	1.62e-09	-0.147676	0.0355151	-0.317808	0.156741	0.0655408	0.642647	No	No	No	0	0	0	0	0
.	6	30172571	CA	C	-0.0472955	0.256393	7.8041	1.57e-08	#NULL!	#NULL!	#NULL!	#NULL!	#NULL!	#NULL!	#NULL!	#NULL!	#NULL!	#NULL!	#NULL!	#NULL!	#NULL!	#NULL!
rs2523712	6	30173538	G	A	-0.0616215	0.134444	9.45593	3.5e-10	-0.17735	0.0841304	-0.186005	0.570787	0.0870237	0.673456	No	No	No	0	0	0	0	0
rs2021722	6	30174131	C	T	-0.0474434	0.234448	8.79048	1.62e-09	-0.163807	0.0200195	-0.335875	0.135536	0.026497	0.851595	No	No	No	0	0	0	0	0
rs885913	6	30174428	A	T	-0.0454222	0.165868	6.38616	4.11e-07	-0.253721	0.00571358	-0.200227	0.494796	0.116592	0.527624	No	No	No	0	0	0	0	0
rs9280921	6	30181567	T	TC	-0.0457247	0.165792	6.45842	3.48e-07	#NULL!	#NULL!	#NULL!	#NULL!	#NULL!	#NULL!	#NULL!	#NULL!	#NULL!	#NULL!	#NULL!	#NULL!	#NULL!	#NULL!
rs1264690	6	30195038	G	T	-0.0453504	0.165955	6.36856	4.28e-07	-0.27947	0.00219796	-0.243464	0.403783	0.0435746	0.812333	No	No	No	0	0	0	0	0
rs2844781	6	30204247	A	T	-0.0590036	0.136267	8.84164	1.44e-09	-0.156048	0.125626	-0.201014	0.536665	0.107856	0.59837	No	No	No	0	0	0	0	0
rs2523742	6	30204399	C	G	-0.0454167	0.165332	6.36251	4.34e-07	-0.27947	0.00219796	-0.243464	0.403783	0.0435746	0.812333	No	No	No	0	0	0	0	0
rs35861412	6	30207360	T	TA	-0.0444552	0.1751	6.39254	4.05e-07	#NULL!	#NULL!	#NULL!	#NULL!	#NULL!	#NULL!	#NULL!	#NULL!	#NULL!	#NULL!	#NULL!	#NULL!	#NULL!	#NULL!
rs3129693	6	30207929	A	T	-0.0452891	0.175805	6.6216	2.39e-07	-0.133332	0.11306	-0.548724	0.0411744	0.211915	0.21029	No	Yes	No	1	0	0	0	0
rs2188099	6	30209918	A	G	-0.0445894	0.175102	6.42713	3.74e-07	-0.180775	0.0323014	-0.202539	0.452799	-0.0097431	0.954241	No	No	No	0	0	0	0	0
rs2844770	6	30210550	C	A	-0.0445937	0.175102	6.42829	3.73e-07	-0.196551	0.0166508	-0.277869	0.28938	0.0131827	0.936347	No	No	No	0	0	0	0	0
rs3129696	6	30214250	G	C	-0.0446223	0.1751	6.43533	3.67e-07	#NULL!	#NULL!	#NULL!	#NULL!	#NULL!	#NULL!	#NULL!	#NULL!	#NULL!	#NULL!	#NULL!	#NULL!	#NULL!	#NULL!
rs9261608	6	30217351	T	C	-0.0584386	0.142646	8.85699	1.39e-09	-0.179636	0.059156	-0.22388	0.461515	0.0950416	0.619416	No	No	No	0	0	0	0	0
rs1579218	6	30224393	A	G	0.0476772	0.14403	6.42136	3.79e-07	0.268543	1.65e-05	-0.221338	0.267008	0.647621	2.44e-07	No	No	No	0	0	0	0	0
rs3094632	6	30225273	G	A	-0.0437341	0.17701	6.24109	5.74e-07	-0.181111	0.0296644	0.323227	0.224437	-0.183854	0.272252	No	No	No	0	0	0	0	0
rs9391806	6	30227397	C	T	0.0479636	0.144013	6.49621	3.19e-07	0.255795	4.08e-05	-0.243524	0.221929	0.600441	1.7e-06	No	No	No	0	0	0	0	0
rs3129697	6	30227425	C	G	-0.0432052	0.177317	6.12205	7.55e-07	-0.181111	0.0296644	0.323227	0.224437	-0.183854	0.272252	No	No	No	0	0	0	0	0
rs9261629	6	30227913	G	T	-0.0454981	0.165549	6.23958	5.76e-07	-0.181111	0.0296644	0.323227	0.224437	-0.183854	0.272252	No	No	No	0	0	0	0	0
rs3129699	6	30229989	C	T	-0.0433296	0.177331	6.15428	7.01e-07	-0.181111	0.0296644	0.323227	0.224437	-0.183854	0.272252	No	No	No	0	0	0	0	0
rs3130398	6	30230760	G	A	-0.0433296	0.177331	6.15428	7.01e-07	-0.181111	0.0296644	0.323227	0.224437	-0.183854	0.272252	No	No	No	0	0	0	0	0
rs3130399	6	30230768	A	T	-0.0587281	0.135747	8.72125	1.9e-09	-0.156048	0.125626	-0.201014	0.536665	0.107856	0.59837	No	No	No	0	0	0	0	0
rs3130400	6	30230777	A	G	-0.0433454	0.176505	6.12378	7.52e-07	-0.181111	0.0296644	0.323227	0.224437	-0.183854	0.272252	No	No	No	0	0	0	0	0
rs9278630	6	30231285	AC	A	-0.0436325	0.176406	6.20412	6.25e-07	#NULL!	#NULL!	#NULL!	#NULL!	#NULL!	#NULL!	#NULL!	#NULL!	#NULL!	#NULL!	#NULL!	#NULL!	#NULL!	#NULL!
rs144443573	6	30232544	GAGAA	G	-0.0433851	0.17709	6.15802	6.95e-07	-0.181111	0.0296644	0.323227	0.224437	-0.183854	0.272252	No	No	No	0	0	0	0	0
.	6	30233356	T	TTTTA	-0.0434823	0.177378	6.1945	6.39e-07	#NULL!	#NULL!	#NULL!	#NULL!	#NULL!	#NULL!	#NULL!	#NULL!	#NULL!	#NULL!	#NULL!	#NULL!	#NULL!	#NULL!
rs3132656	6	30233739	T	C	-0.0434823	0.177378	6.1945	6.39e-07	-0.181111	0.0296644	0.323227	0.224437	-0.183854	0.272252	No	No	No	0	0	0	0	0
rs3132655	6	30233876	T	C	-0.0434823	0.177378	6.1945	6.39e-07	-0.181111	0.0296644	0.323227	0.224437	-0.183854	0.272252	No	No	No	0	0	0	0	0
rs3129707	6	30235204	G	A	-0.0435649	0.17737	6.21467	6.1e-07	-0.181111	0.0296644	0.323227	0.224437	-0.183854	0.272252	No	No	No	0	0	0	0	0
rs3129708	6	30236038	G	T	-0.0435649	0.17737	6.21467	6.1e-07	-0.181111	0.0296644	0.323227	0.224437	-0.183854	0.272252	No	No	No	0	0	0	0	0
rs9368628	6	30238559	A	G	0.0480626	0.144413	6.53611	2.91e-07	0.29036	2.99e-06	-0.343135	0.0843583	0.73887	3.47e-09	No	No	No	0	0	0	0	0
rs9393999	6	30241114	A	G	0.0478649	0.143956	6.47237	3.37e-07	0.267593	1.74e-05	-0.291956	0.142739	0.636394	3.82e-07	No	No	No	0	0	0	0	0
rs9357095	6	30242128	A	G	0.0480341	0.144416	6.52871	2.96e-07	0.29036	2.99e-06	-0.343135	0.0843583	0.73887	3.47e-09	No	No	No	0	0	0	0	0
rs2894145	6	30242904	G	A	0.0480341	0.144416	6.52871	2.96e-07	0.29036	2.99e-06	-0.343135	0.0843583	0.73887	3.47e-09	No	No	No	0	0	0	0	0
rs9380163	6	30246131	C	T	0.0480166	0.144418	6.52578	2.98e-07	0.29036	2.99e-06	-0.343135	0.0843583	0.73887	3.47e-09	No	No	No	0	0	0	0	0
rs3094069	6	30251391	C	T	-0.0608969	0.133725	9.22548	5.95e-10	-0.17735	0.0841304	-0.186005	0.570787	0.0870237	0.673456	No	No	No	0	0	0	0	0
rs2394779	6	30252606	A	C	0.0477192	0.144004	6.43415	3.68e-07	0.267593	1.74e-05	-0.291956	0.142739	0.636394	3.82e-07	No	No	No	0	0	0	0	0
.	6	30255163	G	GT	-0.0443697	0.171657	6.266	5.42e-07	#NULL!	#NULL!	#NULL!	#NULL!	#NULL!	#NULL!	#NULL!	#NULL!	#NULL!	#NULL!	#NULL!	#NULL!	#NULL!	#NULL!
rs56183729	6	30263108	C	T	0.0484926	0.128139	6.05651	8.78e-07	0.287675	1.49e-05	-0.435809	0.0402242	0.812011	1.23e-09	No	No	No	0	0	0	0	0
rs9368633	6	30265526	G	A	0.0480556	0.14442	6.53462	2.92e-07	0.29036	2.99e-06	-0.343135	0.0843583	0.73887	3.47e-09	No	No	No	0	0	0	0	0
rs9394000	6	30266145	G	A	0.0478556	0.143961	6.47108	3.38e-07	0.267593	1.74e-05	-0.291956	0.142739	0.636394	3.82e-07	No	No	No	0	0	0	0	0
rs2285798	6	30272621	A	C	0.0480747	0.144431	6.5391	2.89e-07	0.29036	2.99e-06	-0.343135	0.0843583	0.73887	3.47e-09	No	No	No	0	0	0	0	0
.	6	30276382	GTTTTT	G	0.0368753	0.530693	6.20831	6.19e-07	#NULL!	#NULL!	#NULL!	#NULL!	#NULL!	#NULL!	#NULL!	#NULL!	#NULL!	#NULL!	#NULL!	#NULL!	#NULL!	#NULL!
rs80118539	6	30276664	C	T	0.0478325	0.14396	6.46471	3.43e-07	0.267593	1.74e-05	-0.291956	0.142739	0.636394	3.82e-07	No	No	No	0	0	0	0	0
rs3094628	6	30285312	G	C	-0.061026	0.13392	9.24872	5.64e-10	-0.201257	0.0519211	-0.191692	0.562351	-0.00566776	0.978287	No	No	No	0	0	0	0	0
rs12174823	6	30292083	T	C	0.0487285	0.128164	6.1107	7.75e-07	0.287675	1.49e-05	-0.435809	0.0402242	0.812011	1.23e-09	No	No	No	0	0	0	0	0
rs3094064	6	30296253	G	A	-0.0590301	0.137051	8.89279	1.28e-09	-0.141923	0.167653	-0.267271	0.415759	0.161541	0.434498	No	No	No	0	0	0	0	0
rs9391762	6	30301345	A	G	0.0488594	0.128322	6.14874	7.1e-07	0.273978	3.79e-05	-0.53309	0.0121818	0.710289	1.11e-07	No	No	No	0	0	0	0	0
rs9394002	6	30304293	G	A	0.0489248	0.144976	6.77211	1.69e-07	0.255949	4.1e-05	-0.377823	0.0582995	0.547588	1.29e-05	No	No	No	0	0	0	0	0
rs9278648	6	30305993	CTT	C	-0.0592069	0.13709	8.9393	1.15e-09	-0.141923	0.167653	-0.267271	0.415759	0.161541	0.434498	No	No	No	0	0	0	0	0
rs3129840	6	30307342	G	C	-0.0456502	0.176016	6.72125	1.9e-07	-0.173623	0.0403546	0.336688	0.213316	-0.146649	0.389101	No	No	No	0	0	0	0	0
rs3778626	6	30308916	C	T	0.0493523	0.145836	6.91009	1.23e-07	0.298827	1.52e-06	-0.487848	0.0141238	0.67341	7.29e-08	No	No	No	0	0	0	0	0
rs9278650	6	30322931	GT	G	-0.0574328	0.147181	8.9431	1.14e-09	#NULL!	#NULL!	#NULL!	#NULL!	#NULL!	#NULL!	#NULL!	#NULL!	#NULL!	#NULL!	#NULL!	#NULL!	#NULL!	#NULL!
rs9280949	6	30323976	A	AT	-0.0584424	0.137657	8.75203	1.77e-09	#NULL!	#NULL!	#NULL!	#NULL!	#NULL!	#NULL!	#NULL!	#NULL!	#NULL!	#NULL!	#NULL!	#NULL!	#NULL!	#NULL!
rs56722471	6	30326727	TA	T	-0.0606262	0.134976	9.21824	6.05e-10	#NULL!	#NULL!	#NULL!	#NULL!	#NULL!	#NULL!	#NULL!	#NULL!	#NULL!	#NULL!	#NULL!	#NULL!	#NULL!	#NULL!
rs3094059	6	30327194	G	A	-0.061113	0.135135	9.36151	4.35e-10	-0.0754314	0.467505	-0.369355	0.265494	0.586989	0.00492424	No	No	Yes	1	0	0	0	0
rs3094058	6	30327196	G	A	-0.0618754	0.134406	9.51999	3.02e-10	-0.0754314	0.467505	-0.369355	0.265494	0.586989	0.00492424	No	No	Yes	1	0	0	0	0
rs3132648	6	30330392	C	G	-0.0605441	0.135036	9.19997	6.31e-10	-0.0754314	0.467505	-0.369355	0.265494	0.586989	0.00492424	No	No	Yes	1	0	0	0	0
rs3132647	6	30330737	A	G	-0.0607227	0.135028	9.24949	5.63e-10	-0.0754314	0.467505	-0.369355	0.265494	0.586989	0.00492424	No	No	Yes	1	0	0	0	0
rs2040450	6	30334339	C	T	0.0478892	0.131788	6.04576	9e-07	-0.106049	0.136005	-0.6999	0.00206945	0.0222377	0.876463	No	No	No	0	0	0	0	0
rs3130356	6	30336663	T	C	-0.0604338	0.135045	9.17005	6.76e-10	-0.0754314	0.467505	-0.369355	0.265494	0.586989	0.00492424	No	No	Yes	1	0	0	0	0
rs2523725	6	30338310	G	T	0.0479028	0.132274	6.07779	8.36e-07	-0.0962694	0.1698	-0.665882	0.00295292	0.043939	0.755352	No	No	No	0	0	0	0	0
rs3129815	6	30340528	G	A	-0.060589	0.135051	9.21396	6.11e-10	-0.0754314	0.467505	-0.369355	0.265494	0.586989	0.00492424	No	No	Yes	1	0	0	0	0
rs3132638	6	30341471	T	C	-0.0544587	0.145499	8.03668	9.19e-09	-0.0975413	0.32763	-0.636288	0.0456348	0.917188	4.68e-06	No	Yes	Yes	2	0	0	1	1
rs3129817	6	30342753	G	A	-0.0530549	0.147163	7.72816	1.87e-08	-0.118311	0.21677	-0.689947	0.0241582	1.05605	4.14e-08	No	Yes	Yes	2	0	0	1	1
rs3129822	6	30346208	G	T	-0.0544329	0.145497	8.02965	9.34e-09	-0.0975413	0.32763	-0.636288	0.0456348	0.917188	4.68e-06	No	Yes	Yes	2	0	0	1	1
rs200293592	6	30348378	T	TTC	-0.0556422	0.145453	8.34199	4.55e-09	-0.0982585	0.324121	-0.634504	0.046261	0.91352	5.11e-06	No	Yes	Yes	2	0	0	1	1
rs3094712	6	30351348	T	C	-0.0606479	0.135036	9.22915	5.9e-10	-0.0754314	0.467505	-0.369355	0.265494	0.586989	0.00492424	No	No	Yes	1	0	0	0	0
rs3094031	6	30351844	G	A	-0.0545101	0.14549	8.05012	8.91e-09	-0.0975413	0.32763	-0.636288	0.0456348	0.917188	4.68e-06	No	Yes	Yes	2	0	0	1	1
rs3130123	6	30352647	G	A	-0.0544919	0.145488	8.04479	9.02e-09	-0.0975413	0.32763	-0.636288	0.0456348	0.917188	4.68e-06	No	Yes	Yes	2	0	0	1	1
rs3094030	6	30353426	G	A	-0.0544275	0.145482	8.02733	9.39e-09	-0.0975413	0.32763	-0.636288	0.0456348	0.917188	4.68e-06	No	Yes	Yes	2	0	0	1	1
rs9280963	6	30354913	C	CA	-0.0607865	0.135308	9.26922	5.38e-10	#NULL!	#NULL!	#NULL!	#NULL!	#NULL!	#NULL!	#NULL!	#NULL!	#NULL!	#NULL!	#NULL!	#NULL!	#NULL!	#NULL!
rs3094053	6	30355184	A	G	-0.0544678	0.14549	8.0381	9.16e-09	-0.0975413	0.32763	-0.636288	0.0456348	0.917188	4.68e-06	No	Yes	Yes	2	0	0	1	1
rs3094704	6	30357294	C	T	-0.0607512	0.13502	9.25649	5.54e-10	-0.0754314	0.467505	-0.369355	0.265494	0.586989	0.00492424	No	No	Yes	1	0	0	0	0
rs3094049	6	30359360	G	A	-0.0543967	0.145544	8.02136	9.52e-09	-0.0975413	0.32763	-0.636288	0.0456348	0.917188	4.68e-06	No	Yes	Yes	2	0	0	1	1
rs2516686	6	30361423	A	G	0.0475785	0.13223	6.0013	9.97e-07	-0.0962694	0.1698	-0.665882	0.00295292	0.043939	0.755352	No	No	No	0	0	0	0	0
rs11961853	6	30365629	C	T	-0.0459434	0.176107	6.66555	2.16e-07	-0.0456974	0.543431	-0.0636399	0.791118	0.873505	7.51e-09	No	No	Yes	1	0	0	1	1
rs3132617	6	30378408	T	C	-0.06098	0.14581	9.88606	1.3e-10	-0.325136	0.00128051	0.0703144	0.827551	0.352548	0.0826472	No	No	No	0	0	0	0	0
rs3131111	6	30381596	T	C	-0.0601794	0.145939	9.65561	2.21e-10	-0.325136	0.00128051	0.0703144	0.827551	0.352548	0.0826472	No	No	No	0	0	0	0	0
rs3132645	6	30409249	T	C	-0.0605772	0.146023	9.77989	1.66e-10	-0.304979	0.00228521	0.0979441	0.759259	0.391093	0.0518482	No	No	No	0	0	0	0	0
rs3094693	6	30418966	C	A	-0.060912	0.146383	9.89963	1.26e-10	#NULL!	#NULL!	#NULL!	#NULL!	#NULL!	#NULL!	#NULL!	#NULL!	#NULL!	#NULL!	#NULL!	#NULL!	#NULL!	#NULL!
rs3131112	6	30447674	A	C	-0.0607789	0.144696	9.77211	1.69e-10	-0.212382	0.0367903	-0.687041	0.034523	0.677233	0.000929679	No	Yes	Yes	2	0	0	0	0
rs3095276	6	30566407	A	G	-0.0544517	0.147553	8.10735	7.81e-09	-0.248839	0.0145147	-0.524689	0.106818	0.84982	3.31e-05	No	No	Yes	1	0	0	1	1
rs9262126	6	30596421	G	A	-0.0552198	0.147536	8.31605	4.83e-09	-0.248839	0.0145147	-0.524689	0.106818	0.84982	3.31e-05	No	No	Yes	1	0	0	1	1
rs9262130	6	30603519	G	A	-0.0560444	0.147433	8.5391	2.89e-09	-0.248839	0.0145147	-0.524689	0.106818	0.84982	3.31e-05	No	No	Yes	1	0	0	1	1
.	6	30626319	CA	C	-0.0500126	0.242797	6.40012	3.98e-07	#NULL!	#NULL!	#NULL!	#NULL!	#NULL!	#NULL!	#NULL!	#NULL!	#NULL!	#NULL!	#NULL!	#NULL!	#NULL!	#NULL!
rs9262141	6	30644137	T	C	-0.0550194	0.147753	8.27084	5.36e-09	-0.164762	0.0924507	-0.181513	0.561848	0.508284	0.00984344	No	No	Yes	1	0	0	0	0
rs9262146	6	30656828	C	G	-0.055994	0.14774	8.54516	2.85e-09	-0.221615	0.0282551	-0.375369	0.244948	0.804911	7.42e-05	No	No	Yes	1	0	0	1	1
rs3132583	6	30688575	G	C	-0.0563559	0.14944	8.7167	1.92e-09	-0.349557	0.000347257	0.54942	0.0786413	0.170516	0.385857	No	No	No	0	0	0	0	0
rs9278751	6	30694863	CTA	C	-0.0559464	0.149456	8.60206	2.5e-09	#NULL!	#NULL!	#NULL!	#NULL!	#NULL!	#NULL!	#NULL!	#NULL!	#NULL!	#NULL!	#NULL!	#NULL!	#NULL!	#NULL!
rs3095327	6	30699022	G	A	-0.0483218	0.158184	6.88273	1.31e-07	-0.362713	0.000184041	0.564053	0.068909	0.30953	0.112749	No	No	No	0	0	0	0	0
rs3130661	6	30708695	C	T	-0.0557546	0.149271	8.5391	2.89e-09	-0.349557	0.000347257	0.54942	0.0786413	0.170516	0.385857	No	No	No	0	0	0	0	0
rs3094125	6	30709357	G	A	-0.0554753	0.149188	8.45717	3.49e-09	-0.349557	0.000347257	0.54942	0.0786413	0.170516	0.385857	No	No	No	0	0	0	0	0
rs3130662	6	30713808	C	A	-0.0425788	0.189651	6.25104	5.61e-07	-0.229876	0.00293073	1.24601	4.44e-07	-0.148197	0.340295	No	No	No	0	0	0	0	0
rs3129974	6	30723169	A	G	-0.0566535	0.149755	8.82102	1.51e-09	-0.236437	0.0182535	-0.271623	0.396168	0.761669	0.000156105	No	No	Yes	1	0	0	1	1
rs3095328	6	30723781	G	A	-0.0566074	0.149756	8.80688	1.56e-09	-0.236437	0.0182535	-0.271623	0.396168	0.761669	0.000156105	No	No	Yes	1	0	0	1	1
rs3095326	6	30725841	C	T	-0.0566568	0.151741	8.91364	1.22e-09	-0.188599	0.0573384	-0.339724	0.283978	0.863514	1.5e-05	No	No	Yes	1	0	0	1	1
rs3094118	6	30732858	C	T	-0.0528525	0.156193	8.02457	9.45e-09	-0.164099	0.0840824	-0.583721	0.0543299	0.772399	5.21e-05	No	No	Yes	1	0	0	1	1
rs3130665	6	30735979	C	T	-0.0531747	0.156131	8.10735	7.81e-09	-0.164099	0.0840824	-0.583721	0.0543299	0.772399	5.21e-05	No	No	Yes	1	0	0	1	1
rs9278760	6	30737675	GC	G	-0.0529773	0.156402	8.06399	8.63e-09	-0.121803	0.196073	-0.639315	0.0335803	0.864505	4.95e-06	No	Yes	Yes	2	0	0	1	1
rs3095334	6	30742713	G	C	-0.0525665	0.156445	7.95468	1.11e-08	-0.163601	0.0850476	-0.583038	0.0546278	0.772633	5.18e-05	No	No	Yes	1	0	0	1	1
rs3130669	6	30743739	G	A	-0.0515613	0.153102	7.51286	3.07e-08	-0.163601	0.0850476	-0.583038	0.0546278	0.772633	5.18e-05	No	No	Yes	1	0	0	1	1
rs3129977	6	30745800	A	C	-0.051884	0.157003	7.77989	1.66e-08	-0.0581943	0.503679	-0.954247	0.000593545	0.924894	1.22e-07	No	Yes	Yes	2	0	0	1	1
rs3131041	6	30755067	C	T	-0.0526878	0.156521	7.9914	1.02e-08	-0.121803	0.196073	-0.639315	0.0335803	0.864505	4.95e-06	No	Yes	Yes	2	0	0	1	1
rs3129980	6	30758371	C	G	-0.0520546	0.15658	7.81816	1.52e-08	-0.163601	0.0850476	-0.583038	0.0546278	0.772633	5.18e-05	No	No	Yes	1	0	0	1	1
rs3131047	6	30759335	T	C	-0.0519965	0.156553	7.80134	1.58e-08	-0.163601	0.0850476	-0.583038	0.0546278	0.772633	5.18e-05	No	No	Yes	1	0	0	1	1
rs3131048	6	30759426	G	A	-0.0519965	0.156553	7.80134	1.58e-08	-0.163601	0.0850476	-0.583038	0.0546278	0.772633	5.18e-05	No	No	Yes	1	0	0	1	1
rs3129982	6	30760190	C	T	-0.0520347	0.15656	7.81248	1.54e-08	-0.163601	0.0850476	-0.583038	0.0546278	0.772633	5.18e-05	No	No	Yes	1	0	0	1	1
rs3129983	6	30760276	C	T	-0.0520279	0.156578	7.81248	1.54e-08	-0.163601	0.0850476	-0.583038	0.0546278	0.772633	5.18e-05	No	No	Yes	1	0	0	1	1
rs9262200	6	30760725	G	A	-0.051853	0.155295	7.70553	1.97e-08	-0.163601	0.0850476	-0.583038	0.0546278	0.772633	5.18e-05	No	No	Yes	1	0	0	1	1
rs9281044	6	30760781	A	AC	-0.0519373	0.156499	7.77989	1.66e-08	#NULL!	#NULL!	#NULL!	#NULL!	#NULL!	#NULL!	#NULL!	#NULL!	#NULL!	#NULL!	#NULL!	#NULL!	#NULL!	#NULL!
rs9262202	6	30760907	T	C	-0.0519135	0.15603	7.75449	1.76e-08	-0.163601	0.0850476	-0.583038	0.0546278	0.772633	5.18e-05	No	No	Yes	1	0	0	1	1
rs3129984	6	30761572	C	T	-0.0567502	0.149962	8.85699	1.39e-09	-0.236437	0.0182535	-0.271623	0.396168	0.761669	0.000156105	No	No	Yes	1	0	0	1	1
rs3131058	6	30762238	A	G	-0.0520203	0.156534	7.80688	1.56e-08	-0.163601	0.0850476	-0.583038	0.0546278	0.772633	5.18e-05	No	No	Yes	1	0	0	1	1
rs3129985	6	30762542	C	T	-0.0520203	0.156534	7.80688	1.56e-08	-0.163601	0.0850476	-0.583038	0.0546278	0.772633	5.18e-05	No	No	Yes	1	0	0	1	1
.	6	30763049	T	TAAA	-0.0520401	0.156556	7.81531	1.53e-08	#NULL!	#NULL!	#NULL!	#NULL!	#NULL!	#NULL!	#NULL!	#NULL!	#NULL!	#NULL!	#NULL!	#NULL!	#NULL!	#NULL!
rs3131062	6	30763714	T	A	-0.0493096	0.183537	7.97062	1.07e-08	-0.00519792	0.944574	0.0411091	0.863287	0.0941285	0.531018	No	No	No	0	0	0	0	0
rs1264373	6	30769273	G	A	-0.053656	0.152729	8.10679	7.82e-09	-0.263497	0.00904487	-0.416907	0.196274	0.805359	7.28e-05	No	No	Yes	1	0	0	1	1
rs2524266	6	30780568	C	T	-0.0544421	0.152974	8.33348	4.64e-09	-0.263292	0.00910216	-0.416662	0.19656	0.805005	7.34e-05	No	No	Yes	1	0	0	1	1
rs886423	6	30782205	G	C	-0.0431275	0.191163	6.4437	3.6e-07	-0.0494932	0.519176	0.00474058	0.984577	0.616641	6.44e-05	No	No	Yes	1	0	0	1	1
rs9281054	6	30783284	G	GT	-0.0498706	0.159501	7.34199	4.55e-08	#NULL!	#NULL!	#NULL!	#NULL!	#NULL!	#NULL!	#NULL!	#NULL!	#NULL!	#NULL!	#NULL!	#NULL!	#NULL!	#NULL!
rs1264357	6	30783579	G	A	-0.0542165	0.15277	8.2644	5.44e-09	#NULL!	#NULL!	#NULL!	#NULL!	#NULL!	#NULL!	#NULL!	#NULL!	#NULL!	#NULL!	#NULL!	#NULL!	#NULL!	#NULL!
rs1264355	6	30784193	G	A	-0.0498706	0.159501	7.34199	4.55e-08	-0.186939	0.0505301	-0.717261	0.0188005	0.810349	2.46e-05	No	Yes	Yes	2	0	0	1	1
rs1264349	6	30796659	A	G	-0.0537554	0.15234	8.11862	7.61e-09	-0.263292	0.00910216	-0.416662	0.19656	0.805005	7.34e-05	No	No	Yes	1	0	0	1	1
rs1110482	6	30803526	A	G	-0.0528815	0.152603	7.89279	1.28e-08	-0.156758	0.111727	-0.430572	0.171555	0.76546	0.000112158	No	No	Yes	1	0	0	1	1
rs2535334	6	30812996	G	A	-0.0527826	0.152604	7.86646	1.36e-08	-0.156758	0.111727	-0.430572	0.171555	0.76546	0.000112158	No	No	Yes	1	0	0	1	1
rs2844661	6	30821522	C	T	-0.0527323	0.152614	7.85387	1.4e-08	-0.156758	0.111727	-0.430572	0.171555	0.76546	0.000112158	No	No	Yes	1	0	0	1	1
rs2535328	6	30825994	C	T	-0.0526785	0.152624	7.83863	1.45e-08	-0.156758	0.111727	-0.430572	0.171555	0.76546	0.000112158	No	No	Yes	1	0	0	1	1
rs3132577	6	30831195	G	A	-0.0527037	0.152623	7.84771	1.42e-08	-0.156758	0.111727	-0.430572	0.171555	0.76546	0.000112158	No	No	Yes	1	0	0	1	1
rs1554245521	6	30833950	G	GT	-0.0527213	0.152625	7.85078	1.41e-08	#NULL!	#NULL!	#NULL!	#NULL!	#NULL!	#NULL!	#NULL!	#NULL!	#NULL!	#NULL!	#NULL!	#NULL!	#NULL!	#NULL!
rs9257005	6	30833951	C	T	-0.0526857	0.152627	7.84164	1.44e-08	-0.156758	0.111727	-0.430572	0.171555	0.76546	0.000112158	No	No	Yes	1	0	0	1	1
rs9262261	6	30833954	A	G	-0.0529865	0.147988	7.66154	2.18e-08	-0.0698159	0.515354	-0.572801	0.0947995	0.954622	9.65e-06	No	No	Yes	1	0	0	1	1
rs9262262	6	30833956	T	G	-0.0529531	0.147969	7.6517	2.23e-08	-0.0698159	0.515354	-0.572801	0.0947995	0.954622	9.65e-06	No	No	Yes	1	0	0	1	1
rs9262263	6	30833957	T	C	-0.0529531	0.147969	7.6517	2.23e-08	-0.0698159	0.515354	-0.572801	0.0947995	0.954622	9.65e-06	No	No	Yes	1	0	0	1	1
rs1264324	6	30855211	T	G	-0.0522361	0.152116	7.70115	1.99e-08	-0.217478	0.0286135	-0.567462	0.0739063	0.865779	1.47e-05	No	No	Yes	1	0	0	1	1
.	6	30871259	CTTTTTTTTTTTT	C	-0.0530142	0.154278	7.99568	1.01e-08	#NULL!	#NULL!	#NULL!	#NULL!	#NULL!	#NULL!	#NULL!	#NULL!	#NULL!	#NULL!	#NULL!	#NULL!	#NULL!	#NULL!
rs3095155	6	30899051	G	C	-0.0526808	0.15256	7.83863	1.45e-08	-0.156758	0.111727	-0.430572	0.171555	0.76546	0.000112158	No	No	Yes	1	0	0	1	1
rs1632855	6	30971769	A	G	-0.0441441	0.187172	6.61083	2.45e-07	-0.19096	0.0195618	-0.458944	0.0791125	0.53733	0.00108836	No	No	Yes	1	0	0	0	0
rs62401668	6	30998051	T	C	0.0517521	0.109383	6.02965	9.34e-07	0.184586	0.00963652	0.362502	0.111574	0.375485	0.00882351	No	No	No	0	0	0	0	0
rs62401670	6	30998453	G	A	0.0533987	0.110321	6.43533	3.67e-07	0.184586	0.00963652	0.362502	0.111574	0.375485	0.00882351	No	No	No	0	0	0	0	0
rs111673650	6	30998917	C	T	0.0535638	0.110374	6.47625	3.34e-07	0.176905	0.0133486	0.3105	0.174046	0.374484	0.00918721	No	No	No	0	0	0	0	0
rs79027726	6	30999015	A	G	0.0536124	0.110375	6.48678	3.26e-07	0.176905	0.0133486	0.3105	0.174046	0.374484	0.00918721	No	No	No	0	0	0	0	0
rs74340554	6	30999102	T	C	0.054302	0.11156	6.69465	2.02e-07	0.188446	0.00679752	0.747596	0.000775626	0.182502	0.192424	No	Yes	No	1	0	0	0	0
rs62401673	6	30999547	T	C	0.0540588	0.110196	6.5784	2.64e-07	0.178909	0.0153018	0.39663	0.0923918	0.291449	0.0494335	No	No	No	0	0	0	0	0
rs11753325	6	31000139	C	T	0.0525111	0.110991	6.27654	5.29e-07	0.173971	0.0181536	0.578505	0.0139219	0.199726	0.177377	No	Yes	No	1	0	0	0	0
rs62401674	6	31000680	C	T	0.0525007	0.110999	6.27327	5.33e-07	0.189053	0.00963227	0.512105	0.0281659	0.325823	0.0264989	No	Yes	No	1	0	0	0	0
rs12661923	6	31000718	G	A	0.0524753	0.111009	6.26761	5.4e-07	0.168275	0.0207715	0.580792	0.0124843	0.329896	0.0241706	No	Yes	No	1	0	0	0	0
rs10947123	6	31001166	G	A	0.0520403	0.111422	6.18776	6.49e-07	0.182776	0.0126477	0.535636	0.0221721	0.307472	0.0369663	No	Yes	No	1	0	0	0	0
rs3131920	6	31018908	T	G	-0.0500522	0.154349	7.20412	6.25e-08	-0.121079	0.211465	0.484166	0.117844	0.386064	0.0475515	No	No	Yes	1	0	0	0	0
rs4713427	6	31020928	C	A	0.0496849	0.13381	6.56225	2.74e-07	0.0782862	0.236878	0.896158	2.23e-05	0.0497726	0.708369	No	Yes	No	1	0	1	0	1
rs4713428	6	31020933	A	G	0.0496825	0.133817	6.56225	2.74e-07	0.0782862	0.236878	0.896158	2.23e-05	0.0497726	0.708369	No	Yes	No	1	0	1	0	1
rs9262634	6	31025271	A	G	0.0393994	0.215604	6.06399	8.63e-07	-0.208944	0.000625403	0.827275	2.25e-05	-0.0864018	0.482039	Yes	Yes	No	2	0	1	0	1
rs3060007	6	31030839	CAA	C	0.0390289	0.236028	6.27084	5.36e-07	#NULL!	#NULL!	#NULL!	#NULL!	#NULL!	#NULL!	#NULL!	#NULL!	#NULL!	#NULL!	#NULL!	#NULL!	#NULL!	#NULL!
rs9262670	6	31034990	C	T	0.0401211	0.23274	6.54212	2.87e-07	-0.170092	0.00389884	0.567705	0.00257105	-0.0740817	0.532001	Yes	Yes	No	2	0	0	0	0
rs3131794	6	31035391	G	T	-0.0489278	0.155677	6.92812	1.18e-07	-0.16874	0.0709722	1.28121	1.77e-05	0.10069	0.592136	No	No	No	0	0	0	0	0
rs184375406	6	31035647	G	A	0.0893904	0.0413264	7.19111	6.44e-08	0.157985	0.17702	-0.291642	0.435437	0.49878	0.0340517	No	No	No	0	0	0	0	0
rs3094671	6	31044463	T	C	-0.0491571	0.155256	7.00393	9.91e-08	-0.0851456	0.375739	0.388244	0.206169	0.459824	0.0173571	No	No	Yes	1	0	0	0	0
rs72861369	6	31045717	C	T	0.0634885	0.0704378	6.13312	7.36e-07	0.241817	0.00395622	-1.1399	2.12e-05	1.2351	2.45e-13	No	No	No	0	0	0	0	0
rs3094087	6	31061561	T	C	-0.0462842	0.171724	6.78252	1.65e-07	0.0209767	0.803487	0.649965	0.0157917	0.313736	0.0641689	No	No	No	0	0	0	0	0
rs369634321	6	31063597	AAACT	A	0.0650571	0.069046	6.27819	5.27e-07	#NULL!	#NULL!	#NULL!	#NULL!	#NULL!	#NULL!	#NULL!	#NULL!	#NULL!	#NULL!	#NULL!	#NULL!	#NULL!	#NULL!
rs3130968	6	31065071	C	T	-0.0462722	0.171546	6.77728	1.67e-07	0.0209767	0.803487	0.649965	0.0157917	0.313736	0.0641689	No	No	No	0	0	0	0	0
rs144846110	6	31066633	A	G	-0.0479236	0.157547	6.76447	1.72e-07	0.00659833	0.943883	0.107433	0.719801	0.748556	7.12e-05	No	No	Yes	1	0	0	1	1
rs9263617	6	31072893	C	T	-0.0426815	0.186615	6.21968	6.03e-07	0.00608754	0.937985	-0.436015	0.0810943	0.484462	0.00207157	No	No	Yes	1	0	0	0	0
rs2233980	6	31079644	G	A	-0.0488162	0.155292	6.91721	1.21e-07	-0.0851456	0.375739	0.388244	0.206169	0.459824	0.0173571	No	No	Yes	1	0	0	0	0
rs17190491	6	31081635	G	A	0.0652461	0.0837543	7.44491	3.59e-08	0.196782	0.0141107	-0.4015	0.117123	0.801715	6.59e-07	No	No	No	0	0	0	0	0
rs3130562	6	31100974	T	C	-0.0495976	0.156105	7.14206	7.21e-08	-0.195532	0.0417728	0.471364	0.124593	0.309053	0.109624	No	No	No	0	0	0	0	0
rs3130566	6	31102618	C	G	-0.0495234	0.158669	7.20482	6.24e-08	-0.0223548	0.801728	-0.174454	0.539636	0.566793	0.00154138	No	No	Yes	1	0	0	0	0
rs3132566	6	31102790	G	T	-0.0494426	0.158689	7.18243	6.57e-08	-0.0223548	0.801728	-0.174454	0.539636	0.566793	0.00154138	No	No	Yes	1	0	0	0	0
rs3130568	6	31102884	T	C	-0.0330564	0.493129	6.17005	6.76e-07	-0.00908023	0.85977	-0.491586	0.0027462	0.234192	0.0234172	No	Yes	Yes	2	0	0	0	0
rs3132565	6	31102964	A	G	-0.0330838	0.493084	6.17783	6.64e-07	-0.00908023	0.85977	-0.491586	0.0027462	0.234192	0.0234172	No	Yes	Yes	2	0	0	0	0
rs3094669	6	31103195	C	G	-0.0497763	0.158688	7.26922	5.38e-08	-0.0223548	0.801728	-0.174454	0.539636	0.566793	0.00154138	No	No	Yes	1	0	0	0	0
rs9263724	6	31104956	G	A	0.0416986	0.368255	8.79317	1.61e-09	-0.0125207	0.811214	-0.48842	0.00352303	0.533623	4.06e-07	No	No	No	0	0	0	0	0
rs3131010	6	31105147	C	T	-0.0495036	0.159427	7.23657	5.8e-08	0.0722692	0.419861	-0.150986	0.597862	0.620739	0.000568478	No	No	Yes	1	0	0	0	0
rs3132514	6	31142758	T	C	-0.0406935	0.217987	6.32698	4.71e-07	-0.07423	0.289657	-0.439989	0.0494188	0.619118	1.11e-05	No	Yes	Yes	2	0	0	1	1
rs9500877	6	31159236	T	C	0.0461385	0.159733	6.52143	3.01e-07	0.270981	8.15e-06	1.13138	5.59e-09	-0.131316	0.282848	No	Yes	No	1	0	1	0	1
rs9500880	6	31159728	G	A	0.0461324	0.159733	6.52143	3.01e-07	0.270981	8.15e-06	1.13138	5.59e-09	-0.131316	0.282848	No	Yes	No	1	0	1	0	1
rs9501509	6	31163632	G	A	0.0465223	0.159453	6.61083	2.45e-07	#NULL!	#NULL!	#NULL!	#NULL!	#NULL!	#NULL!	#NULL!	#NULL!	#NULL!	#NULL!	#NULL!	#NULL!	#NULL!	#NULL!
rs9501076	6	31165218	C	T	0.0465489	0.159561	6.6216	2.39e-07	0.273252	7.02e-06	1.17138	1.67e-09	-0.197058	0.107496	No	Yes	No	1	0	1	0	1
rs9263922	6	31177981	C	T	0.0607298	0.0791149	6.08249	8.27e-07	0.499094	2.43e-11	-0.118496	0.620672	0.571163	0.000150027	No	No	No	0	0	0	0	0
rs1639108	6	31196554	T	C	-0.0507617	0.1561	7.44977	3.55e-08	-0.0181577	0.848183	0.147013	0.62758	0.511746	0.00728559	No	No	Yes	1	0	0	0	0
rs9264185	6	31219982	G	A	-0.0411371	0.319438	8.04721	8.97e-09	-0.0736972	0.205447	-0.690719	0.000202584	0.342165	0.00345566	No	Yes	Yes	2	0	1	0	1
rs1049709	6	31236854	T	C	-0.0443318	0.173225	6.3098	4.9e-07	0.0486909	0.464584	0.855022	5.79e-05	-0.22289	0.095922	No	No	No	0	0	0	0	0
rs9264642	6	31238490	T	C	0.0382011	0.599693	7.75696	1.75e-08	0.0459574	0.36216	-1.4871	0	0.420859	3.31e-05	No	No	No	0	0	0	0	0
rs28626310	6	31239449	C	G	-0.0413329	0.196033	6.05899	8.73e-07	0.0620998	0.323719	1.69264	3e-17	-0.790072	4.17e-10	No	No	No	0	0	0	0	0
rs2524076	6	31243830	G	A	0.0338086	0.574916	6.28819	5.15e-07	0.17406	0.00063418	-1.02168	3.39e-10	0.335354	0.00106705	No	No	No	0	0	0	0	0
rs2524075	6	31243859	C	T	-0.0425999	0.264396	7.68825	2.05e-08	-0.0372864	0.530065	1.21078	1.67e-10	-0.606053	3.82e-07	No	No	No	0	0	0	0	0
rs3130696	6	31243884	G	A	-0.0427293	0.265168	7.75696	1.75e-08	-0.0495316	0.405593	1.21583	1.59e-10	-0.593453	7.14e-07	No	No	No	0	0	0	0	0
rs3094680	6	31243895	C	T	0.0334374	0.575629	6.14569	7.15e-07	0.183054	0.000328697	-1.02116	3.54e-10	0.323821	0.00158819	No	No	No	0	0	0	0	0
rs2524067	6	31245821	A	G	-0.0427719	0.177475	6.01863	9.58e-07	-0.0691516	0.334734	1.71896	5.65e-14	-0.683242	2.12e-06	No	No	No	0	0	0	0	0
rs2844609	6	31247390	G	A	-0.0428405	0.17749	6.03668	9.19e-07	-0.071306	0.318534	1.72676	3.69e-14	-0.704764	9.36e-07	No	No	No	0	0	0	0	0
rs2853945	6	31247736	T	C	-0.042875	0.177485	6.04479	9.02e-07	-0.071306	0.318534	1.72676	3.69e-14	-0.704764	9.36e-07	No	No	No	0	0	0	0	0
rs2853942	6	31248169	C	T	-0.0427206	0.177465	6.00568	9.87e-07	-0.071306	0.318534	1.72676	3.69e-14	-0.704764	9.36e-07	No	No	No	0	0	0	0	0
.	6	31249350	T	TA	-0.0445166	0.174917	6.2636	5.45e-07	#NULL!	#NULL!	#NULL!	#NULL!	#NULL!	#NULL!	#NULL!	#NULL!	#NULL!	#NULL!	#NULL!	#NULL!	#NULL!	#NULL!
rs1634772	6	31304079	A	G	-0.0420903	0.184188	6.00393	9.91e-07	-0.12488	0.0499445	0.950646	2.97e-06	-0.497036	0.000104244	No	No	No	0	0	0	0	0
rs1634764	6	31305043	G	T	-0.0427562	0.180145	6.057	8.77e-07	-0.105709	0.112773	1.57359	1.38e-13	-0.643326	1.58e-06	No	No	No	0	0	0	0	0
rs28732124	6	31305284	A	G	0.0364053	0.377542	6.30892	4.91e-07	0.155623	0.0013416	-1.09937	1.26e-12	0.482412	7.64e-07	No	No	No	0	0	0	0	0
rs2854022	6	31306816	T	C	-0.0506246	0.148781	7.06298	8.65e-08	0.108842	0.152543	1.12405	3.72e-06	-0.133323	0.383546	No	No	No	0	0	0	0	0
rs402175	6	31308717	G	A	-0.0499357	0.146786	6.91364	1.22e-07	0.0877297	0.301248	1.21012	8e-06	-0.0525325	0.758214	No	No	No	0	0	0	0	0
rs3132474	6	31309785	G	A	-0.0506016	0.148206	7.08672	8.19e-08	-0.0645218	0.433644	1.64418	4.08e-10	-0.266307	0.108024	No	No	No	0	0	0	0	0
rs9265811	6	31310372	C	T	-0.0501287	0.149069	6.9431	1.14e-07	0.0603584	0.430463	1.25624	2.76e-07	-0.15506	0.313826	No	No	No	0	0	0	0	0
rs2854011	6	31311211	G	A	-0.0505349	0.149652	7.03905	9.14e-08	0.101039	0.212982	1.65979	1.46e-10	-0.147912	0.364615	No	No	No	0	0	0	0	0
rs9265827	6	31311318	A	G	-0.0499911	0.149018	6.90658	1.24e-07	0.109898	0.197239	1.57622	6.91e-09	-0.222145	0.194927	No	No	No	0	0	0	0	0
rs9265831	6	31311449	T	A	-0.050478	0.147881	7.04479	9.02e-08	0.109898	0.197239	1.57622	6.91e-09	-0.222145	0.194927	No	No	No	0	0	0	0	0
rs2854010	6	31312492	A	G	-0.0499116	0.146811	6.91009	1.23e-07	-0.0400425	0.654297	2.40007	4e-17	-0.585475	0.00112755	No	No	No	0	0	0	0	0
rs9265857	6	31312607	G	C	-0.0500682	0.146812	6.95078	1.12e-07	-0.0121944	0.890828	2.45903	0	-0.583182	0.00109482	No	No	No	0	0	0	0	0
rs2394981	6	31313029	G	T	-0.0507849	0.146987	7.11919	7.6e-08	-0.13654	0.11043	2.38959	0	-0.648729	0.000161994	No	No	No	0	0	0	0	0
rs9265908	6	31313677	C	T	-0.0499651	0.146785	6.92445	1.19e-07	-0.111896	0.196847	2.33654	3e-17	-0.562196	0.00126023	No	No	No	0	0	0	0	0
rs9265912	6	31313733	T	C	0.0381457	0.609737	7.67162	2.13e-08	-0.0741806	0.154029	-1.07767	8.68e-11	0.0560157	0.592457	No	No	No	0	0	0	0	0
rs7749555	6	31314274	A	G	-0.0521837	0.144191	7.36151	4.35e-08	-0.00109935	0.990529	1.766	2.31e-09	-0.270673	0.146063	No	No	No	0	0	0	0	0
rs9265946	6	31315138	G	A	-0.0511329	0.144867	7.13727	7.29e-08	0.0351464	0.69107	1.31204	3.39e-06	0.080442	0.651027	No	No	No	0	0	0	0	0
rs9265958	6	31315389	G	A	-0.0500054	0.146746	6.92445	1.19e-07	0.0551763	0.520629	1.437	1.61e-07	-0.137089	0.427362	No	No	No	0	0	0	0	0
rs9265967	6	31315649	G	T	-0.0526713	0.141567	7.34486	4.52e-08	-0.00690985	0.938799	1.75674	9.62e-10	-0.320176	0.0768354	No	No	No	0	0	0	0	0
rs9265971	6	31315792	T	C	-0.0496756	0.146611	6.83863	1.45e-07	-0.00819763	0.92785	1.87818	8.01e-11	-0.409737	0.0243881	No	No	No	0	0	0	0	0
rs9265973	6	31315861	G	A	-0.0496756	0.146611	6.83863	1.45e-07	-0.00819763	0.92785	1.87818	8.01e-11	-0.409737	0.0243881	No	No	No	0	0	0	0	0
rs9265974	6	31315879	T	G	-0.0496756	0.146611	6.83863	1.45e-07	-0.00819763	0.92785	1.87818	8.01e-11	-0.409737	0.0243881	No	No	No	0	0	0	0	0
rs9265976	6	31315933	A	G	-0.0496344	0.1466	6.82974	1.48e-07	-0.00819763	0.92785	1.87818	8.01e-11	-0.409737	0.0243881	No	No	No	0	0	0	0	0
rs9265979	6	31316044	C	T	-0.0495522	0.146605	6.80967	1.55e-07	-0.00819763	0.92785	1.87818	8.01e-11	-0.409737	0.0243881	No	No	No	0	0	0	0	0
rs9265982	6	31316080	C	T	-0.0498547	0.146764	6.89279	1.28e-07	-0.00819763	0.92785	1.87818	8.01e-11	-0.409737	0.0243881	No	No	No	0	0	0	0	0
rs2596510	6	31318308	G	T	-0.0502066	0.146933	6.98716	1.03e-07	0.00131458	0.987902	1.45487	1.47e-07	-0.278393	0.110275	No	No	No	0	0	0	0	0
rs2854002	6	31318705	A	G	-0.0438674	0.171848	6.13787	7.28e-07	0.13571	0.0549429	0.821607	0.000275303	-0.203768	0.151871	No	No	No	0	0	0	0	0
rs2596505	6	31318785	C	T	-0.0453299	0.173015	6.54975	2.82e-07	0.135351	0.0555992	0.822237	0.000272503	-0.20533	0.148773	No	No	No	0	0	0	0	0
rs2596504	6	31319029	C	T	-0.0457739	0.172741	6.64397	2.27e-07	0.165555	0.0177325	0.759844	0.000658655	-0.255909	0.0684088	Yes	No	No	1	0	0	0	0
rs2507995	6	31319215	G	C	-0.0446863	0.172291	6.35853	4.38e-07	0.0718349	0.301436	1.14809	2.31e-07	-0.375973	0.00714744	No	No	No	0	0	0	0	0
rs2442729	6	31319226	C	T	-0.043878	0.173859	6.16622	6.82e-07	0.127359	0.0632142	0.971226	9.19e-06	-0.108726	0.430371	No	No	No	0	0	0	0	0
rs9266065	6	31319478	A	G	-0.0440795	0.173643	6.23807	5.78e-07	0.0711101	0.284736	1.8595	0	-0.67406	4.55e-07	No	No	No	0	0	0	0	0
rs9266066	6	31319525	C	T	-0.0455459	0.171801	6.56384	2.73e-07	0.0778431	0.261774	1.17352	1.17e-07	-0.383719	0.0059371	No	No	No	0	0	0	0	0
rs2442727	6	31319667	G	A	-0.045863	0.168891	6.53165	2.94e-07	0.0202165	0.779992	1.43342	5.46e-10	-0.64932	8.08e-06	No	No	No	0	0	0	0	0
rs2596495	6	31323416	G	C	-0.0472875	0.150692	6.39362	4.04e-07	0.131778	0.103445	0.050883	0.844007	0.47844	0.00328087	No	No	Yes	1	0	0	0	0
rs139144271	6	31323500	CCT	C	-0.0476283	0.150054	6.45717	3.49e-07	#NULL!	#NULL!	#NULL!	#NULL!	#NULL!	#NULL!	#NULL!	#NULL!	#NULL!	#NULL!	#NULL!	#NULL!	#NULL!	#NULL!
rs4990036	6	31323506	C	T	-0.047249	0.150688	6.3851	4.12e-07	0.131245	0.111995	0.0832162	0.752488	0.446397	0.00718407	No	No	Yes	1	0	0	0	0
rs2853999	6	31326074	A	T	-0.0504059	0.1449	6.96658	1.08e-07	0.157602	0.0993358	1.19927	8.63e-05	-0.37764	0.049561	No	No	No	0	0	0	0	0
rs2596547	6	31329642	C	T	-0.0499195	0.145063	6.85387	1.4e-07	0.0752328	0.430061	0.702099	0.0211573	0.158862	0.407312	No	No	No	0	0	0	0	0
rs2523546	6	31332920	G	A	-0.0476712	0.148064	6.40671	3.92e-07	0.0741518	0.430907	0.903304	0.00266651	-0.0205021	0.913759	No	No	No	0	0	0	0	0
rs2844577	6	31334422	T	C	-0.0477192	0.148061	6.41794	3.82e-07	0.063199	0.514691	0.783245	0.0114788	0.111399	0.567901	No	No	No	0	0	0	0	0
rs2596430	6	31335431	T	C	-0.0477971	0.148051	6.43652	3.66e-07	0.063199	0.514691	0.783245	0.0114788	0.111399	0.567901	No	No	No	0	0	0	0	0
rs2156874	6	31335976	G	C	-0.0503539	0.144954	6.95861	1.1e-07	0.063199	0.514691	0.783245	0.0114788	0.111399	0.567901	No	No	No	0	0	0	0	0
rs2905719	6	31344390	A	G	-0.0475679	0.148025	6.37986	4.17e-07	0.0988899	0.283263	-0.102182	0.728584	0.356548	0.0543568	No	No	No	0	0	0	0	0
rs4143332	6	31348365	G	A	-0.0505895	0.144505	6.99568	1.01e-07	0.0220267	0.823101	0.933969	0.00300081	-0.0249213	0.899898	No	No	No	0	0	0	0	0
rs200032555	6	31348830	TA	T	-0.0479453	0.147997	6.46852	3.4e-07	0.0245082	0.801785	0.860818	0.00577405	0.0634495	0.746534	No	No	No	0	0	0	0	0
rs200965092	6	31348832	TA	T	-0.0479453	0.147997	6.46852	3.4e-07	0.0245082	0.801785	0.860818	0.00577405	0.0634495	0.746534	No	No	No	0	0	0	0	0
rs2844530	6	31353435	C	G	-0.0506448	0.144859	7.02733	9.39e-08	0.063199	0.514691	0.783245	0.0114788	0.111399	0.567901	No	No	No	0	0	0	0	0
rs762460	6	31359394	C	T	-0.0487937	0.205446	7.97469	1.06e-08	0.193256	0.00519734	0.160578	0.46748	-0.061773	0.656964	Yes	No	No	1	0	0	0	0
rs3132473	6	31408329	T	A	-0.0499157	0.143655	6.79588	1.6e-07	0.0561316	0.550819	0.671877	0.0254085	0.210449	0.266026	No	No	No	0	0	0	0	0
rs9267092	6	31414241	G	T	-0.0491583	0.143569	6.60906	2.46e-07	0.0561316	0.550819	0.671877	0.0254085	0.210449	0.266026	No	No	No	0	0	0	0	0
rs3132090	6	31430752	G	A	-0.0496715	0.143829	6.75203	1.77e-07	0.106608	0.251221	0.503779	0.0896809	0.166012	0.37426	No	No	No	0	0	0	0	0
rs3130909	6	31449710	T	C	-0.0475361	0.142834	6.21042	6.16e-07	0.085294	0.353064	0.992206	0.000719336	-0.223798	0.225606	No	No	No	0	0	0	0	0
rs3130923	6	31462135	G	A	-0.046829	0.142065	6.01233	9.72e-07	0.136443	0.145196	1.06649	0.00036448	-0.33169	0.0782425	No	No	No	0	0	0	0	0
rs9281523	6	31498244	G	GC	-0.0469634	0.141397	6.02273	9.49e-07	#NULL!	#NULL!	#NULL!	#NULL!	#NULL!	#NULL!	#NULL!	#NULL!	#NULL!	#NULL!	#NULL!	#NULL!	#NULL!	#NULL!
rs915654	6	31538497	T	A	0.0377894	0.331725	7.12843	7.44e-08	-0.118705	0.0294846	-0.145145	0.404782	-0.316659	0.00387391	Yes	No	Yes	2	0	0	0	0
rs3130063	6	31558702	C	T	-0.0477153	0.140091	6.14509	7.16e-07	0.115478	0.223978	1.29825	1.86e-05	-0.406884	0.0331088	No	No	No	0	0	0	0	0
rs3130631	6	31566168	C	G	-0.0479873	0.140049	6.20831	6.19e-07	0.115478	0.223978	1.29825	1.86e-05	-0.406884	0.0331088	No	No	No	0	0	0	0	0
rs3130060	6	31577099	A	T	-0.0540485	0.203668	10.0737	8.44e-11	#NULL!	#NULL!	#NULL!	#NULL!	#NULL!	#NULL!	#NULL!	#NULL!	#NULL!	#NULL!	#NULL!	#NULL!	#NULL!	#NULL!
rs9267531	6	31636742	A	G	-0.0482748	0.13461	6.10018	7.94e-07	-0.0337425	0.744744	0.626716	0.0583711	-0.0509203	0.806964	No	No	No	0	0	0	0	0
rs3132445	6	31712196	G	A	-0.0479862	0.134168	6.01909	9.57e-07	-0.0345454	0.738913	0.628034	0.0578672	-0.0542483	0.794641	No	No	No	0	0	0	0	0
rs915652	6	31749142	G	A	-0.0518932	0.131228	6.77728	1.67e-07	-0.0611753	0.5583	0.612575	0.0665387	0.0221584	0.916024	No	No	No	0	0	0	0	0
rs915651	6	31749184	G	A	-0.0516532	0.131424	6.72816	1.87e-07	-0.0345454	0.738913	0.628034	0.0578672	-0.0542483	0.794641	No	No	No	0	0	0	0	0
.	6	31756288	C	CA	-0.0480915	0.220866	7.80967	1.55e-08	#NULL!	#NULL!	#NULL!	#NULL!	#NULL!	#NULL!	#NULL!	#NULL!	#NULL!	#NULL!	#NULL!	#NULL!	#NULL!	#NULL!
rs1144710	6	31765864	T	A	-0.0503037	0.140488	6.56384	2.73e-07	#NULL!	#NULL!	#NULL!	#NULL!	#NULL!	#NULL!	#NULL!	#NULL!	#NULL!	#NULL!	#NULL!	#NULL!	#NULL!	#NULL!
rs3134941	6	32149537	C	G	-0.0409065	0.200702	6.06248	8.66e-07	-0.0421817	0.591983	0.316785	0.207694	0.0108466	0.945355	No	No	No	0	0	0	0	0
rs204991	6	32161366	T	C	-0.0421386	0.221824	6.83863	1.45e-07	0.00590557	0.930807	-0.221146	0.308721	0.310465	0.0231656	No	No	Yes	1	0	0	0	0
.	6	32210331	T	TTTCC	-0.0478442	0.239256	6.78781	1.63e-07	#NULL!	#NULL!	#NULL!	#NULL!	#NULL!	#NULL!	#NULL!	#NULL!	#NULL!	#NULL!	#NULL!	#NULL!	#NULL!	#NULL!
rs3096683	6	32234993	A	G	-0.0422197	0.193104	6.24718	5.66e-07	-0.0359652	0.6283	0.345582	0.145362	-0.208527	0.162712	No	No	No	0	0	0	0	0
rs9268124	6	32252507	A	G	-0.0423121	0.19314	6.27327	5.33e-07	-0.0359652	0.6283	0.345582	0.145362	-0.208527	0.162712	No	No	No	0	0	0	0	0
rs9268245	6	32293941	G	C	-0.0421421	0.193028	6.2233	5.98e-07	-0.0359652	0.6283	0.345582	0.145362	-0.208527	0.162712	No	No	No	0	0	0	0	0
rs5875357	6	32299524	CA	C	-0.0421735	0.193096	6.23508	5.82e-07	-0.0359652	0.6283	0.345582	0.145362	-0.208527	0.162712	No	No	No	0	0	0	0	0
rs1265756	6	32302672	G	A	-0.0422014	0.193109	6.2426	5.72e-07	-0.0359652	0.6283	0.345582	0.145362	-0.208527	0.162712	No	No	No	0	0	0	0	0
rs3129915	6	32332264	G	A	-0.0425421	0.197181	6.42597	3.75e-07	-0.138423	0.0526481	0.630034	0.00576951	-0.448131	0.00181023	No	No	No	0	0	0	0	0
rs3129916	6	32332322	G	A	-0.0425421	0.197181	6.42597	3.75e-07	-0.138423	0.0526481	0.630034	0.00576951	-0.448131	0.00181023	No	No	No	0	0	0	0	0
rs3129917	6	32332765	G	A	-0.0425421	0.197181	6.42597	3.75e-07	-0.138423	0.0526481	0.630034	0.00576951	-0.448131	0.00181023	No	No	No	0	0	0	0	0
rs3129919	6	32332791	C	T	-0.0425421	0.197181	6.42597	3.75e-07	-0.138423	0.0526481	0.630034	0.00576951	-0.448131	0.00181023	No	No	No	0	0	0	0	0
rs3129925	6	32333419	G	A	-0.0425346	0.197179	6.42366	3.77e-07	-0.139175	0.0519466	0.481871	0.0351975	-0.359079	0.0126473	No	No	No	0	0	0	0	0
rs3129933	6	32336161	G	A	-0.0420891	0.193172	6.21467	6.1e-07	-0.0359652	0.6283	0.345582	0.145362	-0.208527	0.162712	No	No	No	0	0	0	0	0
rs3129935	6	32336205	A	G	-0.0425905	0.197179	6.4389	3.64e-07	-0.139175	0.0519466	0.481871	0.0351975	-0.359079	0.0126473	No	No	No	0	0	0	0	0
rs5875363	6	32337444	C	CCTAT	-0.0425408	0.196666	6.40671	3.92e-07	#NULL!	#NULL!	#NULL!	#NULL!	#NULL!	#NULL!	#NULL!	#NULL!	#NULL!	#NULL!	#NULL!	#NULL!	#NULL!	#NULL!
rs11275478	6	32337947	AGCTCTTACATTG	A	-0.041557	0.213225	6.45842	3.48e-07	#NULL!	#NULL!	#NULL!	#NULL!	#NULL!	#NULL!	#NULL!	#NULL!	#NULL!	#NULL!	#NULL!	#NULL!	#NULL!	#NULL!
rs9270455	6	32558878	C	T	-0.0394095	0.648132	6.27327	5.33e-07	0.15764	6.21e-05	0.0129099	0.918298	-0.145267	0.0666441	Yes	No	No	1	1	0	0	1
.	6	32567973	C	CA	-0.0427022	0.564711	7.27409	5.32e-08	#NULL!	#NULL!	#NULL!	#NULL!	#NULL!	#NULL!	#NULL!	#NULL!	#NULL!	#NULL!	#NULL!	#NULL!	#NULL!	#NULL!
rs148033247	6	32567986	A	T	-0.0426905	0.564708	7.27084	5.36e-08	0.230576	7e-06	-0.644764	8.43e-05	0.26218	0.0111009	Yes	Yes	Yes	3	1	1	0	2
rs13202497	6	32567987	T	A	-0.0426905	0.564708	7.27084	5.36e-08	0.215711	3.08e-05	-0.665239	5.77e-05	0.273163	0.00870988	Yes	Yes	Yes	3	1	1	0	2
rs111631417	6	32571350	G	C	-0.045976	0.376224	9.14267	7.2e-10	0.126148	0.0206488	-0.0519403	0.765557	-0.118891	0.278132	Yes	No	No	1	0	0	0	0
rs9271268	6	32580806	G	A	-0.0370067	0.42381	7.35655	4.4e-08	0.183586	0.000145557	-0.509707	0.000969324	0.185262	0.0567883	Yes	Yes	No	2	1	0	0	1
rs9271269	6	32580820	G	T	-0.0374009	0.42361	7.50446	3.13e-08	0.188248	9.9e-05	-0.528286	0.000631235	0.178696	0.0662907	Yes	Yes	No	2	1	0	0	1
rs9271272	6	32580894	T	C	-0.0379048	0.423366	7.64589	2.26e-08	0.168384	0.000358391	-0.525605	0.000491026	0.145858	0.124426	Yes	Yes	No	2	0	0	0	0
rs9271273	6	32580902	G	A	-0.037907	0.423366	7.64589	2.26e-08	0.154342	0.00107151	-0.53863	0.000354066	0.113072	0.233609	Yes	Yes	No	2	0	0	0	0
rs9271274	6	32580935	A	C	-0.0375822	0.423215	7.53462	2.92e-08	0.143465	0.00225575	-0.406204	0.0068105	0.0869168	0.357671	Yes	Yes	No	2	0	0	0	0
rs9271275	6	32580961	A	T	-0.0383149	0.423268	7.74232	1.81e-08	0.1463	0.00171377	-0.505765	0.000692999	0.137764	0.14216	Yes	Yes	No	2	0	0	0	0
rs9271276	6	32580971	A	C	-0.0382686	0.423269	7.72584	1.88e-08	0.144739	0.00183529	-0.509994	0.000591599	0.126526	0.175785	Yes	Yes	No	2	0	0	0	0
rs9271277	6	32580998	T	C	-0.0382742	0.423232	7.72816	1.87e-08	0.174797	0.000171142	-0.542628	0.000262193	0.168011	0.0726314	Yes	Yes	No	2	1	1	0	2
rs9271278	6	32581016	A	G	-0.0382218	0.42321	7.70774	1.96e-08	0.174797	0.000171142	-0.542628	0.000262193	0.168011	0.0726314	Yes	Yes	No	2	1	1	0	2
rs9271279	6	32581018	A	G	-0.0382218	0.42321	7.70774	1.96e-08	0.179387	0.000117061	-0.591639	7.04e-05	0.178415	0.0569197	Yes	Yes	No	2	1	1	0	2
rs9271281	6	32581059	C	T	-0.0387493	0.422187	7.91364	1.22e-08	0.147306	0.00163795	-0.504477	0.000738771	0.121792	0.195601	Yes	Yes	No	2	0	0	0	0
rs9271282	6	32581062	T	C	-0.038519	0.422043	7.82391	1.5e-08	0.147306	0.00163795	-0.504477	0.000738771	0.121792	0.195601	Yes	Yes	No	2	0	0	0	0
rs9271283	6	32581092	T	A	-0.0382097	0.421278	7.77469	1.68e-08	0.149908	0.00153053	-0.526015	0.000502313	0.107909	0.25687	Yes	Yes	No	2	0	0	0	0
rs9271284	6	32581190	T	C	-0.0379587	0.42124	7.6968	2.01e-08	0.152257	0.00137616	-0.4887	0.00131113	0.0346117	0.717705	Yes	Yes	No	2	0	0	0	0
rs9271285	6	32581193	A	G	-0.0379587	0.42124	7.6968	2.01e-08	0.152257	0.00137616	-0.4887	0.00131113	0.0346117	0.717705	Yes	Yes	No	2	0	0	0	0
rs9271286	6	32581221	G	A	-0.0372503	0.422577	7.4908	3.23e-08	0.143703	0.00242453	-0.533407	0.000427131	-0.0181465	0.84903	Yes	Yes	No	2	0	0	0	0
rs9271287	6	32581253	A	G	-0.0370447	0.42226	7.40782	3.91e-08	0.143703	0.00242453	-0.533407	0.000427131	-0.0181465	0.84903	Yes	Yes	No	2	0	0	0	0
rs9271288	6	32581260	A	G	-0.0378763	0.421396	7.66959	2.14e-08	0.138834	0.00325304	-0.515542	0.000626674	-0.0288705	0.760979	Yes	Yes	No	2	0	0	0	0
rs9271289	6	32581305	C	T	-0.0371374	0.422555	7.44855	3.56e-08	0.138834	0.00325304	-0.515542	0.000626674	-0.0288705	0.760979	Yes	Yes	No	2	0	0	0	0
rs9271291	6	32581335	G	A	-0.0373112	0.422788	7.50031	3.16e-08	0.133704	0.00494329	-0.525726	0.000542504	-0.0259214	0.786477	Yes	Yes	No	2	0	0	0	0
rs9271292	6	32581350	T	C	-0.0371426	0.422617	7.45223	3.53e-08	0.129156	0.00656541	-0.503149	0.000919738	-0.0654929	0.493214	Yes	Yes	No	2	0	0	0	0
rs9271293	6	32581459	G	T	-0.0364524	0.421978	7.16941	6.77e-08	0.111167	0.0174954	-0.31905	0.0328304	-0.0938621	0.31853	Yes	Yes	No	2	0	0	0	0
rs9271294	6	32581461	A	G	-0.0364524	0.421978	7.16941	6.77e-08	0.111167	0.0174954	-0.31905	0.0328304	-0.0938621	0.31853	Yes	Yes	No	2	0	0	0	0
rs9271295	6	32581467	T	C	-0.0367737	0.421662	7.29243	5.1e-08	0.112953	0.0158686	-0.342851	0.0219562	-0.0944239	0.316122	Yes	Yes	No	2	0	0	0	0
rs9271296	6	32581501	A	G	-0.0366758	0.421921	7.25181	5.6e-08	0.116369	0.013615	-0.392133	0.00926906	0.00883154	0.925829	Yes	Yes	No	2	0	0	0	0
rs9271299	6	32581537	G	C	-0.0373357	0.422792	7.51004	3.09e-08	0.140304	0.00347027	-0.423517	0.00576791	0.015741	0.870518	Yes	Yes	No	2	0	0	0	0
rs9271302	6	32581621	T	C	-0.0372334	0.423226	7.451	3.54e-08	0.123373	0.0101385	-0.309875	0.0432984	-0.130631	0.175907	Yes	Yes	No	2	0	0	0	0
rs9271304	6	32581648	G	A	-0.0369309	0.42223	7.31876	4.8e-08	0.105919	0.0260336	-0.269578	0.0762657	-0.156139	0.102809	Yes	No	No	1	0	0	0	0
rs9271305	6	32581649	C	T	-0.0369309	0.42223	7.31876	4.8e-08	0.105919	0.0260336	-0.269578	0.0762657	-0.156139	0.102809	Yes	No	No	1	0	0	0	0
rs9271306	6	32581658	A	G	-0.0369309	0.42223	7.31876	4.8e-08	0.105919	0.0260336	-0.269578	0.0762657	-0.156139	0.102809	Yes	No	No	1	0	0	0	0
rs9271307	6	32581694	G	A	-0.0371567	0.422425	7.4389	3.64e-08	0.117069	0.0149919	-0.217265	0.15774	-0.172845	0.0741449	Yes	No	No	1	0	0	0	0
rs9279809	6	32581732	GA	G	-0.0370337	0.422706	7.40121	3.97e-08	#NULL!	#NULL!	#NULL!	#NULL!	#NULL!	#NULL!	#NULL!	#NULL!	#NULL!	#NULL!	#NULL!	#NULL!	#NULL!	#NULL!
rs2894275	6	32581754	T	G	-0.0370881	0.422603	7.4318	3.7e-08	0.13591	0.0051348	-0.199151	0.199481	-0.146633	0.13336	Yes	No	No	1	0	0	0	0
rs2395223	6	32581778	C	T	-0.0370765	0.422601	7.42829	3.73e-08	0.13591	0.0051348	-0.199151	0.199481	-0.146633	0.13336	Yes	No	No	1	0	0	0	0
rs5875380	6	32581845	C	CG	-0.0369577	0.422496	7.37986	4.17e-08	#NULL!	#NULL!	#NULL!	#NULL!	#NULL!	#NULL!	#NULL!	#NULL!	#NULL!	#NULL!	#NULL!	#NULL!	#NULL!	#NULL!
rs11385601	6	32581950	AG	A	-0.0369969	0.422487	7.39469	4.03e-08	#NULL!	#NULL!	#NULL!	#NULL!	#NULL!	#NULL!	#NULL!	#NULL!	#NULL!	#NULL!	#NULL!	#NULL!	#NULL!	#NULL!
rs521512	6	32581982	T	C	-0.0370488	0.422594	7.41794	3.82e-08	0.150649	0.00220058	-0.320344	0.0416486	-0.0583783	0.555349	Yes	Yes	No	2	0	0	0	0
rs641685	6	32582003	G	A	-0.0367364	0.422193	7.29243	5.1e-08	0.150649	0.00220058	-0.320344	0.0416486	-0.0583783	0.555349	Yes	Yes	No	2	0	0	0	0
rs5004275	6	32582190	G	A	-0.0368814	0.422518	7.3536	4.43e-08	0.139363	0.00431178	-0.332303	0.033199	-0.0291966	0.76626	Yes	Yes	No	2	0	0	0	0
rs2858859	6	32582275	G	A	-0.0370019	0.422588	7.40012	3.98e-08	0.108521	0.0262326	-0.0778284	0.617891	-0.150854	0.124454	Yes	No	No	1	0	0	0	0
rs5004276	6	32582332	G	A	-0.0369395	0.42256	7.37675	4.2e-08	0.113206	0.0205225	-0.100578	0.519531	-0.109228	0.266408	Yes	No	No	1	0	0	0	0
rs5004277	6	32582354	C	T	-0.0371756	0.421982	7.4389	3.64e-08	0.113206	0.0205225	-0.100578	0.519531	-0.109228	0.266408	Yes	No	No	1	0	0	0	0
rs5004278	6	32582401	G	C	-0.0337288	0.458883	6.32239	4.76e-07	0.173679	0.000234143	-0.0670023	0.657013	-0.257289	0.00673792	Yes	No	No	1	1	0	0	1
rs5004279	6	32582406	G	C	-0.0337288	0.458883	6.32239	4.76e-07	0.173679	0.000234143	-0.0670023	0.657013	-0.257289	0.00673792	Yes	No	No	1	1	0	0	1
rs7451962	6	32582435	G	A	-0.0369821	0.422371	7.38616	4.11e-08	0.12917	0.00734138	-0.208255	0.176225	-0.0103343	0.915081	Yes	No	No	1	0	0	0	0
rs9271324	6	32582482	C	G	-0.0370049	0.422395	7.39577	4.02e-08	0.157381	0.00101892	-0.26386	0.0848685	0.022998	0.811408	Yes	No	No	1	0	0	0	0
rs9271325	6	32582513	C	G	-0.0344103	0.473063	6.61979	2.4e-07	0.130463	0.00475278	-0.160171	0.278117	0.00699762	0.939989	Yes	No	No	1	0	0	0	0
rs9271327	6	32582533	G	C	-0.0367461	0.424821	7.23657	5.8e-08	0.135867	0.00422102	-0.247007	0.103627	0.0227348	0.811883	Yes	No	No	1	0	0	0	0
rs9271328	6	32582548	A	G	-0.0333639	0.463056	6.16877	6.78e-07	0.178821	0.000122009	-0.108074	0.467588	-0.218641	0.019535	Yes	No	No	1	1	0	0	1
rs9271329	6	32582635	A	G	-0.036496	0.425014	7.14752	7.12e-08	0.160689	0.000542085	-0.181738	0.221048	0.192763	0.0391693	Yes	No	Yes	2	0	0	0	0
rs9271331	6	32582672	C	T	-0.0372971	0.419425	7.42946	3.72e-08	0.169426	0.000301721	-0.260924	0.0817064	0.174684	0.0640578	Yes	No	No	1	0	0	0	0
rs9271332	6	32582674	T	C	-0.0371487	0.422597	7.44249	3.61e-08	0.169426	0.000301721	-0.260924	0.0817064	0.174684	0.0640578	Yes	No	No	1	0	0	0	0
rs9271336	6	32582877	G	A	-0.0395364	0.464048	7.94692	1.13e-08	0.211222	7.45e-06	-0.761607	4.32e-07	0.356005	0.000175379	Yes	Yes	Yes	3	1	1	1	3
rs9271337	6	32582881	C	T	-0.0395364	0.464048	7.94692	1.13e-08	0.211222	7.45e-06	-0.761607	4.32e-07	0.356005	0.000175379	Yes	Yes	Yes	3	1	1	1	3
rs9271338	6	32582885	T	G	-0.0395364	0.464048	7.94692	1.13e-08	0.211222	7.45e-06	-0.761607	4.32e-07	0.356005	0.000175379	Yes	Yes	Yes	3	1	1	1	3
rs9271339	6	32582891	T	C	-0.0395845	0.464048	7.96257	1.09e-08	0.211222	7.45e-06	-0.761607	4.32e-07	0.356005	0.000175379	Yes	Yes	Yes	3	1	1	1	3
rs6917212	6	32583005	C	G	-0.0363024	0.428785	7.16052	6.91e-08	0.265156	1.27e-08	-0.789933	1.16e-07	0.345909	0.000228173	Yes	Yes	Yes	3	1	1	1	3
rs9272309	6	32603936	A	G	-0.0386275	0.37902	7.61083	2.45e-08	0.119971	0.0151942	-0.264473	0.093967	0.166478	0.0939239	Yes	No	No	1	0	0	0	0
rs9272310	6	32603939	G	T	-0.0380816	0.399989	7.56543	2.72e-08	0.171392	0.00023959	-0.111839	0.453416	0.0358882	0.702273	Yes	No	No	1	1	0	0	1
rs534654325	6	32609238	AGGT	A	-0.0396262	0.4148	8	1e-08	0.214808	3.19e-06	-0.770654	1.71e-07	0.360785	0.000101528	Yes	Yes	Yes	3	1	1	1	3
rs9272779	6	32610314	T	C	-0.0380698	0.406295	7.7167	1.92e-08	0.150943	0.00124157	0.0642975	0.666976	-0.101358	0.281127	Yes	No	No	1	0	0	0	0
rs9273190	6	32613418	T	A	-0.0379487	0.510321	6.42597	3.75e-07	0.195609	4.58e-05	-0.546127	0.000371109	0.352767	0.000259099	Yes	Yes	Yes	3	1	0	1	2
rs17612704	6	32615921	G	T	-0.0431055	0.332243	6.76955	1.7e-07	0.292528	2.01e-06	-0.0806232	0.682249	0.0571695	0.644616	Yes	No	No	1	1	0	0	1
rs17843608	6	32620454	A	C	-0.0393803	0.465404	6.86012	1.38e-07	0.0938398	0.0282666	0.0414814	0.761544	-0.246824	0.00411409	Yes	No	No	1	0	0	0	0
rs9273371	6	32626565	C	T	-0.039177	0.275019	6.7986	1.59e-07	0.00926205	0.869202	0.637711	0.000384899	0.0512409	0.650471	No	No	No	0	0	0	0	0
rs4993988	6	32627784	C	T	-0.0382467	0.253032	6.18776	6.49e-07	#NULL!	#NULL!	#NULL!	#NULL!	#NULL!	#NULL!	#NULL!	#NULL!	#NULL!	#NULL!	#NULL!	#NULL!	#NULL!	#NULL!
rs9273463	6	32627934	G	A	-0.0383939	0.252312	6.20621	6.22e-07	-0.0759528	0.197914	0.312	0.0978403	0.0628051	0.596504	No	No	No	0	0	0	0	0
rs9273480	6	32628103	C	T	-0.0417151	0.25061	6.87943	1.32e-07	-0.0182659	0.763731	-0.192903	0.320394	0.041946	0.731376	No	No	No	0	0	0	0	0
rs9273494	6	32628256	G	T	-0.039653	0.255483	6.68825	2.05e-07	-0.0702447	0.243393	-0.133938	0.486314	0.0274425	0.820705	No	No	No	0	0	0	0	0
rs9273504	6	32628407	T	C	-0.0396889	0.255476	6.69897	2e-07	-0.0958746	0.130154	0.297124	0.142087	-0.0323972	0.799247	No	No	No	0	0	0	0	0
rs9273519	6	32628558	G	A	-0.0394207	0.255298	6.60906	2.46e-07	0.000988745	0.987795	-0.0499808	0.808739	-0.0579987	0.655385	No	No	No	0	0	0	0	0
rs281875165	6	32628559	T	C	-0.0394207	0.255298	6.60906	2.46e-07	0.000988745	0.987795	-0.0499808	0.808739	-0.0579987	0.655385	No	No	No	0	0	0	0	0
rs398122357	6	32628560	G	T	-0.0394207	0.255298	6.60906	2.46e-07	#NULL!	#NULL!	#NULL!	#NULL!	#NULL!	#NULL!	#NULL!	#NULL!	#NULL!	#NULL!	#NULL!	#NULL!	#NULL!	#NULL!
rs9273529	6	32628698	C	T	-0.0399322	0.255503	6.77211	1.69e-07	-0.00704326	0.913326	-0.148327	0.473067	-0.193729	0.136485	No	No	No	0	0	0	0	0
rs9273530	6	32628699	A	G	-0.0397182	0.255494	6.70774	1.96e-07	-0.00704326	0.913326	-0.148327	0.473067	-0.193729	0.136485	No	No	No	0	0	0	0	0
rs9273539	6	32628779	G	T	-0.0391165	0.279263	6.17718	6.65e-07	-0.0759004	0.246499	0.0998527	0.63323	-0.250829	0.0568229	No	No	No	0	0	0	0	0
rs9273542	6	32628812	C	T	-0.039078	0.27956	6.17263	6.72e-07	-0.0521519	0.409349	0.0207293	0.918247	-0.163106	0.199397	No	No	No	0	0	0	0	0
rs9273595	6	32629091	C	G	-0.0391856	0.263257	6.47886	3.32e-07	-0.0564139	0.375185	-0.0413966	0.838605	-0.0404074	0.752087	No	No	No	0	0	0	0	0
rs9273660	6	32629227	C	T	-0.0386621	0.290875	6.43771	3.65e-07	-0.0334222	0.598283	0.0634998	0.754036	-0.202699	0.112014	No	No	No	0	0	0	0	0
rs9273668	6	32629237	A	G	-0.0386236	0.290876	6.42597	3.75e-07	-0.0334222	0.598283	0.0634998	0.754036	-0.202699	0.112014	No	No	No	0	0	0	0	0
rs9273695	6	32629281	C	T	-0.0391675	0.288836	6.59688	2.53e-07	-0.0954143	0.134775	0.180926	0.374788	-0.245753	0.0554216	No	No	No	0	0	0	0	0
rs9273696	6	32629282	A	T	-0.0391675	0.288836	6.59688	2.53e-07	-0.0954143	0.134775	0.180926	0.374788	-0.245753	0.0554216	No	No	No	0	0	0	0	0
rs9273698	6	32629289	C	A	-0.0391935	0.288841	6.60555	2.48e-07	-0.0954143	0.134775	0.180926	0.374788	-0.245753	0.0554216	No	No	No	0	0	0	0	0
rs9273786	6	32629462	C	A	-0.0398479	0.256102	6.73049	1.86e-07	0.000520345	0.993446	0.387264	0.0556622	-0.431393	0.000705694	No	No	No	0	0	0	0	0
rs9273803	6	32629504	C	T	-0.0397646	0.255653	6.71897	1.91e-07	0.0357107	0.570999	0.483703	0.0162861	-0.442415	0.000480322	No	No	No	0	0	0	0	0
rs9273807	6	32629514	T	A	-0.0397469	0.255655	6.7122	1.94e-07	0.00774851	0.90213	0.42615	0.0342479	-0.460017	0.000281732	No	No	No	0	0	0	0	0
rs9273873	6	32629650	T	C	-0.0392332	0.254828	6.5391	2.89e-07	0.0889259	0.175964	-0.0883087	0.674046	-0.293338	0.0264163	No	No	No	0	0	0	0	0
rs9273902	6	32629716	T	C	-0.0397347	0.255502	6.7122	1.94e-07	0.124527	0.0570745	0.00945346	0.963946	-0.313741	0.0171329	No	No	No	0	0	0	0	0
rs9274465	6	32633490	T	C	-0.0393398	0.255351	6.57512	2.66e-07	0.00136122	0.982932	0.420903	0.0383772	-0.083338	0.514788	No	No	No	0	0	0	0	0
rs9274474	6	32633683	C	T	-0.0383014	0.255109	6.17263	6.72e-07	0.0996779	0.140533	0.111194	0.606866	-0.0277118	0.838547	No	No	No	0	0	0	0	0
rs9274490	6	32633879	A	G	-0.0387446	0.259674	6.45842	3.48e-07	0.10556	0.0800791	-0.110458	0.566533	0.108488	0.371078	No	No	No	0	0	0	0	0
rs9274497	6	32633928	G	A	-0.0393917	0.255149	6.59007	2.57e-07	-0.0103096	0.874832	0.123626	0.554344	-0.0866592	0.510197	No	No	No	0	0	0	0	0
rs9274498	6	32633941	A	G	-0.0383437	0.261921	6.32606	4.72e-07	0.0407066	0.499728	0.364722	0.0583635	-0.13374	0.27011	No	No	No	0	0	0	0	0
rs9274514	6	32634243	G	A	-0.0394788	0.255516	6.63264	2.33e-07	0.00876508	0.883339	0.0305573	0.872781	0.15739	0.190035	No	No	No	0	0	0	0	0
rs4988889	6	32634952	G	T	-0.0394364	0.250304	6.48149	3.3e-07	0.0851814	0.170752	0.288445	0.146554	-0.20589	0.0996544	No	No	No	0	0	0	0	0
rs4988888	6	32635197	T	C	-0.0397174	0.254376	6.66555	2.16e-07	0.112018	0.0898892	0.0255824	0.90352	-0.379858	0.00423466	No	No	No	0	0	0	0	0
rs3844313	6	32635629	G	A	-0.0394141	0.259367	6.38195	4.15e-07	#NULL!	#NULL!	#NULL!	#NULL!	#NULL!	#NULL!	#NULL!	#NULL!	#NULL!	#NULL!	#NULL!	#NULL!	#NULL!	#NULL!
rs9274623	6	32635998	G	T	-0.0404358	0.243948	6.58336	2.61e-07	-0.0562368	0.372601	-0.187701	0.351601	0.0994683	0.432863	No	No	No	0	0	0	0	0
rs4840133	6	100914717	C	T	0.0325442	0.51226	6.01189	9.73e-07	-0.0167069	0.741221	0.786285	1.13e-06	-0.0986363	0.332256	No	Yes	No	1	0	1	0	1
rs6903206	6	100929516	C	T	0.0325768	0.51	6.01682	9.62e-07	-0.0526668	0.307142	0.534992	0.0011643	-0.151357	0.14444	No	Yes	No	1	0	0	0	0
rs1039033	6	101191397	C	T	0.0326678	0.527771	6.0048	9.89e-07	0.0317404	0.536033	0.758963	3.59e-06	-0.0141697	0.890732	No	Yes	No	1	0	1	0	1
rs117021143	7	36189045	T	C	0.121575	0.0224615	6.50446	3.13e-07	0.614606	1.93e-05	-1.99172	1.48e-05	0.524968	0.0697905	No	No	No	0	0	0	0	0
.	7	86198818	C	CA	0.0368028	0.335859	6.42829	3.73e-07	#NULL!	#NULL!	#NULL!	#NULL!	#NULL!	#NULL!	#NULL!	#NULL!	#NULL!	#NULL!	#NULL!	#NULL!	#NULL!	#NULL!
rs10248985	7	86201832	C	A	0.0371118	0.299197	6.44855	3.56e-07	-0.295212	7.81e-07	0.289399	0.130058	-0.395283	0.00101701	Yes	No	Yes	2	1	0	0	1
rs10252502	7	86208124	G	C	0.0356926	0.338553	6.35067	4.46e-07	-0.268669	2.96e-06	0.753805	4.07e-05	-0.527668	5.03e-06	Yes	Yes	Yes	3	1	1	1	3
rs6960188	7	86216265	T	A	0.034636	0.339596	6.04191	9.08e-07	-0.240817	3.27e-05	0.70105	0.000153469	-0.4822	3.53e-05	Yes	Yes	Yes	3	1	1	1	3
rs10241183	7	86230375	C	T	0.0392526	0.356676	7.85387	1.4e-08	-0.285996	5.59e-07	0.0375862	0.837023	-0.132567	0.248999	Yes	No	No	1	1	0	0	1
rs62488405	7	86234000	C	A	0.0391988	0.356481	7.83268	1.47e-08	-0.297414	1.14e-07	0.0547309	0.760298	-0.0691836	0.540033	Yes	No	No	1	1	0	0	1
rs2204638	7	86234727	A	G	0.039144	0.356486	7.80967	1.55e-08	-0.297414	1.14e-07	0.0547309	0.760298	-0.0691836	0.540033	Yes	No	No	1	1	0	0	1
rs1405876	7	86237581	T	G	0.0392523	0.356653	7.85078	1.41e-08	-0.297414	1.14e-07	0.0547309	0.760298	-0.0691836	0.540033	Yes	No	No	1	1	0	0	1
rs58882293	7	86239031	A	G	0.0391479	0.356619	7.81531	1.53e-08	-0.297414	1.14e-07	0.0547309	0.760298	-0.0691836	0.540033	Yes	No	No	1	1	0	0	1
rs274611	7	86247861	A	G	-0.0392038	0.644454	7.81248	1.54e-08	0.30581	8.43e-08	-0.0652109	0.720921	0.0813557	0.478869	Yes	No	No	1	1	0	0	1
rs146312	7	86249396	T	G	-0.039333	0.654863	7.67985	2.09e-08	0.298919	2.14e-07	-0.124542	0.499192	0.0719011	0.535341	Yes	No	No	1	1	0	0	1
rs274637	7	86253638	C	T	-0.0402823	0.642138	8.24336	5.71e-09	0.273764	1.84e-06	0.0473147	0.796507	-0.0132998	0.90831	Yes	No	No	1	1	0	0	1
rs2660971	7	86258736	G	C	-0.0392083	0.653981	7.76955	1.7e-08	0.213086	0.000407725	0.122575	0.524726	-0.108138	0.372596	Yes	No	No	1	0	0	0	0
rs2526952	7	86258737	G	T	-0.0388909	0.65391	7.65365	2.22e-08	0.213086	0.000407725	0.122575	0.524726	-0.108138	0.372596	Yes	No	No	1	0	0	0	0
rs802460	7	86260816	C	T	-0.0388848	0.653407	7.65758	2.2e-08	0.211601	0.000395902	0.107071	0.574972	-0.0858243	0.475128	Yes	No	No	1	0	0	0	0
rs802461	7	86261204	C	G	-0.038997	0.653397	7.69897	2e-08	0.211601	0.000395902	0.107071	0.574972	-0.0858243	0.475128	Yes	No	No	1	0	0	0	0
.	7	86261480	TA	T	-0.0390315	0.654108	7.6925	2.03e-08	#NULL!	#NULL!	#NULL!	#NULL!	#NULL!	#NULL!	#NULL!	#NULL!	#NULL!	#NULL!	#NULL!	#NULL!	#NULL!	#NULL!
rs802462	7	86261811	T	A	-0.0390638	0.653426	7.72354	1.89e-08	0.211601	0.000395902	0.107071	0.574972	-0.0858243	0.475128	Yes	No	No	1	0	0	0	0
rs802463	7	86261977	A	G	-0.0394849	0.65324	7.86967	1.35e-08	0.211601	0.000395902	0.107071	0.574972	-0.0858243	0.475128	Yes	No	No	1	0	0	0	0
rs802464	7	86262861	A	C	-0.034442	0.555298	6.60033	2.51e-07	0.243402	5.99e-06	0.0479117	0.780596	0.314555	0.00366086	Yes	No	Yes	2	1	0	0	1
rs274628	7	86265855	A	C	-0.0388097	0.653858	7.62342	2.38e-08	0.204309	0.000693457	0.164283	0.393522	-0.0875552	0.46997	Yes	No	No	1	0	0	0	0
rs274629	7	86267267	T	A	-0.038543	0.653902	7.51999	3.02e-08	0.202978	0.000670973	0.148041	0.437758	-0.0656499	0.584546	Yes	No	No	1	0	0	0	0
rs274630	7	86267282	A	C	-0.0386274	0.653539	7.56067	2.75e-08	0.202978	0.000670973	0.148041	0.437758	-0.0656499	0.584546	Yes	No	No	1	0	0	0	0
rs274631	7	86268908	A	G	-0.0393597	0.654222	7.81248	1.54e-08	0.204309	0.000693457	0.164283	0.393522	-0.0875552	0.46997	Yes	No	No	1	0	0	0	0
rs274633	7	86269836	C	G	-0.0386096	0.653532	7.5544	2.79e-08	0.202978	0.000670973	0.148041	0.437758	-0.0656499	0.584546	Yes	No	No	1	0	0	0	0
rs200839	7	86269997	C	G	-0.0386161	0.653535	7.55596	2.78e-08	0.202978	0.000670973	0.148041	0.437758	-0.0656499	0.584546	Yes	No	No	1	0	0	0	0
rs274634	7	86270016	A	C	-0.0386161	0.653535	7.55596	2.78e-08	0.202978	0.000670973	0.148041	0.437758	-0.0656499	0.584546	Yes	No	No	1	0	0	0	0
rs274636	7	86270471	A	G	-0.0386642	0.653532	7.57349	2.67e-08	0.202978	0.000670973	0.148041	0.437758	-0.0656499	0.584546	Yes	No	No	1	0	0	0	0
rs274616	7	86271603	T	G	-0.0385415	0.653606	7.52871	2.96e-08	0.202649	0.000685536	0.148854	0.435294	-0.0669456	0.577194	Yes	No	No	1	0	0	0	0
rs274617	7	86271830	C	T	-0.0385084	0.653589	7.5157	3.05e-08	0.202649	0.000685536	0.148854	0.435294	-0.0669456	0.577194	Yes	No	No	1	0	0	0	0
rs274618	7	86272016	T	A	-0.0387765	0.653881	7.61083	2.45e-08	0.204309	0.000693457	0.164283	0.393522	-0.0875552	0.46997	Yes	No	No	1	0	0	0	0
rs274619	7	86272487	G	A	-0.0391018	0.654144	7.70997	1.95e-08	0.202649	0.000685536	0.148854	0.435294	-0.0669456	0.577194	Yes	No	No	1	0	0	0	0
rs274620	7	86272783	G	C	-0.0387257	0.654638	7.56384	2.73e-08	0.181134	0.00241368	0.105412	0.580677	-0.00150502	0.990002	Yes	No	No	1	0	0	0	0
rs274621	7	86272799	G	A	-0.0385981	0.654681	7.5157	3.05e-08	0.202649	0.000685536	0.148854	0.435294	-0.0669456	0.577194	Yes	No	No	1	0	0	0	0
rs274622	7	86272940	C	T	-0.0380139	0.653328	7.34199	4.55e-08	0.202649	0.000685536	0.148854	0.435294	-0.0669456	0.577194	Yes	No	No	1	0	0	0	0
rs274623	7	86274196	T	G	-0.0377944	0.633493	7.43533	3.67e-08	0.206308	0.000359309	0.246481	0.182371	-0.173382	0.136123	Yes	No	No	1	0	0	0	0
rs274624	7	86274289	T	C	-0.0379215	0.633784	7.47886	3.32e-08	0.208034	0.0003615	0.262757	0.158794	-0.194632	0.0972269	Yes	No	No	1	0	0	0	0
rs274625	7	86276142	C	A	-0.0359535	0.616029	6.87943	1.32e-07	0.173961	0.00196891	-0.063742	0.722771	-0.106072	0.348242	Yes	No	No	1	0	0	0	0
rs274613	7	86276811	A	G	-0.0376278	0.633438	7.37161	4.25e-08	0.206308	0.000359309	0.246481	0.182371	-0.173382	0.136123	Yes	No	No	1	0	0	0	0
rs274614	7	86278087	G	A	-0.0376609	0.633423	7.38405	4.13e-08	0.206308	0.000359309	0.246481	0.182371	-0.173382	0.136123	Yes	No	No	1	0	0	0	0
rs274615	7	86278937	T	A	-0.0352922	0.533707	6.9431	1.14e-07	0.200889	0.000151128	0.247423	0.144424	0.171687	0.107587	Yes	No	No	1	1	0	0	1
rs802465	7	86279821	A	G	-0.0375948	0.633251	7.3536	4.43e-08	0.206308	0.000359309	0.246481	0.182371	-0.173382	0.136123	Yes	No	No	1	0	0	0	0
rs701334	7	86281255	G	T	-0.0368998	0.627955	7.14026	7.24e-08	0.221265	0.000118471	0.118009	0.520844	-0.0801785	0.488242	Yes	No	No	1	1	0	0	1
.	7	86281543	CT	C	-0.0374768	0.628093	7.33819	4.59e-08	#NULL!	#NULL!	#NULL!	#NULL!	#NULL!	#NULL!	#NULL!	#NULL!	#NULL!	#NULL!	#NULL!	#NULL!	#NULL!	#NULL!
rs67196748	7	86281627	G	GT	-0.0372548	0.627698	7.25964	5.5e-08	0.221847	0.000113626	0.116909	0.524727	-0.0779638	0.500327	Yes	No	No	1	1	0	0	1
rs701335	7	86282112	T	C	-0.0370154	0.62783	7.18376	6.55e-08	0.221847	0.000113626	0.116909	0.524727	-0.0779638	0.500327	Yes	No	No	1	1	0	0	1
rs701336	7	86282118	G	T	-0.0370042	0.627828	7.1798	6.61e-08	0.221847	0.000113626	0.116909	0.524727	-0.0779638	0.500327	Yes	No	No	1	1	0	0	1
rs802428	7	86282444	A	G	-0.036956	0.627862	7.16241	6.88e-08	0.22157	0.000115763	0.117262	0.523448	-0.0789747	0.494756	Yes	No	No	1	1	0	0	1
rs802430	7	86283522	G	C	-0.0376092	0.633439	7.35952	4.37e-08	0.206897	0.000345478	0.245364	0.184353	-0.171138	0.141257	Yes	No	No	1	0	0	0	0
rs802431	7	86284016	A	C	-0.037697	0.633319	7.38616	4.11e-08	0.206308	0.000359309	0.246481	0.182371	-0.173382	0.136123	Yes	No	No	1	0	0	0	0
rs802433	7	86284561	A	G	-0.0376492	0.633452	7.37366	4.23e-08	0.206897	0.000345478	0.245364	0.184353	-0.171138	0.141257	Yes	No	No	1	0	0	0	0
rs802434	7	86285544	G	A	-0.0371277	0.628185	7.2204	6.02e-08	0.223329	0.000117742	0.131907	0.476891	-0.099597	0.393462	Yes	No	No	1	1	0	0	1
rs802435	7	86285652	G	C	-0.0373736	0.628159	7.30715	4.93e-08	0.223862	0.000113118	0.130753	0.480689	-0.0973162	0.404315	Yes	No	No	1	1	0	0	1
rs802436	7	86286171	A	G	-0.037151	0.628255	7.22548	5.95e-08	0.223329	0.000117742	0.131907	0.476891	-0.099597	0.393462	Yes	No	No	1	1	0	0	1
rs802437	7	86286201	T	C	-0.037281	0.628194	7.27246	5.34e-08	0.220258	0.000128993	0.120069	0.51396	-0.0621534	0.591394	Yes	No	No	1	1	0	0	1
rs802438	7	86286239	T	C	-0.037324	0.628176	7.28819	5.15e-08	0.220258	0.000128993	0.120069	0.51396	-0.0621534	0.591394	Yes	No	No	1	1	0	0	1
rs802440	7	86286609	T	C	-0.0374481	0.628344	7.33442	4.63e-08	0.234984	5.79e-05	0.101488	0.587045	-0.0543386	0.644049	Yes	No	No	1	1	0	0	1
rs802442	7	86287364	A	T	-0.0380959	0.633973	7.53165	2.94e-08	0.216012	0.000212065	0.121094	0.516035	-0.0528606	0.652378	Yes	No	No	1	1	0	0	1
rs802443	7	86287391	T	G	-0.0381263	0.633993	7.54212	2.87e-08	0.219843	0.000185552	0.132208	0.482018	-0.0889247	0.452436	Yes	No	No	1	1	0	0	1
rs3835338	7	86288233	T	TAAC	-0.0375835	0.634173	7.33442	4.63e-08	0.219665	0.000186352	0.234109	0.212899	-0.15039	0.203591	Yes	No	No	1	1	0	0	1
rs802445	7	86288853	G	T	-0.0382071	0.633894	7.57349	2.67e-08	0.215902	0.0002125	0.221347	0.234978	-0.113357	0.333864	Yes	No	No	1	1	0	0	1
rs802446	7	86289047	T	C	-0.0381947	0.633891	7.56864	2.7e-08	0.215902	0.0002125	0.221347	0.234978	-0.113357	0.333864	Yes	No	No	1	1	0	0	1
rs802447	7	86289340	T	A	-0.0382211	0.633895	7.57675	2.65e-08	0.215902	0.0002125	0.221347	0.234978	-0.113357	0.333864	Yes	No	No	1	1	0	0	1
rs138282410	7	86289954	T	TTGCTTTGA	-0.0377258	0.633994	7.39041	4.07e-08	0.228149	0.00010558	0.194567	0.301062	-0.170177	0.150663	Yes	No	No	1	1	0	0	1
rs701337	7	86289966	A	G	-0.0377079	0.633947	7.383	4.14e-08	0.224342	0.000121096	0.182523	0.32803	-0.132802	0.258173	Yes	No	No	1	1	0	0	1
rs802420	7	86291177	T	C	-0.0381148	0.634003	7.5391	2.89e-08	0.21911	0.000193897	0.23532	0.210606	-0.152746	0.196661	Yes	No	No	1	1	0	0	1
rs802421	7	86291446	T	A	-0.0380887	0.633901	7.52871	2.96e-08	0.17943	0.00197529	0.271303	0.143306	-0.185111	0.11259	Yes	No	No	1	0	0	0	0
rs802423	7	86293799	G	A	-0.0381418	0.634006	7.54821	2.83e-08	0.21911	0.000193897	0.23532	0.210606	-0.152746	0.196661	Yes	No	No	1	1	0	0	1
rs802426	7	86295063	C	T	-0.0381088	0.634018	7.53611	2.91e-08	0.21911	0.000193897	0.23532	0.210606	-0.152746	0.196661	Yes	No	No	1	1	0	0	1
rs802427	7	86296335	T	C	-0.0378285	0.634	7.44009	3.63e-08	0.21911	0.000193897	0.23532	0.210606	-0.152746	0.196661	Yes	No	No	1	1	0	0	1
rs802450	7	86297150	G	T	-0.0379433	0.634026	7.48149	3.3e-08	0.21911	0.000193897	0.23532	0.210606	-0.152746	0.196661	Yes	No	No	1	1	0	0	1
rs2299212	7	86302469	A	G	-0.0379516	0.633246	7.48945	3.24e-08	0.211684	0.000258215	0.205036	0.268291	-0.129505	0.266591	Yes	No	No	1	1	0	0	1
rs802449	7	86304183	G	A	-0.0379761	0.634164	7.49214	3.22e-08	0.21911	0.000193897	0.23532	0.210606	-0.152746	0.196661	Yes	No	No	1	1	0	0	1
rs10712737	7	86305753	TA	T	-0.0368985	0.633211	7.08197	8.28e-08	0.211684	0.000258215	0.205036	0.268291	-0.129505	0.266591	Yes	No	No	1	1	0	0	1
rs802459	7	86308038	A	G	-0.0379022	0.634181	7.46597	3.42e-08	0.21911	0.000193897	0.23532	0.210606	-0.152746	0.196661	Yes	No	No	1	1	0	0	1
rs701338	7	86308889	C	A	-0.0379832	0.634158	7.49485	3.2e-08	0.21911	0.000193897	0.23532	0.210606	-0.152746	0.196661	Yes	No	No	1	1	0	0	1
rs7794681	7	86315426	C	T	-0.0377165	0.633795	7.40121	3.97e-08	0.211684	0.000258215	0.205036	0.268291	-0.129505	0.266591	Yes	No	No	1	1	0	0	1
rs2107691	7	86317671	C	T	-0.0375364	0.634118	7.33255	4.65e-08	0.17943	0.00197529	0.271303	0.143306	-0.185111	0.11259	Yes	No	No	1	0	0	0	0
rs802456	7	86322686	T	C	-0.0377307	0.634175	7.4034	3.95e-08	0.208346	0.000397715	0.24056	0.200862	-0.14185	0.230767	Yes	No	No	1	0	0	0	0
rs802475	7	86323502	G	A	-0.0377794	0.634099	7.42713	3.74e-08	0.21911	0.000193897	0.23532	0.210606	-0.152746	0.196661	Yes	No	No	1	1	0	0	1
rs724226	7	86325374	A	G	-0.0377373	0.634143	7.41341	3.86e-08	0.229384	9.47e-05	0.290524	0.122015	-0.218407	0.0647348	Yes	No	No	1	1	0	0	1
rs724225	7	86325382	A	G	-0.0375292	0.634161	7.33724	4.6e-08	0.229384	9.47e-05	0.290524	0.122015	-0.218407	0.0647348	Yes	No	No	1	1	0	0	1
rs2463398	7	86327158	T	G	-0.037648	0.613108	7.48545	3.27e-08	0.222778	0.000121759	0.0453864	0.806591	-0.0895609	0.442711	Yes	No	No	1	1	0	0	1
rs802466	7	86327438	G	A	-0.037622	0.613117	7.47496	3.35e-08	0.222778	0.000121759	0.0453864	0.806591	-0.0895609	0.442711	Yes	No	No	1	1	0	0	1
rs10230076	7	86340497	A	T	-0.0381962	0.626756	7.41454	3.85e-08	0.155067	0.00826357	0.00354011	0.984948	-0.0797249	0.499623	Yes	No	No	1	0	0	0	0
.	9	32428841	C	CA	-0.0437578	0.188236	6.02826	9.37e-07	#NULL!	#NULL!	#NULL!	#NULL!	#NULL!	#NULL!	#NULL!	#NULL!	#NULL!	#NULL!	#NULL!	#NULL!	#NULL!	#NULL!
.	9	80319769	C	CTT	0.0374843	0.724359	6.1986	6.33e-07	#NULL!	#NULL!	#NULL!	#NULL!	#NULL!	#NULL!	#NULL!	#NULL!	#NULL!	#NULL!	#NULL!	#NULL!	#NULL!	#NULL!
rs140941229	9	80647059	G	A	0.03334	0.463045	6.17587	6.67e-07	-0.058057	0.26796	-0.56795	0.000689902	0.288684	0.00614018	No	No	No	0	0	0	0	0
rs914788	9	80660029	G	A	0.0357128	0.686537	6.14206	7.21e-07	0.0415843	0.446737	-0.810075	3.45e-06	0.394035	0.00033523	No	No	No	0	0	0	0	0
rs11357406	9	80661256	TC	T	0.0366362	0.687412	6.39041	4.07e-07	0.035142	0.518006	-1.02866	3.06e-09	0.502396	4.27e-06	No	No	No	0	0	0	0	0
rs11145660	9	80663477	G	C	0.0362012	0.686892	6.25493	5.56e-07	0.0172455	0.75277	-1.08156	6.02e-10	0.51605	2.74e-06	No	No	No	0	0	0	0	0
rs13294734	9	80710910	C	T	0.0330144	0.465157	6.00393	9.91e-07	-0.00303796	0.9538	-0.134552	0.421772	0.131224	0.213179	No	No	No	0	0	0	0	0
rs7038083	9	80718995	A	G	0.0334035	0.46657	6.06651	8.58e-07	0.00791535	0.878507	-0.223343	0.176888	0.267571	0.0101504	No	No	No	0	0	0	0	0
rs35233100	11	47306630	C	T	0.069067	0.0628986	6.47886	3.32e-07	0.175743	0.11117	-0.0773272	0.826382	0.232059	0.295603	No	No	No	0	0	0	0	0
rs3837374	11	47828404	C	T	-0.0380545	0.507985	6.39469	4.03e-07	0.0453318	0.382336	0.379903	0.0218842	-0.16792	0.107447	No	No	No	0	0	0	0	0
rs146385063	11	97179965	G	A	0.165588	0.0101631	6.5376	2.9e-07	-0.123639	0.593953	-0.836537	0.258915	-0.723778	0.120661	No	No	No	0	0	0	0	0
rs34615808	12	125630997	C	A	0.0552577	0.105699	6.48017	3.31e-07	-0.0875189	0.261403	-0.67268	0.00687075	0.33276	0.033645	No	No	No	0	0	0	0	0
rs7219015	17	2555592	C	T	0.0417294	0.215542	6.64397	2.27e-07	-0.174089	0.00478678	-0.0688374	0.727085	-0.114291	0.357209	Yes	No	No	1	0	0	0	0
rs55969388	17	2563500	C	CTTA	0.0415689	0.205058	6.40012	3.98e-07	-0.110874	0.0734791	-0.535978	0.00676074	0.0469237	0.706412	No	No	No	0	0	0	0	0
rs12938775	17	2574821	G	A	-0.0344123	0.504105	6.64397	2.27e-07	0.138423	0.00641804	-0.0638079	0.694276	-0.0308325	0.762823	Yes	No	No	1	0	0	0	0
rs9893575	17	2590598	C	T	-0.0338438	0.520782	6.23882	5.77e-07	0.171885	0.00065433	-0.419421	0.00927068	-0.128162	0.206564	Yes	Yes	No	2	0	0	0	0
rs138093101	17	42779633	G	GGCCATCTCA	0.034116	0.505943	6.46725	3.41e-07	0.0599745	0.252393	-1.448	0	0.596044	1.51e-08	No	No	No	0	0	0	0	0
rs1724433	17	43658516	C	T	0.0426201	0.190927	6.09098	8.11e-07	#NULL!	#NULL!	#NULL!	#NULL!	#NULL!	#NULL!	#NULL!	#NULL!	#NULL!	#NULL!	#NULL!	#NULL!	#NULL!	#NULL!
rs1706731	17	43670696	G	C	0.0409144	0.210705	6.18977	6.46e-07	#NULL!	#NULL!	#NULL!	#NULL!	#NULL!	#NULL!	#NULL!	#NULL!	#NULL!	#NULL!	#NULL!	#NULL!	#NULL!	#NULL!
.	17	43684425	AT	A	0.0396575	0.244701	6.17849	6.63e-07	#NULL!	#NULL!	#NULL!	#NULL!	#NULL!	#NULL!	#NULL!	#NULL!	#NULL!	#NULL!	#NULL!	#NULL!	#NULL!	#NULL!
rs62055696	17	43758125	A	G	0.03961	0.215599	6.00043	9.99e-07	0.0730749	0.284946	0.578648	0.00802219	-0.260913	0.0575492	No	Yes	No	1	0	0	0	0
rs7214673	17	43798787	G	T	-0.0370981	0.733944	6.07212	8.47e-07	#NULL!	#NULL!	#NULL!	#NULL!	#NULL!	#NULL!	#NULL!	#NULL!	#NULL!	#NULL!	#NULL!	#NULL!	#NULL!	#NULL!
rs1358071	17	43803189	C	A	-0.0367646	0.730086	6.09366	8.06e-07	-0.0673559	0.274034	-0.370283	0.0597917	0.423721	0.000619964	No	No	Yes	1	0	0	0	0
rs58089049	17	43845480	T	C	-0.0389634	0.729803	6.73049	1.86e-07	-0.100023	0.108299	-0.266951	0.179763	0.370482	0.0030928	No	No	Yes	1	0	0	0	0
.	17	43847569	TTTTGTTTG	T	0.0393712	0.267693	6.79317	1.61e-07	#NULL!	#NULL!	#NULL!	#NULL!	#NULL!	#NULL!	#NULL!	#NULL!	#NULL!	#NULL!	#NULL!	#NULL!	#NULL!	#NULL!
rs713522	17	44065263	T	C	0.0376014	0.420726	7.63827	2.3e-08	-0.266889	5.42e-08	1.17973	5.29e-14	-0.925799	0	Yes	Yes	Yes	3	1	1	1	3
rs2471737	17	44070583	A	G	0.0372289	0.419555	7.51145	3.08e-08	-0.24789	7.08e-07	1.02392	1.43e-10	-0.839107	7e-17	Yes	Yes	Yes	3	1	1	1	3
rs2435200	17	44071851	G	A	0.036564	0.412185	7.25493	5.56e-08	-0.231951	5.48e-06	0.958139	4.13e-09	-0.740152	5.39e-13	Yes	Yes	Yes	3	1	1	1	3
rs2435201	17	44078982	T	A	-0.0348602	0.584364	6.56225	2.74e-07	0.26225	1.33e-07	-0.874964	3.66e-08	0.726202	3.83e-13	Yes	Yes	Yes	3	1	1	1	3
rs35643216	17	44248837	T	C	0.0485998	0.15598	6.14569	7.15e-07	#NULL!	#NULL!	#NULL!	#NULL!	#NULL!	#NULL!	#NULL!	#NULL!	#NULL!	#NULL!	#NULL!	#NULL!	#NULL!	#NULL!
rs17662889	17	44249096	A	C	0.0525234	0.157943	7.20831	6.19e-08	#NULL!	#NULL!	#NULL!	#NULL!	#NULL!	#NULL!	#NULL!	#NULL!	#NULL!	#NULL!	#NULL!	#NULL!	#NULL!	#NULL!
rs55891434	17	44255550	A	G	0.0514578	0.161368	7.07469	8.42e-08	#NULL!	#NULL!	#NULL!	#NULL!	#NULL!	#NULL!	#NULL!	#NULL!	#NULL!	#NULL!	#NULL!	#NULL!	#NULL!	#NULL!
rs62060947	17	44269922	T	C	0.0518274	0.161279	7.15304	7.03e-08	0.177602	0.0235937	-0.188387	0.452256	-0.0862259	0.58463	No	No	No	0	0	0	0	0
rs75449579	17	44270985	G	A	0.0517212	0.14823	6.50724	3.11e-07	#NULL!	#NULL!	#NULL!	#NULL!	#NULL!	#NULL!	#NULL!	#NULL!	#NULL!	#NULL!	#NULL!	#NULL!	#NULL!	#NULL!
rs1358437	17	44279803	T	G	0.0485209	0.166099	6.44855	3.56e-07	#NULL!	#NULL!	#NULL!	#NULL!	#NULL!	#NULL!	#NULL!	#NULL!	#NULL!	#NULL!	#NULL!	#NULL!	#NULL!	#NULL!
rs2668690	17	44287373	G	C	0.0518202	0.160465	7.1152	7.67e-08	#NULL!	#NULL!	#NULL!	#NULL!	#NULL!	#NULL!	#NULL!	#NULL!	#NULL!	#NULL!	#NULL!	#NULL!	#NULL!	#NULL!
rs2463524	17	44326245	A	G	0.046575	0.169149	6.0752	8.41e-07	#NULL!	#NULL!	#NULL!	#NULL!	#NULL!	#NULL!	#NULL!	#NULL!	#NULL!	#NULL!	#NULL!	#NULL!	#NULL!	#NULL!
rs2532332	17	44347727	A	T	0.0480918	0.161778	6.24949	5.63e-07	#NULL!	#NULL!	#NULL!	#NULL!	#NULL!	#NULL!	#NULL!	#NULL!	#NULL!	#NULL!	#NULL!	#NULL!	#NULL!	#NULL!
rs2950694	17	44348298	A	G	0.0483831	0.161712	6.31605	4.83e-07	0.161588	0.0382798	0.140167	0.573703	-0.199422	0.203429	No	No	No	0	0	0	0	0
rs75257416	17	44349079	C	A	0.0482781	0.161953	6.2993	5.02e-07	0.153223	0.049142	0.082866	0.739072	-0.277457	0.0763814	No	No	No	0	0	0	0	0
rs2696544	17	44351298	G	A	0.0481085	0.167136	6.34582	4.51e-07	#NULL!	#NULL!	#NULL!	#NULL!	#NULL!	#NULL!	#NULL!	#NULL!	#NULL!	#NULL!	#NULL!	#NULL!	#NULL!	#NULL!
rs2696541	17	44351743	G	A	0.0507481	0.164829	6.88941	1.29e-07	0.0402832	0.60444	0.545458	0.0280495	-0.519873	0.000879201	No	Yes	Yes	2	0	0	0	0
rs36123991	17	44359663	G	T	0.0466324	0.17303	6.20621	6.22e-07	0.0948339	0.216071	0.197963	0.418813	-0.399732	0.00948411	No	No	Yes	1	0	0	0	0
rs2732615	17	44364056	T	C	0.0483877	0.161546	6.30627	4.94e-07	0.153223	0.049142	0.082866	0.739072	-0.277457	0.0763814	No	No	No	0	0	0	0	0
